# Supplementary material for: Freezing stress response of wild and cultivated chickpeas
Source: Front Plant Sci. 2024 Feb 5;14:1310459. doi: 10.3389/fpls.2023.1310459 (PMC10876003; doi:10.3389/fpls.2023.1310459)
Supplement: Supplementary file 7 [file Table_2.xlsx]

## Sheet: 2a
	Supplementary Table 2. (a) Gene expression analysis of all the genes
GeneID	Description from gff3 file	CAvsC_Consul logFC	CAvsC_Consul FDR	CAvsC_Kesen logFC	CAvsC_Kesen FDR	3hrvsCA_Consul logFC	3hrvsCA_Consul FDR	3hrvsCA_Kesen logFC	3hrvsCA_Kesen FDR	6hrvsCA_Consul logFC	6hrvsCA_Consul FDR	6hrvsCA_Kesen logFC	6hrvsCA_Kesen FDR	12hrvsCA_Consul logFC	12hrvsCA_Consul FDR	12hrvsCA_Kesen logFC	12hrvsCA_Kesen FDR	24hrvsCA_Consul logFC	24hrvsCA_Consul FDR	24hrvsCA_Kesen logFC	24hrvsCA_Kesen FDR	RevsC_Consul logFC	RevsC_Consul FDR	RevsC_Kesen logFC	RevsC_Kesen FDR
Ca_20210	0	5.28839	6.06e-24	6.03783	1.02473e-25	-0.740069	7.19e-05	-0.612029	0.000441149	-0.758181	4.99e-05	-0.425538	0.0165197	-0.723488	0.000103651	-0.534406	0.00241382	-0.753061	4.61e-05	-0.512859	0.00469576	1.71649	3.04e-11	1.06306	7.71891e-07
Ca_13334	regulator of chromosome condensation, putative, expressed	5.06877	2.83e-22	6.72423	2.47431e-25	0.0855778	1	0.289182	0.146866	0.0961809	1	0.291192	0.160013	0.0370997	1	0.2203	0.294698	-0.0560982	0.990596	0.0396615	0.880458	0.576248	0.00370195	1.20217	2.10677e-07
Ca_20149	pyruvate kinase, putative, expressed	2.47142	2.83e-22	1.90084	3.01949e-20	-0.0539594	1	0.0492304	0.711538	-0.123949	0.950896	0.0525626	0.688362	-0.218805	0.241073	0.0660525	0.594485	-0.241884	0.11973	0.00755332	0.965633	0.275723	0.00455739	-0.147999	0.124972
Ca_00317	0	4.06746	7.52e-22	6.4045	3.64413e-26	-0.394399	0.191902	0.0118877	0.967045	-0.066297	1	0.070853	0.743271	-0.06007	1	-0.0672172	0.751064	-0.124953	0.892613	0.00653091	0.983243	-0.993584	8.33e-08	1.90125	1.0525e-13
Ca_04552	early light-induced protein, chloroplast precursor, putative, expressed	6.29346	1.39e-21	7.27982	2.3306e-23	-0.223543	1	0.166594	0.560169	-0.162503	1	0.414611	0.122814	-0.0855293	1	0.185001	0.508199	-0.0101353	0.999047	0.0880614	0.785112	1.87256	5.42e-10	1.11656	4.38251e-06
Ca_07109	cytochrome P450, putative, expressed	-3.74397	1.82e-21	-3.33913	6.98927e-21	-0.0979423	1	-0.108361	0.593274	0.00691326	1	-0.10095	0.620085	-0.0816615	1	-0.244211	0.202789	-0.0100382	0.998589	-0.150182	0.462346	-1.05113	1.79e-08	-0.408049	0.00605144
Ca_15035	zinc finger protein, putative, expressed	1.95578	1.82e-21	2.15244	5.65254e-23	-0.0201341	1	0.00144706	0.998968	-0.00466399	1	-0.105026	0.312242	-0.0636624	0.99626	-0.079731	0.44696	-0.148846	0.417969	-0.101494	0.357803	0.172246	0.0467069	0.346536	9.70387e-05
Ca_03205	serine/threonine-protein kinase Cx32, chloroplast precursor, putative, expressed	3.74996	1.82e-21	3.05889	8.08594e-20	-0.178788	1	0.362123	0.036061	-0.208313	0.879079	0.285744	0.111184	-0.324632	0.271206	0.301916	0.0977033	-0.390532	0.0882991	0.126101	0.525549	1.57213	9.95e-12	0.646401	0.000117803
Ca_07641	CCT/B-box zinc finger protein, putative, expressed	-2.50347	5.67e-21	-2.22291	3.03254e-20	1.04982	2.54e-10	1.38888	5.92246e-14	1.02989	4.23e-10	1.3227	1.99354e-13	1.04064	2.84e-10	1.22723	1.21234e-12	1.09551	6.04e-11	1.29952	3.56539e-13	-0.448794	0.000114131	0.117826	0.305071
Ca_19626	glutathione S-transferase, putative, expressed	3.48636	7.77e-21	2.6728	1.86428e-18	0.182674	1	1.64692	1.42902e-12	0.17409	0.997105	1.69833	7.1859e-13	0.281764	0.45391	1.69505	7.23659e-13	0.28652	0.343421	1.31077	4.8782e-10	0.931016	2.32e-07	0.294224	0.0597986
Ca_08305	gibberellin receptor GID1L2, putative, expressed	2.2953	7.77e-21	2.90557	6.5684e-24	-0.00112592	1	-0.410817	0.000829055	-0.194958	0.56525	-0.468349	0.0001562	-0.325284	0.0305425	-0.48836	8.4348e-05	-0.369478	0.00747941	-0.476491	0.000146562	1.75423	9.16e-17	1.78337	3.39217e-17
Ca_14621	response regulator receiver domain containing protein, expressed	-1.89951	2.47e-20	-1.1655	1.63787e-15	0.152719	0.89334	0.327201	0.00265478	0.147821	0.748142	0.356582	0.00122829	0.276167	0.0439341	0.228444	0.0411937	0.244252	0.0843554	0.291458	0.0115736	-0.188772	0.0398516	0.227478	0.011119
Ca_22584	beta-amylase, putative, expressed	-3.18638	3.15e-20	-2.99028	4.13273e-20	0.0447382	1	-0.420721	0.0161335	0.0368465	1	-0.343125	0.0578321	0.0435041	1	-0.339797	0.0627363	-0.0956499	0.944786	-0.251676	0.197504	-1.84888	7.52e-14	-1.32751	6.67328e-11
Ca_05177	mtN19, putative, expressed	3.27752	3.15e-20	3.17457	2.1081e-20	-0.081543	1	0.10129	0.608472	-0.147181	1	0.263767	0.149401	-0.219337	0.718598	-0.0134757	0.959706	-0.259329	0.442198	-0.152117	0.442369	1.6737	1.2e-12	1.65658	1.24268e-12
Ca_08678	calcium-binding mitochondrial protein anon-60Da, putative, expressed	2.25017	3.15e-20	1.63052	2.9656e-17	-0.0571543	1	0.122346	0.350735	-0.082901	1	0.084043	0.544578	-0.122377	0.901253	0.00714919	0.971924	-0.202436	0.362321	-0.056526	0.709329	0.313697	0.00427719	0.335687	0.00194974
Ca_12660	No apical meristem protein, putative, expressed	3.65822	3.45e-20	4.56572	1.51884e-22	0.363252	0.406533	0.902026	8.61765e-06	0.345916	0.42237	0.942527	4.20472e-06	0.283542	0.575288	0.825923	4.08401e-05	0.232069	0.622596	0.716142	0.000413317	2.2914	1.94e-14	2.47369	2.85422e-15
Ca_20768	thioredoxin, putative, expressed	-3.5759	3.45e-20	-3.60178	1.00695e-20	-0.0262394	1	-0.370757	0.0546142	0.100665	1	-0.16506	0.426277	0.063407	1	-0.267981	0.188782	0.0297217	0.993717	0.0421315	0.867713	-1.00359	1.78e-07	-0.785733	8.10213e-06
Ca_04780	RNA recognition motif containing protein, expressed	-2.59378	5.48e-20	-2.97189	8.32278e-22	-0.112102	1	0.160787	0.292009	-0.0724056	1	0.277478	0.0722805	-0.034778	1	0.190485	0.224195	0.0154629	0.99647	0.1935	0.24611	-0.512357	0.000105513	-0.453537	0.000390618
Ca_09697	cytochrome P450, putative, expressed	8.27929	5.48e-20	9.17056	3.93202e-21	-0.0458305	1	-0.306381	0.39318	-0.144049	1	-0.326086	0.370886	-0.376348	0.817212	-0.37074	0.304986	-0.361783	0.707293	-0.374675	0.328549	5.02302	1.66e-14	6.0189	4.73941e-16
Ca_24709	integral membrane transporter family protein, putative, expressed	5.92154	5.48e-20	5.77746	3.25848e-20	-0.302196	1	0.067728	0.849678	-0.196597	1	-0.0469791	0.900228	-0.306867	0.826481	-0.0899748	0.7918	-0.29934	0.706365	-0.0719215	0.844052	0.676837	0.011262	-0.559054	0.0391683
Ca_15037	NAD dependent epimerase/dehydratase family protein, putative, expressed	2.90098	5.49e-20	3.21722	1.77275e-21	-0.0589797	1	-0.134962	0.429495	-0.12191	1	-0.223535	0.184241	-0.104805	0.99626	-0.145908	0.391473	-0.0916884	0.939931	-0.251268	0.166303	0.605694	6.15e-05	0.374853	0.00747276
Ca_15239	glyoxalase family protein, putative, expressed	2.27527	9e-20	3.78433	2.47431e-25	0.00770883	1	0.128772	0.35565	-0.0479957	1	0.0797536	0.592596	-0.124241	0.921877	0.0672138	0.654198	-0.205633	0.40631	-0.0524522	0.748851	1.22192	1.65e-12	1.01532	8.07587e-11
Ca_02751	protein kinase PKN/PRK1, effector, putative, expressed	1.77142	1.13e-19	2.01216	1.77275e-21	0.0620058	1	-0.00342852	0.989928	-0.0327565	1	0.064926	0.58282	-0.051863	1	0.0716584	0.535622	-0.0787482	0.875569	0.0509763	0.69043	0.336148	0.00038176	0.284104	0.00191872
Ca_01985	B-box zinc finger family protein, putative, expressed	2.95047	1.22e-19	3.69377	3.02537e-22	-0.193991	1	-0.115196	0.531852	-0.263169	0.602365	-0.0297924	0.893078	-0.274173	0.444721	-0.0965118	0.601642	-0.275572	0.345679	-0.143258	0.449757	0.875098	4.03e-07	1.05014	1.04083e-08
Ca_15518	zinc finger CCCH type family protein, putative, expressed	2.45587	1.24e-19	2.49247	3.22404e-20	-0.0414288	1	-0.106531	0.498127	-0.0377314	1	-0.215744	0.153546	-0.200101	0.634394	-0.145862	0.34238	-0.281478	0.191293	-0.062983	0.719757	0.594388	1.19e-05	1.7715	2.76627e-15
Ca_10684	9-cis-epoxycarotenoid dioxygenase 1, chloroplast precursor, putative, expressed	-4.65031	1.24e-19	-3.92828	2.42258e-18	0.262041	1	0.0382994	0.91336	0.260403	0.988389	-0.036375	0.917555	0.323278	0.698487	-0.102859	0.733856	0.346135	0.510263	0.186128	0.532542	-1.02549	1.05e-05	0.110681	0.647246
Ca_10170	GTPase of unknown function domain containing protein, putative, expressed	1.75051	1.81e-19	1.51707	2.68666e-18	0.0727001	1	-0.000646988	1	0.0637226	1	-0.0223068	0.872793	-0.0139834	1	-0.0181978	0.897144	0.0288409	0.991335	-0.0724944	0.557313	0.182872	0.0520022	0.332432	0.000388325
Ca_07486	iron-sulfur cluster assembly enzyme ISCU, mitochondrial precursor, putative, expressed	1.97021	1.81e-19	2.03767	3.13577e-20	-0.0876863	1	-0.0128553	0.939298	-0.0856435	1	0.173498	0.167658	-0.068136	1	0.0778038	0.552975	-0.0509779	0.974769	0.0415706	0.781786	0.348233	0.00093424	0.739782	6.41893e-09
Ca_03383	expressed protein	2.57649	1.83e-19	3.21515	5.13945e-22	0.10429	1	-0.0381059	0.840888	-0.0449652	1	-0.202857	0.201568	-0.14884	0.900031	-0.216999	0.176479	-0.133746	0.81444	-0.171229	0.315704	0.996865	4.84e-09	0.38086	0.00479925
Ca_01365	MYB family transcription factor, putative, expressed	3.26247	1.83e-19	5.27746	3.44919e-24	-0.0330601	1	-0.140696	0.487804	-0.160581	1	-0.242381	0.217508	-0.141888	0.975924	-0.302789	0.125297	-0.0924091	0.960733	-0.241763	0.252139	1.18226	1.2e-08	1.05285	1.32991e-07
Ca_12414	growth regulator related protein, putative, expressed	1.8104	1.83e-19	1.82842	6.27598e-20	-0.0340551	1	0.00570236	0.976403	0.0807055	1	-0.17024	0.144727	-0.0393317	1	-0.0824542	0.495695	-0.0576719	0.954056	-0.0369249	0.792665	-0.313661	0.00126845	-0.281824	0.00303044
Ca_09609	expressed protein	3.20459	1.83e-19	3.66227	3.93202e-21	-0.128149	1	0.122611	0.548831	-0.31954	0.474151	0.281517	0.14509	-0.308236	0.422448	0.135484	0.499322	-0.327222	0.270497	0.00268543	0.996174	2.0436	7.14e-14	1.82892	6.55453e-13
Ca_01962	thaumatin, putative, expressed	-2.47872	1.83e-19	-1.6574	1.38627e-15	0.528655	0.00220897	0.685942	1.04384e-05	0.41862	0.0309647	0.669329	1.77626e-05	0.546466	0.00131386	0.695661	8.61626e-06	0.628189	0.000136912	0.884157	8.67755e-08	-0.622316	7.59e-06	0.515997	8.19882e-05
Ca_11222	HSF-type DNA-binding domain containing protein, expressed	1.89681	1.96e-19	2.1609	3.93202e-21	-0.00575862	1	-0.0351426	0.80455	-0.0460172	1	-0.278474	0.0212688	-0.141287	0.7389	-0.168114	0.168848	-0.163027	0.487821	-0.186542	0.152777	0.420612	8.6e-05	0.491418	7.75421e-06
Ca_05257	expressed protein	3.68106	2.27e-19	2.4189	2.23669e-15	-0.117661	1	0.21211	0.318363	-0.178766	1	0.24973	0.247494	-0.288209	0.60904	0.172593	0.430341	-0.288235	0.482281	0.0564752	0.830765	1.13823	4.52e-07	0.6268	0.00120394
Ca_07737	ABC transporter, ATP-binding protein, putative, expressed	1.90053	3.06e-19	1.68394	2.89846e-18	0.0271549	1	0.0521863	0.710704	-0.0801535	1	0.0606864	0.6554	-0.0977777	0.963705	0.104977	0.406233	-0.149241	0.583511	-0.0363126	0.809485	-0.0370633	0.775198	-0.809688	8.97478e-10
Ca_26659	chlorophyll A-B binding protein, putative, expressed	-3.20319	3.22e-19	-2.64804	1.2605e-17	0.0186463	1	-0.274552	0.154847	0.117082	1	-0.362759	0.0705317	0.101243	1	-0.362121	0.0741298	0.0583584	0.989476	-0.0551717	0.822461	-0.753574	1.96e-05	-0.45511	0.0050166
Ca_03752	NAD dependent epimerase/dehydratase family protein, putative, expressed	-2.03896	3.24e-19	-1.83247	2.30363e-18	-0.0108917	1	-0.0569702	0.70585	0.134359	0.980171	-0.0759028	0.595119	0.0732093	1	-0.12042	0.375254	0.0887038	0.892111	0.00120017	0.999552	-0.426945	0.000174126	-0.486835	2.45858e-05
Ca_11798	ABC transporter family protein, putative, expressed	2.60296	3.65e-19	1.06899	2.95836e-10	-0.154226	1	-0.244649	0.129051	-0.0568145	1	-0.380068	0.0236297	-0.263141	0.437727	-0.341538	0.0425627	-0.34082	0.126707	-0.258803	0.153311	-0.338845	0.0147219	-0.311377	0.0214684
Ca_04929	wound responsive protein, putative, expressed	-3.58737	4.08e-19	-2.1597	2.48452e-14	0.386484	0.475458	-0.0310626	0.914703	0.242843	0.938169	0.0554158	0.837892	0.121017	1	0.0203819	0.948446	0.162133	0.870385	0.151032	0.540338	-0.286904	0.125449	0.720023	0.000127316
Ca_13814	SOUL heme-binding protein, putative, expressed	4.59586	5.08e-19	3.56466	6.87859e-17	0.095544	1	-0.0434686	0.900093	0.0531537	1	-0.00376783	0.997684	-0.116852	1	-0.102246	0.734406	-0.229612	0.810684	-0.26078	0.373276	1.27606	1.09e-06	0.909167	0.000149721
Ca_09165	nucleotide-binding protein 1, putative, expressed	1.98778	5.38e-19	1.22069	6.11275e-14	0.020285	1	0.156608	0.225283	-0.0250781	1	0.15042	0.260921	-0.0938253	0.977187	0.22714	0.0907269	-0.123605	0.758304	0.153416	0.281448	0.495801	2.47e-05	0.408264	0.000285212
Ca_19613	proteasome inhibitor-related, putative, expressed	1.8069	6.09e-19	2.08143	8.65221e-21	0.0534407	1	-0.0382121	0.78776	-0.0480722	1	0.0159605	0.918905	-0.0925603	0.967037	-0.0304013	0.833359	-0.0600841	0.953913	-0.0979804	0.455661	0.704524	1.5e-08	0.479978	9.20684e-06
Ca_06899	NAC domain-containing protein 67, putative, expressed	5.50685	6.09e-19	6.30176	4.22781e-20	-0.127545	1	0.151828	0.65727	-0.181574	1	-0.0686799	0.856136	-0.300683	0.872113	-0.0267504	0.95133	-0.255001	0.823576	-0.038123	0.926452	2.53407	6.59e-11	0.951624	0.00207607
Ca_27893	B-box zinc finger family protein, putative, expressed	3.94904	6.31e-19	3.95366	4.30724e-19	0.0116889	1	0.0455697	0.88006	-0.0785531	1	0.302999	0.208609	-0.0261558	1	0.169318	0.49614	-0.0662242	0.989476	-0.0588939	0.843505	0.535451	0.01146	0.487982	0.0224141
Ca_09900	dehydrodolichyl diphosphate synthase, putative, expressed	2.5205	7.19e-19	3.29332	6.10276e-22	-0.20359	1	-0.00680061	0.982267	-0.16622	0.979232	0.026199	0.90065	-0.23675	0.551081	-0.0898199	0.605149	-0.24917	0.384491	-0.0723064	0.704845	0.744435	1.83e-06	1.16298	2.50969e-10
Ca_08165	MATE efflux family protein, putative, expressed	3.47544	8.34e-19	3.01598	1.13697e-17	-0.154479	1	0.309747	0.14463	-0.189197	1	0.385501	0.0806049	-0.235621	0.807404	0.18037	0.423419	-0.314316	0.435953	0.0559758	0.837804	1.95672	2.91e-12	0.705709	0.00021728
Ca_09395	pyruvate decarboxylase isozyme 2, putative, expressed	3.28709	8.52e-19	1.44141	9.27395e-11	-0.294394	0.876515	0.062668	0.802189	-0.216977	0.972739	0.164436	0.454491	-0.364202	0.333073	0.176309	0.41645	-0.534412	0.0322105	0.0628178	0.806823	0.490495	0.00532416	-0.321198	0.0635744
Ca_02217	BTBZ1 - Bric-a-Brac, Tramtrack, and Broad Complex BTB domain with TAZ zinc finger and Calmodulin-binding domains, expressed	2.71219	1.16e-18	2.06047	4.70867e-16	-0.0371122	1	0.69797	9.52473e-05	0.00922046	1	0.501422	0.00569168	-0.106887	1	0.490863	0.00684681	-0.128468	0.875569	0.598755	0.0010734	-0.05608	0.766176	0.812131	1.28665e-06
Ca_06478	CBS domain containing membrane protein, putative, expressed	4.02029	1.35e-18	2.03906	3.72733e-12	0.0715121	1	-0.0200354	0.956413	-0.335034	0.750456	-0.244684	0.347536	-0.524298	0.145983	-0.173451	0.514249	-0.579554	0.0659305	-0.2729	0.321882	1.40858	4.55e-08	0.746294	0.00056902
Ca_09424	NOC3 - Putative nucleolar complex subunit 3, expressed	1.80008	1.55e-18	1.20547	1.65352e-14	-0.140601	1	0.192921	0.108048	0.0510901	1	0.184504	0.13903	-0.0964967	0.966021	0.218399	0.0841176	-0.150169	0.582139	0.124466	0.355211	-0.0100024	0.94678	0.0609692	0.596791
Ca_07644	acyl-CoA synthetase protein, putative, expressed	1.56695	1.56e-18	2.14818	3.02537e-22	0.0747935	1	0.0836768	0.459859	0.0117504	1	-0.0215542	0.876311	-0.0449978	1	0.0158011	0.91193	-0.0785783	0.875316	-0.0482647	0.705933	0.458163	4.47e-06	0.438719	6.91437e-06
Ca_01418	nodulin MtN3 family protein, putative, expressed	3.97459	1.59e-18	3.26254	6.15237e-17	0.114772	1	0.302651	0.222352	0.167764	1	0.136013	0.620608	-0.0455596	1	0.0354399	0.914709	-0.0525984	0.991767	0.161506	0.567638	-0.411563	0.0529309	-0.66893	0.00150701
Ca_23446	chlorophyll A-B binding protein, putative, expressed	-3.55048	1.88e-18	-2.95984	5.67029e-17	-0.0311078	1	-0.280711	0.217537	0.143095	1	-0.253127	0.285102	0.108541	1	-0.269619	0.255824	-0.057676	0.991767	0.0968787	0.721836	-0.884251	1.89e-05	-0.42137	0.0250638
Ca_13437	NotAvailable	1.69503	2.14e-18	1.15761	1.49381e-14	-0.138237	1	0.0181342	0.906531	-0.111182	1	0.0927586	0.454857	-0.144337	0.716039	0.106428	0.382151	-0.11206	0.761023	0.065079	0.632002	-0.157052	0.125187	-0.189557	0.0523176
Ca_14725	protein phosphatase 2C, putative, expressed	2.06228	2.17e-18	2.5924	3.93202e-21	-0.265113	0.358452	-0.0828874	0.589358	-0.195751	0.711901	0.00901842	0.963422	-0.173904	0.710916	-0.121838	0.402674	-0.273466	0.174349	-0.0666531	0.686006	-0.403083	0.00113244	0.2307	0.0521932
Ca_18297	dehydrogenase, putative, expressed	2.33575	2.2e-18	3.15312	8.78927e-22	0.0444323	1	0.051433	0.785444	-0.184735	0.887552	0.108803	0.521988	-0.173141	0.807404	0.064185	0.720924	-0.15976	0.725402	-0.0979847	0.587419	0.835213	1.37e-07	0.128463	0.364467
Ca_03451	multidrug resistance-associated protein, putative, expressed	2.28338	2.2e-18	2.11636	7.10798e-18	-0.0494831	1	0.0502773	0.788095	-0.099526	1	-0.0377395	0.845781	-0.232036	0.530621	-0.108846	0.512038	-0.283889	0.227069	-0.15607	0.365152	1.15252	1.45e-10	0.455362	0.000574752
Ca_01438	OsFBO3 - F-box and other domain containing protein, expressed	2.60084	2.2e-18	2.56161	1.40708e-18	-0.139517	1	0.135696	0.455657	-0.0315568	1	0.113159	0.546206	-0.070185	1	0.0132749	0.959198	-0.158964	0.782287	0.0102018	0.969015	1.03558	1.8e-08	1.24793	2.32655e-10
Ca_14385	MYB family transcription factor, putative, expressed	3.87314	2.28e-18	4.26776	1.25406e-19	-0.202951	1	0.0415137	0.893665	-0.216526	1	0.125717	0.634702	-0.266465	0.796096	-0.0552328	0.851727	-0.223797	0.768806	0.170615	0.525606	0.508747	0.0236359	0.663696	0.00255427
Ca_18636	plant-specific domain TIGR01589 family protein, expressed	-10.398	2.63e-18	-6.35313	3.08652e-12	-2.13321	1	-0.0388107	0.994525	-1.63453	1	0.425151	0.813425	-0.815769	1	-1.0283	0.601642	-1.10898	0.884026	-0.0851749	0.971407	-7.94482	1.42e-15	-4.97927	1.34041e-10
Ca_14095	peroxisomal membrane protein, putative, expressed	3.21315	2.63e-18	2.23863	7.3196e-15	-0.0970241	1	0.333873	0.107965	-0.309976	0.652998	0.402634	0.0629851	-0.296338	0.595985	0.225556	0.303588	-0.240961	0.642646	0.13171	0.584779	1.29429	1.17e-08	1.1796	4.84351e-08
Ca_02643	MATE efflux protein, putative, expressed	2.5088	2.67e-18	3.14882	1.2531e-20	0.0263525	1	-0.134981	0.446887	0.0636509	1	0.0318242	0.883808	-0.0901806	1	-0.0697606	0.715728	0.00233645	1	0.0798559	0.689477	0.412616	0.00535211	1.31061	1.72762e-10
Ca_15346	IQ calmodulin-binding motif family protein, putative, expressed	-1.57886	2.68e-18	-1.32037	1.26618e-16	0.0150332	1	-0.0964017	0.405214	0.0782312	1	-0.0936793	0.427182	0.141084	0.697998	-0.0547963	0.656688	0.136662	0.587842	-0.0395401	0.770056	-0.399523	5.3e-05	-0.166494	0.0712732
Ca_22148	CCT/B-box zinc finger protein, putative, expressed	1.8991	2.68e-18	2.76457	1.77084e-22	-0.214275	0.640191	-0.132362	0.324857	-0.163865	0.843125	-0.108425	0.438242	-0.232318	0.330972	-0.169712	0.217139	-0.284477	0.107747	-0.168778	0.247243	0.492898	3.5e-05	0.907902	5.71793e-10
Ca_12111	PAP fibrillin family domain containing protein, expressed	2.50239	2.91e-18	3.46303	8.32278e-22	-0.243274	0.876515	0.0434196	0.835839	-0.203364	0.880545	0.0964453	0.609407	-0.206706	0.734691	-0.0392524	0.853685	-0.144046	0.826165	-0.0784543	0.699575	0.00313275	0.988117	0.823964	4.54496e-07
Ca_18246	ATP-dependent protease, putative, expressed	2.87349	3.19e-18	3.59128	9.80748e-21	0.234549	1	0.145357	0.47324	0.0448498	1	0.249328	0.206084	0.0481675	1	0.118547	0.564107	0.0466421	0.991767	0.00930629	0.975974	0.411669	0.0140819	0.116068	0.52499
Ca_10659	uncharacterized UPF0114 domain containing protein, expressed	3.3518	3.41e-18	3.75244	1.72544e-19	-0.0315266	1	0.187536	0.41152	0.0588855	1	0.0913447	0.720192	-0.154865	0.984925	-0.0267659	0.928925	-0.159491	0.875569	0.0849731	0.748428	0.936589	8.13e-06	1.8073	3.40592e-11
Ca_02689	B-box zinc finger family protein, putative, expressed	3.68746	4.08e-18	4.80117	7.00449e-21	-0.196405	1	-0.173584	0.495095	-0.201195	1	-0.0471834	0.87834	-0.15179	0.996269	-0.178277	0.480705	-0.195168	0.837369	-0.177394	0.510894	0.621778	0.00341551	0.440717	0.0340541
Ca_14127	S-domain receptor-like protein kinase, putative, expressed	2.65717	4.24e-18	2.94483	2.8129e-19	0.0999924	1	0.165337	0.376697	-0.0593126	1	0.159507	0.404185	-0.0733973	1	5.71685e-05	1	-0.0344766	0.991767	-0.00369796	0.992232	1.10716	1.25e-08	1.06395	2.87537e-08
Ca_14568	aquaporin protein, putative, expressed	-2.03914	4.26e-18	-2.59892	6.34223e-21	-0.153304	1	-0.385907	0.00744402	-0.103107	1	-0.370217	0.0129242	-0.0932755	0.99626	-0.316353	0.0334211	0.0808608	0.93988	-0.112533	0.487623	-0.450558	0.000312251	-0.920765	2.09655e-09
Ca_03467	blue-light photoreceptor PHR2, putative, expressed	-1.58262	4.98e-18	-1.59711	2.21722e-18	0.0338147	1	-0.0579864	0.65475	0.122011	0.96341	-0.0470406	0.72397	0.0846257	0.976317	-0.131723	0.267667	0.0834842	0.875316	-0.00748897	0.965747	-0.964256	5.86e-12	-1.35845	2.40116e-15
Ca_00297	stress-related protein, putative, expressed	1.65153	5.27e-18	1.67155	2.30363e-18	0.0183387	1	0.194246	0.097774	-0.00426041	1	0.281037	0.0214451	-0.0289277	1	0.253944	0.0382501	-0.0223834	0.991767	0.253496	0.0493368	0.328784	0.00124439	0.538257	1.33478e-06
Ca_11074	GA18008-PA, putative, expressed	2.52731	5.28e-18	1.45303	2.17156e-12	-0.0149832	1	0.238803	0.169899	-0.0395145	1	0.115803	0.544578	-0.126587	0.979125	0.21909	0.230938	-0.118686	0.892565	0.092712	0.651738	0.317701	0.0373699	0.433433	0.00397817
Ca_16069	expressed protein	1.97823	5.95e-18	2.35883	4.22781e-20	-0.101253	1	0.0142723	0.941803	-0.0369135	1	0.0725461	0.645613	0.00746444	1	-0.0868847	0.56626	-0.0803662	0.934396	-0.153455	0.324328	0.119639	0.36109	-0.107098	0.40404
Ca_17273	WRKY53, expressed	2.36231	8.76e-18	2.46132	4.32969e-18	0.324447	0.298845	1.90909	5.37831e-15	0.236804	0.676859	1.69574	1.02084e-13	0.265856	0.430991	1.79729	2.31441e-14	0.369116	0.0826097	1.65788	2.10326e-13	2.74157	8.86e-18	2.70008	1.98138e-17
Ca_22154	S-adenosyl-l-methionine decarboxylase leader peptide, putative, expressed	1.71892	8.79e-18	2.61479	1.76912e-22	-0.0249528	1	0.211912	0.0875516	0.0301063	1	0.102138	0.444008	-0.0293657	1	0.0934191	0.484224	0.00108313	1	0.177252	0.204418	-0.114582	0.315182	-0.063447	0.589301
Ca_06509	expressed protein	-3.34471	9.77e-18	-2.03766	4.6345e-13	0.322385	0.928312	0.182984	0.454659	0.17301	1	0.210624	0.389901	0.269236	0.775853	0.0572117	0.843074	0.164159	0.884511	0.177609	0.497392	0.118052	0.600504	0.456222	0.0164936
Ca_07757	tetratricopeptide repeat containing protein, putative, expressed	2.73589	1.04e-17	1.11303	6.39111e-09	-0.163457	1	0.309483	0.102748	0.0110579	1	0.305172	0.120528	-0.136107	0.98328	0.263859	0.18707	-0.211027	0.66517	0.194968	0.358726	-0.00413344	0.986599	0.0592301	0.765641
Ca_09753	fructose-bisphospate aldolase isozyme, putative, expressed	-3.69199	1.23e-17	-2.81511	2.70735e-15	0.00531613	1	-0.225952	0.388006	0.298095	0.885245	-0.215164	0.421785	0.221747	0.939469	-0.371652	0.157883	0.183161	0.878593	-0.0163443	0.965752	-1.50583	1.59e-08	-1.08028	3.65254e-06
Ca_23109	ubiquitin carboxyl-terminal hydrolase domain containing protein, expressed	1.2277	1.23e-17	0.840992	9.47508e-14	-0.0624621	1	-0.0894058	0.342972	-0.0767086	1	-0.142038	0.130804	-0.143266	0.478051	-0.0926113	0.333401	-0.213767	0.0669933	-0.0947725	0.351158	0.0945579	0.252564	-0.149439	0.0513278
Ca_05983	GRAM domain containing protein, expressed	2.72203	1.29e-17	2.82556	4.31016e-18	0.0603216	1	0.266074	0.157985	0.156536	1	0.200616	0.312883	0.18051	0.908731	0.256691	0.196213	0.100159	0.950413	0.198579	0.347047	0.368399	0.0319575	1.36785	9.11069e-10
Ca_03949	mitochondrial carrier protein, putative, expressed	2.46884	1.31e-17	2.45465	5.88242e-18	0.0296581	1	0.116545	0.533664	-0.0104085	1	0.238665	0.180982	-0.0343421	1	0.0809958	0.674905	-0.113239	0.904085	0.0442125	0.841312	0.263714	0.100679	-0.162313	0.307132
Ca_00952	tetratricopeptide repeat domain containing protein, expressed	-2.76722	1.69e-17	-2.42642	1.64124e-16	-0.00559643	1	-0.561839	0.00537562	0.289148	0.689771	-0.357842	0.083155	0.30959	0.497921	-0.460281	0.0269661	0.291566	0.44941	-0.232249	0.295725	-0.874461	2.83e-06	-0.825358	5.29483e-06
Ca_05662	tubulin/FtsZ domain containing protein, putative, expressed	-2.17583	1.91e-17	-2.82592	1.82301e-20	-0.206402	1	-0.0371129	0.855104	-0.124603	1	-0.0864283	0.631344	-0.159082	0.887393	0.0060981	0.982022	-0.22732	0.472886	0.0403045	0.845527	-0.473422	0.000645244	-0.64528	9.29663e-06
Ca_11261	AP2 domain containing protein, expressed	2.58166	2.08e-17	2.38312	6.43651e-17	1.65194	1.14e-11	2.55323	5.43466e-17	1.66117	1.06e-11	2.66171	2.18517e-17	1.73954	2.75e-12	2.64688	2.83695e-17	1.99376	7.4e-14	2.62849	3.87556e-17	1.05485	7.54e-08	0.201927	0.227533
Ca_01004	CPuORF1 - conserved peptide uORF-containing transcript, expressed	-1.57131	2.22e-17	-1.70009	1.63167e-18	-0.244412	0.272348	-0.321324	0.00782449	-0.248041	0.21471	-0.266095	0.0328174	-0.159986	0.654507	-0.252254	0.0430265	-0.0869374	0.878593	-0.183345	0.171377	-0.239253	0.0173865	-0.293066	0.0031653
Ca_17571	peptide transporter PTR2, putative, expressed	2.4808	2.22e-17	1.79768	2.74558e-14	0.0777213	1	0.778837	2.68144e-05	0.074627	1	0.605676	0.00110615	-0.120326	0.994351	0.534016	0.00426928	-0.0532146	0.989476	0.590042	0.00191285	1.70048	1.16e-12	0.885928	4.51201e-07
Ca_12396	protein kinase domain containing protein, expressed	3.74109	2.26e-17	2.75587	1.05728e-14	0.135901	1	0.400849	0.112905	-0.164914	1	0.0755329	0.808412	-0.285857	0.796096	0.206969	0.441871	-0.271017	0.696087	0.14173	0.634227	0.968331	6.47e-05	-0.0268262	0.928643
Ca_02996	AMP-binding enzyme, putative, expressed	2.21351	2.29e-17	1.77691	2.51313e-15	0.0550288	1	0.150795	0.37195	-0.0767624	1	-0.18181	0.286263	-0.172316	0.842282	-0.130512	0.449641	-0.159155	0.753043	-0.12582	0.495177	0.949305	2.85e-08	0.321186	0.0195796
Ca_18966	pentatricopeptide, putative, expressed	2.26	2.29e-17	2.02882	1.46971e-16	0.0163313	1	-0.024555	0.911431	-0.0207256	1	-0.00182189	0.999926	-0.0916288	1	-0.0252721	0.908323	-0.111814	0.896069	-0.0507167	0.805895	0.341991	0.0176999	-0.0182235	0.922529
Ca_19324	expressed protein	-2.64952	2.36e-17	-1.9608	1.73233e-14	-0.0137832	1	-0.102192	0.652384	0.0331891	1	-0.0525346	0.831072	0.125783	0.996485	-0.11338	0.599897	0.153537	0.857186	0.124163	0.584527	-0.732355	2.7e-05	0.294618	0.0670181
Ca_00747	late embryogenesis abundant protein 1, putative, expressed	7.91375	2.36e-17	7.2545	7.46766e-17	-0.104957	1	0.141818	0.730577	-0.0956811	1	0.19322	0.620085	0.0884388	1	0.194966	0.609182	-0.124726	0.984296	0.0816439	0.857305	2.18956	0.00386728	-0.225909	0.851699
Ca_00231	ABC1 family domain containing protein, putative, expressed	1.6561	2.75e-17	1.46413	2.84803e-16	0.0493597	1	-0.0771856	0.574927	-0.0218044	1	0.00816483	0.96332	0.0195493	1	-0.0110736	0.952108	-0.0167367	0.994965	-0.104574	0.455236	0.160528	0.150413	-0.237226	0.0244777
Ca_09624	N-acetyltransferase 10, putative, expressed	2.29715	2.75e-17	1.80027	5.03791e-15	-0.151481	1	0.0343708	0.875327	-0.179693	0.972258	-0.00323344	0.995213	-0.16799	0.888909	-0.010867	0.96691	-0.223984	0.540863	-0.0798222	0.694443	-0.102272	0.543935	-0.186123	0.207528
Ca_18121	MATE efflux family protein, putative, expressed	3.16429	2.79e-17	4.10986	4.22781e-20	0.000679305	1	0.279012	0.2196	-0.123805	1	0.285711	0.223686	-0.254212	0.796096	0.072873	0.786579	-0.217902	0.761488	-0.0843584	0.759061	1.95589	9.9e-12	1.93688	1.19586e-11
Ca_07261	zinc finger family protein, putative, expressed	1.65095	3e-17	1.91877	3.86862e-19	0.0118956	1	0.117834	0.364805	0.00798784	1	0.00224072	0.995934	-0.0549939	1	-0.0133494	0.940156	-0.0955017	0.864776	0.0529415	0.726157	0.153132	0.170696	0.321188	0.00267185
Ca_21270	NotAvailable	1.50662	3.19e-17	1.04876	1.43676e-13	-6.41e-05	1	0.115109	0.333308	0.0589994	1	0.0947129	0.443284	0.0283685	1	0.0605533	0.635072	-0.00350159	0.999047	0.0301275	0.839135	-0.246302	0.0124904	-0.00247068	0.989648
Ca_07777	histone H1, putative, expressed	-2.21603	3.25e-17	-2.27463	9.0318e-18	-0.1173	1	0.435549	0.0099781	-0.111003	1	0.340101	0.0514763	-0.0399042	1	0.368539	0.034475	-0.0554346	0.987853	0.375093	0.0396298	-0.177602	0.231175	-0.269023	0.0517379
Ca_00969	0	5.02263	3.42e-17	3.57221	3.12379e-14	-0.221501	1	1.44742	2.49034e-05	-0.195908	1	1.4268	3.47021e-05	-0.235366	0.984158	1.40511	4.4713e-05	-0.124121	0.982995	1.23675	0.000347955	1.68415	4.72e-07	1.20306	8.88199e-05
Ca_20246	NotAvailable	1.35927	3.73e-17	1.27299	1.0171e-16	-0.0442847	1	-0.0789196	0.483741	-0.0228307	1	-0.16922	0.117933	-0.0774311	0.977187	-0.0921582	0.405391	-0.171543	0.341507	-0.040476	0.752108	0.253019	0.0049575	0.350237	0.000141207
Ca_11016	OsSBeL1 - Putative Serine Beta-Lactamase homologue, expressed	1.86918	3.76e-17	1.7577	7.91739e-17	-0.0234832	1	0.169042	0.233129	-0.182497	0.811853	0.112638	0.454017	-0.240673	0.377025	0.0438596	0.795653	-0.271683	0.190357	-0.0967168	0.546973	0.84954	1.81e-08	0.0729994	0.589312
Ca_16776	glycosyl hydrolase family protein 27, putative, expressed	1.42982	4.08e-17	1.97915	5.79376e-21	0.0826702	1	-0.194221	0.0767656	0.101025	1	-0.262576	0.0221467	-0.0701053	0.996609	-0.272488	0.0178839	-0.0742631	0.898884	-0.293741	0.0136581	-0.00142058	0.992065	-0.519299	8.58244e-07
Ca_05243	0	1.67335	4.35e-17	3.52406	3.41479e-25	0.0810001	1	0.282976	0.0254921	0.0309142	1	0.226303	0.0849766	0.027732	1	0.158577	0.234725	-0.00121539	1	0.128811	0.364408	0.530451	1.06e-05	1.23586	6.75721e-13
Ca_21003	26S protease regulatory subunit 7, putative, expressed	1.0681	4.35e-17	0.964375	2.97822e-16	0.00330551	1	0.0920597	0.280844	-0.0397857	1	0.0305213	0.760748	-0.0425083	1	0.0401927	0.669254	-0.0541488	0.906622	-0.0345518	0.733127	0.0433027	0.601859	-0.171856	0.0139768
Ca_03158	ultraviolet-B-repressible protein, putative, expressed	-3.39727	4.39e-17	-2.42457	5.18733e-14	0.0633949	1	-0.520745	0.0355675	0.27736	0.942849	-0.393264	0.126289	0.0325134	1	-0.568459	0.0283635	0.191836	0.859381	-0.183896	0.516771	-1.08471	3.07e-06	-0.667202	0.00139124
Ca_22555	aminotransferase, classes I and II, domain containing protein, expressed	5.3776	4.73e-17	5.15214	5.91361e-17	-0.121969	1	0.0463998	0.921785	-0.166412	1	-0.0568899	0.901525	-0.28854	0.959116	-0.128869	0.750401	-0.427327	0.596771	-0.269426	0.49573	1.77965	5.42e-07	-0.229681	0.487963
Ca_01692	NAD dependent epimerase/dehydratase family protein, putative, expressed	1.4057	4.88e-17	2.1515	6.10276e-22	0.00977958	1	-0.0233444	0.867445	-0.00961364	1	-0.0475728	0.708815	0.00257907	1	-0.0450545	0.719848	0.053252	0.961383	-0.108583	0.374568	0.0168914	0.894924	-0.019128	0.871393
Ca_17297	0	2.33737	4.88e-17	2.17266	1.63198e-16	0.0150375	1	-0.103934	0.592022	-0.109135	1	-0.0378579	0.865365	-0.0732044	1	-0.0141723	0.956748	-0.18663	0.693968	-0.128277	0.519652	0.753268	7.65e-06	0.169834	0.289184
Ca_23650	chlorophyll A-B binding protein, putative, expressed	-2.94009	5.25e-17	-2.58722	5.14502e-16	-0.0699911	1	-0.095948	0.708035	0.0886974	1	-0.167714	0.474796	0.0714764	1	-0.217189	0.345424	0.0195853	0.99647	0.13781	0.585718	-0.669697	0.000449032	-0.419207	0.0213089
Ca_05636	peroxisomal membrane protein, putative, expressed	3.61762	5.3e-17	3.05119	7.77382e-16	-0.297957	1	0.359739	0.134892	-0.282575	0.898835	0.407928	0.101207	-0.234864	0.900031	0.143938	0.583366	-0.259711	0.693287	0.138226	0.623791	0.551238	0.0309127	0.59605	0.0104376
Ca_15586	expressed protein	-2.43661	5.44e-17	-2.24731	1.88995e-16	0.237007	1	0.379009	0.0395968	0.305748	0.535379	0.411794	0.0329358	0.321387	0.363914	0.312936	0.107451	0.329171	0.259621	0.423099	0.0360927	-0.784144	5.61e-06	0.261472	0.0928479
Ca_14264	WD domain, G-beta repeat domain containing protein, expressed	2.68607	6.77e-17	3.26695	4.28818e-19	-0.0513202	1	0.155814	0.447594	0.07263	1	0.262743	0.191707	-0.0729756	1	0.209267	0.303216	-0.0263992	0.994636	0.132759	0.548005	0.918812	4.65e-06	1.26853	1.40766e-08
Ca_23112	glutathione S-transferase, putative, expressed	3.1885	6.86e-17	2.30529	7.44239e-14	-0.209336	1	0.165432	0.520001	-0.273635	0.905954	0.13228	0.616567	-0.312655	0.665728	0.176542	0.486201	-0.300292	0.568035	-0.0713928	0.809889	0.804202	0.000142875	0.973335	9.25824e-06
Ca_13157	expressed protein	2.34485	7.2e-17	2.83276	5.90538e-19	-0.181714	1	-0.106205	0.575514	-0.199107	0.912509	-0.134183	0.466365	-0.218911	0.698487	-0.252622	0.160987	-0.247654	0.457867	-0.0264459	0.909263	0.889584	1.04e-06	1.12817	1.5034e-08
Ca_24289	alpha-amylase precursor, putative, expressed	-1.82367	7.44e-17	-0.387039	0.000811557	-0.0628897	1	-0.00214771	0.998968	-0.00956276	1	-0.130845	0.389901	0.0516171	1	-0.198328	0.187198	0.0598177	0.97517	-0.0799359	0.634402	-0.91572	3.46e-09	-0.57754	9.32062e-06
Ca_08538	serine hydroxymethyltransferase, mitochondrial precursor, putative, expressed	1.5673	7.44e-17	1.47966	1.5744e-16	-0.0688234	1	0.113875	0.376418	-0.0295904	1	0.133947	0.30271	-0.0935101	0.9745	0.0514721	0.716748	-0.191567	0.391323	0.0427829	0.779375	-0.385334	0.000394351	-0.654746	1.00248e-07
Ca_15483	CAMK_KIN1/SNF1/Nim1_like.17 - CAMK includes calcium/calmodulin depedent protein kinases, expressed	2.88784	7.64e-17	2.79103	9.53923e-17	0.415671	0.351987	0.528276	0.0150165	0.200207	1	0.522545	0.0200018	0.259939	0.747097	0.544782	0.0153024	0.336818	0.386077	0.324453	0.180408	0.913714	8.45e-06	1.29281	1.64505e-08
Ca_09688	methyltransferase, putative, expressed	-1.61299	7.66e-17	-1.827	1.92338e-18	-0.00984753	1	-0.0882114	0.527323	0.0502918	1	-0.120262	0.376122	0.0837115	0.99626	0.0166804	0.924308	0.0390073	0.989476	0.0137482	0.940277	-0.727966	3.15e-08	-0.956417	8.48746e-11
Ca_18527	NLI interacting factor-like phosphatase, putative, expressed	2.33096	7.72e-17	1.83344	1.87796e-14	0.0436144	1	0.251223	0.155967	-0.143378	1	0.269304	0.142664	-0.195634	0.807404	0.171975	0.357173	-0.129112	0.877358	0.087057	0.680082	0.926227	3.24e-07	0.779194	5.13305e-06
Ca_17903	transporter family protein, putative, expressed	1.51873	7.76e-17	1.37935	4.73884e-16	0.054622	1	0.0762097	0.564956	-0.0295532	1	-0.0803352	0.542125	-0.122249	0.867575	-0.0870984	0.501042	-0.0724501	0.926946	-0.083282	0.545366	0.373842	0.000403406	0.2199	0.0293881
Ca_22383	expressed protein	3.95567	7.76e-17	4.94307	1.68063e-18	-0.311813	1	0.22637	0.380296	-0.191668	1	-0.0254486	0.939972	-0.322028	0.693348	-0.0424239	0.895528	-0.148555	0.927138	-0.0304734	0.929561	1.75862	1.55e-07	1.31506	0.000241343
Ca_25958	ethylene receptor, putative, expressed	1.60584	8.94e-17	1.50905	2.25176e-16	-0.0198063	1	-0.0335619	0.830985	-0.149897	0.887725	-0.111109	0.411156	-0.196531	0.494465	-0.0518172	0.722578	-0.219142	0.28521	-0.0811046	0.580107	0.514895	1.33e-05	0.227796	0.0342786
Ca_08286	NotAvailable	2.13778	1e-16	2.0187	1.8849e-16	0.0375838	1	-0.0595237	0.762687	0.0611406	1	-0.0704756	0.717282	0.0423001	1	-0.186104	0.286503	-0.020976	0.995413	-0.203881	0.270796	-0.280714	0.0569778	-0.0926273	0.557697
Ca_00123	chlorophyll A-B binding protein, putative, expressed	-2.83685	1.01e-16	-2.371	3.59232e-15	-0.00749241	1	-0.244622	0.269084	0.137491	1	-0.31663	0.159969	0.0342805	1	-0.35121	0.122614	-0.0033491	1	-0.0438615	0.878881	-0.608988	0.00118059	-0.233244	0.211654
Ca_00481	ABC transporter family protein, putative, expressed	2.09073	1.01e-16	2.23162	1.12412e-17	-0.151408	1	0.085565	0.650184	-0.194743	0.887467	0.167146	0.33499	-0.256921	0.488657	-0.077379	0.676309	-0.339729	0.142402	-0.19884	0.277916	0.558175	0.000133992	0.520292	0.000266457
Ca_11932	histone deacetylase 19, putative, expressed	1.27544	1.07e-16	1.17587	4.38597e-16	0.0302229	1	-0.0386998	0.751614	-0.0143041	1	-0.0220785	0.867607	0.0465811	1	0.0450339	0.700931	0.00852305	0.99647	0.00381238	0.982854	-0.101732	0.277407	-0.208565	0.0155186
Ca_15879	CRS2-associated factor 2, chloroplast precursor, putative, expressed	-2.04593	1.07e-16	-1.4071	5.08409e-13	-0.00559749	1	-0.280926	0.0819658	0.0546934	1	-0.314521	0.0624757	0.0697291	1	-0.359209	0.033528	-0.0497132	0.989476	-0.1672	0.356533	-0.956134	1.73e-08	-0.803666	2.89408e-07
Ca_13319	AAA-type ATPase family protein, putative, expressed	-3.18005	1.11e-16	-3.11341	9.53923e-17	-0.135247	1	-0.427485	0.0739775	0.0895479	1	-0.600842	0.0165101	0.0282881	1	-0.607158	0.0154342	0.0134647	0.998314	-0.192043	0.480768	-1.29648	1.08e-07	-1.46328	8.74553e-09
Ca_22915	expressed protein	-3.11697	1.11e-16	-1.54142	4.91855e-10	-0.0338342	1	-0.285493	0.232791	-0.0459316	1	-0.599097	0.0150036	0.070948	1	-0.57311	0.0203527	-0.0237926	0.99647	-0.385763	0.144909	-1.16499	5.2e-07	-1.03462	2.82037e-06
Ca_00594	Der1-like family domain containing protein, expressed	1.20468	1.18e-16	1.67052	1.53952e-20	0.0503045	1	0.0444185	0.696518	-0.0644091	1	-0.140936	0.164407	-0.10212	0.856073	-0.0154844	0.904136	-0.130376	0.533054	-0.0865072	0.42968	0.248587	0.00311809	0.250775	0.00251945
Ca_10442	invertase/pectin methylesterase inhibitor family protein, putative, expressed	3.0362	1.2e-16	1.479	9.97554e-10	-0.0944505	1	0.325097	0.158367	-0.188624	1	0.426557	0.0746253	-0.238206	0.85744	0.321259	0.185997	-0.262805	0.65225	0.383246	0.137404	0.774794	0.000201316	1.00295	4.30838e-06
Ca_12851	expressed protein	-1.77349	1.2e-16	-1.49096	4.6568e-15	0.0560783	1	-0.0529385	0.755001	0.147858	0.983155	-0.116246	0.447062	0.142891	0.883458	-0.0998746	0.517073	0.0451831	0.989327	0.0293718	0.876612	-0.718461	2.84e-07	-0.454672	0.000216482
Ca_06485	uncharacterized protein At4g06744 precursor, putative, expressed	-3.27815	1.28e-16	-3.74986	3.05173e-18	-0.0259644	1	-0.478877	0.0559071	-0.170937	1	-0.0466099	0.887277	-0.0138044	1	-0.234142	0.376134	0.123858	0.962048	-0.0584034	0.858463	-0.103636	0.682141	-0.40509	0.048852
Ca_10090	beta-galactosidase, putative, expressed	-3.06944	1.29e-16	-3.00467	1.23197e-16	-0.5288	0.16042	-0.452341	0.0565595	-0.42742	0.397472	-0.585771	0.0183915	-0.474989	0.202441	-0.335722	0.180684	-0.523117	0.100488	-0.381428	0.153952	-0.786559	0.000159294	-0.617065	0.00197243
Ca_09043	expressed protein	-1.86832	1.29e-16	-1.25075	1.20507e-12	0.34448	0.135899	0.303123	0.0412472	0.188095	0.849369	0.416646	0.00715291	0.338805	0.108823	0.144237	0.359942	0.408747	0.0224842	0.222937	0.183678	0.541348	5.39e-05	1.24531	9.15252e-12
Ca_02885	DUF567 domain containing protein, putative, expressed	1.85141	1.3e-16	1.68763	7.19874e-16	-0.118129	1	0.215018	0.144341	-0.24982	0.489314	0.191105	0.213202	-0.311656	0.155135	0.0991698	0.53505	-0.280134	0.201374	0.0323132	0.866864	0.591405	1.59e-05	0.285484	0.0223502
Ca_03819	pelota, putative, expressed	1.48031	1.35e-16	1.45713	1.12867e-16	-0.0110518	1	-0.137496	0.257893	-0.00169687	1	-0.0471268	0.73988	-0.0489332	1	-0.0615876	0.64335	-0.0347712	0.989476	-0.0944725	0.485355	0.258418	0.012281	0.160912	0.116524
Ca_11288	GTP-binding protein typA/bipA, putative, expressed	1.85182	1.35e-16	1.23414	1.52507e-12	-0.101595	1	0.191294	0.198699	-0.0050106	1	0.201464	0.191707	-0.0817483	1	0.12745	0.41581	-0.0688042	0.965562	0.0954645	0.576477	0.116525	0.40604	-0.0705994	0.619782
Ca_05767	zinc finger, C3HC4 type domain containing protein, expressed	2.07599	1.36e-16	2.51177	7.66385e-19	-0.0741223	1	0.200068	0.225206	-0.212117	0.811853	0.151564	0.382089	-0.252291	0.500079	0.0911756	0.610586	-0.258082	0.377888	0.0271827	0.901587	0.883371	1.38e-07	1.01318	7.87764e-09
Ca_00611	0	5.21314	1.36e-16	3.58978	9.6361e-14	-0.65686	0.297554	0.0478478	0.91354	-0.494009	0.642118	-0.18421	0.615831	-0.549481	0.399814	0.213854	0.545612	-0.725872	0.0997577	0.270885	0.460927	3.82791	1.53e-12	-0.0404115	0.930883
Ca_09526	2,3-bisphosphoglycerate-independent phosphoglycerate mutase, putative, expressed	1.27901	1.38e-16	0.913113	3.66434e-13	0.0103484	1	0.140889	0.178097	0.00589615	1	0.174193	0.106685	-0.0170507	1	0.144062	0.189861	-0.0431368	0.976765	0.0789458	0.508492	-0.155301	0.0869313	-0.426745	7.84502e-06
Ca_00531	DNA-directed RNA polymerase I subunit RPA2, putative, expressed	1.94355	1.5e-16	1.62569	7.35353e-15	-0.0373331	1	0.116233	0.484943	0.0174222	1	0.153038	0.349518	-0.0899979	1	0.121604	0.460308	-0.136533	0.810684	0.0314644	0.877987	-0.0159653	0.932882	0.0407969	0.801672
Ca_15330	peptide transporter PTR2, putative, expressed	2.74279	1.57e-16	2.87568	2.89759e-17	-0.308099	0.872098	-0.271164	0.207094	-0.537652	0.0629091	-0.17105	0.454557	-0.570948	0.0316258	-0.449562	0.0434543	-0.642217	0.00872834	-0.502895	0.0307741	1.05685	5.59e-07	0.313148	0.0848685
Ca_17820	COP1, putative, expressed	1.48854	1.59e-16	1.83995	4.37254e-19	0.0371547	1	0.105114	0.405426	-0.0290948	1	0.204127	0.100758	-0.0390212	1	0.149421	0.237252	-0.062253	0.953628	0.0529718	0.714064	0.480803	1.82e-05	0.341082	0.00111799
Ca_13657	cold acclimation protein WCOR413, putative, expressed	1.64649	1.62e-16	1.44239	2.3623e-15	-0.222576	0.609994	-0.0301239	0.859603	-0.146145	0.95178	-0.0845988	0.56706	-0.229365	0.377025	-0.0520793	0.736522	-0.147617	0.674107	0.0115094	0.954292	-0.694137	2.05e-07	0.199028	0.0770353
Ca_01412	ubiquitin-conjugating enzyme E2-22 kDa, putative, expressed	1.51026	1.68e-16	1.13197	1.28717e-13	-0.0437006	1	0.0408198	0.784001	-0.0236148	1	0.10991	0.401309	-0.0236684	1	0.0747503	0.577021	-0.10777	0.812836	0.0779068	0.584038	-0.0795419	0.509341	-0.00260481	0.989989
Ca_21796	flavonol-3-O-glycoside-7-O-glucosyltransferase 1, putative, expressed	2.98325	1.7e-16	2.56746	2.95423e-15	-0.230866	1	-0.256496	0.276156	-0.164908	1	-0.226177	0.354557	-0.269822	0.772837	-0.366556	0.129237	-0.316907	0.505507	-0.456474	0.0746056	1.19795	2.45e-07	0.615173	0.00180835
Ca_06193	expressed protein	-2.62359	1.74e-16	-1.92743	1.4838e-13	-0.0967999	1	-0.281532	0.1777	0.0963441	1	-0.231533	0.290822	0.0214668	1	-0.492278	0.0242087	-0.0110277	0.998825	-0.190694	0.415224	-0.930759	2.28e-06	-0.901093	3.02255e-06
Ca_11821	chalcone synthase, putative, expressed	3.48416	1.74e-16	3.08052	1.96911e-15	0.0558769	1	0.605073	0.0221229	0.0324674	1	0.374907	0.171194	-0.215909	0.962296	0.375275	0.175684	-0.218133	0.834844	0.221071	0.455661	2.72368	4.21e-13	2.45854	2.82417e-12
Ca_00603	phosphate/phosphate translocator, putative, expressed	9.24508	1.91e-16	5.24531	3.31818e-12	0.00597748	1	1.06595	0.0344288	-0.0822571	1	0.900284	0.0844901	-0.201647	1	0.702441	0.183979	-0.1626	0.988356	0.708695	0.209308	1.23567	0.0238545	1.70444	0.00122817
Ca_17526	pyridoxamine 5\'-phosphate oxidase family protein, putative, expressed	1.53243	1.92e-16	1.11248	2.80298e-13	-0.0327739	1	0.115992	0.372597	0.00475586	1	0.117443	0.376122	-0.062046	1	0.0423815	0.774013	-0.0122527	0.99647	0.00719886	0.970421	-0.255108	0.0191025	-0.10026	0.372039
Ca_05752	0	-2.34288	1.92e-16	-1.42917	1.29336e-11	0.460366	0.101264	0.358116	0.056933	0.404317	0.209852	-0.0374844	0.879978	0.366239	0.264699	-0.050388	0.829802	0.445628	0.0756493	0.165738	0.434868	-0.490468	0.0021799	0.0487692	0.797109
Ca_14141	beta-amylase, putative, expressed	1.58993	1.99e-16	3.30518	2.63737e-24	-0.00326158	1	0.00159804	0.999664	0.0235925	1	-0.149821	0.271985	-0.102105	0.967565	-0.12909	0.346974	-0.137465	0.706844	-0.200326	0.170712	-0.631084	7.4e-07	-0.111538	0.337748
Ca_05800	6-phosphogluconate dehydrogenase, decarboxylating, putative, expressed	1.47231	2e-16	0.141071	0.136646	-0.0184053	1	0.100571	0.434343	0.0315025	1	0.16371	0.195942	-0.0984627	0.963777	0.120389	0.347605	-0.098513	0.847278	0.224899	0.096194	-0.470876	2.19e-05	-0.831904	6.39399e-10
Ca_10401	myrosinase precursor, putative, expressed	1.07055	2.08e-16	1.15898	1.64122e-17	-0.0331197	1	0.0136142	0.908851	-0.0418341	1	-0.0376274	0.718971	-0.0660326	0.976666	-0.0800303	0.392968	-0.0877773	0.750763	-0.0519701	0.617603	0.100948	0.207857	0.061956	0.448123
Ca_21163	carotenoid synthesis regulator CarF, putative, expressed	2.31206	2.08e-16	3.6041	3.88672e-21	-0.521402	0.0191229	-1.05399	1.08564e-07	-0.56763	0.00799085	-0.72106	0.000114271	-0.538057	0.0124854	-0.947944	9.55384e-07	-0.642824	0.00135776	-1.03048	2.03394e-07	1.27222	1.33e-09	-0.00434483	0.988986
Ca_03289	acetyltransferase, GNAT family, putative, expressed	-2.41867	2.16e-16	-1.8879	4.67526e-14	-0.0100707	1	-0.557109	0.00536397	0.187854	1	-0.269198	0.190048	0.0674351	1	-0.499664	0.0151386	0.178861	0.797656	-0.215651	0.326422	-0.849899	3.33e-06	-1.103	2.60436e-08
Ca_13826	Mak16 protein domain containing protein, expressed	1.75231	2.26e-16	0.687234	2.23416e-07	-0.175096	1	0.233181	0.101465	-0.0534209	1	0.287116	0.0533058	-0.111814	0.967565	0.20604	0.169142	-0.134952	0.768806	0.122388	0.444664	-0.012969	0.94161	-0.123997	0.332835
Ca_05308	DnaK family protein, putative, expressed	1.76234	2.29e-16	1.00039	1.0886e-10	-0.15587	1	0.053651	0.755441	-0.0620419	1	0.158972	0.296908	-0.123298	0.95069	0.0939661	0.548946	-0.197402	0.511574	0.0460917	0.798961	-0.316703	0.0107631	-0.577971	1.18858e-05
Ca_14787	expressed protein	-2.81782	2.3e-16	-3.5449	8.58027e-19	0.306056	1	0.185467	0.469922	0.360878	0.611472	0.0977841	0.731245	0.275123	0.766112	0.00117622	1	0.589768	0.0375197	0.343571	0.197297	-0.970578	3.51e-06	-0.933507	4.51133e-06
Ca_11017	OsSBeL1 - Putative Serine Beta-Lactamase homologue, expressed	1.91748	2.32e-16	1.83289	3.70208e-16	-0.020119	1	0.0955736	0.575395	-0.298324	0.308774	0.0429775	0.822463	-0.304557	0.222403	0.0115501	0.960505	-0.357028	0.0762061	-0.00649268	0.980281	0.799799	3.45e-07	0.343286	0.00987317
Ca_09318	polyprenyl synthetase, putative, expressed	1.9713	2.42e-16	1.96511	1.52004e-16	0.0437596	1	0.345748	0.0302306	-0.106913	1	0.331878	0.0462428	-0.0720234	1	0.246007	0.142628	-0.116352	0.878593	0.0724829	0.706703	0.318085	0.0225463	-0.0097266	0.960009
Ca_17151	OTU-like cysteine protease family protein, putative, expressed	2.1426	2.44e-16	3.0452	3.1923e-20	-0.084416	1	-0.0899898	0.647743	-0.22871	0.790908	-0.268626	0.130791	-0.325894	0.26579	-0.262048	0.145618	-0.378054	0.104998	-0.333395	0.07969	1.76572	2.97e-13	2.10352	4.1379e-15
Ca_02433	BAH domain containing protein, expressed	1.29117	2.57e-16	1.60646	5.90538e-19	0.0190726	1	-0.0794415	0.494165	0.0379356	1	-0.0770832	0.510717	-0.0236956	1	-0.0127967	0.931961	-0.0246941	0.991767	-0.0552506	0.665774	0.169514	0.0703344	0.24879	0.00622818
Ca_15684	CBS domain containing membrane protein, putative, expressed	-1.79019	2.57e-16	-1.06748	3.96826e-11	0.11466	1	-0.171008	0.256981	0.098774	1	-0.227427	0.13894	0.092467	1	-0.17475	0.263165	0.0623707	0.974769	-0.0072602	0.975974	-0.178941	0.171289	0.332449	0.00733236
Ca_18657	expressed protein	-1.85016	2.69e-16	-1.6084	4.83659e-15	-0.0981445	1	-0.256769	0.092662	0.0497758	1	-0.0464005	0.80493	-0.0569016	1	-0.215508	0.181371	-0.0230064	0.993717	-0.0450246	0.816078	-0.896586	2.03e-08	-0.828784	5.96144e-08
Ca_01429	phosphoesterase family protein, putative, expressed	-1.44347	2.76e-16	-1.14747	5.7234e-14	0.0899424	1	0.0287472	0.852484	0.0943943	1	-0.0437487	0.766007	0.123698	0.868839	-0.0147801	0.930586	0.168245	0.501613	0.105797	0.439221	-0.195925	0.059196	-0.13929	0.178052
Ca_15369	RNA recognition motif containing protein, expressed	-2.35629	2.95e-16	-2.14573	1.64961e-15	0.253939	1	0.182871	0.360005	0.16565	1	0.593182	0.00284369	0.230228	0.753308	0.37512	0.0629605	0.391956	0.150405	0.350105	0.102242	-0.536363	0.00122863	0.11515	0.515865
Ca_18761	mitochondrial carrier protein, putative, expressed	2.37794	3.04e-16	1.77547	3.37512e-13	0.281993	0.820727	0.0312011	0.903408	-0.020634	1	-0.24464	0.222694	-0.104648	1	0.0802757	0.715341	-0.0770458	0.976908	0.00155015	1	1.19317	1.21e-08	0.763788	2.61531e-05
Ca_21568	reticulon domain containing protein, putative, expressed	1.55006	3.1e-16	1.52118	3.05137e-16	0.025903	1	0.10069	0.465413	-0.0363758	1	0.0150117	0.931682	-0.108016	0.957089	0.0645266	0.655475	-0.0635185	0.960625	0.0603904	0.69725	0.95213	2.27e-10	0.817214	3.99977e-09
Ca_11075	expressed protein	-2.11772	3.11e-16	-1.3413	1.02053e-11	0.0169804	1	-0.198465	0.268312	0.184022	0.980171	-0.154289	0.410494	-0.0797213	1	-0.426996	0.0200179	-0.0191994	0.99647	-0.125899	0.530742	-0.577462	0.000175987	-0.106971	0.504186
Ca_20391	dehydrogenase/reductase SDR family member 12, putative, expressed	2.20186	3.12e-16	2.47615	1.13697e-17	-0.0588614	1	0.24888	0.16455	-0.114445	1	0.249517	0.180983	-0.0775043	1	0.110692	0.570211	-0.0732983	0.976908	0.0159204	0.952147	0.728461	1.45e-05	0.629151	9.2233e-05
Ca_17542	heat shock protein DnaJ, putative, expressed	-2.80933	3.13e-16	-0.960134	2.07506e-06	0.685131	0.0112722	-0.137847	0.587609	0.634739	0.025744	-0.208282	0.39173	0.604054	0.0353075	-0.225959	0.348155	0.634186	0.0190886	-0.0168914	0.96061	0.144399	0.503893	1.01413	1.82082e-06
Ca_04265	cleft lip and palate transmembrane protein 1, putative, expressed	1.46317	3.2e-16	1.62442	1.42615e-17	-0.0582767	1	-0.0432403	0.767779	-0.030234	1	-0.116071	0.373682	-0.0926531	0.9745	-0.0493159	0.728101	-0.102493	0.833178	-0.077249	0.587419	0.0820523	0.488254	-0.0460769	0.704743
Ca_17581	expressed protein	2.28538	3.22e-16	2.575	1.6535e-17	0.767855	0.000107635	2.2958	1.13385e-15	0.722457	0.000305844	2.35342	5.96845e-16	0.704704	0.000423238	2.27714	1.42485e-15	0.937869	2.62e-06	2.15724	6.51434e-15	1.41326	1.92e-10	1.15912	1.1853e-08
Ca_07688	26S protease regulatory subunit 4, putative, expressed	0.994958	3.22e-16	0.942647	7.61306e-16	0.0132973	1	-0.0408687	0.676477	-0.0542679	1	-0.0231537	0.826329	-0.0697297	0.962114	0.0115237	0.919733	-0.109846	0.555497	-0.0596524	0.538621	0.0924938	0.223772	-0.0540643	0.487209
Ca_12714	CAMK_CAMK_like.19 - CAMK includes calcium/calmodulin depedent protein kinases, expressed	4.33587	3.22e-16	4.52148	1.63198e-16	0.0508129	1	0.722377	0.0225991	-0.0274028	1	0.484624	0.13849	-0.0895534	1	0.366072	0.270624	-0.142034	0.96755	0.244551	0.495177	1.50294	3.65e-06	2.03132	3.83981e-08
Ca_10359	peptidyl-prolyl cis-trans isomerase, FKBP-type, putative, expressed	-2.94286	3.22e-16	-2.49846	8.69052e-15	-0.0297092	1	-0.23542	0.337572	0.130165	1	-0.264786	0.287564	0.183727	0.967565	-0.366833	0.139414	0.122554	0.953628	-0.0645259	0.831505	-0.864375	4.83e-05	-0.471663	0.0162963
Ca_06873	expressed protein	3.32991	3.22e-16	3.29454	7.17251e-16	-0.047663	1	0.266666	0.316827	-0.30995	0.878424	0.343816	0.201568	-0.446318	0.363142	0.251431	0.356803	-0.451011	0.270497	0.18789	0.525437	3.23498	1.17e-14	2.69654	8.80984e-13
Ca_18411	12-oxophytodienoate reductase, putative, expressed	-2.72999	3.22e-16	-2.18243	3.6106e-14	0.0980113	1	-0.181231	0.44254	0.177815	1	-9.5649e-05	1	0.189927	0.950996	-0.0874948	0.732966	0.163615	0.877358	0.199555	0.422987	-0.883891	1.31e-05	-0.61566	0.00101411
Ca_01695	protein phosphatase 2C, putative, expressed	1.80732	3.33e-16	1.90374	5.85443e-17	-0.0786333	1	-0.228384	0.125363	-0.0402699	1	-0.161953	0.303003	-0.154688	0.857796	-0.154947	0.323781	-0.194056	0.554513	-0.247114	0.138671	0.882723	2.5e-08	0.811472	8.30513e-08
Ca_08212	0	2.10888	3.35e-16	4.48372	6.5684e-24	-0.341376	0.333332	-0.0323518	0.887565	-0.159257	1	0.0897184	0.650655	0.0199355	1	0.0751352	0.706353	-0.17246	0.749972	0.0246299	0.917843	-0.547977	0.000346848	0.854017	4.05583e-07
Ca_21418	NLI interacting factor-like phosphatase, putative, expressed	1.40391	3.42e-16	1.3363	6.88236e-16	-0.088039	1	-0.180834	0.123862	-0.0154195	1	-0.107084	0.393292	0.0124786	1	-0.103485	0.405729	-0.0878854	0.872267	-0.129872	0.323974	-0.129983	0.227917	-0.0964788	0.365027
Ca_04210	gibberellin 20 oxidase 1, putative, expressed	-4.74347	3.57e-16	-7.34741	1.1011e-17	0.582896	0.827838	-1.62637	0.20762	0.46652	0.887467	-0.10119	0.941048	0.435297	0.80924	-0.093916	0.948965	0.658365	0.304001	0.1981	0.872536	-3.43776	1.54e-12	-4.72093	2.9069e-14
Ca_09611	shikimate kinase, putative, expressed	-1.6712	3.58e-16	-1.52072	2.47063e-15	0.030012	1	-0.113849	0.450414	0.0408733	1	-0.213311	0.147265	0.0278507	1	-0.165397	0.267972	0.0604887	0.974676	-0.102106	0.528706	-0.433269	0.000418717	0.0290001	0.844271
Ca_06730	sialin, putative, expressed	1.81759	3.71e-16	2.49744	9.73921e-20	-0.052143	1	0.117921	0.465757	-0.154205	0.991445	0.015803	0.939278	-0.101352	0.994351	-0.0643278	0.711133	-0.106389	0.886588	-0.148436	0.382676	0.00556734	0.977647	0.0436239	0.78008
Ca_22161	protein kinase PKN/PRK1, effector, putative, expressed	1.69671	3.93e-16	1.98222	5.32886e-18	0.112422	1	0.00736226	0.975449	-0.0297627	1	-0.00875516	0.966166	-0.101225	0.984947	0.017547	0.928858	-0.189564	0.533433	-0.0859201	0.603277	0.127042	0.340131	-0.0451613	0.757397
Ca_25298	thioredoxin, putative, expressed	-2.46827	3.94e-16	-1.24676	1.58183e-09	-0.102691	1	-0.432078	0.0346852	0.106523	1	-0.536854	0.0122355	0.0912199	1	-0.499238	0.0198003	0.0461126	0.991767	-0.358481	0.116345	-0.976719	6.94e-07	-0.931791	1.18827e-06
Ca_20994	Ser/Thr protein phosphatase family protein, putative, expressed	1.98635	3.98e-16	1.98454	2.64851e-16	-0.221292	0.983141	0.0456295	0.822802	-0.182193	0.949259	-0.0887736	0.631754	-0.177012	0.831017	-0.0487274	0.808205	-0.212997	0.555941	-0.20888	0.256741	0.359446	0.012308	0.438384	0.00215626
Ca_05678	magnesium-protoporphyrin O-methyltransferase, putative, expressed	-2.65771	3.99e-16	-2.76027	1.02223e-16	0.0765653	1	-0.164925	0.481309	0.235603	0.962833	-0.280712	0.216505	0.284687	0.678513	-0.271439	0.236821	0.167082	0.862871	0.0489355	0.863378	-1.13723	1.72e-07	-1.03125	7.04417e-07
Ca_06333	ubiquitin family protein, putative, expressed	1.7649	4.17e-16	1.35642	1.72002e-13	0.0938101	1	0.673286	1.23605e-05	0.120186	1	0.624451	4.59905e-05	-0.0391985	1	0.598967	9.11663e-05	-0.118725	0.852379	0.531672	0.000616656	1.19624	3.02e-11	0.574868	1.92692e-05
Ca_19665	lysine ketoglutarate reductase trans-splicing related 1, putative, expressed	1.95796	4.44e-16	3.03764	4.15968e-21	-0.0986188	1	0.0167228	0.939906	-0.12865	1	0.0530445	0.782585	-0.178347	0.807404	-0.0526326	0.78018	-0.187112	0.639872	-0.140358	0.4308	0.0799628	0.641592	1.03247	3.583e-09
Ca_06237	short-chain dehydrogenase/reductase, putative, expressed	3.49046	4.79e-16	3.50037	1.49299e-16	0.236904	1	0.290244	0.282286	0.167701	1	0.506695	0.0651348	0.12772	1	0.309279	0.266212	0.170895	0.907699	0.146749	0.637224	0.117633	0.705778	0.342228	0.155383
Ca_11738	0	-1.28062	4.96e-16	-1.29044	2.41744e-16	-0.232503	0.23276	0.128148	0.254279	-0.210618	0.323068	0.268174	0.0194834	-0.0841394	0.974076	0.160192	0.167268	-0.0172143	0.993717	0.228963	0.0602593	0.0352147	0.764482	-0.558062	1.99487e-07
Ca_06865	suppressor of phythchrome A, putative, expressed	1.46357	5.17e-16	1.58142	4.78152e-17	-0.0690255	1	-0.218283	0.0798152	-0.116752	1	-0.202434	0.117405	-0.171029	0.639055	-0.29681	0.0235175	-0.182684	0.448749	-0.268832	0.0506041	0.465875	4.18e-05	0.372789	0.000570484
Ca_05845	N-rich protein, putative, expressed	1.92974	5.41e-16	2.19296	1.69049e-17	0.122773	1	0.518281	0.0017768	0.117943	1	0.47369	0.004992	0.0276137	1	0.414968	0.0144202	0.082239	0.95719	0.319437	0.0768489	1.1198	9.99e-10	0.756841	1.29754e-06
Ca_06016	LTPL152 - Protease inhibitor/seed storage/LTP family protein precursor, expressed	-2.74026	5.43e-16	-2.54262	1.96911e-15	0.265145	1	-0.0596588	0.833372	0.322495	0.717988	0.118674	0.64615	0.404319	0.340846	-0.00218018	0.998547	0.345443	0.416024	0.00991174	0.979083	-0.55503	0.00397126	-0.344552	0.067802
Ca_04359	GIGANTEA, putative, expressed	-1.57589	5.43e-16	-0.315414	0.00332915	0.601708	4.02e-05	0.796471	6.87429e-08	0.553933	0.000175661	0.592068	2.22613e-05	0.603113	3.84e-05	0.617114	1.06244e-05	0.516033	0.000427765	0.624149	1.02674e-05	0.0581249	0.673979	0.293264	0.00949164
Ca_19213	expressed protein	-2.77095	5.46e-16	-1.69902	2.74102e-11	-0.0148192	1	-0.0870107	0.750377	0.0998015	1	-8.64312e-05	1	0.107546	1	0.0611643	0.829098	0.0177899	0.99647	0.201485	0.433956	-0.787149	0.000105131	0.26904	0.165893
Ca_12626	snRK1-interacting protein 1, putative, expressed	1.53514	5.48e-16	1.40169	3.52681e-15	0.0451968	1	0.10414	0.456275	-0.0014865	1	-0.0783829	0.5912	-0.1039	0.967037	-0.025075	0.882614	-0.18145	0.501613	-0.0776778	0.6132	-0.0268998	0.857289	-0.115767	0.323262
Ca_05309	DnaK family protein, putative, expressed	1.78691	5.48e-16	0.978275	5.43801e-10	-0.158772	1	-0.174691	0.257284	-0.0824553	1	0.138298	0.391233	-0.112964	0.976422	-0.0446129	0.809197	-0.164291	0.687183	-0.0537507	0.773365	-0.329653	0.0123827	-0.592423	1.87056e-05
Ca_11851	12-oxophytodienoate reductase, putative, expressed	1.93141	5.48e-16	1.75634	4.6568e-15	-0.201495	1	0.267852	0.100593	-0.396546	0.0785616	0.326528	0.0548907	-0.326474	0.203712	0.230406	0.180323	-0.334024	0.14736	0.0103058	0.967098	1.84274	2.98e-14	1.89519	1.23076e-14
Ca_03953	RNA polymerase sigma factor, putative, expressed	2.19911	5.63e-16	3.67944	2.39677e-21	0.0760294	1	0.170273	0.375582	-0.031798	1	0.209588	0.278282	-0.0772049	1	0.123214	0.536871	-0.157081	0.826165	0.000721582	1	0.762419	9.67e-06	0.915343	3.95663e-07
Ca_07150	tubulin/FtsZ domain containing protein, putative, expressed	-1.80295	5.8e-16	-1.60951	6.08191e-15	-0.0106151	1	0.0328535	0.868536	-0.0474888	1	-0.140052	0.394318	-0.0719064	1	0.0278877	0.888721	-0.056797	0.984296	0.045691	0.814451	-0.328089	0.0125155	-0.374084	0.00393214
Ca_11715	1-deoxy-D-xylulose 5-phosphate reductoisomerase, chloroplast precursor, putative, expressed	-3.1341	5.8e-16	-1.82246	7.39393e-11	0.213783	1	-0.226009	0.39683	0.186784	1	-0.376106	0.155048	0.0281314	1	-0.387423	0.147237	-0.0509823	0.991767	-0.282266	0.321711	-0.630722	0.0038649	-0.0400885	0.88309
Ca_18631	PsbP, putative, expressed	-2.7597	6.03e-16	-2.39573	9.73201e-15	-0.0878131	1	-0.618399	0.00833285	0.0848815	1	-0.356193	0.136668	0.155276	0.994351	-0.498323	0.0387473	0.186549	0.84959	-0.146891	0.581521	-1.41483	7.94e-09	-1.22854	7.22459e-08
Ca_03183	heat stress transcription factor, putative, expressed	6.11187	6.05e-16	5.92694	3.99001e-16	0.308851	1	0.73644	0.0438709	0.415928	0.931119	0.826374	0.0311314	0.385628	0.854923	0.81364	0.0335664	0.197311	0.948666	0.585607	0.155453	2.5918	1.78e-06	2.09047	2.51126e-05
Ca_02352	aspartyl protease family protein, putative, expressed	4.08128	6.1e-16	4.26139	6.8444e-17	0.0974849	1	0.743791	0.0134841	0.0447984	1	0.664616	0.0328295	-0.0775196	1	0.669469	0.0313394	-0.0729693	0.991767	0.53236	0.109289	1.79487	1.85e-07	1.37689	4.39562e-06
Ca_03916	OsFBL22 - F-box domain and LRR containing protein, expressed	1.89057	6.27e-16	2.03211	7.44344e-17	0.087458	1	0.137947	0.415989	-0.0413319	1	-0.0939861	0.599306	-0.171073	0.841713	0.089414	0.613117	-0.282089	0.270926	0.0952562	0.612764	1.06666	2.06e-09	0.933512	2.21727e-08
Ca_05419	erythronate-4-phosphate dehydrogenase domain containing protein, expressed	-2.49152	6.42e-16	-2.52477	2.89573e-16	-0.0182784	1	-0.227367	0.288544	0.194928	1	-0.198589	0.371746	0.138105	0.99626	-0.316466	0.14957	0.142232	0.895494	0.0167629	0.957502	-1.22871	2.14e-08	-0.810154	1.78138e-05
Ca_23578	rhodanese-like domain containing protein, putative, expressed	-3.15961	6.42e-16	-2.15311	2.43556e-12	0.263531	1	-0.109198	0.721216	0.189487	1	-0.225017	0.416186	0.226211	0.943434	-0.327334	0.230188	0.314944	0.606413	0.07346	0.823606	-0.73765	0.000943852	-0.435645	0.0428087
Ca_04233	No apical meristem protein, putative, expressed	3.75362	6.51e-16	3.17057	2.57911e-12	0.518364	0.401236	2.98563	2.42456e-13	0.336299	0.873513	3.1934	5.52799e-14	0.592105	0.145983	3.18361	5.57009e-14	0.522099	0.208629	2.62675	6.00472e-12	2.97215	1.36e-12	2.59155	2.12352e-09
Ca_00535	beta-amylase, putative, expressed	3.63041	6.51e-16	4.14098	3.64122e-17	0.297262	1	-0.686139	0.0159898	0.0851048	1	-0.901174	0.00216531	-0.0555335	1	-0.848116	0.00391668	-0.143104	0.956317	-0.904043	0.00258561	1.64024	9.09e-08	1.32455	5.03454e-06
Ca_14652	sex determination protein tasselseed-2, putative, expressed	5.17727	6.51e-16	2.5669	5.28403e-10	-0.293736	1	0.205111	0.621932	-0.285747	1	-0.0217266	0.96806	-0.419069	0.78807	0.158112	0.707397	-0.461264	0.576586	0.137923	0.759061	3.20148	1.05e-10	0.224105	0.538229
Ca_07614	N-rich protein, putative, expressed	2.40903	6.65e-16	2.83406	1.09328e-17	0.243438	1	1.46029	7.1641e-10	0.276943	0.738359	1.53319	2.2717e-10	0.170373	0.950968	1.42329	1.21291e-09	0.330982	0.332486	1.32895	7.0195e-09	2.23206	5.38e-14	2.1461	1.13369e-13
Ca_19952	CPuORF23 - conserved peptide uORF-containing transcript, expressed	-3.41761	6.66e-16	-3.0097	8.33931e-15	-0.237923	1	-0.846319	0.00444974	-0.291274	0.99595	-0.41886	0.164754	-0.105018	1	-0.422933	0.164421	-0.0221589	0.99647	-0.406758	0.209467	-1.10348	1.38e-05	-0.38431	0.0960448
Ca_16240	plastocyanin-like domain containing protein, putative, expressed	1.52615	6.68e-16	1.98998	6.10945e-19	0.0995887	1	0.362362	0.00661799	0.0609809	1	0.348008	0.011409	-0.0746668	1	0.253082	0.0686576	-0.0485877	0.984296	0.333825	0.0199239	0.293551	0.00939825	0.169217	0.133603
Ca_08244	CBS domain containing membrane protein, putative, expressed	1.54168	6.68e-16	0.652452	1.44552e-07	-0.0620871	1	0.350454	0.00912324	-0.047129	1	0.211645	0.124502	-0.16609	0.716039	0.225772	0.106736	-0.209585	0.379853	0.190914	0.201663	0.471456	8.35e-05	0.31996	0.0044548
Ca_25893	aminotransferase, putative, expressed	-1.88195	6.7e-16	-0.977392	2.00945e-09	-0.00735611	1	-0.296839	0.0644204	0.0952493	1	-0.274828	0.100556	0.0388801	1	-0.367638	0.0289529	0.0874182	0.947401	-0.152533	0.401086	-0.68037	6.24e-06	-0.851725	1.05224e-07
Ca_14926	RNA binding protein, putative, expressed	1.85081	6.71e-16	0.440761	0.000623511	-0.199634	1	0.0618422	0.741759	-0.0843399	1	0.246475	0.132365	-0.139192	0.939743	0.134037	0.424171	-0.164601	0.714805	0.0744905	0.695459	-0.0117356	0.952549	0.0150084	0.932811
Ca_17701	NotAvailable	1.77654	6.78e-16	1.10553	3.78273e-11	-0.13711	1	0.067461	0.705393	-0.0398072	1	0.0146168	0.944185	-0.0492507	1	-0.0274865	0.888721	-0.0591871	0.981558	-0.0818575	0.648992	0.0224373	0.900174	-0.186199	0.155005
Ca_12594	sucrase-related, putative, expressed	1.3508	7.1e-16	0.941638	3.55923e-12	-0.00349078	1	0.0991266	0.424388	-0.0596174	1	0.140872	0.252607	-0.14709	0.715803	0.135896	0.272001	-0.155848	0.539834	0.102453	0.437738	1.30011	3.09e-14	0.460843	1.63615e-05
Ca_04677	yippee zinc-binding protein, putative, expressed	-1.95171	7.78e-16	-1.29432	9.36316e-12	-0.10247	1	-0.261479	0.118752	-0.0389632	1	-0.230337	0.188199	-0.0595357	1	-0.299238	0.0905529	-0.0138517	0.99647	-0.180639	0.33651	-1.24325	1.94e-10	-1.10085	1.7043e-09
Ca_22409	expressed protein	-3.05674	8.17e-16	-2.28417	3.95645e-13	-0.0713073	1	-0.285088	0.269554	0.0186631	1	-0.260998	0.328414	0.146013	1	-0.278174	0.29688	0.248501	0.754459	-0.0213325	0.955399	-1.32971	1.72e-07	-0.492418	0.0194674
Ca_03063	ECT protein, putative, expressed	1.33174	8.27e-16	1.58981	6.31612e-18	0.0278604	1	-0.0897633	0.471027	-0.066592	1	-0.0784768	0.538922	-0.0458705	1	-0.1212	0.322149	-0.110073	0.772275	-0.136587	0.293024	0.475745	1.12e-05	0.417546	5.88991e-05
Ca_08958	CAMK_KIN1/SNF1/Nim1_like.20 - CAMK includes calcium/calmodulin depedent protein kinases, expressed	1.81535	8.63e-16	1.97972	6.27537e-17	0.00130447	1	0.0533402	0.771526	-0.0482781	1	-0.0111119	0.958674	-0.134961	0.941301	-0.150273	0.354233	-0.0819651	0.950797	-0.0669439	0.717354	0.395115	0.0042768	0.400719	0.00310004
Ca_02050	succinate dehydrogenase flavoprotein subunit,mitochondrial precursor, putative, expressed	0.993042	8.89e-16	1.10189	4.09118e-17	0.0294987	1	0.022351	0.83812	-0.0480554	1	0.0257779	0.812524	-0.0749237	0.951773	0.0307463	0.76638	-0.0774691	0.812491	-0.0421318	0.689775	0.149341	0.0488903	-0.0660478	0.405339
Ca_19859	0	1.59566	8.98e-16	1.9494	5.17412e-18	0.00371775	1	0.197544	0.15442	-0.0466849	1	0.11017	0.45919	-0.11266	0.963777	0.104882	0.480501	-0.138439	0.744277	0.0201398	0.915704	0.39817	0.00108317	0.456559	0.000227571
Ca_15184	apoptosis-inducing factor 2, putative, expressed	1.36196	9.13e-16	1.85963	2.51489e-19	-0.0887632	1	-0.0543154	0.696935	-0.115397	1	0.0076944	0.964362	-0.146334	0.733707	0.0128569	0.93983	-0.19492	0.345679	-0.108245	0.42098	0.468248	2.03e-05	0.552538	1.2417e-06
Ca_04917	beta-galactosidase, putative, expressed	-1.38589	9.19e-16	-1.5223	6.18876e-17	0.111275	1	-0.045807	0.75498	0.166568	0.756752	-0.141726	0.273844	0.156885	0.698487	0.0141229	0.934645	0.190428	0.39087	0.0938689	0.503961	-0.483902	1.53e-05	-0.436768	5.32981e-05
Ca_17226	oxygen evolving enhancer protein 3 domain containing protein, expressed	-2.68083	9.57e-16	-2.22084	5.0578e-14	-0.0419184	1	-0.501689	0.0266981	0.10655	1	-0.475146	0.0440362	0.0916637	1	-0.464696	0.0498475	0.0660169	0.989476	-0.227426	0.37105	-0.988073	3.89e-06	-0.497562	0.00877988
Ca_21565	PsbP, putative, expressed	-2.92381	9.6e-16	-2.29264	1.68492e-13	-0.0514026	1	-0.408648	0.0938874	0.141256	1	-0.431413	0.0887403	0.0992197	1	-0.40669	0.113503	0.100443	0.976908	-0.120409	0.679759	-0.940169	2.59e-05	-0.424673	0.0379487
Ca_12394	DNA-directed RNA polymerase 1B, mitochondrial precursor, putative, expressed	1.97343	9.6e-16	1.74829	1.12968e-14	-0.139915	1	0.093945	0.622381	-0.00425333	1	0.0307456	0.889549	-0.0475293	1	0.0674265	0.729456	-0.113772	0.898385	-0.108659	0.577745	0.452047	0.00249156	0.611226	6.11962e-05
Ca_03482	AP2 domain containing protein, expressed	4.13065	9.75e-16	1.26674	1.52677e-05	-0.285408	1	0.672929	0.0298619	-0.022524	1	0.641401	0.0476579	0.00593949	1	0.479596	0.14133	0.0581874	0.991767	0.71264	0.0349064	-0.0490168	0.919616	0.422091	0.15792
Ca_18079	expressed protein	5.05785	1.06e-15	6.70054	3.25672e-18	0.429721	0.929347	1.17579	0.000157349	0.378907	0.869306	1.31919	2.85145e-05	0.394566	0.698487	0.916691	0.00354534	0.546667	0.260783	0.970136	0.00250513	1.12071	0.0214703	1.30261	0.0217473
Ca_09343	acetamidase, putative, expressed	-3.11022	1.09e-15	-2.49633	1.04091e-13	0.00963765	1	0.124012	0.682061	-0.145275	1	0.244076	0.378041	0.0342863	1	0.121963	0.678872	0.0876321	0.986966	0.167831	0.577384	-0.643525	0.00375087	0.230145	0.310539
Ca_16430	erythronate-4-phosphate dehydrogenase domain containing protein, expressed	2.09303	1.1e-15	2.15364	4.30397e-17	0.177969	1	-0.0432964	0.830614	-0.0488963	1	-0.202831	0.233172	-0.00518512	1	-0.191254	0.264788	-0.0484462	0.989476	-0.118381	0.525275	0.299318	0.0945775	0.446379	0.00222147
Ca_05288	fructose-1,6-bisphosphatase, putative, expressed	-1.50459	1.1e-15	-1.35427	9.0608e-15	-0.0787107	1	-0.0975287	0.499307	0.146835	0.95178	-0.181769	0.192127	0.0281022	1	-0.15299	0.276443	0.0562929	0.97517	-0.057433	0.721079	-0.834486	5.31e-09	-0.681899	1.51811e-07
Ca_18061	zinc finger, C3HC4 type, putative, expressed	1.13822	1.11e-15	1.13026	9.00411e-16	0.012976	1	-0.109097	0.294047	-0.0335233	1	-0.117251	0.270187	-0.121051	0.755943	-0.11503	0.281526	-0.147991	0.448749	-0.119203	0.292271	0.25971	0.00297985	0.160621	0.0608452
Ca_11974	0	-1.41393	1.11e-15	-1.08869	4.62748e-13	0.253637	0.29011	0.0975964	0.466575	0.267764	0.194785	0.163737	0.210387	0.292545	0.0874077	0.069714	0.613306	0.315001	0.0425755	0.171544	0.224229	0.135562	0.22761	0.600769	5.34013e-07
Ca_17680	heat shock protein, putative, expressed	2.36846	1.14e-15	1.27537	1.14292e-09	-0.353633	0.540808	-0.0293577	0.914795	-0.243533	0.883746	0.0285692	0.916831	-0.15584	0.971591	0.0649383	0.790834	-0.276162	0.519679	-0.0215014	0.941368	0.498142	0.00441412	0.0277617	0.900527
Ca_16745	UDP-arabinose 4-epimerase 1, putative, expressed	1.27924	1.17e-15	1.27114	1.02771e-15	0.0037449	1	-0.109498	0.352872	0.111396	0.99827	-0.137725	0.246258	0.0132909	1	-0.105136	0.379343	0.0691233	0.924092	-0.0245164	0.86866	-0.721873	5.98e-09	-0.440955	2.39416e-05
Ca_13416	EARLY flowering protein, putative, expressed	-4.31653	1.17e-15	-3.04473	1.29944e-12	1.2386	0.00225987	0.513064	0.145725	1.17442	0.00443686	0.853722	0.0198871	1.41875	0.000296503	0.701663	0.0573794	1.37931	0.000387759	0.768754	0.045553	-0.302976	0.325074	0.39378	0.170592
Ca_12563	carbonic anhydrase, chloroplast precursor, putative, expressed	-2.6066	1.2e-15	-2.57166	1.07019e-15	0.00789686	1	-0.462621	0.0374126	-0.00768281	1	-0.557905	0.0162817	0.0307528	1	-0.504898	0.029909	-0.0639436	0.989506	-0.349976	0.162098	-1.43542	4e-09	-1.66126	1.4539e-10
Ca_15358	SET, putative, expressed	2.01059	1.28e-15	1.81861	9.7507e-15	-0.0142375	1	-0.00934016	0.974639	0.0250618	1	0.0216115	0.926762	-0.00718293	1	-0.0867347	0.657181	0.00332484	1	-0.290721	0.136832	0.0867319	0.627858	0.484844	0.00135883
Ca_12989	shwachman-Bodian-Diamond syndrome protein, putative, expressed	1.54601	1.31e-15	1.12615	1.8001e-12	-0.0432519	1	0.00471695	0.987795	-0.101443	1	-0.0669188	0.66588	-0.102571	0.9745	-0.0282307	0.870207	-0.0432641	0.988961	-0.0955505	0.53774	0.505905	5.5e-05	0.141881	0.235251
Ca_26723	chloroplast unusual positioning protein, putative, expressed	-2.08088	1.35e-15	-1.28064	8.19393e-11	-0.0389893	1	-0.079874	0.709344	0.100502	1	-0.181997	0.344822	0.0420021	1	-0.289876	0.128918	0.0427235	0.991767	-0.107823	0.613346	-0.783305	4.66e-06	-0.779665	3.9275e-06
Ca_10433	0	2.22211	1.35e-15	1.43192	3.39095e-11	-0.113746	1	-0.12592	0.549291	-0.198119	0.979232	-0.00968956	0.973252	-0.268974	0.602273	-0.158046	0.436238	-0.226337	0.621188	-0.0524827	0.830149	0.73022	4.6e-05	0.357426	0.031292
Ca_04836	1,4-alpha-glucan-branching enzyme, chloroplast precursor, putative, expressed	1.99915	1.36e-15	1.51757	6.93086e-13	0.268699	0.772972	0.223844	0.205362	0.258154	0.668307	0.0279323	0.904766	-0.00674472	1	-0.0401734	0.85549	0.02107	0.995953	0.0655091	0.760143	-0.465015	0.00219604	0.0495757	0.781799
Ca_23883	0	1.324	1.37e-15	0.969884	2.06976e-12	-0.136806	1	-0.241981	0.0391959	-0.111259	1	-0.206013	0.0915612	-0.151524	0.691289	-0.224118	0.0703821	-0.262435	0.0952939	-0.255421	0.0479183	0.336811	0.00116167	0.229478	0.0216227
Ca_06837	DIRP family protein, putative, expressed	1.65652	1.42e-15	2.03684	6.2179e-18	-0.133055	1	-0.00804512	0.973746	-0.225384	0.618629	-0.112616	0.474706	-0.272758	0.279909	-0.0783401	0.628507	-0.348484	0.0630836	-0.177276	0.277916	0.660236	2.56e-06	0.508737	0.000100159
Ca_18454	C2 domain containing protein, putative, expressed	-1.30453	1.43e-15	-0.139044	0.128819	-0.00463864	1	-0.30901	0.00910394	-0.0244909	1	-0.502011	3.33746e-05	-0.0876374	0.976664	-0.441816	0.000246341	-0.0676874	0.935332	-0.417365	0.000636053	-0.032158	0.801885	0.720935	5.33923e-09
Ca_11822	chalcone synthase, putative, expressed	3.4039	1.44e-15	3.15733	5.2847e-15	0.0700332	1	0.470183	0.0953121	0.0693172	1	0.254629	0.397435	-0.140256	1	0.288861	0.331322	-0.129406	0.966993	0.0997028	0.774626	2.55991	5.11e-12	2.42457	1.33615e-11
Ca_21473	expressed protein	2.35958	1.46e-15	1.83992	4.23106e-13	0.00202758	1	0.504956	0.0131133	-0.135158	1	0.493938	0.0187243	-0.0930418	1	0.37726	0.0754848	-0.16005	0.852379	0.222787	0.323974	1.0621	2.9e-07	0.604356	0.000793686
Ca_20882	expressed protein	4.27025	1.63e-15	3.68251	5.57056e-14	0.0870572	1	1.398	4.69461e-06	0.10813	1	1.20215	6.40767e-05	0.0678153	1	1.24566	3.61007e-05	0.153167	0.950813	0.888523	0.00414122	3.75079	5.51e-13	1.90302	1.29852e-06
Ca_04878	glutaredoxin family protein, expressed	3.07782	1.63e-15	1.4761	1.0607e-08	-0.00116048	1	0.297883	0.255064	0.157859	1	0.450391	0.0908612	0.0525571	1	0.353181	0.191716	0.131903	0.953693	0.308168	0.282478	0.131377	0.628676	-0.0997963	0.700902
Ca_10343	NotAvailable	-2.21027	1.7e-15	-1.56313	4.0909e-12	0.11651	1	0.420191	0.0307148	-0.114339	1	0.304804	0.131243	-0.0515082	1	0.353592	0.0847909	0.00389771	1	0.338701	0.120243	-0.177151	0.319495	0.662401	0.000104199
Ca_15031	AP2 domain containing protein, expressed	2.88103	1.71e-15	4.83225	5.71613e-19	1.46952	2.76e-08	1.38007	3.50392e-08	1.33095	2.14e-07	1.42827	1.63329e-08	1.56716	6.02e-09	1.36326	4.49217e-08	1.69836	7.25e-10	1.29545	1.62207e-07	3.10536	7.73e-15	3.7206	1.6558e-14
Ca_06632	3-ketoacyl-CoA synthase, putative, expressed	-2.59263	1.73e-15	-2.29794	2.15985e-14	0.102946	1	-0.0372509	0.905973	0.127447	1	-0.121045	0.651035	0.288146	0.730549	-0.133059	0.605409	0.314573	0.526199	0.0763938	0.79311	-0.537625	0.00475957	-0.580084	0.00211224
Ca_19584	0	-9.29726	1.73e-15	-10.7448	1.80833e-16	0.901491	1	-1.43022	0.613902	0.355435	1	-0.91411	0.741926	0.49363	1	-0.0858003	0.979657	1.56367	0.60481	-0.482415	0.859673	-1.14583	0.00830548	-4.8631	1.44512e-11
Ca_11405	rhodanese-like domain containing protein, putative, expressed	-1.81409	1.81e-15	-1.12862	9.36296e-11	0.0609254	1	-0.220244	0.175174	0.0452288	1	-0.287119	0.0874359	0.0427234	1	-0.321219	0.0589699	0.0299584	0.991767	-0.163505	0.368415	-0.874477	9.36e-08	-1.00294	5.23772e-09
Ca_02628	haloacid dehalogenase-like hydrolase family protein, putative, expressed	2.13305	1.87e-15	2.82262	1.4633e-18	0.0245556	1	0.00252119	0.999358	-0.0249882	1	0.0854912	0.689706	0.0108677	1	0.0779108	0.71411	0.0659454	0.984867	0.0445462	0.853452	-0.186157	0.293741	0.718781	2.79706e-05
Ca_22917	WRKY71, expressed	3.18629	2.01e-15	3.82182	7.91739e-17	0.767291	0.0112722	1.84972	1.24267e-09	0.685219	0.0372894	1.78356	2.53394e-09	0.779279	0.0090668	1.81253	1.77635e-09	0.702352	0.0210348	1.37687	6.99435e-07	2.69991	8.67e-13	2.37603	6.57211e-11
Ca_01547	bZIP transcription factor, putative, expressed	2.08439	2.05e-15	2.44465	2.89759e-17	0.0724769	1	0.189997	0.311418	-0.0252968	1	-0.0200078	0.935455	0.0138294	1	-0.0158555	0.953461	0.0136952	0.99647	-0.0502563	0.829633	0.784325	7.56e-06	0.77677	6.83907e-06
Ca_08329	T-complex protein, putative, expressed	1.87698	2.05e-15	0.73662	1.0691e-06	-0.139234	1	0.173599	0.315561	0.0156329	1	0.275323	0.112549	-0.0323394	1	0.261411	0.136661	-0.0317156	0.991767	0.147812	0.432545	-0.612547	5.87e-05	-0.750665	2.0581e-06
Ca_26435	chaperone protein dnaJ, putative, expressed	-2.05336	2.07e-15	-1.12437	1.53739e-09	-0.16382	1	-0.232431	0.210082	-0.090481	1	-0.203171	0.293314	-0.221526	0.755943	-0.422704	0.0275907	-0.149575	0.848325	-0.279955	0.175276	-0.373691	0.016437	0.0712728	0.68951
Ca_11375	0	10.2635	2.13e-15	3.21291	0.000142087	0.126888	1	-0.214541	0.791113	0.371698	1	0.291679	0.69542	0.143153	1	0.19007	0.808604	-0.119298	0.991767	-0.0143248	0.991518	1.92947	0.0890649	0.744506	0.546044
Ca_11233	kinase, pfkB family, putative, expressed	-1.6407	2.22e-15	-1.14632	8.14339e-12	-0.0235279	1	0.053185	0.763197	0.0432416	1	-0.0190624	0.923635	0.143034	0.909813	-0.0782562	0.63469	0.0881868	0.929138	0.06758	0.705498	-0.444451	0.000584801	-0.8418	2.61885e-08
Ca_04001	acyl-CoA-binding domain-containing protein 6, putative, expressed	1.58361	2.27e-15	1.43907	1.80959e-14	0.063491	1	-0.145066	0.327157	0.00341725	1	-0.0767087	0.63454	-0.0446312	1	-0.0579076	0.726707	-0.0966303	0.897047	-0.123703	0.44224	0.0914694	0.513847	0.171156	0.168787
Ca_13622	adenylyl cyclase-associated protein, putative, expressed	-1.60312	2.27e-15	-1.63612	9.23988e-16	-0.00567283	1	-0.159131	0.288215	0.113578	1	-0.183894	0.228395	0.0768434	1	-0.0780274	0.629743	0.0568993	0.981558	-0.0777531	0.652651	-0.598682	8.87e-06	-0.661886	1.38577e-06
Ca_20172	bZIP transcription factor domain containing protein, expressed	1.82268	2.27e-15	2.28138	8.55383e-18	-0.0278871	1	0.229949	0.154038	-0.0919732	1	0.263905	0.113423	-0.0206303	1	0.241912	0.152873	-0.081558	0.956974	0.1816	0.314446	0.912884	6.97e-08	1.03837	6.05806e-09
Ca_07358	versicolorin reductase, putative, expressed	3.93811	2.38e-15	4.19526	8.06067e-16	-0.31243	1	0.673463	0.0353582	-0.296507	1	0.823016	0.0140789	-0.191843	1	0.482206	0.152122	-0.347343	0.687183	0.288042	0.424254	2.36206	7.77e-10	2.74625	6.48354e-11
Ca_10669	ATP-binding cassette sub-family E member 1, putative, expressed	1.11871	2.45e-15	0.42677	2.64215e-06	-0.062749	1	-0.063453	0.577474	-0.0414702	1	-0.0177946	0.895656	-0.10762	0.856424	-0.0155841	0.909841	-0.155089	0.420027	-0.0116436	0.937122	-0.100282	0.285558	-0.403734	1.49811e-05
Ca_16822	Os1bglu1 - beta-mannosidase/glucosidase homologue, expressed	-3.06124	2.45e-15	-3.32073	2.53242e-16	0.190619	1	-0.49136	0.0662075	0.272783	0.991445	-0.185842	0.525313	0.328653	0.73025	-0.0758997	0.816026	0.319715	0.619459	-0.039196	0.914934	-0.991742	3.57e-05	-0.19829	0.400843
Ca_03907	0	2.87622	2.45e-15	4.15222	1.39097e-18	-0.218681	1	-0.0389592	0.905679	-0.236581	1	0.166268	0.535166	-0.286971	0.768936	0.0283603	0.934209	-0.441761	0.244745	-0.225406	0.412913	2.01651	6.18e-11	2.49143	2.61368e-12
Ca_19242	RNA recognition motif containing protein, putative, expressed	1.55567	2.51e-15	0.382451	0.000851651	-0.198064	0.918417	0.0630702	0.704127	-0.0992108	1	0.161087	0.277938	-0.128191	0.928869	0.0835948	0.589032	-0.190727	0.52287	0.0802666	0.629064	-0.320265	0.00868349	-1.02086	2.4368e-10
Ca_16018	oxygen-evolving enhancer protein 1, chloroplast precursor, putative, expressed	-2.42837	2.52e-15	-2.02119	1.27433e-13	-0.0943143	1	-0.242457	0.269655	0.0605497	1	-0.207885	0.362535	0.0630204	1	-0.28916	0.202789	0.0539862	0.991767	0.0141905	0.965752	-1.00411	1.3e-06	-0.571261	0.00179314
Ca_24708	F-box family protein, putative, expressed	1.52364	2.53e-15	2.12072	4.30724e-19	-0.250132	0.445534	0.0417498	0.802213	-0.130036	1	-0.0903005	0.547049	-0.340629	0.0580624	-0.189335	0.187769	-0.32345	0.0668511	-0.125136	0.414871	0.0076624	0.965687	0.0693546	0.604593
Ca_07943	photosystem I reaction center subunit III, chloroplast precursor, putative, expressed	-2.62201	2.56e-15	-2.07901	3.72987e-13	-0.0692302	1	-0.280054	0.230787	0.0965192	1	-0.16489	0.511546	0.061579	1	-0.235068	0.334123	0.04406	0.991767	0.0152737	0.965752	-0.848373	4.89e-05	-0.377886	0.0508989
Ca_09038	NADH-ubiquinone oxidoreductase, mitochondrial precursor, putative, expressed	-2.64416	2.59e-15	-1.70819	3.84789e-11	-0.0698473	1	-0.236336	0.328119	0.189187	1	-0.468597	0.0548146	0.0312629	1	-0.533212	0.0289841	-0.000419089	1	-0.082221	0.775405	-1.12961	6.69e-07	-0.949047	8.60968e-06
Ca_00194	expressed protein	-1.26655	2.61e-15	-0.970183	1.30633e-12	0.118854	1	0.049128	0.721879	0.0791046	1	-0.00130507	0.999905	0.083397	0.984947	0.0564502	0.667984	-0.00368342	0.999047	-0.0647623	0.638591	-0.343593	0.000690241	0.0482596	0.669349
Ca_07712	multidrug resistance-associated protein, putative, expressed	2.81469	2.61e-15	1.47283	3.78561e-09	-0.437994	0.473914	0.0809653	0.785453	-0.257174	0.978625	-0.126095	0.651155	-0.311172	0.698487	-0.165444	0.533779	-0.396533	0.349798	-0.173805	0.536423	0.318127	0.14775	-0.462891	0.0275576
Ca_01433	core histone H2A/H2B/H3/H4, putative, expressed	-1.86138	2.63e-15	-1.82371	3.02994e-15	-0.0400651	1	0.0395689	0.854107	0.113785	1	0.0496579	0.812524	0.218413	0.691289	0.102341	0.580088	0.118522	0.887745	0.229236	0.229043	-0.837185	4.25e-07	-0.83787	3.06973e-07
Ca_16629	WD-40 repeat family protein, putative, expressed	1.68347	2.85e-15	3.87379	5.05623e-24	0.0679727	1	0.0367338	0.848509	-0.0571683	1	0.0136872	0.948189	-0.0667788	1	-0.0336684	0.861811	-0.0587936	0.981944	-0.168225	0.32475	-0.0813909	0.595855	1.20614	4.0003e-11
Ca_06314	protein kinase domain containing protein, expressed	1.11292	2.85e-15	1.4405	3.03835e-18	-0.00563982	1	0.0926842	0.387367	-0.128919	0.843125	-0.0152275	0.911616	-0.148551	0.579565	-0.10036	0.354233	-0.184118	0.250462	-0.0378657	0.762838	0.890703	5.03e-12	0.642318	4.79257e-09
Ca_01107	HAD-superfamily hydrolase, subfamily IA, variant 3 containing protein, expressed	-1.39946	2.91e-15	-1.07384	1.33719e-12	-0.028006	1	-0.231225	0.0716167	-0.000903515	1	-0.359841	0.00724403	-0.0158716	1	-0.43645	0.00101288	-0.0706917	0.946327	-0.301421	0.03259	-0.703189	7.34e-08	-0.512875	1.18858e-05
Ca_24664	transporter family protein, putative, expressed	1.72202	2.91e-15	2.59027	9.05151e-20	-0.0532408	1	-0.00843833	0.974448	-0.0770093	1	-0.158555	0.337776	-0.116906	0.976422	-0.127536	0.443583	-0.125274	0.851327	-0.210196	0.232161	0.428775	0.00164085	0.183052	0.175812
Ca_16814	glutaredoxin family protein, expressed	1.48122	2.99e-15	0.819932	2.2435e-09	-0.209083	0.757549	0.0682427	0.662588	-0.103366	1	0.170299	0.228193	-0.104013	0.970479	0.117393	0.412177	-0.146525	0.688079	0.107254	0.484649	-0.0442974	0.763799	-0.0488726	0.719396
Ca_14093	photosystem II 11 kD protein, putative, expressed	-2.75321	3.05e-15	-2.73737	2.3623e-15	0.01213	1	-0.399065	0.102133	0.310393	0.8333	-0.29573	0.247494	0.335419	0.634711	-0.405341	0.114112	0.194225	0.852379	0.102368	0.728203	-1.2148	4.14e-07	-0.975488	1.07853e-05
Ca_11120	EF hand family protein, putative, expressed	2.1182	3.06e-15	2.65281	1.08944e-17	0.00457448	1	-0.0138063	0.961806	-0.080241	1	0.0546406	0.8145	-0.102115	1	-0.0233747	0.928858	-0.0644655	0.985851	-0.240952	0.254582	0.394297	0.0174911	0.416313	0.0110354
Ca_23285	expressed protein	1.92467	3.13e-15	1.76165	1.99096e-14	0.113044	1	0.297015	0.0870155	0.042575	1	0.229433	0.20596	-0.123413	0.985523	0.102598	0.590074	-0.147581	0.82668	0.0756182	0.718548	0.628668	7.18e-05	0.944182	8.37762e-08
Ca_04686	uncharacterized protein ycf39, putative, expressed	-1.61828	3.21e-15	-1.22883	1.73667e-12	-0.00971891	1	-0.143113	0.354992	0.111717	1	-0.101571	0.533538	0.0502593	1	-0.204504	0.19206	0.0226416	0.993717	-0.0706958	0.692597	-1.12071	1.27e-10	-1.09248	1.4897e-10
Ca_03795	pob, putative, expressed	0.939581	3.23e-15	0.662713	1.18673e-11	0.0471805	1	0.0547958	0.571426	0.0263173	1	0.0871343	0.346779	-0.025763	1	0.0955004	0.301312	-0.00547232	0.998114	0.0608712	0.544933	0.00315979	0.977925	-0.000953486	0.997515
Ca_10085	ferrochelatase-2, chloroplast precursor, putative, expressed	1.74201	3.26e-15	1.43633	2.4812e-13	-0.0576121	1	0.199707	0.213528	-0.210182	0.792929	0.163485	0.330116	-0.268183	0.397006	0.14536	0.385778	-0.233171	0.444089	0.140416	0.431952	0.852945	1.19e-07	-0.0252567	0.883488
Ca_01548	bZIP transcription factor, putative, expressed	2.14299	3.27e-15	2.58178	2.77088e-17	0.123022	1	0.154291	0.447594	0.0101334	1	0.0893423	0.686089	0.0210681	1	-0.0787962	0.720924	-0.0232062	0.995953	-0.0475147	0.847869	0.804334	1.01e-05	0.88083	1.98666e-06
Ca_16606	3-ketoacyl-CoA thiolase, peroxisomal precursor, putative, expressed	1.06619	3.42e-15	0.974929	2.27683e-14	-0.0623473	1	0.0477741	0.678863	-0.0375478	1	0.0944453	0.372054	-0.0979106	0.894753	-0.00702891	0.962716	-0.0994945	0.744367	0.0120819	0.931252	0.381952	2.53e-05	-0.0368316	0.70852
Ca_17821	COP1, putative, expressed	1.42978	3.58e-15	1.96623	8.96544e-19	0.131354	1	0.222974	0.0888462	-0.0171988	1	0.129921	0.349563	0.0293326	1	0.116115	0.402564	-0.130172	0.749839	0.0295485	0.863361	0.281984	0.0136804	0.421095	0.000292363
Ca_06388	formin-like protein 1 precursor, putative, expressed	2.07919	3.59e-15	3.028	2.23019e-19	-0.155927	1	-0.396349	0.030446	-0.140316	1	-0.402477	0.0352801	-0.158009	0.949716	-0.42603	0.0265128	-0.204963	0.673572	-0.439977	0.0280487	-0.0194095	0.933978	0.554633	0.000671764
Ca_11879	transporter family protein, putative, expressed	2.03591	3.65e-15	2.43153	3.64122e-17	-0.190923	1	-0.192778	0.307877	-0.410264	0.149581	-0.45964	0.0162323	-0.478996	0.0401677	-0.329633	0.0879108	-0.513043	0.0184922	-0.190358	0.354369	2.79184	7.5e-17	0.929123	3.4324e-07
Ca_01921	hydrolase, alpha/beta fold family domain containing protein, expressed	2.20253	3.67e-15	1.72358	1.12497e-12	-0.0513894	1	0.386973	0.0499857	-0.29831	0.644583	0.406465	0.0491388	-0.246917	0.715803	0.339908	0.10327	-0.268953	0.512585	0.15847	0.480481	0.70595	9.7e-05	0.546248	0.00172245
Ca_05487	CCT/B-box zinc finger protein, putative, expressed	-2.74167	3.67e-15	-3.26769	6.43344e-17	0.326736	1	0.385497	0.133529	0.424202	0.480667	0.283572	0.294218	0.581729	0.0841658	0.322759	0.231787	0.341003	0.505507	0.71145	0.0091167	0.0581555	0.828574	0.785126	0.000201597
Ca_04042	RNA recognition motif containing protein, putative, expressed	1.22877	3.8e-15	1.21194	3.74435e-15	0.06498	1	-0.124965	0.287205	0.0130989	1	-0.214735	0.0713734	-0.0805708	0.985638	-0.165008	0.171378	-0.0790775	0.891519	-0.241174	0.0561255	0.140059	0.169873	0.105495	0.296335
Ca_06741	CRR6, putative, expressed	-2.60959	3.85e-15	-1.32298	9.32053e-09	-0.110546	1	-0.556185	0.0185687	-0.142246	1	-0.382754	0.114804	0.147028	1	-0.585208	0.0171726	-0.00387894	1	-0.261263	0.319012	-0.834761	6.81e-05	-0.731147	0.000298662
Ca_05631	protein phosphatase 2C, putative, expressed	1.37823	4.04e-15	0.745351	5.18214e-09	0.247579	0.347995	0.846103	5.78754e-09	0.269645	0.202061	0.981895	1.76308e-10	0.283341	0.118798	0.931529	6.02888e-10	0.355314	0.0187991	0.836338	8.62421e-09	0.608652	1.02e-06	-0.0386831	0.768685
Ca_26864	thylakoid lumenal 19 kDa protein, chloroplast precursor, putative, expressed	-2.20681	4.06e-15	-1.74644	6.97494e-13	0.0180945	1	-0.216036	0.297976	0.0924962	1	-0.101013	0.661552	0.0165493	1	-0.180427	0.397101	0.124072	0.922734	0.0924208	0.703338	-0.906745	2.18e-06	-0.476808	0.0047514
Ca_15205	GTPase of unknown function domain containing protein, putative, expressed	1.21807	4.06e-15	0.984259	5.59645e-13	-0.0278449	1	0.11119	0.347371	-0.0118691	1	0.0291896	0.838275	-0.0636124	1	0.0948528	0.43256	-0.113908	0.743775	0.00596215	0.973656	0.275402	0.00499415	0.333392	0.00068522
Ca_16085	mitochondrial glycoprotein, putative, expressed	2.00136	4.06e-15	1.20941	3.27793e-10	-0.131082	1	-0.136129	0.486406	-0.0442335	1	0.0964121	0.638037	-0.0520176	1	-0.0291824	0.902902	0.0342548	0.991767	-0.094625	0.660374	-0.0779444	0.685859	0.349201	0.0232541
Ca_24169	protein kinase family protein, putative, expressed	1.53193	4.14e-15	1.79838	5.56637e-17	0.100757	1	0.113796	0.447882	-0.252626	0.414387	-0.0766878	0.628587	-0.343559	0.0661319	-0.0468296	0.780097	-0.329202	0.0723185	-0.0613662	0.718354	0.244965	0.0485847	0.571609	1.2254e-05
Ca_09779	chlorophyll A-B binding protein, putative, expressed	-2.26939	4.15e-15	-1.93307	1.28124e-13	-0.000552519	1	-0.309765	0.133722	0.0990568	1	-0.267719	0.213202	0.131656	0.996269	-0.276629	0.204115	0.0216301	0.99647	0.00629693	0.986444	-0.689835	0.000165938	-0.316404	0.068399
Ca_15167	membrane protein, putative, expressed	-2.56237	4.18e-15	-1.79492	1.02474e-11	0.0248353	1	-0.404434	0.0786272	0.160142	1	-0.352083	0.141441	0.0762596	1	-0.371639	0.124528	0.0229166	0.99647	-0.236076	0.36047	-0.703055	0.000491299	-0.175418	0.396953
Ca_09058	expressed protein	1.8478	4.24e-15	3.08896	1.26073e-20	-0.0678674	1	-0.10204	0.589344	-0.155456	1	-0.194284	0.275023	-0.121952	0.984158	-0.194343	0.276549	-0.148585	0.815018	-0.213177	0.261586	0.434581	0.00318978	0.550503	0.000220952
Ca_00116	BRASSINOSTEROID INSENSITIVE 1-associated receptor kinase 1 precursor, putative, expressed	1.37442	4.24e-15	1.3852	2.48048e-15	-0.110474	1	-0.130291	0.323921	-0.255888	0.259618	-0.117871	0.386681	-0.249206	0.235231	-0.100347	0.461668	-0.244242	0.198399	-0.211386	0.139697	0.987089	8.41e-11	0.544106	4.90587e-06
Ca_17292	M-phase phosphoprotein 10, putative, expressed	1.56276	4.24e-15	0.976001	2.1191e-10	-0.206597	0.88226	0.0732197	0.660992	-0.061335	1	0.256167	0.0874359	-0.0781996	1	0.143604	0.347206	-0.141968	0.753486	0.0210782	0.9154	-0.212123	0.0982112	0.178912	0.151756
Ca_03119	CAAX amino terminal protease family protein, putative, expressed	2.05808	4.26e-15	2.40065	8.07072e-17	0.122376	1	0.278439	0.139456	-0.0420065	1	-0.0101738	0.971634	-0.1777	0.917232	-0.0338869	0.88929	-0.23926	0.571859	0.0667828	0.773827	0.150738	0.394253	0.6674	7.35429e-05
Ca_01389	katanin p80 WD40 repeat-containing subunit B1 homolog 1, putative, expressed	1.41045	4.36e-15	1.40531	3.65781e-15	-0.05269	1	0.0827648	0.565036	0.0103153	1	0.077719	0.591739	-0.0524995	1	0.045415	0.767174	-0.08309	0.911343	-0.0792943	0.60195	0.248246	0.0306338	0.438962	0.000171384
Ca_11350	drought-induced protein 1, putative, expressed	1.86801	4.37e-15	2.76023	2.51489e-19	0.0220996	1	0.0680384	0.736835	-0.0282721	1	0.203382	0.25502	-0.0167854	1	0.0826209	0.667506	-0.0365331	0.991767	0.0248907	0.91537	1.21582	6.26e-10	1.16505	1.12883e-09
Ca_19075	peptidyl-prolyl cis-trans isomerase, FKBP-type, putative, expressed	-2.17963	4.37e-15	-1.65097	2.16688e-12	-0.0239874	1	-0.0826439	0.72795	0.0782106	1	-0.119334	0.592266	-0.0790945	1	-0.167314	0.431441	-0.0205194	0.99647	0.0267263	0.923406	-0.952128	8.58e-07	-0.574302	0.000773717
Ca_01442	14-3-3 protein, putative, expressed	-1.26833	4.56e-15	-1.21275	9.7507e-15	0.0216254	1	-0.314622	0.00921785	0.0446967	1	-0.299775	0.0160149	0.0379298	1	-0.21276	0.0910639	0.0350653	0.989476	-0.146614	0.272681	-0.453125	2.9e-05	-0.700996	1.30802e-08
Ca_13645	isoflavone reductase, putative, expressed	-2.90149	4.6e-15	-2.58609	4.42589e-14	-0.188748	1	-0.728058	0.00585572	-0.00906343	1	-0.794601	0.00331556	-0.0330819	1	-0.898946	0.000831847	-0.0824867	0.989322	-0.44009	0.130702	-1.38455	1.29e-07	-1.80381	6.69873e-10
Ca_09819	chlorophyll A-B binding protein, putative, expressed	-2.39813	4.83e-15	-1.73182	6.3971e-12	0.0445327	1	-0.256776	0.24761	0.151772	1	-0.340874	0.132118	0.0409722	1	-0.371409	0.106366	0.0595275	0.990779	-0.111053	0.669046	-0.579078	0.00211135	0.0308729	0.895702
Ca_01291	expressed protein	-1.81481	4.88e-15	-1.60643	6.65986e-14	0.0250027	1	-0.143909	0.419294	0.10778	1	-0.229114	0.193145	0.111182	0.99626	-0.266418	0.132029	0.0405271	0.991767	-0.12195	0.528219	-0.990706	2.1e-08	-0.721372	3.97239e-06
Ca_17277	O-methyltransferase, putative, expressed	4.04571	5.01e-15	5.04723	3.38765e-18	-0.158621	1	-0.0840313	0.815526	-0.0448157	1	-0.430602	0.157631	-0.0653031	1	-0.309768	0.315346	-0.214962	0.883397	-0.0794746	0.83252	0.325091	0.44594	-0.166071	0.659482
Ca_10468	cytokinin-O-glucosyltransferase 2, putative, expressed	-3.40962	5.08e-15	-2.31382	7.34369e-12	0.249309	1	0.277701	0.36106	0.396649	0.873513	0.194182	0.545475	0.652209	0.194861	0.237248	0.444876	0.548999	0.300893	0.461687	0.157941	-1.83166	1.07e-08	-1.1959	6.60941e-06
Ca_24862	0	-4.31742	5.17e-15	-4.77107	5.70341e-16	2.0352	1.77e-06	0.196989	0.670849	1.76271	2.46e-05	0.760482	0.0636632	1.7536	2.45e-05	0.214633	0.626813	1.77355	1.72e-05	0.526429	0.233636	0.785172	0.00965741	0.787175	0.00821387
Ca_14123	cytochrome b6-f complex iron-sulfur subunit, chloroplast precursor, putative, expressed	-1.81408	5.32e-15	-1.45467	7.58987e-13	-0.0568115	1	-0.269734	0.11077	0.0803519	1	-0.177584	0.320441	0.0651221	1	-0.32395	0.069142	0.060235	0.984867	-0.181275	0.338954	-0.873741	2.13e-07	-0.670206	1.30664e-05
Ca_18399	chlorophyll A-B binding protein, putative, expressed	-2.30086	5.34e-15	-1.60275	1.64802e-11	0.00770101	1	-0.21963	0.313077	0.0866363	1	-0.317535	0.147778	0.140866	0.995498	-0.346305	0.118111	0.0896244	0.974676	-0.048119	0.861444	-0.92751	3.47e-06	-0.619318	0.000643767
Ca_05736	glutathione peroxidase, putative, expressed	1.9752	5.35e-15	1.91526	7.8498e-15	-0.0451393	1	0.424477	0.020768	-0.012634	1	0.571457	0.0025637	-0.0370295	1	0.367791	0.055437	-0.0627233	0.985851	0.313875	0.126249	0.246178	0.126504	0.380563	0.0133002
Ca_16946	No apical meristem protein, putative, expressed	3.82359	5.41e-15	3.61315	1.55135e-14	-0.700667	0.18841	0.0998658	0.798276	-0.655211	0.234203	0.0817156	0.839053	-0.524997	0.436488	-0.0377312	0.932805	-0.631704	0.179432	-0.259659	0.474459	2.38042	9.37e-10	1.4814	4.09811e-06
Ca_23888	light-induced protein 1-like, putative, expressed	-3.40152	5.93e-15	-3.0316	5.63436e-14	-0.130874	1	-0.154092	0.658559	0.0556181	1	-0.104119	0.775478	0.0137071	1	-0.234272	0.468279	-0.0980034	0.988961	0.179021	0.612358	-1.2204	1.16e-05	0.239809	0.367231
Ca_22851	expressed protein	-1.91304	5.94e-15	-1.58995	3.72987e-13	-0.0614688	1	-0.232557	0.204821	0.0276555	1	-0.135078	0.491708	5.72e-05	1	-0.296113	0.120593	0.0571288	0.989327	-0.0295525	0.903762	-1.06969	1.46e-08	-0.533037	0.000508669
Ca_00580	glutamine synthetase, catalytic domain containing protein, expressed	-2.02992	5.94e-15	-1.85247	3.71884e-14	-0.0339538	1	-0.295089	0.117691	-0.0202966	1	-0.415058	0.0351252	-0.0367014	1	-0.396102	0.0447295	-0.0667029	0.985155	-0.283147	0.182095	-1.15951	9.31e-09	-1.42683	9.6118e-11
Ca_25847	GTPase of unknown function domain containing protein, putative, expressed	1.59296	5.94e-15	0.82134	1.6963e-08	-0.0960425	1	0.116194	0.468278	-0.0209005	1	0.161301	0.307338	-0.0458101	1	0.204999	0.194098	-0.0758362	0.956522	0.110857	0.519032	0.0437901	0.789283	0.382666	0.00267145
Ca_01216	transcription regulator, putative, expressed	1.31921	5.94e-15	1.36816	1.96907e-15	-0.240343	0.351987	-0.0939903	0.483741	-0.210879	0.49007	-0.188971	0.144823	-0.249092	0.205742	-0.186934	0.153672	-0.240889	0.19097	-0.116608	0.405647	0.395684	0.000348647	0.139665	0.20163
Ca_23908	Rf1, mitochondrial precursor, putative, expressed	-1.30418	5.98e-15	-0.494907	5.08134e-06	0.152955	1	-0.14781	0.241751	0.141749	0.931119	-0.24158	0.0623635	0.085916	0.990343	-0.292216	0.0247644	0.0962932	0.858641	-0.150732	0.27763	-0.439261	7.53e-05	-0.386122	0.000327565
Ca_15838	lrgB-like family protein, expressed	-2.23868	6.14e-15	-1.09552	3.53883e-08	-0.0350823	1	-0.287927	0.16518	0.0625796	1	-0.482764	0.0258245	0.0150613	1	-0.512014	0.0181319	-0.0234905	0.99647	-0.183006	0.431867	-1.32204	4.54e-09	-1.43053	6.75328e-10
Ca_19181	chloroplast post-illumination chlorophyll fluorescence increase protein, putative, expressed	-2.11179	6.18e-15	-1.16158	3.60206e-09	-0.0267149	1	0.0681134	0.772437	0.0848417	1	0.031508	0.904005	0.0561351	1	-0.319435	0.121462	0.0672287	0.985851	-0.0709311	0.769054	-0.473246	0.00486044	0.459278	0.00541266
Ca_09757	uncharacterized glycosyltransferase, putative, expressed	-1.97567	6.34e-15	-2.52525	1.31089e-17	0.0288076	1	0.208831	0.270857	-0.0827417	1	0.08344	0.699851	-0.235768	0.699019	-0.0884274	0.67335	-0.212854	0.652128	0.0817485	0.714798	-0.749384	1.14e-05	-0.374045	0.0153619
Ca_18896	DUF1680 domain containing protein, putative, expressed	-1.22049	6.51e-15	-0.829365	5.33397e-11	0.0895759	1	-0.0827985	0.516281	0.0113161	1	-0.301587	0.0135998	-0.00470318	1	-0.302484	0.0131749	-0.0282146	0.991767	-0.260508	0.0416038	-0.45699	1.84e-05	-0.0635187	0.56059
Ca_15136	WD40-like Beta Propeller Repeat family protein, expressed	4.97516	6.54e-15	1.75814	1.05911e-05	-0.406373	1	-0.32237	0.471417	-0.486078	0.858869	-0.486765	0.270599	-0.516873	0.67304	-0.195004	0.678868	-0.73627	0.215416	-0.249926	0.606965	3.41723	1.05e-10	0.14684	0.764479
Ca_07098	chaperone protein dnaJ, putative, expressed	2.15386	6.54e-15	1.41746	7.89175e-11	-0.291751	0.855487	0.0913565	0.69587	-0.299461	0.650979	0.209543	0.321003	-0.286262	0.595539	0.146611	0.496028	-0.37197	0.221214	-0.00103354	1	0.616197	0.000459109	0.330657	0.0498663
Ca_17707	PHD finger protein, putative, expressed	1.2787	6.82e-15	1.16491	4.96074e-14	0.0499679	1	0.180122	0.138803	-0.0231441	1	0.211774	0.0928827	-0.0621517	1	0.174537	0.173395	-0.0440564	0.984296	0.0922649	0.507537	0.439931	6.52e-05	0.332671	0.00143707
Ca_25215	serine palmitoyltransferase 2, putative, expressed	0.967468	6.83e-15	1.17182	3.64122e-17	0.0387711	1	0.182587	0.048025	-0.0496943	1	0.0389098	0.722682	-0.126861	0.639055	0.0364729	0.734066	-0.118677	0.567063	-0.0770426	0.461073	0.503518	8.66e-08	0.30822	0.000154526
Ca_26449	fructose-1,6-bisphosphatase, putative, expressed	-2.5602	7.05e-15	-1.90043	4.63405e-12	0.0543352	1	-0.116646	0.66834	0.062346	1	-0.173589	0.497109	0.0221187	1	-0.248449	0.317109	0.0155997	0.997378	-0.128843	0.644021	-1.31135	6.06e-08	-0.610725	0.00223096
Ca_05539	amino acid permease family protein, putative, expressed	-2.19944	7.13e-15	-0.52167	0.00174773	-0.328679	0.769012	-0.755939	0.000441149	-0.343367	0.565618	-0.80584	0.000198325	-0.352732	0.422448	-0.679638	0.00166982	-0.368894	0.283528	-0.628283	0.00473175	-0.657708	0.000254466	-0.650011	0.000311322
Ca_01556	AP2 domain containing protein, expressed	2.44252	7.4e-15	4.31669	2.18842e-20	-0.257345	1	0.225525	0.31684	-0.217245	0.997899	0.148017	0.537316	-0.367392	0.413707	-0.0565022	0.835337	-0.419217	0.200697	-0.0209848	0.947342	1.02965	2.89e-06	2.32138	7.249e-13
Ca_15601	peptide transporter PTR2, putative, expressed	3.019	7.55e-15	0.788763	0.000519765	-0.565702	0.235304	0.0434531	0.905772	-0.697703	0.0515073	-0.477016	0.0940694	-0.883141	0.00404832	-0.211554	0.469771	-0.886472	0.00320623	-0.212832	0.494415	2.52143	3.22e-12	0.740071	0.00179158
Ca_06411	0	-3.28644	7.55e-15	-2.80002	1.90158e-13	0.685784	0.127657	0.580777	0.0491729	0.788583	0.0399236	0.582894	0.0588152	0.761701	0.0447849	0.353302	0.257658	0.605364	0.149785	0.672495	0.037904	-0.503378	0.0450217	0.400695	0.104762
Ca_19902	serine/threonine-protein kinase receptor precursor, putative, expressed	3.09811	7.64e-15	2.53929	7.53759e-13	-0.345458	1	0.4405	0.105824	-0.428255	0.592246	0.249452	0.391107	-0.554658	0.188231	0.221974	0.444283	-0.594864	0.106201	0.045921	0.90038	2.35619	2.87e-11	1.90626	2.23728e-09
Ca_14062	IQ calmodulin-binding motif domain containing protein, expressed	-1.47179	7.68e-15	-1.43264	1.12658e-14	0.084439	1	0.0136268	0.946323	0.165296	0.901604	-0.0595124	0.722719	0.137015	0.902505	-0.047807	0.776321	0.152322	0.693968	0.0151271	0.940715	-0.391836	0.00126636	-0.203804	0.0855957
Ca_16051	succinate dehydrogenase flavoprotein subunit,mitochondrial precursor, putative, expressed	1.80946	7.74e-15	2.40145	6.24836e-18	0.0639893	1	0.222884	0.195383	-0.0515913	1	0.175829	0.330229	-0.0469479	1	0.106649	0.567103	-0.0860117	0.957798	0.011875	0.963932	0.806137	1.11e-06	0.914918	9.49782e-08
Ca_16150	von Willebrand factor type A domain containing protein, expressed	-1.73514	7.86e-15	-0.513268	0.000169173	-0.167469	1	-0.181533	0.282746	0.000895141	1	-0.290002	0.0906661	-0.0741364	1	-0.329166	0.0575752	-0.000574148	1	-0.300573	0.102534	-0.221027	0.123872	0.581251	6.20132e-05
Ca_16276	PTAC16, putative, expressed	-2.82232	7.86e-15	-2.47715	1.09851e-13	-0.0635991	1	-0.213109	0.435524	0.106194	1	-0.410897	0.124304	0.114817	1	-0.377387	0.164563	0.0653194	0.991767	-0.0632518	0.850251	-1.04671	1.21e-05	-0.94901	3.94793e-05
Ca_03251	AAA-type ATPase family protein, putative, expressed	3.33785	7.88e-15	0.929652	0.000228914	0.170714	1	0.571815	0.0532657	-0.00646923	1	0.623034	0.0442032	0.0165266	1	0.584326	0.0612352	0.0263586	0.99647	0.358043	0.280395	0.441796	0.102389	-0.333518	0.213708
Ca_11445	expressed protein	1.72122	8.02e-15	1.91161	4.78257e-16	0.0201118	1	0.352202	0.0284045	-0.131653	1	0.136048	0.431551	-0.145144	0.931841	0.175898	0.30087	-0.130587	0.848267	0.0450785	0.826773	0.559883	0.000147329	0.390435	0.00555853
Ca_04518	OsMADS6 - MADS-box family gene with MIKCc type-box, expressed	2.26963	8.27e-15	1.98463	2.61615e-13	0.656246	0.00690489	0.138242	0.552133	0.332372	0.584748	0.212545	0.341772	0.242494	0.779152	0.238145	0.284828	0.416965	0.167952	0.321636	0.17557	-0.504693	0.00706795	0.564533	0.00279036
Ca_10697	auxin efflux carrier component, putative, expressed	2.59594	8.27e-15	4.10981	2.33738e-19	-0.194994	1	-0.00186275	1	-0.23311	0.997899	-0.226354	0.364479	-0.403322	0.383148	-0.288935	0.242869	-0.411297	0.278304	-0.407557	0.121211	1.58795	2.98e-09	2.01995	2.50278e-11
Ca_19409	monodehydroascorbate reductase, putative, expressed	-1.58825	8.27e-15	-0.820028	2.17405e-08	0.160207	1	-0.205316	0.178595	0.218658	0.694992	-0.236202	0.134114	0.0643901	1	-0.35107	0.0271297	-0.000589251	1	-0.0736439	0.685942	-0.433388	0.000989142	-0.394243	0.00220861
Ca_14895	amino acid transporter, putative, expressed	1.69278	8.43e-15	0.486152	0.000258876	-0.0185236	1	0.0905476	0.619836	-0.046004	1	0.0165959	0.939972	-0.194333	0.748583	0.0501512	0.797802	-0.121752	0.867256	0.156812	0.388166	0.48766	0.000546555	0.195781	0.156671
Ca_04524	CXE carboxylesterase, putative, expressed	-1.75944	8.43e-15	-1.1051	3.1591e-10	0.33314	0.326441	-0.138344	0.438821	0.39872	0.0995278	0.129702	0.473337	0.438547	0.040932	0.0179651	0.940156	0.332005	0.180073	0.102474	0.600701	-0.727004	3.95e-06	-0.397952	0.00465739
Ca_18132	copper methylamine oxidase precursor, putative, expressed	1.32115	8.47e-15	1.93849	4.28818e-19	0.132987	1	-0.211446	0.0939351	-0.0626423	1	-0.233785	0.0751881	-0.055094	1	-0.222295	0.0949256	-0.102861	0.848159	-0.226819	0.108222	-0.191428	0.0856773	-0.290401	0.00706942
Ca_06754	homeobox protein knotted-1, putative, expressed	1.24685	8.47e-15	1.67776	3.63187e-18	0.0916328	1	0.150719	0.214565	0.0165746	1	0.171056	0.171699	-0.0589942	1	0.0324062	0.826845	-0.116044	0.762847	0.0459901	0.754801	0.126827	0.242938	0.503269	5.73354e-06
Ca_01335	0	-1.91968	8.8e-15	-1.9968	2.53583e-15	0.355363	0.351987	0.247967	0.180299	0.394784	0.19007	0.210815	0.276587	0.313693	0.387378	0.0421061	0.85636	0.453893	0.0484067	0.280364	0.175701	-0.695046	2.7e-05	-0.885562	4.40012e-07
Ca_03702	zinc finger, C3HC4 type domain containing protein, expressed	2.12712	8.88e-15	1.94675	2.41668e-13	0.0286113	1	1.08818	3.60781e-07	-0.0720876	1	1.18427	5.84199e-08	-0.00482463	1	1.21567	3.31778e-08	0.0941681	0.962603	1.06052	6.71338e-07	2.45137	7.73e-15	1.37825	3.58039e-09
Ca_18778	putativ eribonuclease P, putative, expressed	-1.69432	8.96e-15	-0.852749	3.75425e-08	-0.063031	1	0.0598671	0.756876	0.0150971	1	0.0857253	0.640959	0.0296039	1	-0.0315701	0.880133	0.0270469	0.9931	0.00796537	0.975974	-0.804476	4.28e-07	-0.836418	1.63651e-07
Ca_04385	expressed protein	-1.72636	8.96e-15	-1.71185	8.20756e-15	0.226336	0.961598	0.10688	0.560169	0.143459	1	-0.119756	0.508798	0.174909	0.852282	-0.217124	0.217139	0.155645	0.778428	-0.11302	0.554176	-0.454479	0.00141116	-0.432184	0.00197305
Ca_13199	histone deacetylase, putative, expressed	1.75833	9e-15	1.14509	1.7968e-10	-0.0137688	1	0.00831937	0.977245	-0.0502788	1	-0.252585	0.146738	-0.205237	0.73025	-0.237991	0.17727	-0.21418	0.561158	-0.197701	0.289941	0.444722	0.00228586	0.325212	0.0220366
Ca_18064	ACT domain containing protein, expressed	-1.44813	9e-15	-1.51034	2.28838e-15	0.0657542	1	0.0325716	0.85427	0.125505	1	0.176887	0.225834	0.173541	0.723482	0.0474613	0.774021	0.116357	0.834212	0.204217	0.193627	-0.662283	8.94e-07	-0.661803	6.62267e-07
Ca_03419	serine/threonine protein phosphatase, putative, expressed	1.54708	9.07e-15	1.53283	8.69052e-15	-0.23107	0.741914	-0.00492627	0.98925	-0.258704	0.447679	-0.17616	0.256249	-0.283055	0.257047	-0.136908	0.380695	-0.371191	0.0429455	-0.174091	0.292954	0.54976	4.58e-05	0.397315	0.00176939
Ca_08975	WRKY53, expressed	2.95419	9.3e-15	2.93712	1.5213e-13	-0.314862	1	1.24784	6.22918e-06	-0.282216	0.951142	0.884367	0.00120196	-0.405462	0.4866	0.849109	0.00188669	-0.440127	0.300893	0.680372	0.0176662	3.54505	4.87e-15	3.72584	5.58893e-15
Ca_22500	UDP-glucoronosyl/UDP-glucosyl transferase, putative, expressed	3.88858	9.43e-15	3.22727	1.20055e-12	0.23577	1	0.458242	0.16518	0.126189	1	0.143384	0.71082	0.0251111	1	0.277707	0.427571	0.324579	0.744587	0.142195	0.72125	1.69118	1.5e-06	1.95696	2.0763e-07
Ca_13107	expressed protein	3.25816	9.97e-15	3.62344	1.01947e-15	-0.102631	1	0.245279	0.417201	-0.0673668	1	0.289282	0.339433	-0.118464	1	0.213006	0.489848	-0.152025	0.950813	0.110547	0.752394	0.927928	0.000563573	1.36459	3.69101e-06
Ca_09515	zinc finger, C3HC4 type family protein, expressed	1.07832	1.02e-14	1.0574	1.20138e-14	0.0821326	1	-0.045353	0.713366	-0.0262963	1	-0.0550078	0.643248	-0.0616665	1	-0.0496597	0.674863	-0.115618	0.674334	-0.0653724	0.591667	0.104193	0.277752	0.250334	0.00483396
Ca_10036	lecithine cholesterol acyltransferase, putative, expressed	1.27241	1.02e-14	0.953484	8.07592e-12	0.0372997	1	0.153731	0.217714	-0.0574005	1	0.184986	0.148977	-0.0794377	0.996269	0.140314	0.280682	-0.0620036	0.957798	0.0721696	0.617603	0.204279	0.0561342	-0.122495	0.256345
Ca_15106	expressed protein	3.33766	1.03e-14	4.17955	3.5104e-17	0.251835	1	-0.140258	0.670851	0.0464567	1	-0.155482	0.628568	-0.021379	1	-0.0916848	0.789436	0.0220739	0.99647	-0.266146	0.407968	0.856743	0.00207719	1.94113	4.96243e-09
Ca_14921	photosystem I reaction center subunit, chloroplast precursor, putative, expressed	-2.35706	1.03e-14	-1.83816	2.37646e-12	-0.105537	1	-0.242567	0.286074	0.00662039	1	-0.207055	0.380471	0.0433203	1	-0.234323	0.316567	0.0363092	0.9931	0.0461463	0.875224	-0.878245	1.69e-05	-0.492313	0.00818029
Ca_07553	lipoxygenase, putative, expressed	-3.66045	1.03e-14	-3.24	3.81646e-14	-0.0508376	1	-0.165185	0.646891	0.148917	1	-0.467925	0.152868	0.168511	1	-0.340792	0.304197	-0.0869369	0.991767	0.0349798	0.937945	-2.32051	7.56e-10	-1.73962	5.66305e-08
Ca_07291	polygalacturonase inhibitor precursor, putative, expressed	6.1659	1.03e-14	4.87477	3.75035e-13	-0.395189	1	0.297158	0.541628	-0.403309	1	0.474458	0.311727	-0.468701	0.851602	0.345586	0.465785	-0.804158	0.25039	-0.0273895	0.967624	3.69404	1.68e-09	2.03172	1.26549e-05
Ca_05792	AAA-type ATPase family protein, putative, expressed	1.23857	1.03e-14	0.717578	2.80856e-09	-0.0743608	1	0.192161	0.11058	-0.0246377	1	-0.0320423	0.832116	-0.110369	0.924725	-0.0261537	0.864395	-0.15483	0.561192	0.0437908	0.767599	-0.297406	0.00405125	-0.178969	0.0789837
Ca_15880	0	-1.94024	1.06e-14	-1.76964	6.78069e-14	0.0139622	1	-0.257219	0.172582	0.0485476	1	-0.00952691	0.973233	0.0331164	1	-0.154457	0.438589	0.069026	0.984296	-0.018056	0.947124	-0.806248	3.86e-06	-0.895705	4.65248e-07
Ca_00938	spermatogenesis-associated protein 20 precursor, putative, expressed	1.491	1.06e-14	1.65032	6.15782e-16	-0.061437	1	0.0385683	0.829192	0.0378422	1	-0.0612099	0.717667	-0.00406245	1	-0.103936	0.503498	-0.091286	0.913687	0.0281427	0.882767	-0.115376	0.394236	-0.265981	0.0282498
Ca_10358	DUF1295 domain containing protein, putative, expressed	1.4777	1.09e-14	1.64743	5.00519e-16	-0.037095	1	0.0865576	0.584626	-0.184617	0.812505	0.114177	0.45551	-0.164557	0.780596	0.0510681	0.759609	-0.108966	0.865085	-0.0539863	0.756673	0.627051	3.75e-06	-0.0956012	0.467952
Ca_21778	UDP-glucoronosyl and UDP-glucosyl transferase domain containing protein, expressed	2.56792	1.09e-14	3.45936	1.12412e-17	-0.352013	0.827838	-0.756339	0.00180682	-0.611914	0.0534196	-0.553523	0.0255122	-0.642746	0.0287691	-0.8457	0.000548377	-0.685008	0.0137934	-1.08252	1.47741e-05	1.66424	1.15e-09	1.93341	5.46007e-11
Ca_22580	BTBN15 - Bric-a-Brac, Tramtrack, Broad Complex BTB domain with non-phototropic hypocotyl 3 NPH3 and coiled-coil domains, expressed	1.60119	1.09e-14	1.91543	1.03375e-16	-0.25765	0.598225	-0.205252	0.183951	-0.232479	0.644583	-0.249264	0.116794	-0.325782	0.153904	-0.293737	0.0693734	-0.269533	0.272329	-0.352205	0.0359232	0.107074	0.474	0.373777	0.00466731
Ca_17948	transcriptional corepressor LEUNIG, putative, expressed	-3.35866	1.1e-14	-3.04548	6.90757e-14	-0.0424337	1	-0.246634	0.444964	0.210386	1	-0.198758	0.552377	0.194002	0.996269	-0.25662	0.425585	0.187566	0.919767	0.0890533	0.816848	-1.10331	6.01e-05	-0.466563	0.0674273
Ca_09047	NotAvailable	0.939146	1.24e-14	0.76226	1.54751e-12	0.0435402	1	0.104343	0.269084	-0.000779845	1	0.0972266	0.318737	-0.00931893	1	0.0991114	0.308994	-0.0361742	0.981558	0.0666406	0.529222	-0.118637	0.147292	-0.374878	9.25824e-06
Ca_08929	bZIP transcription factor family protein, putative, expressed	-1.66611	1.24e-14	-1.84723	6.78481e-16	-0.0920152	1	-0.12179	0.496354	0.126101	1	-0.1263	0.479749	0.248923	0.530621	0.0790684	0.670435	0.0568402	0.985851	0.143549	0.436739	-0.454352	0.00111076	-1.04451	1.87864e-09
Ca_12066	RNA recognition motif containing protein, putative, expressed	0.978758	1.24e-14	1.00567	4.50377e-15	-0.00913555	1	0.0432586	0.701726	0.00736202	1	-0.0168215	0.894385	-0.0274771	1	-0.00436166	0.977997	-0.067365	0.887745	-0.0118818	0.929561	-0.100854	0.247261	-0.159549	0.0488639
Ca_11069	C2 domain containing protein, putative, expressed	1.48096	1.24e-14	2.43965	3.63502e-20	-0.0128422	1	0.0882912	0.576332	-0.00187221	1	0.119404	0.436394	0.00466858	1	-0.0121982	0.953939	-0.0884218	0.920114	-0.0674344	0.694547	-0.00490725	0.97919	-0.138055	0.278823
Ca_14041	response regulator receiver domain containing protein, expressed	-1.34273	1.24e-14	-0.553482	2.05511e-06	0.0219627	1	0.241195	0.0649757	0.0979522	1	0.161264	0.241311	-0.001249	1	-0.017865	0.919987	0.038352	0.989476	0.115869	0.432516	-0.401018	0.000472524	-0.244635	0.025873
Ca_16853	fimbrin-like protein 2, putative, expressed	1.4957	1.24e-14	1.50092	8.69052e-15	-0.0465476	1	0.139963	0.351984	0.0247665	1	0.00257422	0.996028	-0.050496	1	-0.0318405	0.862132	-0.0741546	0.95407	-0.0645334	0.710485	-0.153754	0.247456	-0.0732966	0.599247
Ca_05994	expressed protein	2.35363	1.26e-14	3.23208	5.75889e-18	-0.093326	1	0.171055	0.469297	-0.424584	0.317867	0.283357	0.219004	-0.230389	0.85744	0.0991854	0.693555	-0.185209	0.832281	-0.0804925	0.766442	1.58142	6.73e-10	0.641959	0.000868184
Ca_25135	expressed protein	-1.39975	1.3e-14	-1.41989	6.59029e-15	-0.0238814	1	-0.47167	0.000782869	0.102573	1	-0.379369	0.00802841	0.157578	0.788108	-0.355918	0.0131588	0.127865	0.782287	-0.22315	0.147818	-0.848304	7.05e-09	-1.14339	9.41768e-12
Ca_02271	adaptor complexes medium subunit family domain containing protein, expressed	0.876225	1.3e-14	0.640873	2.01454e-11	-0.0816658	1	0.0341674	0.739693	-0.0703271	1	-0.044816	0.64893	-0.121644	0.611392	0.0259244	0.806034	-0.110995	0.563333	-0.014139	0.903854	0.209605	0.00484099	-0.0294158	0.735645
Ca_01073	OsRCI2-10 - Hydrophobic protein LTI6A, expressed	2.52104	1.31e-14	3.14766	5.79457e-17	-0.356527	0.809508	0.125447	0.643531	-0.21402	1	0.199222	0.433623	-0.120562	1	0.179659	0.479668	-0.0619783	0.991767	0.0876153	0.762721	-0.0182033	0.950873	0.587232	0.00354375
Ca_02254	cysteine desulfurase 1, mitochondrial precursor, putative, expressed	1.3167	1.33e-14	1.35705	4.50377e-15	0.0389596	1	0.199397	0.121115	-0.006226	1	0.215474	0.106143	0.0385811	1	0.167471	0.218261	-0.0230611	0.991767	0.140952	0.328291	0.159084	0.165425	0.0273279	0.840813
Ca_05556	MATE efflux family protein, putative, expressed	1.81284	1.34e-14	1.01448	6.67194e-09	-0.0247866	1	0.00881304	0.976403	0.0395293	1	0.0231272	0.9208	-0.00377141	1	-0.0150059	0.953613	-0.0317067	0.991767	-0.0936487	0.647996	0.236875	0.135066	-0.126883	0.4379
Ca_17809	phenylalanyl-tRNA synthetase, putative, expressed	-1.55132	1.45e-14	-1.35994	2.66754e-13	0.040574	1	0.117258	0.47488	0.1869	0.869482	0.0437276	0.817077	0.206439	0.650479	-0.0244528	0.903629	0.162363	0.704501	0.0884171	0.621937	-0.622272	9.65e-06	-0.747326	3.56561e-07
Ca_11093	Brix domain containing protein, putative, expressed	1.24789	1.45e-14	0.622675	7.2486e-08	-0.0363631	1	0.0557013	0.696787	-0.00247295	1	0.0301026	0.84558	0.0280213	1	0.00118338	0.998529	0.0213075	0.991767	-0.00341657	0.987935	-0.198548	0.064461	-0.421984	0.000101124
Ca_23106	hydroxyacid oxidase 1, putative, expressed	-2.08099	1.53e-14	-1.67244	1.87179e-12	-0.0924043	1	-0.206664	0.318381	0.0716954	1	-0.233874	0.267177	0.0628842	1	-0.351062	0.0966634	0.137447	0.894199	-0.0818691	0.738107	-0.906952	2.19e-06	-0.877444	2.91371e-06
Ca_09714	0	4.65277	1.54e-14	1.75009	1.99813e-06	0.155837	1	-0.947405	0.0141302	0.0903305	1	-0.907492	0.0229498	-0.0136769	1	-0.655918	0.0983118	-0.0385461	0.99647	-0.536559	0.201698	-0.329769	0.562459	0.691667	0.0536567
Ca_06128	photosystem I reaction center subunit XI, chloroplast precursor, putative, expressed	-1.88	1.6e-14	-1.54601	1.23671e-12	-0.137749	1	-0.145244	0.456399	-0.0611953	1	-0.135213	0.495678	-0.00663609	1	-0.273036	0.155912	-0.0141375	0.99647	-0.0206855	0.937248	-0.757659	8.46e-06	-0.425141	0.00575067
Ca_25423	DUF221 domain containing protein, expressed	2.13864	1.6e-14	3.31324	2.8129e-19	0.00403569	1	0.0327863	0.903408	0.0272123	1	-0.188025	0.380293	0.010525	1	-0.217251	0.30649	-0.00419293	1	-0.224686	0.319293	0.0768697	0.728924	0.832794	9.54653e-06
Ca_06436	CXE carboxylesterase, putative, expressed	-2.0605	1.63e-14	-1.56958	6.93565e-12	-0.066282	1	-0.234883	0.25045	0.0794876	1	-0.204685	0.334428	0.0837992	1	-0.27302	0.197038	0.0659808	0.988356	0.0382877	0.884704	-0.309232	0.0724249	0.05854	0.771803
Ca_15382	glucose-1-phosphate adenylyltransferase large subunit, chloroplast precursor, putative, expressed	6.1286	1.67e-14	0.47374	0.183678	0.748175	0.598225	-0.00587154	0.999497	0.659134	0.665024	-0.148991	0.785675	0.249764	1	-0.276361	0.574601	0.517465	0.642646	-0.104853	0.85866	0.558837	0.318266	0.131558	0.775911
Ca_12071	ethylene receptor, putative, expressed	1.57937	1.71e-14	2.70306	2.74781e-20	-0.107326	1	-0.261962	0.0889915	-0.224776	0.68269	-0.553778	0.000462188	-0.233748	0.528773	-0.507668	0.00140586	-0.356377	0.077227	-0.500758	0.00207422	0.856344	6.99e-08	0.703153	1.97267e-06
Ca_14490	dehydrogenase, putative, expressed	-1.98286	1.72e-14	-2.40766	1.18693e-16	-0.109553	1	-0.342954	0.0749752	0.121466	1	-0.23577	0.244073	0.135076	0.986616	-0.224334	0.271013	0.0513506	0.991703	-0.00375448	0.992907	-1.40842	2.91e-10	-1.50632	4.97186e-11
Ca_08107	peptide transporter PTR2, putative, expressed	2.56739	1.75e-14	3.12779	1.6203e-16	0.298388	1	0.117592	0.676934	0.0830313	1	0.0329634	0.919431	0.0270217	1	-0.104134	0.709759	-0.0311842	0.995349	-0.0468217	0.884324	0.126984	0.603066	-0.313775	0.143477
Ca_21547	adenylate kinase family protein, putative, expressed	-1.70595	1.75e-14	-0.944256	9.11468e-09	-0.0401645	1	-0.266296	0.111927	0.0199007	1	-0.214151	0.221522	0.0526767	1	-0.404197	0.0212149	0.0189398	0.99647	-0.154029	0.414298	-1.1509	9.23e-10	-0.942553	3.20469e-08
Ca_02103	tetratricopeptide repeat containing protein, putative, expressed	1.10964	1.75e-14	1.25988	5.0919e-16	-0.0035924	1	-0.0936034	0.420718	-0.000467907	1	-0.00382237	0.983249	-0.000282444	1	-0.0696519	0.560463	-0.108596	0.752149	-0.112883	0.359946	-0.157509	0.10497	-0.0102667	0.93441
Ca_04370	AP2 domain containing protein, expressed	3.89969	1.75e-14	1.55303	1.93716e-06	-0.0681163	1	0.591695	0.0795388	-0.252957	1	0.394038	0.268253	-0.368895	0.803982	0.422064	0.237215	-0.451219	0.511227	0.444239	0.241223	2.59472	9.99e-10	0.100506	0.795568
Ca_00798	IscA-like iron-sulfur assembly protein, mitochondrial precursor, putative, expressed	1.25824	1.75e-14	1.02007	2.06387e-12	-0.0536272	1	0.0905336	0.499073	-0.00463634	1	0.229268	0.0742335	-0.00434679	1	0.107165	0.413447	0.0302973	0.991767	0.0934202	0.509519	0.0844061	0.486304	-0.0552571	0.649125
Ca_03461	NAD dependent epimerase/dehydratase family domain containing protein, expressed	1.27114	1.77e-14	1.57866	5.79857e-17	-0.150291	1	-0.106841	0.421859	-0.154383	0.869306	-0.0777203	0.578128	-0.195634	0.495853	-0.0610339	0.667548	-0.270923	0.118147	-0.126202	0.373346	0.272699	0.0116509	0.0682947	0.564129
Ca_05907	zinc finger CCCH type family protein, putative, expressed	1.32433	1.84e-14	2.58907	8.44865e-22	0.854857	2.76e-08	0.605257	8.3167e-06	0.790258	1.49e-07	0.562233	3.11084e-05	0.89574	8.42e-09	0.644052	2.76734e-06	0.883989	8.7e-09	0.728764	2.63922e-07	0.936576	4.33e-10	1.75998	3.58088e-16
Ca_01359	response regulator receiver domain containing protein, expressed	1.46774	1.84e-14	2.18873	7.55168e-19	0.313305	0.195243	0.272128	0.0588347	0.238074	0.539893	0.248502	0.0978211	0.211292	0.574666	0.288852	0.0570053	0.197107	0.516011	0.232937	0.152073	0.242252	0.0542415	0.324475	0.00834836
Ca_22592	leucine rich repeat domain containing protein, putative, expressed	1.23498	1.84e-14	1.01184	1.74326e-12	0.0954684	1	0.21639	0.0769815	0.0459271	1	0.0450428	0.759908	-0.108242	0.939743	0.0904086	0.49424	-0.0867923	0.886014	0.206807	0.132568	-0.017116	0.904717	-0.327885	0.0017357
Ca_15803	0	3.03168	1.86e-14	2.21436	1.75424e-11	-0.280266	1	-0.0460915	0.901409	-0.254847	1	-0.138344	0.664572	-0.0866545	1	-0.130648	0.678513	-0.351275	0.574274	-0.0110495	0.981493	1.87158	4.54e-09	-0.208186	0.444308
Ca_06518	DNA-directed RNA polymerase subunit, putative, expressed	1.06109	1.95e-14	0.911887	6.24183e-13	0.0470928	1	0.0639137	0.587944	0.0698238	1	0.01117	0.938659	0.0213436	1	0.0869348	0.439479	0.0259651	0.991767	-0.0414239	0.74882	-0.0123303	0.921631	0.173951	0.0524766
Ca_03238	VIL2 protein, putative, expressed	-1.33401	2.06e-14	-0.773469	4.57705e-09	0.183313	0.949683	0.0919165	0.527731	0.269389	0.247499	-0.0941156	0.517203	0.18236	0.639055	-0.0752162	0.607138	0.104168	0.857116	0.0674667	0.669731	-0.124139	0.307489	-0.334254	0.00295113
Ca_00723	aquaporin protein, putative, expressed	-2.2698	2.09e-14	-2.92817	4.09118e-17	-0.162453	1	-0.318654	0.148345	-0.0362506	1	-0.272844	0.236987	-0.0261513	1	-0.0846735	0.741104	0.0255346	0.99647	-0.0441967	0.879557	-1.08133	5.59e-07	-1.12624	2.03371e-07
Ca_12912	POLD3 - Putative DNA polymerase delta complex subunit, expressed	1.82709	2.12e-14	1.39483	8.42759e-12	0.000234667	1	-0.114887	0.554427	0.0530968	1	-0.0770183	0.709116	-0.0030769	1	-0.0135282	0.959705	-0.0624087	0.985009	-0.0709409	0.74179	0.0521123	0.797008	-0.0435143	0.818195
Ca_07697	photosystem I reaction center subunit IV A, chloroplast precursor, putative, expressed	-2.02149	2.14e-14	-1.65138	1.79814e-12	-0.052724	1	-0.0275694	0.918206	0.0222474	1	-0.0446819	0.860257	0.0553234	1	-0.180679	0.387017	0.0207391	0.99647	0.0314414	0.90638	-0.759184	2.63e-05	-0.360843	0.0293099
Ca_07905	heavy metal-associated domain containing protein, expressed	-1.922	2.19e-14	-1.52003	3.70238e-12	0.131223	1	-0.219679	0.259501	0.161798	1	0.103148	0.630086	0.333832	0.363914	0.230644	0.249064	0.332262	0.287575	0.142751	0.511936	-0.669889	7.47e-05	-0.55423	0.000586495
Ca_14624	AGC_PVPK_like_kin82y.2 - ACG kinases include homologs to PKA, PKG and PKC, expressed	-2.23905	2.22e-14	-1.00523	4.2761e-07	-0.583682	0.0677102	-0.368295	0.0932231	-0.341327	0.662426	-0.366546	0.106833	-0.464142	0.20148	-0.536109	0.0198157	-0.638419	0.0201284	-0.320893	0.192374	-1.67188	1.25e-10	-0.330121	0.0688925
Ca_16365	RNA recognition motif containing protein, putative, expressed	1.42845	2.22e-14	0.738265	4.82323e-08	-0.203724	0.876515	-0.113628	0.451388	-0.0658736	1	0.151579	0.310426	-0.100658	0.985009	0.0861689	0.577231	-0.0674102	0.963241	-0.0326059	0.860079	-0.280018	0.0236861	-0.0610684	0.659407
Ca_10720	DNA-directed RNA polymerases I, II, and III subunit RPABC1, putative, expressed	2.24415	2.23e-14	1.74304	6.16649e-12	-0.032734	1	0.0673512	0.79718	0.026639	1	0.0402406	0.886674	-0.14106	0.99626	-0.0975996	0.68936	0.0593033	0.990596	-0.134232	0.590881	0.136113	0.535977	0.65015	0.000669188
Ca_04886	tubulin/FtsZ domain containing protein, putative, expressed	-1.02539	2.25e-14	-1.25654	9.53923e-17	-0.0605004	1	0.0710472	0.529767	-0.0205846	1	-0.011741	0.933554	-0.0397854	1	0.0747323	0.503289	-0.0592732	0.937294	0.0480593	0.699575	-0.75696	2.07e-10	-1.00562	3.15335e-13
Ca_25079	aspartic proteinase oryzasin-1 precursor, putative, expressed	-1.93378	2.27e-14	-0.982561	5.53428e-08	-0.049145	1	-0.674988	0.000625625	0.121352	1	-0.415932	0.0383247	-0.0567798	1	-0.692827	0.000484826	0.0442688	0.991767	-0.62607	0.00205825	-0.274516	0.0954983	0.2643	0.0975183
Ca_03556	preprotein translocase subunit secA, chloroplast precursor, putative, expressed	-1.36258	2.36e-14	-1.18911	4.7309e-13	0.00460736	1	-0.285958	0.0357887	0.0642055	1	-0.316381	0.0266785	0.0563992	1	-0.355032	0.0127273	-0.0343583	0.991767	-0.158118	0.30197	-0.787187	2.83e-08	-0.840317	5.63199e-09
Ca_01218	DUF1517 domain containing protein, putative, expressed	-1.50077	2.36e-14	-0.498784	7.15162e-05	0.151267	1	-0.46814	0.00217928	0.119477	1	-0.364211	0.0197106	0.108376	0.984158	-0.405187	0.00933612	0.078388	0.95287	-0.251814	0.133352	-0.529827	7.95e-05	-0.457924	0.000400373
Ca_09117	zinc finger, C3HC4 type domain containing protein, expressed	1.94069	2.42e-14	2.13605	1.96907e-15	-0.128409	1	-0.228969	0.230141	-0.0890146	1	-0.0729434	0.744891	-0.110793	1	-0.101469	0.626397	-0.199802	0.704501	-0.219147	0.298478	0.691896	7.53e-05	0.704978	5.04985e-05
Ca_08465	FAD dependent oxidoreductase domain containing protein, expressed	2.9241	2.5e-14	3.28563	9.81706e-16	-0.166366	1	-0.114442	0.71052	-0.131391	1	-0.119676	0.693549	0.00880958	1	-0.154287	0.590345	-0.1813	0.892111	-0.373269	0.205064	1.20056	1.16e-05	0.486262	0.0513601
Ca_02280	pyruvate kinase, putative, expressed	-2.06283	2.52e-14	-1.31001	6.40459e-10	-0.125867	1	-0.121094	0.598638	-0.135459	1	-0.338194	0.112206	-0.0689666	1	-0.515607	0.0163781	-0.113118	0.945651	-0.325164	0.158385	-0.73911	5.42e-05	-0.276437	0.107777
Ca_19284	3-oxoacyl-synthase, putative, expressed	1.09947	2.52e-14	0.997266	2.02742e-13	0.0143613	1	-0.0155901	0.916919	0.0110021	1	-0.0131831	0.929831	0.0300474	1	-0.0230417	0.870786	0.0269648	0.991767	-0.000959531	0.999874	-0.195004	0.0420499	-0.650657	1.48099e-08
Ca_03397	pyrophosphate--fructose 6-phosphate 1-phosphotransferase subunit beta, putative, expressed	-1.171	2.52e-14	-0.546596	3.86189e-07	-0.013332	1	-0.126997	0.294837	0.0420558	1	0.0553058	0.685651	-0.0574888	1	-0.11984	0.336331	-0.0245855	0.991767	0.0127164	0.940277	-0.268762	0.00779137	-0.146681	0.144795
Ca_02446	suppressor of G2 allele of SKP1, putative, expressed	1.05448	2.52e-14	0.71855	1.80773e-10	-0.0888994	1	-0.130137	0.22748	-0.0279701	1	-0.155332	0.160653	-0.0776184	0.980266	-0.0878933	0.437298	-0.106474	0.743572	-0.10109	0.398644	0.128716	0.176195	0.126985	0.165968
Ca_01089	GDSL-like lipase/acylhydrolase, putative, expressed	-2.14915	2.58e-14	-1.73549	1.78484e-12	-0.00796536	1	-0.438494	0.0366298	0.296685	0.751992	-0.321619	0.140792	0.207892	0.910698	-0.14355	0.527866	0.22191	0.726537	-0.144878	0.546681	-0.944226	2.47e-06	-1.0633	1.81797e-07
Ca_00132	expressed protein	1.02348	2.63e-14	2.20238	1.10334e-22	0.176883	0.570224	-0.0795777	0.474484	0.0215707	1	-0.21671	0.0446449	-0.0841412	0.963983	-0.23029	0.0331115	-0.0509868	0.96068	-0.226053	0.046547	1.11696	4.24e-14	1.6237	1.66422e-17
Ca_02999	miro, putative, expressed	1.46553	2.63e-14	1.76085	1.90108e-16	0.0644635	1	0.114805	0.460862	-0.0456463	1	0.141773	0.359641	-0.0837327	1	0.0539935	0.751045	-0.0531545	0.984296	-0.0137885	0.948118	0.391074	0.00221267	0.326391	0.00857129
Ca_22207	glutaryl-CoA dehydrogenase, mitochondrial precursor, putative, expressed	1.838	2.69e-14	1.66274	2.3182e-13	0.0638922	1	0.340777	0.0595497	-0.107781	1	0.243149	0.200036	-0.205546	0.796096	0.227722	0.234683	-0.229231	0.576562	0.108261	0.611526	0.713699	2.17e-05	0.210366	0.184306
Ca_02409	peptidase, T1 family, putative, expressed	0.838168	2.71e-14	0.530027	1.06434e-09	0.00423967	1	0.154041	0.0694623	-0.0222267	1	0.203584	0.0218681	-0.0312329	1	0.146745	0.102191	0.0061276	0.99647	0.0995249	0.297392	0.0583687	0.475996	-0.0682014	0.371973
Ca_14843	pre-mRNA-splicing factor ATP-dependent RNA helicase DHX16, putative, expressed	1.36492	2.71e-14	1.34454	2.86224e-14	-0.0672666	1	-0.127272	0.373895	-0.075861	1	-0.173251	0.226861	-0.0963535	0.986596	-0.15785	0.274665	-0.202142	0.442198	-0.135353	0.379624	0.174385	0.15262	-0.0196622	0.894798
Ca_03302	ATPase, AFG1 family domain containing protein, expressed	1.08589	2.72e-14	1.34497	9.3346e-17	0.0621913	1	0.141621	0.200143	-0.0894418	1	0.0176967	0.903152	-0.141743	0.69099	0.00432843	0.981203	-0.0721362	0.904085	0.00458325	0.980402	0.50389	1.74e-06	0.516501	8.82078e-07
Ca_12199	photosystem II reaction center W protein, chloroplast precursor, putative, expressed	-2.84675	2.72e-14	-2.25396	3.60008e-12	0.123843	1	-0.00518017	0.996707	0.142746	1	-0.0471617	0.895707	0.225778	0.962296	-0.178417	0.547386	0.236029	0.822607	0.0912733	0.788964	-0.923308	0.000143466	-0.086938	0.751304
Ca_10707	phosphate carrier protein, mitochondrial precursor, putative, expressed	2.21096	2.75e-14	2.41521	2.68546e-15	-0.0643535	1	0.0173736	0.955254	-0.0934318	1	0.297872	0.170199	0.0746987	1	0.275131	0.211608	0.0363892	0.991767	0.114033	0.644246	0.755696	0.00016643	0.911681	9.82046e-06
Ca_11885	0	2.43398	2.75e-14	0.375848	0.041187	-0.239596	1	0.0632325	0.82793	-0.449241	0.314194	0.215924	0.386953	-0.483993	0.176423	0.103342	0.699433	-0.57297	0.0511864	0.19642	0.45688	1.87257	8.14e-11	0.376423	0.0575233
Ca_02599	Core histone H2A/H2B/H3/H4 domain containing protein, putative, expressed	-1.69732	2.77e-14	-2.10386	1.03776e-16	0.14369	1	-0.0501485	0.810872	0.357234	0.20876	-0.0208314	0.927954	0.348887	0.186634	0.024827	0.914004	0.461153	0.0235848	0.0637216	0.760107	-0.639202	3.36e-05	-0.637618	2.70245e-05
Ca_06357	cytochrome P450, putative, expressed	3.08115	2.78e-14	2.84315	1.24197e-13	0.150501	1	0.38159	0.194031	0.169395	1	0.114667	0.74115	-0.0823074	1	0.0408117	0.91735	-0.0418206	0.994023	-0.0871322	0.812719	3.00705	5.5e-13	2.99284	4.24882e-13
Ca_09960	26S proteasome non-ATPase regulatory subunit 4, putative, expressed	1.07394	2.85e-14	1.02547	6.87522e-14	0.0501194	1	0.0207047	0.885007	0.0141857	1	-0.0360766	0.785644	-0.0765219	0.986616	-0.0793066	0.500404	-0.0857656	0.855526	-0.153619	0.210385	0.185598	0.0489063	0.1115	0.240475
Ca_06539	glucan endo-1,3-beta-glucosidase precursor, putative, expressed	3.09596	2.87e-14	4.24741	4.92203e-18	-0.409954	0.82614	0.0256906	0.946562	-0.301042	0.950896	0.063311	0.853385	-0.360539	0.678264	0.140804	0.637302	-0.531687	0.192033	0.102266	0.755488	1.5249	7.38e-07	1.33878	1.3973e-06
Ca_10978	ZOS6-08 - C2H2 zinc finger protein, expressed	1.13128	2.92e-14	0.723295	8.64303e-10	-0.115563	1	0.0499	0.711839	-0.0238728	1	0.00781925	0.961617	-0.0584947	1	0.0401008	0.766366	-0.0616115	0.948172	-0.0834349	0.525549	0.0727026	0.51759	0.132687	0.181233
Ca_17310	aldehyde dehydrogenase, putative, expressed	-1.17743	2.99e-14	-1.06035	2.92046e-13	0.00138885	1	-0.0754681	0.568971	0.0315248	1	-0.0532782	0.703096	0.0389129	1	-0.125224	0.321149	-0.00800613	0.997378	-0.0660707	0.64096	-0.560031	1.14e-06	-0.496775	6.2187e-06
Ca_02272	expressed protein	1.67887	3e-14	1.21112	6.92381e-11	-0.227262	0.939407	0.127104	0.476188	-0.0711985	1	0.0868663	0.644923	-0.220333	0.656892	0.123748	0.488804	-0.240342	0.448749	0.0129629	0.958679	0.336206	0.0232697	0.380812	0.00907506
Ca_13268	nonsense-mediated mRNA decay protein 3, putative, expressed	1.33447	3.02e-14	0.604954	7.4856e-07	-0.127137	1	0.0633513	0.687697	-0.0765781	1	0.0971168	0.50861	-0.106482	0.967451	0.146745	0.302193	-0.136738	0.730787	0.146431	0.331502	0.173404	0.148157	0.121562	0.308371
Ca_20443	RNA recognition motif containing protein, putative, expressed	-1.69801	3.05e-14	-1.51265	3.64693e-13	-0.0559869	1	-0.266614	0.117691	0.0937228	1	-0.227857	0.20034	0.15418	0.931364	-0.300858	0.0939967	0.128073	0.870508	-0.0921706	0.648401	-0.777057	1.83e-06	-0.62363	4.13953e-05
Ca_03708	thylakoid lumen protein, putative, expressed	-1.85475	3.09e-14	-1.55387	1.53134e-12	-0.0819228	1	-0.270295	0.145603	0.0665603	1	-0.189359	0.334734	0.072606	1	-0.304939	0.117709	0.0265786	0.994023	-0.0870462	0.696812	-1.27753	9.3e-10	-0.937926	2.35926e-07
Ca_20634	glycosyl hydrolases family 16, putative, expressed	-2.68138	3.12e-14	-2.62376	4.67834e-14	-0.399835	0.808486	0.09975	0.754166	-0.515583	0.302472	-0.440491	0.114017	-0.492203	0.283442	-0.300242	0.288622	-0.164537	0.917943	-0.112475	0.727995	-0.191088	0.435419	-0.447346	0.0404273
Ca_02798	2Fe-2S iron-sulfur cluster binding domain containing protein, expressed	-1.88192	3.18e-14	-1.76659	1.07261e-13	-0.10724	1	-0.279577	0.139129	0.0817407	1	-0.187155	0.349462	0.0225242	1	-0.284336	0.152062	0.110199	0.931663	0.0384897	0.877933	-1.03667	6.88e-08	-1.00718	8.35382e-08
Ca_17986	pre-rRNA-processing protein TSR2, putative, expressed	1.80122	3.24e-14	0.962642	3.05372e-08	-0.190387	1	-0.165697	0.376297	-0.0500269	1	-0.0374038	0.872218	-0.0999802	1	-0.0732037	0.723586	-0.0930884	0.95287	-0.0823119	0.702871	-0.286296	0.0735029	-0.46464	0.00272046
Ca_07562	peptidase, T1 family, putative, expressed	1.55159	3.42e-14	1.29738	1.86848e-12	-0.0719633	1	-0.129626	0.431847	0.0221086	1	-0.174309	0.287274	-0.109945	0.985523	-0.164505	0.31606	-0.121159	0.857186	-0.23054	0.187785	0.118982	0.428173	-0.140602	0.315483
Ca_00536	OsFBT5 - F-box and tubby domain containing protein, expressed	-1.3905	3.43e-14	-0.453388	0.000122523	0.0712352	1	0.0555463	0.741585	0.126066	1	0.126819	0.401884	0.114315	0.966021	0.0967199	0.529508	0.0781661	0.945651	0.20049	0.20868	-0.0737698	0.598624	0.283796	0.0164795
Ca_14850	NOL1/NOP2/sun family protein, putative, expressed	1.82394	3.44e-14	0.647431	3.20434e-05	-0.201512	1	0.173747	0.360164	-0.0696555	1	0.3528	0.0633183	-0.166141	0.925269	0.377566	0.0478469	-0.159509	0.815018	0.265645	0.196	0.016094	0.942493	-0.0517794	0.781477
Ca_02669	ethylene-insensitive 3, putative, expressed	0.91648	3.52e-14	1.11453	1.71967e-16	0.0947102	1	-0.0352038	0.752772	-0.0183476	1	-0.162333	0.0949235	-0.0339085	1	-0.14764	0.133245	-0.0766296	0.845259	-0.138331	0.189887	0.347037	4.76e-05	0.406728	3.39602e-06
Ca_18271	expressed protein	-1.71855	3.66e-14	-2.43625	6.54126e-18	-0.0188398	1	0.234014	0.189399	-0.109777	1	0.326923	0.0754089	-0.0535958	1	0.218357	0.241829	0.0656616	0.98362	0.343066	0.0800274	-0.13258	0.41507	0.0774948	0.640593
Ca_22401	expressed protein	0.957136	3.66e-14	0.856142	4.26867e-13	-0.0139783	1	0.0079737	0.956574	0.0137774	1	0.025684	0.834683	-0.0507888	1	0.0375809	0.742203	0.0025176	0.999803	0.0181807	0.888315	0.257309	0.00248371	-0.0605474	0.506705
Ca_22238	ACT domain containing protein, expressed	1.2744	3.67e-14	0.470732	2.33203e-05	-0.0464263	1	0.0991665	0.479054	-0.17562	0.767699	-0.00664017	0.973184	-0.241112	0.285329	-0.0352178	0.826471	-0.203976	0.384491	-0.0573595	0.714798	-0.290605	0.00927856	-0.393513	0.000470462
Ca_02600	core histone H2A/H2B/H3/H4, putative, expressed	-1.36525	3.67e-14	-1.95042	4.03883e-18	0.134292	1	0.0976424	0.522279	0.339733	0.0790522	0.122834	0.410709	0.311572	0.114529	0.187884	0.20276	0.340018	0.0527017	0.219695	0.161685	-0.457936	0.000200402	-0.514012	3.55994e-05
Ca_13676	peptidyl-prolyl cis-trans isomerase, FKBP-type, putative, expressed	-2.04423	3.68e-14	-2.21999	3.84163e-15	-0.167845	1	-0.498168	0.0168684	0.110775	1	-0.289898	0.178648	0.14061	0.992929	-0.294879	0.175589	0.098781	0.963083	-0.126156	0.59962	-1.00791	5.15e-07	-1.10363	7.14818e-08
Ca_22864	alpha-N-acetylglucosaminidase, putative, expressed	-1.50156	3.72e-14	-0.862137	8.88107e-09	0.0122459	1	0.0232084	0.9101	-0.053291	1	-0.184716	0.249883	-0.0722232	1	-0.185007	0.251521	-0.0570678	0.983865	-0.108398	0.536828	-0.198138	0.140018	0.0671864	0.648409
Ca_12185	calcium-transporting ATPase, plasma membrane-type, putative, expressed	4.07616	3.74e-14	1.04632	0.00226594	-0.157589	1	0.719389	0.0620161	-0.410569	0.925044	0.850974	0.0349579	-0.564465	0.484396	1.14732	0.00410353	-0.675158	0.212975	1.08717	0.00832237	3.97927	6.38e-13	0.750363	0.0381661
Ca_22421	OsSub60 - Putative Subtilisin homologue, expressed	-3.48446	3.77e-14	-3.30418	8.59844e-14	0.0988664	1	-0.110271	0.791786	0.43236	0.844362	-0.224369	0.553121	0.14538	1	-0.121712	0.761779	0.0815297	0.991767	0.0197542	0.970287	-0.58118	0.0377685	-0.185721	0.538126
Ca_05044	NotAvailable	1.61966	3.78e-14	1.3481	2.42714e-12	0.160024	1	0.0410376	0.839847	0.150105	1	0.0447347	0.826169	0.176737	0.825601	0.2298	0.181081	0.270227	0.328436	0.257736	0.159068	0.142667	0.354747	-0.102656	0.504689
Ca_23885	lysosomal alpha-mannosidase precursor, putative, expressed	-1.6539	3.78e-14	-0.724075	1.40384e-06	-0.0280908	1	-0.143851	0.418043	0.0854709	1	-0.305328	0.0808725	0.119612	0.985523	-0.258956	0.142318	0.176642	0.714805	-0.200201	0.286649	-0.511055	0.000480319	-0.327315	0.0193599
Ca_15333	integral membrane HPP family protein, putative, expressed	-1.9156	3.79e-14	-0.525261	0.00076062	-0.343076	0.518036	-0.17147	0.39546	-0.0939549	1	-0.101162	0.642434	-0.0418236	1	-0.376139	0.0629922	-0.348013	0.256303	-0.303752	0.159985	-0.982972	2.77e-07	-1.79722	1.24716e-12
Ca_25368	expressed protein	-3.11622	3.83e-14	-2.45137	5.51208e-12	-0.193899	1	-0.179008	0.600204	-0.0125132	1	-0.290415	0.370472	0.0186968	1	-0.390673	0.224227	0.0785794	0.991767	-0.126009	0.732412	-1.00173	0.00016627	-0.653836	0.00902548
Ca_12006	adenylate kinase, putative, expressed	1.3471	3.83e-14	1.16343	1.01348e-12	-0.152854	1	0.152767	0.275266	-0.193411	0.717988	0.194834	0.172088	-0.102843	0.976317	0.158457	0.271986	-0.0844805	0.920803	0.081524	0.611699	0.051074	0.725817	-0.482728	8.1455e-05
Ca_14469	sucrose-phosphatase, putative, expressed	-1.19574	3.9e-14	-0.653176	2.8508e-08	0.0440414	1	-0.118648	0.353376	0.176905	0.694341	-0.222611	0.0814036	0.0735615	1	-0.237787	0.0659744	0.00189848	1	-0.113471	0.412501	-0.811364	1.81e-09	-0.686644	3.49108e-08
Ca_04457	signal peptide peptidase domain containing protein, expressed	1.04371	4.09e-14	1.42946	1.12412e-17	0.0208051	1	-0.112967	0.305649	-0.0313607	1	-0.0441554	0.727401	-0.0353027	1	-0.0359634	0.777528	-0.0641852	0.927138	-0.0531888	0.676938	0.346373	0.000277374	0.427619	1.32442e-05
Ca_06344	DUF250 domain containing protein, putative, expressed	-1.56057	4.09e-14	-1.19709	1.64427e-11	0.0258257	1	-0.258979	0.103635	-0.0663329	1	-0.303022	0.0673028	-0.0815056	1	-0.260826	0.118564	-0.0620298	0.981671	-0.109147	0.550384	-1.29088	2.63e-11	-1.46871	1.24716e-12
Ca_12824	methyltransferase, putative, expressed	-1.44655	4.1e-14	-1.66344	9.76187e-16	-0.0307916	1	0.0763977	0.65475	0.0802574	1	-0.0422266	0.818298	0.0728965	1	0.0845769	0.603652	0.0997571	0.899436	0.0858882	0.622009	-0.33969	0.00725886	-0.177443	0.160565
Ca_05741	glutamate--cysteine ligase, chloroplast precursor, putative, expressed	1.44197	4.12e-14	0.555847	1.2617e-05	-0.095768	1	-0.0093777	0.968227	-0.0686615	1	-0.000263478	1	-0.118197	0.966021	-0.114717	0.466474	-0.0973456	0.904085	-0.112248	0.505926	-0.108619	0.437263	-0.393899	0.00172512
Ca_07406	elongator complex protein 3, putative, expressed	1.10873	4.13e-14	0.913727	3.40897e-12	-0.0540668	1	0.0638391	0.61827	-0.066457	1	-0.0397557	0.771727	-0.144028	0.701706	0.0789717	0.520134	-0.242147	0.121988	-0.0366663	0.796516	0.13468	0.190346	0.0465373	0.677665
Ca_23520	NotAvailable	2.53931	4.16e-14	1.45373	6.61842e-09	-0.250471	1	0.211462	0.417701	-0.0289302	1	0.344479	0.181294	-0.00172637	1	0.326174	0.211491	-0.0124032	0.998923	0.166613	0.557673	-0.548076	0.0145946	-0.720678	0.00105716
Ca_12742	SDA1, putative, expressed	1.07831	4.17e-14	0.623091	9.9883e-09	-0.0832409	1	-0.0467848	0.721729	-0.11299	0.991445	-0.0442099	0.738267	-0.120518	0.825731	-0.0109117	0.94625	-0.187223	0.311744	-0.0277205	0.847538	0.0139103	0.914549	-0.266635	0.00460607
Ca_06176	peptidase, putative, expressed	1.09336	4.2e-14	1.05305	8.16256e-14	-0.00324288	1	0.16239	0.148965	0.00925705	1	0.0282585	0.842169	-0.0239115	1	0.028757	0.837852	0.0251088	0.991767	-0.00622133	0.971835	0.0276655	0.826228	0.1131	0.250938
Ca_12786	GATA zinc finger domain containing protein, expressed	1.41092	4.21e-14	1.22521	9.44794e-13	0.0147943	1	-0.043084	0.803857	-0.0251879	1	-0.114817	0.451166	-0.0325912	1	-0.121729	0.418514	-0.0932686	0.904085	-0.21327	0.180664	0.502786	0.000125284	-0.0521334	0.721243
Ca_07340	Core histone H2A/H2B/H3/H4 domain containing protein, putative, expressed	-2.62586	4.23e-14	-3.1554	4.84152e-16	0.235654	1	-0.173454	0.565037	0.466008	0.450801	-0.137953	0.657124	0.472872	0.342217	-0.0658977	0.846328	0.763242	0.01408	0.144197	0.650684	-0.751095	0.000783946	-0.738258	0.000741529
Ca_04911	transcription initiation factor IIF beta subunit, putative, expressed	1.28997	4.26e-14	1.43896	2.23669e-15	0.057411	1	0.0536872	0.731609	-0.00645009	1	0.0140743	0.937998	-0.054324	1	0.0157335	0.931783	-0.028535	0.991767	-0.0501614	0.755951	0.557169	7.18e-06	0.681961	1.79405e-07
Ca_11829	expressed protein	-1.45025	4.41e-14	-0.666714	7.24321e-07	-0.0098334	1	-0.423291	0.00502844	0.00707022	1	-0.341807	0.028117	-0.0971577	0.99626	-0.371661	0.0169901	-0.0168655	0.99647	-0.254491	0.127658	-0.916513	8.17e-09	-0.416903	0.00103612
Ca_14776	0	3.13428	4.41e-14	1.45809	2.47587e-07	-0.0188508	1	0.342263	0.263269	-0.0580585	1	0.404061	0.196617	-0.294851	0.894015	0.353839	0.263165	-0.231263	0.859942	0.00471801	0.99529	3.03699	8.39e-13	1.31998	3.43196e-06
Ca_05865	serine/threonine-protein kinase HT1, putative, expressed	0.959306	4.48e-14	1.19388	1.30388e-16	0.063315	1	-0.102561	0.317598	0.00858826	1	-0.188856	0.068018	-0.0372223	1	-0.137259	0.190272	-0.0584001	0.930658	-0.18616	0.0922893	0.353949	7.42e-05	0.294613	0.000585954
Ca_15503	arginyl-tRNA synthetase, putative, expressed	-1.50718	4.56e-14	-1.50643	3.53436e-14	0.0230789	1	-0.024861	0.905362	0.0850848	1	-0.140161	0.397844	0.0665025	1	-0.199102	0.224195	-0.0191683	0.995793	-0.102348	0.567638	-0.922568	1.54e-08	-0.987139	2.79597e-09
Ca_08030	reticuline oxidase-like protein precursor, putative, expressed	3.32177	4.68e-14	2.48813	4.69195e-11	-0.320266	1	2.07528	9.27821e-09	-0.582993	0.343434	2.07785	8.54459e-09	-0.570745	0.292595	2.17608	3.17665e-09	-0.601042	0.189915	1.95902	3.56004e-08	2.73467	2.64e-11	1.63127	7.89316e-07
Ca_01662	heat shock protein DnaJ, putative, expressed	-2.22175	4.74e-14	-1.81932	3.47151e-12	-0.0962238	1	-0.226001	0.329247	0.0996912	1	-0.195393	0.414198	0.0951205	1	-0.283718	0.22895	0.0632635	0.990596	0.027675	0.929376	-1.17357	1.72e-07	-0.741015	0.000149704
Ca_19561	0	5.374	4.74e-14	6.21836	5.33306e-15	-0.019732	1	0.0826059	0.8891	-0.207216	1	-0.09798	0.865687	-0.266187	1	0.416026	0.382151	-0.316688	0.886588	0.202978	0.708243	4.77116	3.16e-12	4.01996	1.41985e-10
Ca_07381	ent-kaurene synthase, chloroplast precursor, putative, expressed	-2.24143	4.74e-14	-0.702606	0.000144746	0.0989144	1	0.0247466	0.936368	0.217885	1	-0.115038	0.650083	0.137665	1	-0.219318	0.352501	0.116528	0.958659	-0.165435	0.517383	-1.07852	8.12e-07	-0.455698	0.0142362
Ca_17455	RING finger and CHY zinc finger domain-containing protein 1, putative, expressed	-2.33044	4.78e-14	-2.05008	7.8383e-13	0.396996	0.676914	0.364838	0.133529	0.535471	0.166525	0.461154	0.0671722	0.416358	0.385582	0.308947	0.226529	0.733577	0.00789356	0.446199	0.0966585	-0.560973	0.00451523	-0.22365	0.26209
Ca_14360	nucleolar complex protein, putative, expressed	1.33396	4.84e-14	1.32118	6.27103e-14	-0.00796387	1	-0.0150527	0.937402	-0.0291258	1	-0.0907575	0.548083	-0.102119	0.976422	-0.116702	0.423642	-0.0852155	0.917943	-0.124589	0.420581	0.214433	0.0751671	0.0858846	0.509939
Ca_02589	riboflavin biosynthesis protein ribAB, chloroplast precursor, putative, expressed	-2.80378	4.91e-14	-0.236687	0.275587	-0.049094	1	-0.517528	0.0595497	-0.122092	1	-0.35313	0.219744	0.0322061	1	-0.468709	0.106366	0.173464	0.921183	-0.236074	0.445071	-0.63922	0.00659622	0.00374488	0.995401
Ca_00983	ethylene receptor, putative, expressed	1.35984	4.91e-14	1.70565	1.34238e-16	-0.177905	1	-0.309452	0.0270064	-0.199938	0.70407	-0.527192	0.000247736	-0.396495	0.018452	-0.37995	0.00907168	-0.392924	0.0175804	-0.358079	0.0183844	0.676322	7.52e-07	0.512377	4.51242e-05
Ca_13370	expressed protein	1.26895	4.93e-14	1.49413	6.17535e-16	-0.0570037	1	0.000867515	1	-0.0977095	1	-0.0214064	0.90183	-0.0638872	1	-0.0891379	0.53072	-0.0907798	0.890586	-0.0871204	0.564251	-0.00722247	0.965022	-0.486225	3.61178e-05
Ca_05791	reticulon domain containing protein, putative, expressed	1.1379	5.09e-14	0.987087	1.27896e-12	-0.0942881	1	0.0767377	0.555893	-0.0736042	1	0.132443	0.287293	-0.109841	0.921877	0.121801	0.328467	-0.09902	0.832281	0.0326964	0.829488	0.178427	0.0828	0.642289	6.09417e-08
Ca_20991	chlorophyll A-B binding protein, putative, expressed	-2.22137	5.16e-14	-1.63687	4.18546e-11	-0.132831	1	-0.210214	0.368119	0.0158453	1	-0.302686	0.195682	0.108929	1	-0.356131	0.129746	0.110603	0.960057	0.0103944	0.977502	-0.347146	0.0734452	-0.0425786	0.857499
Ca_26839	expressed protein	-1.34638	5.16e-14	-0.425196	0.000218735	0.0909712	1	-0.359744	0.010722	0.0914911	1	-0.372849	0.0102161	0.0360125	1	-0.383034	0.00828014	0.0623817	0.968675	-0.214981	0.170971	-0.776095	5.29e-08	-0.707698	2.09351e-07
Ca_09610	peptidase, cysteine peptidase active site, putative, expressed	-1.90858	5.35e-14	-1.1224	6.32286e-09	-0.0186984	1	-0.201091	0.318504	0.0916772	1	-0.412154	0.0432596	0.0505652	1	-0.418321	0.0405967	0.0599917	0.989476	-0.230318	0.291057	-0.532522	0.00155266	-0.305231	0.0622252
Ca_03023	EF hand family protein, putative, expressed	2.8731	5.44e-14	2.938	3.49832e-14	-0.245409	1	0.058142	0.871179	-0.214915	1	0.542206	0.0613596	-0.182546	0.99626	0.244849	0.404817	-0.378963	0.511574	-0.0899442	0.796242	0.668814	0.00730562	0.847726	0.00087106
Ca_01935	peroxidase precursor, putative, expressed	-1.8531	5.5e-14	-1.58343	1.61975e-12	-0.0145106	1	-0.0695637	0.759543	-0.0425185	1	-0.303479	0.124666	-0.150567	0.967565	-0.367094	0.0675695	0.0992219	0.953628	-0.271268	0.205429	0.284308	0.0828	-0.153745	0.360609
Ca_25756	phosphoglycerate mutase, putative, expressed	1.59551	5.51e-14	1.58554	4.55055e-14	0.0122881	1	0.107817	0.548425	-0.00366826	1	0.10569	0.557364	0.0337182	1	-0.0428265	0.832488	-0.00545744	0.999047	-0.0992332	0.602605	0.502335	0.000515392	-0.26521	0.05602
Ca_04164	photosystem I reaction center subunit N, chloroplast precursor, putative, expressed	-2.31132	5.52e-14	-1.77368	1.75424e-11	-0.0930042	1	-0.166876	0.509812	-0.0260822	1	-0.184035	0.462741	0.00586455	1	-0.288736	0.239655	-0.0186057	0.99647	0.0384115	0.902873	-0.927783	1.59e-05	-0.876074	2.94504e-05
Ca_04372	polypyrimidine tract-binding protein, putative, expressed	-1.79394	5.52e-14	-0.872633	2.65073e-07	0.00506143	1	-0.545522	0.00358396	0.0223422	1	-0.474417	0.0137341	0.0341801	1	-0.531271	0.0055168	-0.00342096	1	-0.409372	0.0419322	-0.373183	0.0174732	-0.129106	0.438585
Ca_02632	pumilio-family RNA binding protein, putative, expressed	1.24594	5.53e-14	1.2975	1.55135e-14	0.00624869	1	0.0344025	0.830775	-0.0227104	1	-0.109916	0.428536	-0.099492	0.971591	-0.0193697	0.911523	-0.146978	0.659552	-0.0941152	0.525549	0.269609	0.0153492	0.492643	2.46761e-05
Ca_09804	emp24/gp25L/p24 family protein, putative, expressed	1.1094	5.58e-14	0.844813	3.17629e-11	0.0726403	1	0.00979228	0.954203	0.0016319	1	0.0501334	0.711033	-0.0839059	0.981144	0.0833723	0.503498	-0.0569134	0.960057	0.0172	0.913172	0.290214	0.00370247	0.381573	0.000175784
Ca_12682	DUF581 domain containing protein, expressed	2.36771	5.59e-14	2.38925	2.31038e-14	0.13044	1	0.046435	0.87366	-0.0606496	1	0.0265768	0.930676	-0.181826	0.966021	-0.0996717	0.699303	-0.139623	0.922117	-0.140549	0.592164	0.80293	0.00027363	1.37847	2.4358e-08
Ca_15567	HEAT repeat family protein, putative, expressed	1.79507	5.61e-14	1.95481	5.56215e-15	-0.0743572	1	-0.153002	0.432246	-0.0761971	1	-0.311231	0.102278	-0.10788	1	-0.231961	0.231083	-0.191317	0.716154	-0.253897	0.220185	0.428082	0.00677649	-0.0540089	0.773537
Ca_13462	sulfate transporter, putative, expressed	-2.04751	5.69e-14	-0.890937	1.59705e-06	0.488095	0.130373	0.406673	0.0493657	0.43622	0.22595	0.278443	0.198795	0.421588	0.212462	0.219019	0.317144	0.464607	0.104998	0.263945	0.255946	0.705566	0.000127429	0.819113	1.29111e-05
Ca_22951	expressed protein	-1.46577	5.79e-14	-1.17343	9.40274e-12	0.059578	1	-0.131614	0.416063	0.198183	0.812505	0.08002	0.644978	0.0958045	1	0.0257181	0.898015	0.187512	0.598528	0.155952	0.362739	-0.667614	3.34e-06	-0.130484	0.332355
Ca_06557	pyruvate kinase, putative, expressed	1.20351	5.8e-14	0.895675	5.21032e-11	-0.0307535	1	0.0476233	0.750377	-0.0654083	1	0.0877053	0.523162	-0.106804	0.952375	0.0770292	0.574601	-0.0998713	0.852981	0.0530052	0.727993	0.320927	0.00300282	0.0309775	0.81176
Ca_19526	prenyltransferase, putative, expressed	-1.6715	5.94e-14	-1.59423	1.43856e-13	-0.0206842	1	-0.213189	0.223566	0.0972403	1	-0.397436	0.0279628	0.0885771	1	-0.408384	0.0243406	0.0186295	0.99647	-0.150271	0.439957	-1.0578	9.43e-09	-1.07804	4.56798e-09
Ca_15048	endoplasmic oxidoreductin-1 precursor, putative, expressed	1.89161	5.94e-14	1.65785	1.3705e-12	-0.141412	1	-0.294213	0.123704	-0.0367509	1	-0.215563	0.283751	-0.069728	1	-0.250193	0.215303	-0.165521	0.816083	-0.314087	0.142077	-0.126256	0.518769	0.108747	0.56519
Ca_05802	inactive receptor kinase At2g26730 precursor, putative, expressed	-2.01937	6.03e-14	-2.32081	1.68862e-15	-0.122627	1	0.272254	0.196081	-0.00754818	1	0.291767	0.181043	0.127882	1	0.331961	0.129667	-0.0502754	0.991767	0.376698	0.106078	-1.11536	9.95e-08	-1.55519	9.95749e-11
Ca_02367	heat shock protein STI, putative, expressed	1.41271	6.03e-14	0.62413	1.86458e-06	-0.217395	0.835153	0.0522366	0.76546	-0.200861	0.750456	0.0699717	0.679645	-0.156729	0.839732	0.118722	0.448098	-0.171001	0.642576	0.0386853	0.838186	-0.0670653	0.653929	-0.320776	0.00944912
Ca_13110	NAD kinase, putative, expressed	-1.221	6.04e-14	0.0146354	0.897065	0.0429031	1	-0.161266	0.211828	-0.0239419	1	-0.262335	0.0491388	-0.103664	0.964704	-0.338851	0.0110664	-0.0583209	0.966993	-0.130435	0.362315	0.0993362	0.406603	0.313779	0.00364957
Ca_02796	PPR repeat domain containing protein, putative, expressed	-1.56556	6.07e-14	-2.13928	2.16591e-17	-0.120845	1	-0.664521	7.53011e-05	-0.0241172	1	-0.427756	0.0121933	-0.001833	1	-0.499826	0.00318265	-0.0972271	0.928297	-0.228118	0.213168	-0.909425	4.92e-08	-1.01176	4.18818e-09
Ca_06305	OsGrx_S17 - glutaredoxin subgroup II, expressed	0.978589	6.14e-14	0.625906	1.62286e-09	0.00160575	1	0.103757	0.327509	0.0036496	1	0.171151	0.106669	-0.0461355	1	0.147008	0.173335	-0.0468813	0.966993	0.125235	0.274618	-0.0344017	0.755147	0.230338	0.00767044
Ca_14396	ras-related protein, putative, expressed	1.64581	6.14e-14	1.76871	8.54333e-15	-0.0190337	1	0.044243	0.833559	-0.095981	1	0.0202898	0.92943	-0.152289	0.931841	-0.0228632	0.920904	-0.113839	0.899606	-0.121702	0.532046	0.557837	0.000224109	0.493861	0.000769493
Ca_07695	expressed protein	-2.09368	6.34e-14	-1.63304	1.37028e-11	-0.401326	0.481164	-0.300191	0.16957	-0.302357	0.76651	-0.732503	0.00125501	-0.32172	0.590418	-0.584473	0.0104659	-0.289755	0.553915	-0.438628	0.0688749	-0.679808	0.000289626	-1.0187	6.03243e-07
Ca_16929	diacylglycerol kinase 1, putative, expressed	1.49944	6.39e-14	1.86363	2.45588e-16	-0.0748699	1	-0.306767	0.0451923	-0.0627736	1	-0.256	0.107447	-0.106933	0.987801	-0.213848	0.186812	-0.138011	0.8033	-0.290006	0.0895535	0.219232	0.114703	0.211717	0.118097
Ca_07416	cbbY, putative, expressed	-2.01071	6.51e-14	-1.79935	6.82965e-13	-0.0413761	1	-0.245419	0.242524	-0.00629812	1	-0.34125	0.110747	-0.0437567	1	-0.305608	0.159719	-0.124296	0.927138	-0.146907	0.535258	-1.23303	1.65e-08	-1.34768	2.09712e-09
Ca_17601	CAMK_KIN1/SNF1/Nim1_like.15 - CAMK includes calcium/calmodulin depedent protein kinases, expressed	1.39511	6.7e-14	1.27602	4.57816e-13	0.00928901	1	-0.150675	0.316184	-0.0280091	1	-0.187224	0.218345	-0.10323	0.985523	-0.200314	0.19206	-0.110136	0.867173	-0.188509	0.2489	-0.216025	0.0897275	-0.2036	0.100576
Ca_12838	expressed protein	-3.81853	6.82e-14	-3.56798	2.32038e-13	0.219297	1	0.46205	0.228159	0.440654	0.908526	0.35136	0.383117	0.494099	0.681289	0.259893	0.526613	0.421949	0.670457	0.570553	0.177627	-0.891692	0.00404068	0.0566634	0.882853
Ca_14045	OsTOP6A3 - Topoisomerase 6 subunit A homolog 3, expressed	1.4834	7.03e-14	1.29979	1.35788e-12	0.0919404	1	0.274987	0.0710728	0.0815831	1	0.0669736	0.708815	0.0319558	1	0.101033	0.542741	0.000990651	1	0.0975113	0.583033	0.18824	0.178233	-0.0625329	0.68413
Ca_16810	CPuORF25 - conserved peptide uORF-containing transcript, expressed	-2.37083	7.03e-14	-1.88582	9.94279e-12	-0.145369	1	0.0329744	0.920122	-0.0218858	1	0.39666	0.112667	0.217468	0.931841	0.248054	0.329648	0.293582	0.605606	0.0554502	0.860678	-0.802794	0.000174941	0.711932	0.000594037
Ca_01207	expressed protein	1.63037	7.04e-14	3.2908	2.71272e-21	-0.161867	1	0.119394	0.515528	-0.104504	1	0.186202	0.29421	-0.106214	1	0.0039456	0.990838	-0.0904334	0.94965	-0.0816951	0.685788	-0.220802	0.142646	-0.0840309	0.603186
Ca_13515	expressed protein	-1.56451	7.06e-14	-1.20452	2.53423e-11	0.0293588	1	-0.0907172	0.624512	0.046335	1	0.0139075	0.9516	0.0520878	1	-0.0646376	0.732701	0.108715	0.903316	0.0469098	0.821938	-0.618075	3.09e-05	-0.37477	0.00623081
Ca_10178	expressed protein	1.5657	7.06e-14	0.719861	5.55944e-07	-0.0475983	1	-0.123022	0.461958	-0.0304896	1	-0.131091	0.436275	-0.0408064	1	-0.0381377	0.845962	0.0419826	0.991571	-0.114729	0.522306	-0.14797	0.350613	-0.173122	0.208088
Ca_16121	AAA-type ATPase family protein, putative, expressed	-1.84308	7.09e-14	-1.38185	4.35141e-11	-0.0461921	1	-0.227952	0.238929	-0.0031647	1	-0.382643	0.0546887	0.00911768	1	-0.374274	0.062172	-0.0443856	0.991767	-0.187731	0.38151	-0.952769	4.06e-07	-0.903609	7.51611e-07
Ca_03667	26S protease regulatory subunit 6A, putative, expressed	0.83587	7.12e-14	0.725834	1.7657e-12	0.0444986	1	-0.00430139	0.978303	-0.00678647	1	-0.0122732	0.917962	-0.0547665	1	0.0200194	0.858203	-0.0157195	0.991767	-0.0437386	0.679267	0.11397	0.145295	0.0439754	0.601065
Ca_01030	boron transporter protein, putative, expressed	2.06568	7.12e-14	3.82456	3.63502e-20	-0.0844188	1	-0.00550848	0.99341	-0.310093	0.676337	-0.0991272	0.68526	-0.16947	0.966021	-0.0110868	0.973562	0.03083	0.994023	-0.0286973	0.922093	0.258295	0.172105	1.28787	1.00345e-08
Ca_11716	protein kinase domain containing protein, expressed	-1.91099	7.12e-14	-1.55832	7.05676e-12	0.117187	1	-0.403269	0.0456325	0.176473	1	-0.2982	0.155797	0.0552567	1	-0.142503	0.51264	-0.0544879	0.990779	-0.123755	0.59698	-0.665745	0.00014272	-0.747087	2.54387e-05
Ca_01544	thioredoxin, putative, expressed	-1.86017	7.12e-14	-1.26516	3.84874e-10	0.153574	1	0.083749	0.714014	0.171926	1	-0.0450803	0.855405	0.0382935	1	-0.0461123	0.849984	0.141574	0.879704	0.0691813	0.771848	-0.182059	0.297919	0.0542494	0.780432
Ca_05039	hydroxyacid oxidase 1, putative, expressed	2.54791	7.16e-14	1.53131	9.03739e-09	0.00125153	1	0.526278	0.0400428	0.0232575	1	-0.0221758	0.951007	-0.15327	1	0.0991143	0.741045	-0.15638	0.918819	0.0285629	0.938364	0.0597495	0.840875	0.50706	0.0269858
Ca_12758	oxidoreductase family, NAD-binding Rossmann fold containing protein, expressed	-1.72848	7.24e-14	-1.08039	2.86142e-09	0.219426	1	-0.0338924	0.887304	0.244494	0.767699	0.0181132	0.941346	0.341026	0.270551	0.036878	0.874185	0.209588	0.645798	0.151137	0.459655	-0.80813	2.3e-06	0.486443	0.00147587
Ca_00506	la domain containing protein, expressed	-1.12574	7.25e-14	-0.73243	1.35372e-09	0.00617568	1	-0.0640669	0.637272	-0.0256218	1	-0.140269	0.262192	-0.0571971	1	-0.158263	0.209017	-0.0664356	0.942043	-0.136048	0.30939	0.0425642	0.733383	0.507026	4.06634e-06
Ca_04131	zinc finger, C3HC4 type domain containing protein, expressed	1.23901	7.29e-14	1.64356	5.08961e-17	-0.0926205	1	-0.0862412	0.544908	-0.190972	0.671525	-0.14304	0.295037	-0.141796	0.821273	-0.147623	0.280318	-0.226192	0.279698	-0.182024	0.21217	0.670587	2.41e-07	0.531537	9.02836e-06
Ca_01419	RNA pseudouridine synthase, putative, expressed	1.54877	7.32e-14	1.38679	8.21651e-13	-0.0514307	1	-0.172322	0.294349	-0.00523598	1	-0.0635504	0.738858	-0.0836026	1	-0.195172	0.247093	-0.112311	0.886588	-0.185823	0.300099	-0.0842306	0.60776	0.156938	0.272648
Ca_20192	cysteine proteinase inhibitor precursor protein, putative, expressed	1.74858	7.34e-14	2.30332	7.70009e-17	-0.0658888	1	0.290734	0.108887	-0.0890039	1	0.297403	0.113318	-0.0941618	1	0.249048	0.19282	-0.143756	0.853939	0.16803	0.411139	0.243504	0.128072	0.532152	0.000682134
Ca_25111	expressed protein	-1.19051	7.36e-14	-0.559782	7.76009e-07	-0.0575057	1	-0.0804778	0.561956	-0.011443	1	-0.12268	0.357783	0.0688383	1	-0.253035	0.0549427	0.113	0.804016	-0.082905	0.567281	-0.318545	0.00315879	-0.350702	0.00106937
Ca_05889	myb-related transcription activator, putative, expressed	3.76521	7.36e-14	2.07017	2.75816e-08	-0.0822578	1	0.0410394	0.929486	-0.0163278	1	-0.227663	0.54081	-0.151522	1	-0.200321	0.587309	-0.159945	0.958869	-0.0927928	0.829333	1.72289	7.99e-06	1.15586	0.000744809
Ca_04755	nuclear prelamin A recognition factor, putative, expressed	1.3077	7.36e-14	1.27424	1.22105e-13	-0.0619478	1	0.158701	0.253719	0.0265092	1	0.099622	0.501827	-0.0966901	0.985523	0.0351405	0.836199	-0.0854424	0.915589	0.0472221	0.779861	0.425693	0.000459109	0.430959	0.000346387
Ca_02736	NAP domain containing protein, putative, expressed	-1.75153	7.36e-14	-0.577943	9.30965e-05	0.152262	1	-0.115179	0.555307	-0.0644266	1	-0.0810421	0.693558	0.110036	1	-0.13928	0.461057	0.195543	0.714991	-0.109464	0.595374	-0.116267	0.503074	0.2726	0.0656575
Ca_25422	0	-2.77529	7.49e-14	-1.60129	1.0008e-08	0.901672	0.00690757	0.659855	0.0207406	0.858686	0.0122205	0.716188	0.0155468	0.92408	0.00483341	0.526165	0.0788617	0.864316	0.00858947	0.62052	0.0456469	-0.521796	0.027099	0.806578	0.000674873
Ca_23356	RNA-binding zinc finger protein, putative, expressed	-1.20978	7.55e-14	-0.704991	1.33922e-08	0.0190096	1	0.210382	0.0994206	0.111011	1	0.0495422	0.744921	0.0841056	0.99626	0.0697533	0.621145	0.167473	0.550621	0.109292	0.446763	-0.463436	5.61e-05	0.107292	0.343725
Ca_09208	squalene monooxygenase, putative, expressed	1.79404	7.57e-14	1.80222	5.4492e-14	0.058664	1	0.0137338	0.960883	-0.307339	0.517426	0.0176518	0.944231	-0.520164	0.0192305	0.116288	0.560562	-0.406319	0.102996	0.0280763	0.910552	2.06647	4.03e-14	0.862303	1.30638e-06
Ca_11301	photosystem II core complex proteins psbY, chloroplast precursor, putative, expressed	-1.88764	7.57e-14	-1.38757	7.33217e-11	-0.0558587	1	-0.198705	0.326538	0.0560002	1	-0.152184	0.470238	0.00244579	1	-0.241321	0.242221	0.0872754	0.96939	-0.016195	0.956119	-0.972755	4.47e-07	-0.523337	0.00168775
Ca_14044	adenylate kinase, putative, expressed	1.43785	7.57e-14	1.59238	4.62426e-15	0.0111074	1	0.206698	0.164337	-0.0602466	1	0.254724	0.0980271	-0.0559653	1	0.198388	0.205589	-0.00288782	1	0.0818252	0.640948	1.04401	9.05e-10	0.692717	1.38913e-06
Ca_08372	No apical meristem protein, putative, expressed	1.05889	7.69e-14	0.838016	1.7031e-11	-0.0172756	1	0.1412	0.211932	-0.0475424	1	0.154782	0.184828	-0.0562379	1	0.084324	0.483684	-0.0816266	0.878593	0.0263096	0.857511	0.310253	0.00143275	0.047342	0.664751
Ca_12570	universal stress protein domain containing protein, putative, expressed	1.42593	7.69e-14	2.38007	1.96103e-19	-0.144201	1	-0.140291	0.366004	-0.0983989	1	-0.0732811	0.667524	-0.111752	0.976422	-0.127234	0.420021	-0.160466	0.6946	-0.184295	0.268962	0.194407	0.143496	1.24644	1.13292e-11
Ca_19173	hydrolase, alpha/beta fold family domain containing protein, expressed	-1.3105	7.82e-14	-0.77361	1.03256e-08	0.0072102	1	-0.158137	0.263196	0.0480391	1	-0.209273	0.145921	0.0513684	1	-0.214669	0.139188	0.102206	0.875569	-0.0691644	0.674632	-0.863832	5.96e-09	-0.802795	1.72553e-08
Ca_11780	NADP-dependent oxidoreductase, putative, expressed	1.76175	8.1e-14	1.45718	5.94591e-12	-0.246158	0.987672	0.0205088	0.93597	-0.373412	0.235435	0.11187	0.582138	-0.345418	0.269917	0.0744649	0.725572	-0.387186	0.127686	-0.159296	0.440136	0.856222	1.39e-06	0.820317	2.26372e-06
Ca_16995	NADP-dependent oxidoreductase, putative, expressed	1.49963	8.22e-14	1.61586	1.08817e-14	0.103851	1	0.355171	0.0241414	0.110456	1	0.102692	0.553588	-0.0200014	1	0.132164	0.428414	0.019391	0.995793	0.0853533	0.646396	0.478792	0.000536977	0.876853	4.38485e-08
Ca_10321	0	-2.31405	8.36e-14	-1.73771	3.23768e-11	0.104833	1	-0.786502	0.00198732	0.183094	1	-0.427864	0.0929217	0.270846	0.835745	-0.594556	0.0211767	-0.0196187	0.99647	-0.478729	0.0775154	-0.657391	0.00118815	-0.458805	0.0172887
Ca_17243	CCT motif family protein, expressed	-3.60429	8.54e-14	-2.53497	1.03032e-10	1.2274	0.00340063	0.291391	0.447412	1.4061	0.000561646	0.679199	0.0687779	1.41105	0.000471261	0.548711	0.144969	1.35884	0.000717477	0.528219	0.189739	-0.709936	0.0162334	0.398746	0.175498
Ca_00819	peptidyl-prolyl cis-trans isomerase, putative, expressed	1.01458	8.62e-14	0.984311	1.48274e-13	0.120016	1	-0.0221556	0.87366	0.122465	0.931119	0.0115401	0.937486	0.0486695	1	0.0522153	0.667147	0.0724029	0.898967	-0.0806896	0.513835	-0.0385411	0.736754	0.261771	0.00422394
Ca_15579	expressed protein	1.78927	8.64e-14	2.23959	3.0377e-16	-0.0179302	1	-0.0263263	0.916859	-0.141411	1	-0.0340425	0.889549	-0.196742	0.852282	-0.093994	0.653222	-0.231083	0.592362	-0.258202	0.219576	0.527079	0.00117927	0.432058	0.00619606
Ca_13456	FAD binding domain of DNA photolyase domain containing protein, expressed	1.72881	8.7e-14	1.83112	1.77114e-14	0.261142	0.85228	0.340076	0.0553267	0.105811	1	0.388157	0.0366868	0.103273	1	0.369882	0.0471353	0.0907033	0.956317	0.249366	0.212859	0.586573	0.00028659	0.16109	0.32202
Ca_07511	ras-related protein, putative, expressed	1.14346	8.78e-14	1.23686	1.12008e-14	0.0049285	1	-0.0598957	0.666499	0.0384321	1	-0.0207541	0.895707	0.0574542	1	-0.0561771	0.679765	0.0766223	0.91108	-0.0437068	0.767163	-0.164081	0.132403	-0.0284999	0.825255
Ca_00127	expressed protein	1.65142	8.79e-14	1.72116	2.55823e-14	0.0902846	1	0.470995	0.00701786	0.0833672	1	0.250278	0.164094	-0.0169474	1	0.190472	0.295886	-0.0472396	0.990779	0.246575	0.204409	0.814425	1.19e-06	0.697334	1.0934e-05
Ca_07013	CorA-like magnesium transporter protein, putative, expressed	-1.63943	8.91e-14	-0.645066	1.38173e-05	0.0561196	1	-0.51271	0.00346159	0.110297	1	-0.35294	0.0497847	0.0643608	1	-0.419539	0.020018	0.0741065	0.974676	-0.232335	0.231192	-0.348869	0.0177657	0.0277431	0.880487
Ca_20879	bifunctional monodehydroascorbate reductase and carbonic anhydrasenectarin-3 precursor, putative, expressed	-1.6466	9.03e-14	-0.0256125	0.864322	0.0605554	1	-0.0819018	0.680044	-0.0402781	1	0.0988321	0.604219	0.0860559	1	0.0132207	0.959262	0.430928	0.0517202	-0.0587448	0.781417	-0.428562	0.00373096	0.0418134	0.81347
Ca_12683	inositol-3-phosphate synthase, putative, expressed	1.13504	9.09e-14	1.78899	8.1765e-19	-0.00453514	1	0.0792995	0.550634	0.0608379	1	-0.0565359	0.686249	-0.031337	1	-0.0144248	0.931757	-0.0255051	0.991767	0.0475404	0.74815	-0.0688157	0.563803	0.211293	0.0373493
Ca_07576	serine/threonine protein phosphatase 2A 59 kDa regulatory subunit Bgamma isoform, putative, expressed	1.3574	9.09e-14	1.02777	5.52587e-11	-0.186857	1	0.179558	0.214481	-0.199055	0.732146	-0.0016268	0.99987	-0.196247	0.634911	0.0293437	0.872862	-0.235851	0.337603	0.0271029	0.885853	0.2617	0.0356517	0.114241	0.379766
Ca_19673	vacuolar protein sorting-associated protein 28 homolog 2, putative, expressed	1.41061	9.23e-14	0.747469	1.01706e-07	0.0204498	1	0.283004	0.0559071	-0.0588453	1	0.279059	0.0712861	-0.130956	0.939743	0.342265	0.0275602	-0.148468	0.744367	0.289406	0.0793681	0.168961	0.21045	0.445704	0.000559905
Ca_01423	HVA22, putative, expressed	2.08618	9.27e-14	2.47221	2.08442e-15	-0.0225591	1	0.1884	0.40273	-0.0944192	1	0.160325	0.488611	-0.125673	1	0.146136	0.528872	-0.043013	0.991767	0.163292	0.504061	0.427154	0.023857	1.1292	2.76876e-07
Ca_22672	phosphoglycerate kinase protein, putative, expressed	-1.83235	9.39e-14	-1.39602	4.06186e-11	0.0288809	1	-0.274557	0.153621	0.12269	1	-0.340581	0.0873616	0.0305056	1	-0.357618	0.0772042	-0.032893	0.991885	-0.170089	0.430871	-1.48133	9.2e-11	-1.57504	1.79412e-11
Ca_12648	delta-aminolevulinic acid dehydratase, chloroplast precursor, putative, expressed	-1.96327	9.4e-14	-2.53845	1.63198e-16	-0.102343	1	-0.04219	0.873854	0.205875	0.99595	-0.0620512	0.805633	0.0849666	1	-0.0712122	0.768516	0.0245271	0.995953	0.199508	0.388148	-0.829089	1.22e-05	-0.773297	2.69804e-05
Ca_14949	26S protease regulatory subunit, putative, expressed	1.47189	9.44e-14	1.46251	9.64497e-14	0.023879	1	-0.123578	0.452442	-0.0862951	1	-0.163745	0.315293	-0.0988723	0.996269	-0.132282	0.419109	-0.215065	0.495519	-0.202327	0.242282	0.0771101	0.625726	0.235623	0.0767472
Ca_07599	L11 domain containing ribosomal protein, putative, expressed	-1.70053	9.7e-14	-1.81283	1.60959e-14	-0.0341472	1	-0.354639	0.0475126	0.146868	1	-0.25709	0.16894	0.240295	0.659128	-0.189643	0.316208	0.221882	0.593917	-0.00303866	0.994719	-0.885476	4.78e-07	-1.27504	3.22949e-10
Ca_03212	expressed protein	1.55261	9.7e-14	3.14258	3.15604e-21	-0.0898284	1	-0.0952756	0.600617	-0.093171	1	-0.0925624	0.610179	-0.205224	0.712963	-0.24376	0.15317	-0.206137	0.575547	-0.273023	0.133195	0.232981	0.107523	0.849306	1.67103e-07
Ca_06486	spotted leaf 11, putative, expressed	-1.2627	9.86e-14	-1.31797	2.74558e-14	0.0293514	1	0.00720354	0.974735	0.0914415	1	0.0804819	0.592787	0.0563417	1	0.132384	0.35452	0.118659	0.814769	0.21124	0.164305	-0.492738	5e-05	-0.646982	5.22688e-07
Ca_10157	CPuORF12 - conserved peptide uORF-containing transcript, expressed	1.22141	9.86e-14	1.02425	5.35912e-12	-0.122549	1	-0.172221	0.187936	-0.0993708	1	-0.261988	0.0534556	-0.127828	0.895467	-0.179524	0.189998	-0.176544	0.51843	-0.159866	0.271592	-0.165099	0.153448	-0.34122	0.00211579
Ca_06566	hydrolase, alpha/beta fold family domain containing protein, expressed	-2.0849	1e-13	-1.57645	4.82397e-11	-0.0762403	1	-0.190899	0.411087	0.0877562	1	-0.225667	0.331768	0.0993331	1	-0.300489	0.195294	-0.0387723	0.991767	-0.108394	0.678858	-0.882973	1.13e-05	-1.15118	1.06809e-07
Ca_01893	expressed protein	1.82719	1.01e-13	1.6228	1.32627e-12	0.027973	1	-0.0963965	0.659429	-0.0677867	1	-0.262868	0.184241	-0.0284808	1	-0.158848	0.430549	-0.0889462	0.965055	-0.211126	0.32029	0.321261	0.0564435	0.0590574	0.764974
Ca_09593	peptidyl-prolyl cis-trans isomerase, FKBP-type, putative, expressed	-1.62847	1.01e-13	-1.07204	1.15675e-09	-0.0236829	1	-0.405141	0.0193579	-0.0136791	1	-0.357454	0.0465697	0.0376074	1	-0.404515	0.0250762	-0.0747382	0.973998	-0.249712	0.197504	-1.29013	1.59e-10	-1.06025	5.97616e-09
Ca_05107	peptidyl-prolyl cis-trans isomerase, FKBP-type, putative, expressed	-1.67669	1.04e-13	-0.592021	6.90839e-05	-0.0556923	1	-0.0815037	0.693636	0.129704	1	-0.105099	0.593618	0.117989	0.99626	-0.215543	0.24827	0.184643	0.717588	-0.0525661	0.814285	-1.22769	8.36e-10	-0.853143	5.54717e-07
Ca_18939	PPR repeat containing protein, expressed	1.9585	1.04e-13	1.2753	1.53142e-09	-0.0827012	1	-0.407405	0.042764	-0.0209261	1	-0.0552992	0.825894	-0.121019	1	-0.0645817	0.789436	-0.0626632	0.989327	-0.178079	0.430871	0.0374418	0.878957	0.104408	0.600901
Ca_13460	phototropic-responsive NPH3 family protein, putative, expressed	-2.77101	1.04e-13	-2.22955	1.05769e-11	0.548707	0.355217	0.45157	0.11227	0.59443	0.211757	0.326298	0.274897	0.722969	0.049428	0.306494	0.306666	0.481504	0.30937	0.642981	0.0384445	-0.863619	0.00046503	-0.632851	0.00746433
Ca_01839	OsFBK17 - F-box domain and kelch repeat containing protein, expressed	1.99752	1.04e-13	2.53278	3.47498e-16	-0.531138	0.048363	-0.979278	4.69461e-06	-0.429975	0.202061	-0.852195	5.09008e-05	-0.479533	0.0829038	-0.882463	2.92738e-05	-0.541269	0.0276181	-0.791073	0.000188303	-0.52474	0.00596502	-0.0740698	0.742042
Ca_12729	Fe-S metabolism associated domain containing protein, expressed	3.81641	1.06e-13	3.18352	5.56907e-12	-0.177083	1	0.181551	0.635525	-0.121555	1	0.0298146	0.949329	-0.332047	0.889866	0.152093	0.691157	-0.214766	0.907912	0.0177905	0.973337	2.7932	1.09e-09	0.444548	0.246023
Ca_05432	pentatricopeptide containing protein, putative, expressed	-1.91275	1.06e-13	-2.96517	2.82258e-18	0.155478	1	0.0615553	0.805827	0.260557	0.818707	0.22437	0.296593	0.30434	0.53848	0.131123	0.553851	0.232731	0.652128	0.285256	0.212431	-1.11505	6.19e-08	-0.975825	4.43559e-07
Ca_09665	pectinesterase, putative, expressed	1.47962	1.08e-13	0.95894	1.9213e-09	0.0149597	1	0.281721	0.0715233	0.00922063	1	0.06359	0.733403	-0.153201	0.899638	0.15573	0.348213	-0.184902	0.632543	0.300822	0.084426	0.324741	0.0164006	-0.510158	0.000226283
Ca_08675	carboxyl-terminal peptidase, putative, expressed	-0.985807	1.09e-13	-1.09574	6.08191e-15	-0.189495	0.488122	-0.455814	2.97829e-05	-0.159898	0.649179	-0.413048	0.000154034	-0.156865	0.562463	-0.37625	0.000567216	-0.147463	0.501613	-0.300687	0.0082346	-0.395244	3.89e-05	-0.483261	1.33222e-06
Ca_04875	GDSL-like lipase/acylhydrolase, putative, expressed	5.66917	1.09e-13	5.51203	7.90054e-11	0.186269	1	0.189941	0.717254	-0.094582	1	-0.0309516	0.960745	0.0206658	1	0.102056	0.855272	0.0622921	0.993717	-0.0661441	0.913061	5.08761	1.41e-11	3.25555	0.000107784
Ca_18137	aminotransferase, classes I and II, domain containing protein, expressed	-1.66568	1.09e-13	-1.15181	4.22939e-10	-0.040083	1	-0.145332	0.438208	0.0253194	1	-0.243754	0.185534	-0.00700388	1	-0.326763	0.0789009	-0.0204908	0.99647	-0.0847961	0.689263	-0.667035	3.23e-05	-0.704495	1.17907e-05
Ca_16488	gb protein, putative, expressed	1.27705	1.09e-13	1.56048	5.64965e-16	0.0121581	1	-0.00887497	0.966852	0.073736	1	0.0187965	0.917416	-0.0744479	1	-0.0254065	0.88442	-0.0137903	0.99647	-0.0180349	0.923406	-0.017359	0.914128	0.132965	0.269624
Ca_00482	TCP family transcription factor, putative, expressed	1.60095	1.1e-13	0.825323	1.74014e-07	0.0697241	1	0.114449	0.53582	-0.134821	1	0.142412	0.431582	-0.0950184	1	-0.0832061	0.66067	-0.0500102	0.989476	-0.0065937	0.981692	0.323089	0.0283682	-0.0533607	0.757676
Ca_10306	transporter, putative, expressed	1.01611	1.1e-13	0.847777	7.79446e-12	-0.0571445	1	0.202009	0.0624428	-0.0918157	1	0.0254661	0.855245	-0.0857379	0.967565	0.161444	0.159108	-0.0485287	0.968819	0.255176	0.0319087	0.245158	0.00919725	0.177723	0.0554281
Ca_20262	zinc finger, C3HC4 type domain containing protein, expressed	1.97965	1.12e-13	2.64086	9.33615e-17	0.0444972	1	0.214785	0.308943	-0.0292904	1	-0.00609448	0.986532	-0.120984	1	-0.0127855	0.968004	-0.1588	0.860229	-0.0786262	0.753715	0.994519	1.02e-06	0.659422	0.000306289
Ca_06392	0	-2.18441	1.12e-13	-2.03189	4.78989e-13	-0.0285409	1	-0.248641	0.293271	0.123073	1	-0.368561	0.122896	0.197279	0.949313	-0.218472	0.368447	0.0354815	0.993717	0.104217	0.706217	-0.683421	0.000586818	-0.812899	5.82716e-05
Ca_19000	MYB_Al protein, putative, expressed	-1.59087	1.12e-13	-1.36628	3.73104e-12	0.305353	0.489502	0.136828	0.456395	0.271794	0.588484	0.315397	0.0772174	0.270404	0.482484	0.250875	0.165217	0.276804	0.356139	0.288406	0.132902	-0.0972128	0.555751	0.347625	0.0133916
Ca_18172	GTPase of unknown function domain containing protein, putative, expressed	1.34972	1.14e-13	1.29763	2.5288e-13	0.0360929	1	-0.230567	0.108959	0.00838061	1	-0.179759	0.231942	-0.0125453	1	-0.17569	0.246314	-0.0212278	0.993957	-0.145988	0.36564	-0.337941	0.00683886	-0.242666	0.0477757
Ca_06465	U-box domain-containing protein, putative, expressed	-2.10446	1.14e-13	-1.3811	1.17213e-09	1.39341	7.35e-08	1.41104	1.40466e-08	1.26033	6.32e-07	1.5748	1.17147e-09	1.48133	1.83e-08	1.5814	1.06715e-09	1.62813	1.59e-09	1.61606	7.75097e-10	0.475872	0.0105944	-0.0578004	0.795957
Ca_15945	peptidase, T1 family, putative, expressed	1.94127	1.15e-13	1.77221	7.94144e-13	-0.119062	1	0.104373	0.645767	-0.0144761	1	-0.0772365	0.743271	-0.0385235	1	-0.0135938	0.964042	-0.0304631	0.993717	-0.0408322	0.876668	0.154141	0.447814	0.0540514	0.803607
Ca_06577	alpha-glucan phosphorylast isozyme, putative, expressed	-2.29478	1.2e-13	-2.04473	1.33153e-12	-0.129834	1	-0.634582	0.00992864	0.0356437	1	-0.761425	0.00256216	-0.0273831	1	-0.8439	0.000768619	-0.138223	0.939754	-0.531888	0.0450215	-0.927592	2.25e-05	-1.032	3.48469e-06
Ca_10890	tetratricopeptide repeat domain containing protein, putative, expressed	-2.50722	1.2e-13	-2.07924	6.32593e-12	0.104531	1	-0.446079	0.0859411	0.184743	1	-0.654965	0.0159172	0.322984	0.723951	-0.662393	0.014845	0.109799	0.974769	-0.243578	0.404479	-1.09284	6.93e-06	-1.36968	1.22124e-07
Ca_10804	SSRP1-like FACT complex subunit, putative, expressed	1.12904	1.24e-13	1.05628	4.87822e-13	0.125994	1	0.184407	0.127834	0.0808333	1	0.0133645	0.935434	0.0825572	0.992929	0.0159932	0.92322	0.0179649	0.993957	-0.00713596	0.969575	0.0805739	0.495186	0.199177	0.0521997
Ca_16813	expressed protein	2.08966	1.25e-13	2.50614	2.9883e-15	0.128528	1	0.0698665	0.791538	0.0898802	1	0.0261728	0.928993	-0.176873	0.963705	0.0252182	0.934045	-0.164586	0.865085	-0.146358	0.557673	0.592968	0.00220723	1.50341	2.37679e-09
Ca_05917	Der1-like family domain containing protein, expressed	1.63723	1.25e-13	1.16757	2.6297e-10	0.0465259	1	-0.0768808	0.704862	-0.113589	1	-0.00844251	0.973998	-0.0871483	1	0.0342527	0.877585	-0.0885998	0.953913	-0.0774928	0.709118	0.137848	0.408406	0.147614	0.347326
Ca_06513	SGS domain containing protein, expressed	1.58345	1.27e-13	0.859657	8.76525e-08	-0.0882799	1	0.0395315	0.853255	0.0942844	1	-0.0835685	0.664798	0.0276708	1	0.0270982	0.902661	0.0494347	0.989476	-0.0252268	0.912548	-0.129212	0.428342	0.0814199	0.620476
Ca_01283	sufB/sufD domain containing protein, putative, expressed	1.09233	1.31e-13	1.36335	4.08631e-16	0.00159781	1	0.0281016	0.850995	-0.00981702	1	0.075435	0.564075	-0.0321191	1	-0.113354	0.363401	-0.0466406	0.980814	-0.0504238	0.724736	0.0196921	0.885523	0.0853033	0.426894
Ca_15089	auxin efflux carrier component, putative, expressed	-1.73948	1.34e-13	-2.16419	5.62432e-16	-0.250159	0.998985	-0.431557	0.0220009	-0.187723	0.99595	-0.497173	0.0110774	-0.249558	0.660552	-0.268945	0.173161	-0.208536	0.670457	-0.117459	0.58873	-0.919055	4.62e-07	-1.27268	7.03337e-10
Ca_11540	serine hydroxymethyltransferase, mitochondrial precursor, putative, expressed	-1.30867	1.34e-13	-0.96397	1.41692e-10	-0.0350731	1	-0.158192	0.273102	0.0352394	1	-0.170171	0.25016	-0.0366719	1	-0.226276	0.126551	-0.0717506	0.956317	-0.0704998	0.67523	-0.91969	2.52e-09	-0.493729	7.55773e-05
Ca_19684	peptidase, T1 family, putative, expressed	1.28524	1.34e-13	0.774761	1.07622e-08	-0.0153613	1	0.192044	0.165948	0.000128265	1	0.185211	0.199878	-0.00565343	1	0.230056	0.113847	-0.02496	0.991767	0.142615	0.357962	0.0184784	0.909109	-0.0797748	0.537742
Ca_22107	calcium-transporting ATPase, plasma membrane-type, putative, expressed	1.30783	1.38e-13	2.0074	2.88554e-18	-0.0384253	1	-0.0547813	0.743627	-0.0707206	1	-0.189685	0.197661	-0.122382	0.946146	-0.0667884	0.675272	-0.122973	0.817364	-0.187128	0.237338	0.295556	0.0144243	0.220291	0.0638889
Ca_13154	FAD binding domain containing protein, expressed	-1.47434	1.4e-13	-1.37656	5.80682e-13	0.0127022	1	-0.0877073	0.62616	0.160396	0.99595	-0.136127	0.423703	0.0930806	1	-0.17614	0.292609	0.0469207	0.989476	0.0590829	0.761664	-0.85574	9.59e-08	-0.665095	5.45411e-06
Ca_00882	ABC-2 type transporter domain containing protein, expressed	1.97508	1.4e-13	2.99773	6.30726e-18	-0.0599008	1	0.0539857	0.834657	-0.0952405	1	-0.154966	0.491536	-0.154154	0.977187	-0.165098	0.457062	-0.102143	0.960733	-0.11299	0.646396	0.902385	5.03e-06	0.700106	0.000150932
Ca_02787	NADP-dependent malic enzyme, putative, expressed	0.815011	1.48e-13	0.717537	2.63704e-12	0.0591526	1	-0.043497	0.672657	0.067191	1	-0.0597066	0.542094	-0.0372737	1	-0.0864086	0.358877	-0.0213992	0.991767	-0.0754209	0.452658	0.0446472	0.61503	-0.160949	0.0310356
Ca_07276	DNA-directed RNA polymerase subunit, putative, expressed	1.26586	1.48e-13	1.35829	2.09215e-14	0.0472978	1	-0.0159206	0.933666	0.0492427	1	0.0601924	0.706542	-0.0537539	1	0.0271197	0.877673	-0.00905437	0.997378	-0.125686	0.414857	0.4936	6.48e-05	1.06321	4.84662e-11
Ca_00075	expressed protein	-1.60618	1.51e-13	-0.625121	2.41874e-05	0.143025	1	0.316804	0.0662472	0.205743	0.889413	0.151565	0.413396	-0.0603072	1	0.108341	0.566239	0.0994421	0.938147	0.119631	0.547386	-0.163229	0.299812	0.422404	0.00376118
Ca_20028	cyclin, putative, expressed	-1.53991	1.55e-13	-2.27859	7.43717e-18	0.08093	1	0.236928	0.156209	0.000117692	1	0.192889	0.270857	0.00750572	1	0.0869461	0.639834	0.125103	0.872267	0.0931337	0.635311	-0.739093	2.68e-06	-0.856143	1.28886e-07
Ca_10229	RNA binding protein, putative, expressed	1.025	1.55e-13	0.555556	1.05711e-07	-0.0637429	1	0.188453	0.0914719	-0.0384428	1	0.167831	0.148766	-0.094779	0.954521	0.1723	0.141967	-0.115077	0.723841	0.182932	0.144657	-0.0579789	0.602131	-0.236489	0.0116876
Ca_11811	1-aminocyclopropane-1-carboxylate oxidase homolog 2, putative, expressed	5.84273	1.57e-13	5.67906	1.85191e-12	0.226684	1	-0.360945	0.406318	-0.0317351	1	-0.344481	0.437229	-0.256413	0.996269	-0.223714	0.621145	-0.384979	0.764647	-0.531934	0.249975	7.3268	9.15e-15	6.2714	9.05991e-13
Ca_07516	thiol-disulphide oxidoreductase DCC, putative, expressed	1.91827	1.57e-13	2.66974	5.03668e-17	-0.0208988	1	0.154327	0.479487	-0.102772	1	0.34673	0.099668	-0.0617637	1	0.0502588	0.843863	-0.0273509	0.994965	-0.0268356	0.92383	0.799662	2.21e-05	0.916179	2.18737e-06
Ca_10754	cytochrome P450 71E1, putative, expressed	2.2996	1.57e-13	1.89099	1.54291e-11	-0.191144	1	-0.584856	0.0163846	-0.345675	0.689771	-0.594018	0.0183915	-0.464587	0.239222	-0.769287	0.00213837	-0.43816	0.233478	-0.70603	0.00629536	1.63059	1.96e-09	0.449007	0.0326078
Ca_04052	membrane related protein CP5, putative, expressed	1.1797	1.58e-13	1.03912	2.66428e-12	0.306755	0.0972137	0.212106	0.0976177	0.266183	0.214431	0.177648	0.183287	0.146457	0.788108	0.0585764	0.687164	0.193805	0.417808	0.16828	0.241223	-0.0526367	0.692488	-0.29864	0.00587538
Ca_23570	RNA-binding zinc finger protein, putative, expressed	-1.23766	1.58e-13	-0.5462	3.86738e-06	0.0459105	1	-0.16618	0.223067	0.00498457	1	-0.261319	0.0626884	0.0688053	1	-0.255881	0.0710871	-0.0032028	0.999803	-0.148135	0.326113	-0.237645	0.0397732	0.194925	0.0859886
Ca_00294	PSP domain containing protein, expressed	1.29143	1.58e-13	1.07037	1.1308e-11	-0.050447	1	0.0712359	0.65727	-0.0483762	1	0.0339483	0.847402	-0.0187997	1	0.0319519	0.855459	-0.096069	0.891519	-0.0856627	0.597684	0.140673	0.273884	0.325278	0.00611542
Ca_03505	DNAJ heat shock N-terminal domain-containing protein, putative, expressed	-2.32853	1.58e-13	-1.90364	1.18296e-11	0.469036	0.394401	0.520682	0.0348726	0.501112	0.254166	0.406351	0.112604	0.552374	0.119056	0.428209	0.0997401	0.703147	0.0162814	0.268477	0.331502	-0.433635	0.0382773	-1.25119	2.06125e-07
Ca_03938	thylakoid lumenal 29.8 kDa protein, putative, expressed	-1.4234	1.62e-13	-1.2314	4.0692e-12	-0.0665776	1	-0.124498	0.449841	-0.00758263	1	-0.130664	0.431551	0.00975654	1	-0.296033	0.069142	-0.0280145	0.991767	-0.140905	0.418708	-0.521297	0.000142834	-0.173835	0.189304
Ca_13356	uroporphyrinogen decarboxylase, putative, expressed	-1.74206	1.62e-13	-1.63729	5.59822e-13	-0.0257002	1	-0.202569	0.292458	0.135988	1	-0.235688	0.22869	0.111177	1	-0.186548	0.346257	0.106635	0.939687	-0.0251199	0.923381	-0.929277	4.47e-07	-0.830163	2.2671e-06
Ca_17811	phenylalanyl-tRNA synthetase, putative, expressed	-1.60445	1.62e-13	-1.04769	2.15002e-09	0.135589	1	-0.223978	0.201431	0.192896	0.949396	-0.341789	0.0590816	0.151583	0.944067	-0.315076	0.0853022	0.16607	0.7681	-0.147504	0.450604	-0.73101	6.18e-06	-0.669705	1.85485e-05
Ca_10519	chlorophyll A-B binding protein, putative, expressed	-3.59873	1.66e-13	-3.47908	2.65277e-13	-0.237813	1	-0.425684	0.240345	0.0640642	1	-0.395265	0.293212	0.241966	0.994215	-0.422025	0.262438	-0.192034	0.948649	0.016968	0.977062	-1.00334	0.00125196	-0.651121	0.0293129
Ca_18653	expressed protein	1.80079	1.67e-13	1.66554	7.8383e-13	-0.126477	1	0.00598712	0.990722	-0.121234	1	0.125224	0.554889	-0.0691399	1	-0.00225831	0.99739	-0.00242603	1	-0.0788406	0.736127	0.467773	0.0049899	-0.0569845	0.771823
Ca_26650	glioma tumor suppressor candidate region gene 2 protein, putative, expressed	1.2974	1.68e-13	1.04285	2.01504e-11	-0.142215	1	-0.0328338	0.851695	-0.069482	1	0.0316811	0.858136	-0.112239	0.965856	0.0486012	0.765732	-0.0757542	0.946849	0.00951399	0.964206	-0.112268	0.408105	-0.0298022	0.841457
Ca_05916	stress-induced protein, putative, expressed	-3.15017	1.7e-13	-3.05994	3.30924e-13	-0.21592	1	-0.747662	0.0391561	-0.0873567	1	-0.307554	0.41939	0.0805348	1	-0.144963	0.721021	0.0955622	0.990596	-0.182074	0.660991	-1.38493	4.66e-06	-1.1912	3.27862e-05
Ca_02466	0	1.08852	1.7e-13	1.0017	1.19794e-12	-0.10427	1	0.131945	0.277204	-0.17787	0.649179	0.0281381	0.852274	-0.128571	0.825819	-0.0276302	0.853592	-0.114757	0.761677	-0.0236274	0.880465	-0.092825	0.410754	-0.305931	0.00277692
Ca_01995	ubiquitin-conjugating enzyme E2 W, putative, expressed	0.940347	1.72e-13	1.35431	1.441e-17	0.12315	1	-0.0643089	0.570937	0.0261075	1	-0.0341247	0.784225	0.0168353	1	-0.0731645	0.50847	0.0208698	0.991767	-0.139577	0.2267	0.22529	0.0111212	0.402611	1.74765e-05
Ca_06780	ribonucleoside-diphosphate reductase small chain, putative, expressed	2.18967	1.72e-13	2.69872	1.04974e-15	-0.101028	1	-0.206142	0.38427	-0.0389567	1	-0.012539	0.970801	-0.0222443	1	-0.191233	0.426383	0.0593433	0.991767	-0.315941	0.214737	0.555214	0.00660283	1.92825	2.09414e-11
Ca_15374	nmrA-like family domain containing protein, expressed	-3.51972	1.74e-13	-2.88217	8.96449e-12	-0.442602	1	-1.29328	0.000950383	-0.133443	1	-0.908329	0.0207491	-0.109816	1	-0.737622	0.0602557	0.096742	0.991767	-0.614195	0.13879	-1.52019	5.3e-06	-1.11861	0.00025921
Ca_04764	zinc finger, C3HC4 type domain containing protein, expressed	1.74083	1.83e-13	1.93412	1.22628e-14	0.0881948	1	-0.138304	0.487682	0.0718363	1	-0.0625029	0.779985	-0.039923	1	-0.0568771	0.799852	-0.0375176	0.991767	-0.112049	0.603277	0.40524	0.0131737	-0.279508	0.0862476
Ca_03242	NADPH reductase, putative, expressed	1.47979	1.9e-13	1.09076	1.82712e-10	0.134581	1	0.479483	0.00336532	0.0494537	1	0.350424	0.0368433	-0.00441011	1	0.339866	0.0434114	-0.0149773	0.99647	0.189648	0.292032	0.482876	0.000600131	-0.115442	0.430039
Ca_11986	ankyrin repeat-containing protein, putative, expressed	1.24172	1.93e-13	0.998262	3.23843e-11	0.0414213	1	0.582987	2.88337e-05	0.0597224	1	0.331492	0.0190893	-0.063219	1	0.343002	0.0152977	-0.0726023	0.949173	0.379875	0.00906053	1.16231	7.18e-12	0.7593	4.37285e-08
Ca_24018	calcium-transporting ATPase, plasma membrane-type, putative, expressed	1.20569	1.93e-13	0.575033	1.22642e-06	-0.0143406	1	-0.0409656	0.799853	-0.105445	1	-0.175778	0.201953	-0.142391	0.829749	-0.0262044	0.877581	-0.0932526	0.886063	-0.0250633	0.885666	0.281024	0.0131708	-0.503046	2.4575e-05
Ca_06994	exostosin family domain containing protein, expressed	-1.77006	1.96e-13	-1.83258	7.18597e-14	0.199235	1	-0.503534	0.0117139	0.0920288	1	-0.130776	0.544578	0.140748	0.984158	-0.00934187	0.97648	0.312284	0.363305	-0.0135497	0.963932	-0.297248	0.0708965	-0.789795	6.43517e-06
Ca_12096	0	1.67101	1.98e-13	2.06631	9.36852e-16	0.139882	1	-0.00419327	0.994942	-0.0628482	1	-0.0108581	0.966252	-0.0463367	1	0.0957748	0.624317	0.0168792	0.99647	0.0497068	0.825677	0.941457	2.55e-07	0.658022	6.11238e-05
Ca_03005	0	-2.96009	1.98e-13	-1.62919	4.00285e-08	-0.0921877	1	-0.588259	0.0603141	-0.17016	1	-0.41447	0.205172	-0.230784	0.985523	-0.280479	0.393793	-0.0977894	0.989476	-0.125451	0.740431	1.26868	6.93e-06	1.90792	4.78643e-09
Ca_06406	0	1.15537	1.98e-13	0.302915	0.00279472	-0.0386535	1	0.256081	0.0419349	-0.0447067	1	0.255603	0.0528244	-0.0742894	1	0.264997	0.0449431	-0.036731	0.989476	0.214527	0.130156	-0.0195203	0.895092	-0.190108	0.0760118
Ca_13644	4-hydroxy-3-methylbut-2-enyl diphosphate reductase, putative, expressed	-1.18085	2.03e-13	-0.550117	1.89651e-06	0.0333893	1	0.0734458	0.616678	0.0353434	1	0.0854742	0.550242	-0.0481796	1	-0.0161125	0.928858	0.025409	0.991767	0.0452099	0.778894	-0.37353	0.000920714	-0.398763	0.000382764
Ca_02102	0	3.59303	2.06e-13	7.07607	1.72544e-19	0.340383	1	0.277622	0.308698	0.257001	1	0.261213	0.35129	0.00438849	1	-0.022726	0.953939	0.168035	0.929138	0.0978885	0.762491	0.516038	0.272361	0.645847	0.398713
Ca_01092	3-beta hydroxysteroid dehydrogenase/isomerase family protein, putative, expressed	-1.56883	2.06e-13	-1.32285	9.01205e-12	-0.0836197	1	-0.137722	0.449841	-0.0106549	1	-0.250669	0.159023	0.0110568	1	-0.270651	0.13152	-0.0109846	0.997995	-0.126988	0.517925	-1.04936	9.17e-09	-1.05997	5.33923e-09
Ca_15766	acetyltransferase, GNAT family, putative, expressed	-3.22952	2.09e-13	-2.18083	6.5044e-10	0.0727624	1	-1.10294	0.00159562	0.24693	1	-1.01728	0.00412235	0.207567	1	-1.07495	0.00234443	0.0471359	0.994636	-0.554937	0.141811	-1.10588	0.000171159	-0.948038	0.000823743
Ca_03323	signal recognition particle receptor, putative, expressed	1.02787	2.1e-13	1.21302	2.76833e-15	-0.0125226	1	-0.0528171	0.690145	-0.137061	0.878424	-0.0517361	0.69461	-0.146998	0.689244	0.00718524	0.967453	-0.15067	0.539892	-0.118437	0.351495	0.656831	2.61e-08	0.440885	1.76819e-05
Ca_06839	cullin, putative, expressed	0.833354	2.11e-13	1.05695	4.08631e-16	0.0173898	1	0.0280455	0.803628	-0.0504573	1	-0.111572	0.248613	-0.066955	0.982845	-0.0749026	0.445919	-0.0578253	0.916195	-0.0276109	0.812469	0.154584	0.0526415	-0.00153786	0.992964
Ca_11877	photosystem I reaction center subunit II, chloroplast precursor, putative, expressed	-1.72864	2.13e-13	-1.55263	2.10691e-12	-0.0581463	1	-0.0844351	0.701592	-0.0110681	1	-0.0173138	0.946924	0.00015737	1	-0.123706	0.543343	0.0433605	0.991767	0.0206322	0.939099	-0.75084	1.46e-05	-0.417352	0.00815514
Ca_13313	zinc finger, C3HC4 type domain containing protein, expressed	1.26673	2.13e-13	1.44305	7.67523e-15	-0.0255061	1	0.291883	0.0344023	-0.0409624	1	0.160368	0.268909	-0.0766546	1	0.173035	0.234725	-0.122449	0.810684	0.126722	0.415224	0.448188	0.000286885	0.590174	5.30375e-06
Ca_08010	0	4.0975	2.13e-13	1.98266	7.32606e-07	-0.218892	1	0.240232	0.571648	-0.340367	1	0.0353623	0.947106	-0.552931	0.534499	-0.0274803	0.962448	-0.755447	0.148067	-0.158746	0.734997	4.01421	2.88e-12	1.44957	0.000212833
Ca_25929	expressed protein	2.10214	2.13e-13	2.78918	2.214e-16	-0.516602	0.115767	-0.847532	0.000166269	-0.436138	0.270837	-0.803791	0.000372063	-0.485043	0.124392	-0.917684	5.36799e-05	-0.514378	0.0716413	-0.831433	0.000274416	0.430012	0.031948	0.261048	0.198815
Ca_02644	aldehyde dehydrogenase, putative, expressed	-2.47619	2.14e-13	-2.40351	4.25019e-13	0.382145	0.88029	0.127655	0.686043	0.497539	0.353258	-0.0307989	0.933398	0.519167	0.233743	0.13325	0.660493	0.45964	0.287575	0.343556	0.254582	-1.02302	2.14e-05	-0.718888	0.00135245
Ca_04859	plastocyanin, chloroplast precursor, putative, expressed	-2.24345	2.17e-13	-2.38484	4.3331e-14	-0.0774051	1	-0.405609	0.0907243	0.0446521	1	-0.359818	0.149401	0.0152342	1	-0.305161	0.227715	-0.0431913	0.991767	-0.139141	0.621197	-1.26558	1.68e-07	-0.985863	8.04158e-06
Ca_19155	YT521-B-like family domain containing protein, expressed	1.62637	2.18e-13	1.22033	1.38145e-10	-0.0826879	1	0.244176	0.167965	-0.0779066	1	0.249413	0.176229	-0.162926	0.92325	0.123516	0.518859	-0.152791	0.820045	0.136777	0.497394	0.453928	0.00307151	0.26589	0.0766279
Ca_00402	CAMK_KIN1/SNF1/Nim1_like.25 - CAMK includes calcium/calmodulin depedent protein kinases, expressed	2.03918	2.18e-13	1.99799	3.20729e-13	-0.15124	1	0.206453	0.361766	-0.0295017	1	0.191264	0.410535	-0.0296121	1	0.154161	0.511528	-0.0190012	0.99647	0.0652643	0.812127	0.894934	1.3e-05	0.381694	0.0420197
Ca_20123	monodehydroascorbate reductase, putative, expressed	1.08494	2.19e-13	1.22933	8.10757e-15	-0.0143993	1	-0.00807893	0.965899	-0.00178617	1	0.0757599	0.568803	-0.0737064	1	0.0660234	0.617568	-0.0383137	0.988961	0.0244517	0.877987	0.103394	0.351982	0.345544	0.000777036
Ca_06801	pyruvate, phosphate dikinase, chloroplast precursor, putative, expressed	-1.45937	2.19e-13	0.00549605	0.971254	0.0816637	1	-0.163616	0.322493	-0.0971388	1	-0.195895	0.242606	-0.181136	0.79792	-0.266111	0.113887	-0.0776648	0.962528	-0.254602	0.156863	0.197709	0.162153	0.580304	4.65547e-05
Ca_22126	0	1.41011	2.23e-13	1.05089	1.72349e-10	0.314961	0.246699	1.03206	2.91275e-09	0.256983	0.489205	0.978823	8.96091e-09	0.153081	0.872113	0.96399	1.26575e-08	0.38313	0.0397042	0.809564	6.20009e-07	1.81544	1.15e-14	1.28715	1.13422e-11
Ca_16083	Yip1 domain containing protein, expressed	1.04487	2.23e-13	1.39429	1.43754e-16	-0.0363442	1	-0.0223768	0.881465	0.00707077	1	0.0361643	0.79684	-0.0170679	1	0.00660673	0.971242	0.062327	0.946849	-0.00496752	0.979146	0.0157507	0.907988	0.346015	0.000598838
Ca_02336	expressed protein	2.14583	2.33e-13	1.91218	4.69607e-12	0.154231	1	-0.0876196	0.747722	0.235622	0.983155	-0.0848454	0.757402	0.00083637	1	-0.111401	0.665828	0.0563994	0.991767	0.0271823	0.933422	0.929861	1.7e-05	0.400111	0.0505985
Ca_00278	0	8.30962	2.35e-13	6.79811	5.74919e-12	-0.711945	1	0.391075	0.552095	-0.93191	0.613929	0.120766	0.876954	-1.04829	0.363938	0.020442	0.984705	-1.31786	0.113574	-0.111734	0.887034	7.84373	5.11e-12	2.58868	0.000263081
Ca_18847	ECT5, putative, expressed	0.825488	2.37e-13	0.92908	9.92753e-15	-0.0231821	1	-0.0783001	0.418971	-0.0424573	1	-0.199957	0.0363915	-0.123181	0.654507	-0.123609	0.20161	-0.183706	0.165194	-0.126533	0.220335	0.35401	2.47e-05	0.247585	0.00158183
Ca_08135	magnesium-protoporphyrin IX monomethyl ester cyclase,chloroplast precursor, putative, expressed	-1.60167	2.39e-13	-1.41611	3.47151e-12	-0.0655957	1	-0.173927	0.340274	0.0719375	1	-0.0969089	0.623462	0.0357419	1	-0.166795	0.368299	0.0777573	0.96989	0.0700314	0.744345	-0.897528	2.59e-07	-0.430882	0.00365783
Ca_19433	dof zinc finger domain containing protein, putative, expressed	-1.71265	2.45e-13	-0.628873	6.42928e-05	0.0957241	1	-0.517451	0.00657179	0.0944626	1	-0.445945	0.0229498	0.0925117	1	-0.573443	0.00328	0.120735	0.912543	-0.37093	0.0748265	-1.31304	7.01e-10	-0.210943	0.188295
Ca_03980	PPR repeat domain containing protein, putative, expressed	1.41181	2.47e-13	0.744838	2.2043e-07	-0.0849011	1	-0.299406	0.0526372	0.0451548	1	-0.21075	0.193134	-0.00964252	1	-0.245211	0.131681	-0.0495483	0.988961	-0.172475	0.320913	-0.24723	0.0683647	-0.192374	0.148638
Ca_00960	co-chaperone protein SBA1, putative, expressed	0.893621	2.49e-13	0.498382	9.24166e-08	-0.0409398	1	0.104182	0.310732	-0.0318393	1	0.226243	0.0294946	-0.00703621	1	0.135426	0.197792	-0.0145627	0.994023	0.083825	0.455661	-0.115681	0.1936	-0.208183	0.0127266
Ca_06337	0	1.10308	2.56e-13	1.24626	1.05728e-14	0.00293154	1	-0.255105	0.03508	-0.098806	1	-0.181399	0.150149	-0.162444	0.656892	-0.152037	0.234143	-0.117762	0.760078	-0.217192	0.108241	0.498191	1.26e-05	0.290701	0.00535918
Ca_26176	OsSCP6 - Putative Serine Carboxypeptidase homologue, expressed	1.07568	2.58e-13	1.15844	3.6106e-14	0.0129609	1	0.031139	0.833397	0.00662639	1	0.0316489	0.832224	0.0248484	1	0.0608914	0.647364	0.00223046	1	0.00746591	0.967306	0.671555	4.82e-08	0.651158	6.38248e-08
Ca_20578	nmrA-like family domain containing protein, expressed	3.35963	2.58e-13	2.96847	3.21644e-12	-0.188483	1	0.23364	0.52552	-0.142024	1	0.282074	0.436475	-0.247532	0.979125	0.321466	0.366437	-0.316391	0.777751	0.0147537	0.979061	2.68124	2.26e-10	2.23992	5.35146e-09
Ca_22462	NotAvailable	1.50815	2.61e-13	0.446184	0.000916451	-0.11061	1	0.137839	0.432246	0.0306756	1	0.27666	0.106685	-0.0489884	1	0.301094	0.0841176	-0.0709088	0.974676	0.191777	0.301375	-0.190846	0.203459	-0.227239	0.107793
Ca_14927	membrane protein, putative, expressed	-3.66791	2.63e-13	-2.54303	1.75029e-10	-0.0988935	1	-0.910674	0.0165925	-0.236951	1	-0.834727	0.0336534	-0.141892	1	-1.10861	0.00480036	-0.501479	0.651686	-0.667185	0.108419	-0.955693	0.00235888	-0.986343	0.0012382
Ca_12601	uncharacterized glycosyltransferase, putative, expressed	2.28519	2.64e-13	4.20117	1.96103e-19	0.0876637	1	0.0339075	0.915652	0.0891218	1	0.187137	0.463694	0.190944	0.96615	0.137422	0.598629	0.0434133	0.991767	0.0607633	0.842977	1.00833	1.47e-05	0.934616	4.18794e-05
Ca_04980	phosphoglycerate mutase, putative, expressed	-1.64482	2.64e-13	-0.875355	1.80921e-07	0.00123365	1	-0.191675	0.303006	-0.0125343	1	-0.291023	0.120108	-0.102174	1	-0.293992	0.121371	-0.113839	0.915902	-0.111774	0.595374	-0.659119	5.36e-05	-1.43399	3.45184e-11
Ca_20283	protein binding protein, putative, expressed	2.69247	2.73e-13	3.48363	7.28188e-16	0.014998	1	-0.0383289	0.916673	0.113038	1	-0.127552	0.685057	0.0770562	1	-0.405871	0.156235	-0.194899	0.883494	-0.418333	0.171845	0.351953	0.19862	-0.251342	0.381429
Ca_14128	universal stress protein domain containing protein, putative, expressed	2.23877	2.81e-13	0.406993	0.0357117	0.0858149	1	0.577411	0.0183576	0.0448087	1	0.630543	0.0132863	-0.0806859	1	0.661936	0.00899626	-0.148169	0.91824	0.669388	0.0106243	0.250205	0.261721	0.0317062	0.9077
Ca_20021	TCP family transcription factor, putative, expressed	-1.61907	2.87e-13	-2.12865	3.2194e-16	0.254712	0.91528	0.401699	0.0271029	0.223331	0.867234	0.536031	0.00444658	0.356721	0.221985	0.466174	0.0138373	0.392468	0.109765	0.440938	0.025698	-0.547142	0.000454784	-0.768495	3.32089e-06
Ca_21841	ribosomal protein L7Ae, putative, expressed	1.41478	2.91e-13	1.03626	3.32969e-10	-0.145897	1	0.246388	0.113577	0.0475858	1	0.203389	0.210927	-0.115981	0.976666	0.192911	0.23976	-0.0649401	0.975198	0.152809	0.382676	0.218751	0.115241	0.869098	4.76317e-08
Ca_04950	5-nucleotidase domain-containing protein, putative, expressed	-1.96034	2.96e-13	-1.14607	2.84546e-08	-0.0477402	1	0.00281449	0.999497	0.0414247	1	-0.204569	0.370567	0.032897	1	-0.383332	0.0905337	0.0192571	0.99647	-0.146396	0.552195	-0.618371	0.000888139	-0.85832	1.11118e-05
Ca_26019	ATP synthase subunit beta, putative, expressed	-1.64774	2.97e-13	-1.20844	2.91186e-10	0.0564312	1	-0.242733	0.1843	-0.0470122	1	-0.31425	0.0957117	-0.192727	0.848351	-0.478799	0.0116642	-0.285139	0.384491	-0.461338	0.0196564	-1.15285	4.95e-09	-1.35701	1.26673e-10
Ca_04140	programmed cell death 2 C-terminal domain-containing protein, putative, expressed	1.63143	2.97e-13	1.05421	5.55668e-09	-0.253703	0.866202	-0.226408	0.204196	-0.220377	0.84031	-0.150874	0.425781	-0.264982	0.524472	-0.0321077	0.888193	-0.261393	0.423115	-0.163505	0.409159	-0.106657	0.567441	0.112366	0.514523
Ca_02610	actin, putative, expressed	1.88176	3.02e-13	0.787904	1.5328e-05	-0.0314651	1	0.329096	0.106968	0.0699939	1	0.254415	0.23451	0.200864	0.87746	0.420907	0.0484824	0.113047	0.939931	0.362179	0.111474	0.0022072	0.993696	-0.335865	0.0663464
Ca_11036	thaumatin, putative, expressed	1.54048	3.09e-13	1.45469	1.35295e-12	0.0853898	1	0.494395	0.00388721	0.108398	1	0.312237	0.0751881	0.0175192	1	0.362065	0.0401176	-0.0288544	0.991885	0.224064	0.237019	-0.112727	0.503996	0.616804	6.95872e-05
Ca_25631	expressed protein	1.10235	3.09e-13	1.43793	3.26094e-16	0.00446124	1	-0.103394	0.42829	-0.000344728	1	-0.145039	0.2625	-0.0465962	1	-0.143999	0.268449	-0.0737278	0.927216	-0.113204	0.415115	0.0246104	0.860469	-0.196211	0.0594625
Ca_04763	0	7.3041	3.09e-13	6.35658	5.03473e-11	-0.0517197	1	0.338869	0.585471	0.243493	1	0.0421341	0.956794	0.1206	1	0.295299	0.633622	0.0242506	0.999047	0.390763	0.54134	2.29054	0.000919753	0.473871	0.700659
Ca_02193	NotAvailable	-1.27199	3.15e-13	-1.83766	3.02836e-17	-0.0855624	1	-0.166918	0.251857	-0.066808	1	-0.0246903	0.895707	0.0170129	1	0.101114	0.51264	0.0585326	0.976908	0.115207	0.476707	-0.649872	1.71e-06	-1.00231	3.57699e-10
Ca_08459	OsSCP6 - Putative Serine Carboxypeptidase homologue, expressed	1.34378	3.15e-13	1.38836	1.18877e-13	0.0460732	1	0.0543275	0.760839	-0.127709	1	0.0450777	0.806226	-0.112823	0.9745	0.0730458	0.664478	-0.0505803	0.985924	-0.022977	0.910211	0.0782474	0.600344	-0.217146	0.0872591
Ca_00735	zinc-binding protein, putative, expressed	-2.97681	3.15e-13	-3.8025	3.95468e-15	0.470796	1	0.141408	0.776713	0.361562	0.995721	0.496025	0.238694	0.411361	0.777404	0.519054	0.217891	0.21064	0.929257	0.497295	0.260262	-1.2142	1.85e-05	-1.5284	3.74834e-07
Ca_03678	ZOS1-04 - C2H2 zinc finger protein, expressed	-1.40129	3.15e-13	-0.88411	7.96401e-09	0.338145	0.204925	0.161269	0.316827	0.289794	0.373778	0.0560653	0.766007	0.236643	0.535495	0.0249239	0.903891	0.310284	0.177159	0.115864	0.51767	0.162955	0.24481	0.00841395	0.964206
Ca_04866	pseudouridine synthase family protein, putative, expressed	2.2961	3.18e-13	3.02567	5.92355e-16	0.280173	1	0.255808	0.31165	0.198614	1	-0.0756941	0.801496	0.0694423	1	0.0520921	0.867092	0.083118	0.985851	0.14864	0.603213	0.514185	0.0176825	0.234469	0.307777
Ca_01314	phosphatidylinositol 3- and 4-kinase family protein, putative, expressed	1.68733	3.24e-13	1.03018	1.7398e-08	0.0993334	1	0.669112	0.000406471	0.075749	1	0.561913	0.0034308	0.0605549	1	0.674566	0.000397434	0.0511827	0.990596	0.651504	0.000752303	0.64078	0.000136299	-0.0228203	0.913172
Ca_03247	NotAvailable	2.3701	3.24e-13	2.00622	1.38602e-11	-0.414291	0.587843	-1.09641	2.25602e-05	-0.391383	0.575716	-1.02029	7.70993e-05	-0.55737	0.103674	-0.977943	0.000141089	-0.656538	0.0262116	-0.923138	0.000367447	-0.068281	0.825159	-0.145989	0.574968
Ca_12500	expressed protein	-2.87693	3.25e-13	-0.75153	0.00216834	0.19223	1	-0.433739	0.159487	0.457003	0.690291	-0.430796	0.179813	0.24252	0.972977	-0.468279	0.147664	0.25453	0.850605	-0.280302	0.416188	-1.03113	0.000139895	0.189698	0.496383
Ca_08246	YT521-B-like family domain containing protein, expressed	1.21165	3.32e-13	1.20949	2.94056e-13	0.0812631	1	0.245954	0.0686413	0.0464199	1	0.145636	0.309719	-0.0380513	1	0.121306	0.397492	-0.0775172	0.938147	0.0724532	0.651899	0.424505	0.000376168	0.380783	0.00107825
Ca_17594	phospholipid-transporting ATPase, putative, expressed	1.42754	3.33e-13	1.48187	1.17073e-13	-0.0145894	1	-0.0464538	0.810872	-0.0681134	1	-0.187974	0.256329	-0.269839	0.385191	-0.375679	0.0234149	-0.250772	0.373853	-0.226587	0.202134	0.175785	0.223548	0.170629	0.219917
Ca_13561	expressed protein	3.44129	3.36e-13	1.46843	3.02191e-05	0.586476	0.547937	4.12702	4.66452e-14	0.634286	0.354061	4.228	2.99161e-14	0.731244	0.142594	4.21867	2.8033e-14	0.91097	0.0262116	3.92338	1.74686e-13	1.91036	3.07e-07	0.754845	0.0341657
Ca_06589	arsenate reductase, putative, expressed	-1.41288	3.36e-13	-1.42675	2.14967e-13	-0.0944704	1	-0.126928	0.450764	0.0168924	1	-0.0900922	0.610112	0.0816308	1	-0.212861	0.20196	-0.00389571	0.999803	-0.0247555	0.907911	-0.634398	1.31e-05	-1.20329	6.94057e-11
Ca_11123	signal recognition particle 43 kDa protein, chloroplast precursor, putative, expressed	-1.93074	3.4e-13	-2.05092	7.12271e-14	0.0869965	1	0.0223608	0.940803	0.165333	1	-0.0478514	0.861941	0.143526	0.994351	-0.129426	0.58043	0.0775408	0.984296	0.217861	0.364116	-0.499259	0.00602966	-0.333435	0.061752
Ca_19013	NAF1 domain containing protein, expressed	1.1835	3.42e-13	0.600205	6.34435e-07	-0.191909	0.866202	0.159594	0.233667	-0.0833132	1	0.203108	0.138923	-0.109123	0.961443	0.253585	0.0682646	-0.147719	0.667476	0.166635	0.260415	0.245953	0.0322968	0.493147	3.43363e-05
Ca_26853	trehalose-6-phosphate synthase, putative, expressed	-1.6803	3.44e-13	-0.798128	1.74366e-06	-0.0230962	1	0.0304838	0.903447	0.0117286	1	-0.047717	0.839793	0.0385984	1	-0.013931	0.960687	0.114537	0.925497	0.0718944	0.753239	-0.655657	8.59e-05	-0.175819	0.281272
Ca_02976	expressed protein	-1.69811	3.53e-13	-0.26231	0.0755985	-0.0133743	1	-0.573102	0.00301433	0.104592	1	-0.450013	0.0229121	0.119923	1	-0.554737	0.00481739	0.160494	0.829245	-0.559015	0.00572081	-0.339174	0.0356373	-0.0943372	0.598186
Ca_06917	chlorophyll A-B binding protein, putative, expressed	-2.57633	3.59e-13	-2.06922	3.62407e-11	0.057532	1	-0.166686	0.590106	0.120403	1	-0.229884	0.441805	0.178161	0.996269	-0.18286	0.543195	0.134999	0.962048	0.159445	0.624672	-0.360236	0.140251	0.182926	0.471667
Ca_26619	cytochrome P450, putative, expressed	4.24297	3.61e-13	3.48349	1.61353e-11	-0.422698	1	0.27307	0.542636	-0.818118	0.265702	0.240744	0.595738	-0.920482	0.114003	0.35869	0.40699	-1.08182	0.0319477	-0.127089	0.803489	5.65726	2.98e-14	4.41009	1.35377e-12
Ca_20208	expressed protein	1.33806	3.71e-13	1.30733	5.47523e-13	-0.0567293	1	0.195322	0.190392	0.00765587	1	0.192882	0.212155	-0.0956435	0.996269	0.183587	0.239655	-0.0763781	0.953913	0.0267096	0.891448	0.180245	0.183989	0.671172	2.25583e-06
Ca_03436	zinc finger C-x8-C-x5-C-x3-H type family protein, expressed	0.912618	3.71e-13	1.16319	6.47084e-16	-0.0960649	1	-0.110773	0.293762	-0.124482	0.878424	-0.319232	0.00267259	-0.126349	0.731691	-0.245988	0.0221166	-0.130503	0.574843	-0.27422	0.0135493	0.117461	0.206283	-0.0272464	0.797697
Ca_13162	ribulose-phosphate 3-epimerase, chloroplast precursor, putative, expressed	-1.40333	3.73e-13	-0.805582	6.28044e-08	-0.0625861	1	-0.275895	0.0788085	0.0484315	1	-0.306668	0.0617738	0.0813071	1	-0.357788	0.0293358	0.0667199	0.974691	-0.148037	0.403613	-0.643138	1.03e-05	-0.393089	0.00313971
Ca_04274	calreticulin precursor protein, putative, expressed	0.977144	3.74e-13	0.316458	0.000457874	-0.0606163	1	-0.00295162	0.993191	-0.0380467	1	-0.0196838	0.89233	-0.0807084	0.980791	0.0290641	0.832303	-0.11249	0.730321	-0.00557937	0.975238	0.0329327	0.782762	-0.410557	3.34315e-05
Ca_00054	serine hydroxymethyltransferase, mitochondrial precursor, putative, expressed	1.04098	3.78e-13	0.980309	1.29675e-12	0.0435042	1	-0.249572	0.0329943	-0.0135683	1	-0.286841	0.0189193	-0.0746892	0.996485	-0.275765	0.0247969	-0.0938117	0.851981	-0.266122	0.0379041	0.0327061	0.800828	-0.286607	0.00401242
Ca_00635	ATP synthase gamma chain, putative, expressed	-1.83417	3.79e-13	-1.56724	1.14453e-11	-0.096855	1	-0.254869	0.215356	0.0466423	1	-0.226107	0.291251	0.040456	1	-0.362837	0.0906603	0.0652843	0.988961	-0.0496829	0.851275	-1.1689	3.34e-08	-0.903409	2.26599e-06
Ca_28205	zinc finger, C3HC4 type family protein, expressed	-0.934019	3.79e-13	-0.620856	3.51963e-09	0.0467109	1	0.051869	0.671009	0.0579369	1	0.0858454	0.449547	-0.019578	1	-0.0475097	0.693555	-0.0636991	0.927138	0.026845	0.84427	-0.249082	0.00596829	-0.010196	0.93153
Ca_14253	OsFtsH7 FtsH protease, homologue of AtFtsH7, expressed	-1.24899	3.81e-13	-0.666165	2.67445e-07	0.161218	1	-0.081293	0.607532	0.158999	0.935046	-0.102413	0.504022	0.0831634	1	-0.173295	0.242869	0.0513927	0.984296	0.00429249	0.986444	-0.577015	9.68e-06	-0.415557	0.000590395
Ca_19641	fructose-1,6-bisphosphatase, putative, expressed	-2.03851	3.87e-13	-1.28079	8.48663e-09	-0.0583772	1	-0.190896	0.421457	0.0757708	1	-0.289737	0.217038	0.0822334	1	-0.331441	0.160987	0.0955426	0.974676	-0.104119	0.700681	-0.821347	5.36e-05	-0.395736	0.0355187
Ca_18329	splicing factor, putative, expressed	1.01195	3.87e-13	0.587443	5.85786e-08	0.00374756	1	0.0545112	0.681229	0.0412367	1	-0.0760951	0.544578	0.00984001	1	-0.0967873	0.424445	-0.115553	0.732769	-0.0941923	0.464624	-0.0989239	0.355252	-0.158136	0.104645
Ca_10371	elongation factor Tu, putative, expressed	1.0929	3.87e-13	0.211332	0.0289662	-0.0113954	1	0.174315	0.15865	-0.0511494	1	0.23735	0.0649819	-0.0920746	0.976664	0.173983	0.181934	-0.138846	0.664948	0.119212	0.391078	-0.0765285	0.526202	-0.203711	0.050029
Ca_01441	OsFBO14 - F-box and other domain containing protein, expressed	1.33595	3.87e-13	1.22546	2.63207e-12	-0.0666622	1	0.102084	0.53189	-0.108871	1	-0.0124459	0.95239	-0.141537	0.915716	0.0441673	0.808513	-0.280253	0.212975	0.00142979	0.999363	0.507016	0.000160464	0.474858	0.00030517
Ca_18445	ubiquitin carboxyl-terminal hydrolase family protein, expressed	1.61682	3.9e-13	1.44824	4.09522e-12	0.0562825	1	0.234688	0.194031	-0.000214191	1	0.0281837	0.906563	-0.0490484	1	0.0621742	0.768681	-0.157355	0.814787	0.00764025	0.979958	-0.473473	0.00263587	-0.697879	2.20024e-05
Ca_07104	zinc finger, C3HC4 type domain containing protein, expressed	1.00304	3.91e-13	1.07275	6.49142e-14	0.0404936	1	0.102622	0.387623	0.0125267	1	0.064903	0.609044	-0.0667278	1	0.100296	0.403378	-0.0923112	0.846799	0.0688221	0.603277	0.528828	1.31e-06	0.523019	1.23646e-06
Ca_00036	WD domain, G-beta repeat domain containing protein, expressed	1.33707	3.91e-13	0.347656	0.00374028	-0.137981	1	-0.133517	0.39697	-0.10696	1	0.0374543	0.843495	-0.147856	0.893231	0.0612124	0.724283	-0.198686	0.540696	-0.0406598	0.833436	-0.154668	0.259892	-0.426178	0.000973788
Ca_18238	glycosyltransferase, putative, expressed	-0.92646	3.93e-13	-0.872882	1.40129e-12	0.00561016	1	0.0122032	0.933891	0.0345974	1	-0.0381968	0.764098	0.0768035	0.981088	0.0242616	0.855295	-0.0467744	0.96939	0.0393841	0.760671	-0.285135	0.00168919	-0.245276	0.00559232
Ca_11318	glyceraldehyde-3-phosphate dehydrogenase, putative, expressed	1.83687	3.95e-13	0.765902	1.38243e-05	-0.201176	1	-0.0420178	0.87366	-0.166936	1	0.0108088	0.97215	-0.29231	0.595539	0.129077	0.560562	-0.349023	0.299527	0.065351	0.798112	0.0331329	0.888018	-0.160961	0.378582
Ca_13237	OsProtIV1 - Putative Protease IV homologue: Domain 2 is a SPH, expressed	1.45452	3.98e-13	1.51118	1.29824e-13	0.0773957	1	-0.129746	0.449841	-0.0255757	1	-0.125416	0.469639	-0.198245	0.731366	-0.185165	0.276188	-0.229654	0.472886	-0.241133	0.183364	0.188448	0.203437	-0.000282493	1
Ca_24234	GAMM1 protein-like, putative, expressed	1.28518	4.01e-13	0.373261	0.00137897	0.060773	1	0.0192839	0.92182	0.154779	0.96362	0.163791	0.279556	0.0504503	1	0.170977	0.260714	0.148343	0.720999	0.121661	0.45379	-0.401059	0.0016315	-0.403066	0.00118746
Ca_16379	No apical meristem protein, putative, expressed	2.98085	4.01e-13	1.89275	1.25417e-08	-0.520975	0.550743	-0.425768	0.174467	-0.86648	0.0201929	-0.124208	0.73671	-0.705243	0.0886862	-0.528791	0.108066	-0.924589	0.00783484	-0.57413	0.0992238	3.35822	3.61e-13	1.70747	2.79899e-07
Ca_11557	expressed protein	1.26848	4.04e-13	0.802919	8.3799e-09	-0.0127756	1	0.0513629	0.759076	0.0295548	1	0.121769	0.417788	0.0759482	1	0.144776	0.32779	0.0676493	0.963083	0.0761715	0.646489	-0.11115	0.42071	-0.478318	0.00014446
Ca_05046	GRAS family transcription factor domain containing protein, expressed	-0.891009	4.15e-13	-0.677601	2.08927e-10	0.000754867	1	-0.268408	0.00891069	-0.0455413	1	-0.308365	0.00334226	0.0447367	1	-0.290878	0.0057274	0.0196231	0.991767	-0.25163	0.0226635	-0.234711	0.00684252	-0.480111	6.90668e-07
Ca_01661	0	-1.95623	4.17e-13	-1.94823	3.73887e-13	-0.0941813	1	-0.399036	0.0654267	0.0945582	1	-0.269798	0.235893	0.149617	0.991464	-0.212904	0.354375	0.164809	0.867173	-0.0373235	0.897973	-0.78636	5.94e-05	-0.562004	0.00227697
Ca_21158	DnaK family protein, putative, expressed	0.951079	4.17e-13	0.515238	2.39933e-07	0.0158203	1	0.163853	0.129373	-0.0555735	1	0.0743889	0.529331	-0.0445202	1	0.0963517	0.398298	-0.0887889	0.839735	0.056735	0.657885	0.0142639	0.910087	-0.0711347	0.475273
Ca_18520	WD domain, G-beta repeat domain containing protein, expressed	1.87451	4.24e-13	0.416649	0.0114444	-0.265976	1	0.422949	0.0410005	-0.092684	1	0.230418	0.292853	-0.177402	0.949254	0.2275	0.299981	-0.198718	0.764647	0.167585	0.476891	0.00524493	0.98425	-0.42639	0.015441
Ca_03420	WD domain, G-beta repeat domain containing protein, expressed	1.52096	4.29e-13	0.733308	1.5725e-06	-0.302618	0.472327	-0.060603	0.763194	-0.166889	0.997105	-0.0355981	0.871196	-0.185247	0.8117	-0.0742039	0.700476	-0.23316	0.500527	-0.119041	0.538664	-0.243175	0.114118	-0.0480432	0.784122
Ca_11028	senescence-associated protein, putative, expressed	2.30199	4.31e-13	3.78999	2.93437e-18	0.151002	1	0.831491	0.000709246	0.200346	1	0.850036	0.000589704	0.289908	0.756468	0.745044	0.00277309	0.186395	0.863776	0.671689	0.00920587	0.262344	0.277146	1.43646	4.58871e-08
Ca_01867	DNA repair ATPase-related, putative, expressed	0.891828	4.37e-13	0.891732	3.58129e-13	-0.0174597	1	0.0300434	0.810293	-0.0933809	1	0.0317672	0.798979	-0.0987286	0.902043	0.0326935	0.789145	-0.112469	0.674047	-0.0398626	0.748812	0.332793	0.000215729	0.131624	0.128963
Ca_04816	glyceraldehyde-3-phosphate dehydrogenase, putative, expressed	-1.836	4.44e-13	-1.78526	6.95273e-13	-0.0709727	1	-0.270715	0.189399	0.0198389	1	-0.362334	0.0883092	-0.00796942	1	-0.34976	0.105454	-0.104442	0.956057	-0.11461	0.634977	-1.27666	7.36e-09	-1.21766	1.27074e-08
Ca_22265	uncharacterized glycosyltransferase, putative, expressed	2.62529	4.46e-13	2.73142	2.65951e-13	0.203392	1	0.255911	0.37981	0.162181	1	0.185752	0.545065	-0.0115736	1	0.0348635	0.928032	-0.0727761	0.991767	0.194344	0.543866	0.64069	0.0109568	1.87266	5.46131e-09
Ca_14291	rRNA-processing protein FCF, putative, expressed	1.07744	4.46e-13	0.807054	3.60218e-10	0.00173344	1	0.0814032	0.543928	0.081652	1	0.130787	0.310304	0.0517231	1	0.130702	0.309678	-0.0811492	0.901523	0.0589013	0.687083	0.0417205	0.751929	0.224517	0.0307853
Ca_18266	bile acid sodium symporter family protein, putative, expressed	2.44094	4.59e-13	0.968802	2.84407e-05	-0.141077	1	0.808666	0.0027525	-0.0831377	1	0.89614	0.00106498	-0.114009	1	0.614036	0.0268508	-0.1975	0.869485	0.846392	0.00258561	-0.214919	0.406657	0.22256	0.360599
Ca_23736	expressed protein	1.01667	4.62e-13	1.26194	2.08442e-15	0.0313282	1	0.150688	0.192722	0.0319882	1	0.0920041	0.456664	0.0148866	1	0.134381	0.267667	-0.0441813	0.981944	0.0480925	0.72984	0.242638	0.0153506	0.505649	3.51186e-06
Ca_20662	COBRA, putative, expressed	1.3538	4.67e-13	1.22701	4.17133e-12	-0.179658	1	-0.310317	0.0415602	-0.190202	0.854361	-0.299993	0.0597603	-0.328852	0.142481	-0.1843	0.253094	-0.338694	0.100488	-0.319664	0.0583919	0.365541	0.00566666	-0.111933	0.425176
Ca_14371	receptor protein kinase TMK1 precursor, putative, expressed	-1.49087	4.68e-13	-1.41575	1.33719e-12	-0.0746677	1	-0.152955	0.387662	0.00939901	1	-0.276818	0.113986	0.00885025	1	-0.280933	0.114069	-0.0506533	0.989476	-0.0800636	0.693603	-0.72656	4.46e-06	-1.18563	4.09555e-10
Ca_12870	DAG protein, chloroplast precursor, putative, expressed	1.19328	4.68e-13	0.817317	2.21021e-09	-0.046262	1	-0.121954	0.390789	0.0394037	1	-0.0137276	0.940483	-0.00312256	1	-0.0254213	0.884903	-0.0733289	0.947657	-0.051309	0.75718	-0.171863	0.15262	-0.256838	0.0238721
Ca_11423	ubiquitin carboxyl-terminal hydrolase family protein, expressed	1.21039	4.68e-13	1.02009	2.2966e-11	-0.164749	1	-0.214164	0.118274	-0.136402	0.997105	-0.257119	0.0715849	-0.0957761	0.986616	-0.205211	0.154885	-0.183998	0.528804	-0.107	0.493337	-0.140655	0.262697	-0.22284	0.0562605
Ca_02713	nuclear transcription factor Y subunit, putative, expressed	2.68379	4.7e-13	3.01695	3.9792e-14	0.0619479	1	0.338024	0.242333	-0.14987	1	0.407177	0.169167	-0.319145	0.802701	0.363539	0.225185	-0.216095	0.866974	0.34687	0.275338	0.887975	0.000688485	1.85685	8.28013e-09
Ca_21266	expressed protein	-1.88361	4.76e-13	-1.29854	1.59319e-09	-0.0247284	1	-0.302582	0.151444	0.0863958	1	-0.407063	0.0636632	0.042261	1	-0.358837	0.106002	0.0242775	0.99647	-0.167304	0.484212	-0.94261	2.59e-06	-0.967693	1.2945e-06
Ca_05576	ribose-5-phosphate isomerase A, putative, expressed	-1.32307	4.89e-13	-1.62715	2.71643e-15	0.0362478	1	0.241904	0.10983	0.152093	0.99595	0.3349	0.0340484	0.253374	0.40555	0.273608	0.0859015	0.206504	0.509562	0.442402	0.00611671	-0.530782	8.13e-05	-0.922927	6.07636e-09
Ca_20212	NotAvailable	1.27924	4.9e-13	0.685097	3.40428e-07	0.0355729	1	0.26476	0.0623337	-0.0618574	1	0.292489	0.0491944	-0.0714362	1	0.161289	0.283921	0.0534423	0.982995	0.138618	0.387676	0.627025	6.04e-06	0.602375	7.62319e-06
Ca_08991	malonyl CoA-acyl carrier protein transacylase, mitochondrial precursor, putative, expressed	-1.12154	4.93e-13	-1.24877	2.86948e-14	0.083837	1	0.0264231	0.87366	0.178804	0.732951	0.118856	0.384458	0.199736	0.494465	0.0578478	0.69243	0.130964	0.728616	0.108054	0.45507	-0.660139	2.15e-07	-0.826345	2.12352e-09
Ca_00665	expressed protein	-2.72838	4.96e-13	-3.04933	3.71884e-14	0.026695	1	0.77594	0.0113277	0.249575	1	0.695095	0.0280682	0.237584	0.967565	0.389584	0.223135	0.25045	0.835846	0.570613	0.0899911	-1.03828	9.28e-05	-0.33613	0.183138
Ca_13533	photosystem II 10 kDa polypeptide, chloroplast precursor, putative, expressed	-1.84274	5.02e-13	-1.33923	5.469e-10	-0.0792009	1	-0.0389969	0.885728	-0.0471609	1	0.157051	0.481571	-0.0356945	1	-0.0566939	0.823464	0.0912122	0.970149	0.010873	0.973508	-0.489481	0.00570454	0.156037	0.401548
Ca_08412	OTU-like cysteine protease family protein, putative, expressed	1.00396	5.12e-13	1.22216	2.91529e-15	0.149537	1	0.198973	0.0791754	0.172517	0.644583	0.258234	0.0294946	0.123627	0.826481	0.121665	0.310249	0.092639	0.848152	0.125418	0.324752	-0.358843	0.000437063	-0.384762	0.000144391
Ca_13426	cytochrome P450, putative, expressed	-2.24237	5.17e-13	-2.04864	3.43538e-12	0.307148	1	0.265802	0.306541	0.397849	0.592246	0.177568	0.519503	0.408294	0.44732	0.0881276	0.766846	0.221915	0.812491	0.375469	0.184856	-0.507418	0.0164933	-0.344983	0.0991613
Ca_17313	NHL repeat-containing protein, putative, expressed	-2.05425	5.17e-13	-1.62319	1.06212e-10	1.06045	2.79e-05	1.23377	7.1489e-07	1.06927	2.59e-05	1.70609	6.25956e-10	1.17074	4.55e-06	1.56297	4.39009e-09	1.29664	4.81e-07	1.69231	8.51957e-10	-0.527911	0.00684715	0.122731	0.56583
Ca_21607	PAP fibrillin family domain containing protein, expressed	-1.53901	5.19e-13	-0.994592	7.39907e-09	-0.0872685	1	-0.311333	0.0733132	0.0727423	1	-0.266592	0.141584	0.0618138	1	-0.378164	0.0382501	0.0286274	0.9931	-0.203104	0.29887	-1.01306	2.64e-08	-0.722953	6.55687e-06
Ca_00727	flavonol-3-O-glycoside-7-O-glucosyltransferase 1, putative, expressed	2.23258	5.19e-13	3.62668	7.93279e-18	0.0391399	1	-0.0249619	0.942561	-0.168153	1	0.0174791	0.95954	-0.202861	0.962114	-0.282345	0.276379	-0.192812	0.856397	-0.460738	0.0922893	1.81432	3.6e-10	1.37831	6.17682e-08
Ca_12754	expressed protein	1.16321	5.21e-13	0.725803	1.56618e-08	0.0261195	1	0.170698	0.19654	0.139479	0.972739	0.25626	0.0608661	0.0443915	1	0.169229	0.222143	0.0961746	0.878593	0.138059	0.348222	0.0923254	0.474496	0.404019	0.000420464
Ca_04839	PPR repeat containing protein, expressed	-1.01959	5.28e-13	-0.514463	1.00303e-06	-0.0272218	1	-0.106819	0.383264	-0.00859215	1	-0.241043	0.0485256	-0.0562466	1	-0.29082	0.0176048	-0.0258112	0.991767	-0.142972	0.275338	-0.862242	1.92e-10	-0.863698	1.32195e-10
Ca_04620	0	2.20275	5.34e-13	1.47954	3.11137e-09	-0.173681	1	0.812834	0.00104532	-0.135456	1	0.787263	0.00174945	-0.0983628	1	0.696329	0.00581856	-0.0457401	0.991767	0.556996	0.0359232	1.57858	4.7e-09	0.785156	0.000273889
Ca_05482	RAD23 DNA repair protein, putative, expressed	-0.843806	5.36e-13	-0.589231	1.78526e-09	0.120485	1	-0.057159	0.600296	0.114382	0.895907	-0.0614994	0.568417	0.0967851	0.889269	-0.0833903	0.418772	0.105805	0.687593	-0.039908	0.736127	-0.169996	0.0418215	-0.164838	0.0430295
Ca_22913	uridylyltransferase-related, putative, expressed	-1.50891	5.37e-13	-0.858846	9.68143e-08	-0.00427533	1	-0.3173	0.0635234	0.0125886	1	-0.257989	0.148466	0.000769491	1	-0.368197	0.0402136	0.00571928	0.999047	-0.249936	0.19608	-0.990574	2.86e-08	-0.858894	2.76737e-07
Ca_02463	prohibitin-2, putative, expressed	2.17106	5.42e-13	1.53178	1.02758e-09	-0.0781642	1	-0.347475	0.147739	0.0204663	1	-0.232743	0.360802	-0.0781162	1	-0.174577	0.499786	-0.183287	0.864241	-0.320104	0.234637	-0.147527	0.539549	0.100097	0.673148
Ca_02329	homeobox associated leucine zipper, putative, expressed	-1.93526	5.43e-13	-1.05643	1.63635e-07	-0.140766	1	-0.411775	0.0574616	-0.279222	0.845032	-0.318335	0.159253	0.0074387	1	-0.36585	0.109342	0.0502499	0.991767	-0.423833	0.0791164	-1.33262	1.06e-08	-0.618558	0.000825657
Ca_03471	0	1.8683	5.48e-13	3.08113	3.25672e-18	-0.158222	1	0.130434	0.571006	-0.231145	0.949396	0.173247	0.438802	-0.169732	0.963777	0.0718279	0.769306	-0.0878818	0.974769	-0.0632728	0.809485	1.17003	6.37e-08	-0.149839	0.433005
Ca_00957	thiamin pyrophosphokinase 1, putative, expressed	1.86226	5.49e-13	1.04956	1.28815e-07	-0.167806	1	0.268728	0.19753	-0.147812	1	0.358606	0.0945353	-0.193066	0.917343	0.296847	0.173742	-0.21695	0.706365	0.25155	0.276699	0.744076	9.75e-05	-0.219829	0.241791
Ca_07476	expressed protein	-1.7987	5.57e-13	-1.60404	6.42037e-12	-0.278041	0.961598	-0.567627	0.00603591	-0.175456	1	-0.627407	0.00299892	-0.186091	0.925004	-0.858704	4.84362e-05	-0.179706	0.812491	-0.491471	0.0271093	-0.484696	0.00528718	-0.392513	0.0205646
Ca_09446	SCAR-like protein 1, putative, expressed	-1.40691	5.62e-13	-0.648351	4.21807e-06	0.136563	1	0.195627	0.229273	-0.0322656	1	0.0211267	0.922138	0.0541954	1	0.037691	0.852028	0.0735232	0.966993	0.183106	0.309497	-0.234995	0.0921801	-0.252745	0.0609458
Ca_04724	peptidyl-prolyl cis-trans isomerase, putative, expressed	-1.28982	5.67e-13	-0.296549	0.0107552	-0.0623549	1	-0.205044	0.16565	-0.116972	1	0.0476172	0.791338	-0.00209374	1	-0.069343	0.678011	0.312286	0.12828	0.0662942	0.708777	-0.538059	5.34e-05	-0.0214615	0.892548
Ca_16402	methylthioribose kinase, putative, expressed	-1.57362	5.7e-13	-1.21968	1.57096e-10	0.192734	1	0.0923358	0.65475	0.0127146	1	-0.0412263	0.857616	0.0339268	1	-0.120958	0.535325	0.0169028	0.99647	-0.0231057	0.926175	-0.535989	0.00058316	-0.262249	0.0802799
Ca_16840	expressed protein	1.61174	5.75e-13	2.26387	1.33937e-16	0.0895118	1	-0.345153	0.0562537	0.0265895	1	-0.204883	0.283381	-0.00233593	1	-0.277232	0.14588	-0.0889263	0.961116	-0.310777	0.127065	-0.126396	0.475441	-0.282306	0.0713879
Ca_21100	RNA recognition motif containing protein, expressed	1.02137	5.76e-13	0.558736	2.46538e-07	-0.0415241	1	0.192666	0.101145	-0.0177262	1	0.282281	0.0210761	-0.0278696	1	0.205288	0.0970094	0.0144945	0.995793	0.0666257	0.629834	-0.386392	0.000207103	-0.206829	0.0359336
Ca_19650	inner membrane protein, putative, expressed	1.34759	5.77e-13	0.94246	1.70748e-09	-0.0763622	1	0.262089	0.086049	-0.0503529	1	0.249744	0.114478	-0.0917634	1	0.198423	0.219375	-0.101483	0.902962	0.150687	0.380888	0.0917782	0.547488	0.0737607	0.618798
Ca_06881	GTPase of unknown function domain containing protein, putative, expressed	0.920304	5.94e-13	0.366843	4.39752e-05	-0.168134	0.716392	0.0255532	0.848705	-0.0930674	1	0.118853	0.287338	-0.0844991	0.966381	0.0597953	0.608132	-0.140976	0.539739	0.0872249	0.466643	0.152387	0.101435	0.158257	0.0776439
Ca_08096	phytochrome B, putative, expressed	1.05938	5.97e-13	1.88371	2.78007e-19	-0.20316	0.607436	-0.249392	0.0394926	-0.135014	0.949259	-0.3337	0.00824953	-0.186845	0.509652	-0.320643	0.01139	-0.313058	0.0360256	-0.256658	0.0554537	-0.136751	0.213151	0.229504	0.0250426
Ca_03933	transmembrane protein, putative, expressed	1.59652	5.98e-13	2.35426	4.29174e-17	-0.0484939	1	-0.00650956	0.986777	-0.160373	1	0.0409847	0.857616	-0.196199	0.821273	-0.0683551	0.742325	-0.204122	0.658805	-0.119054	0.563257	0.92224	3.47e-07	0.709091	1.99977e-05
Ca_13599	expressed protein	1.5596	6.01e-13	0.862631	1.6896e-07	-0.0891337	1	0.34961	0.0437597	-0.0160797	1	0.28161	0.11793	-0.0645816	1	0.301161	0.0999275	-0.121527	0.887745	0.07772	0.710452	0.11069	0.534374	0.227986	0.133885
Ca_15546	ectonucleotide pyrophosphatase/phosphodiesterase family member 1, putative, expressed	1.26042	6.04e-13	1.56809	2.2982e-15	0.094285	1	-0.270848	0.0571987	0.0316169	1	-0.25383	0.0872289	0.0494215	1	-0.156637	0.299385	0.103777	0.879812	-0.199466	0.214534	0.223099	0.0787812	0.0666049	0.634163
Ca_15643	CAMK_KIN1/SNF1/Nim1_like.20 - CAMK includes calcium/calmodulin depedent protein kinases, expressed	4.48858	6.07e-13	5.67404	3.17845e-14	0.211894	1	-0.466569	0.265214	0.170811	1	-0.853854	0.0476884	0.0435408	1	-0.746568	0.0853082	0.0639642	0.993392	-0.544035	0.236971	0.470385	0.380115	0.510053	0.457777
Ca_09363	expressed protein	1.66573	6.09e-13	1.93976	1.25104e-14	-0.101661	1	-0.176757	0.363888	-0.00414842	1	0.14006	0.487895	0.0936865	1	-0.0801562	0.708177	0.192893	0.722193	-0.0832141	0.710745	0.130421	0.478733	0.603815	0.000268688
Ca_19733	expressed protein	1.28351	6.09e-13	1.00896	1.2927e-10	-0.0977794	1	-0.13144	0.384939	-0.00751055	1	0.130503	0.396849	0.00610559	1	0.0204152	0.916612	-0.033249	0.991767	-0.0387059	0.835276	0.201249	0.128072	0.204846	0.103678
Ca_12373	expressed protein	3.20766	6.09e-13	2.21893	1.79542e-09	-0.358026	1	-0.508514	0.120056	-0.191788	1	-0.0806809	0.843878	-0.254608	0.966021	0.118238	0.754497	-0.41202	0.556894	-0.0350996	0.939736	1.20225	0.000320908	0.744156	0.0180458
Ca_22618	bZIP transcription factor domain containing protein, expressed	2.39304	6.43e-13	2.84452	4.58436e-15	0.117914	1	0.0334802	0.920711	0.0643279	1	0.422921	0.0990007	0.231573	0.921877	0.30764	0.237252	0.308678	0.593917	0.230511	0.40683	0.82685	0.000753922	0.315139	0.177755
Ca_22444	heat shock protein DnaJ, putative, expressed	-1.889	6.43e-13	-0.66232	0.000185834	0.314497	0.849167	0.238843	0.274626	0.288786	0.769493	0.251198	0.262858	0.110051	1	0.00400013	0.993168	0.224603	0.712318	0.156211	0.524422	-0.136036	0.510519	0.797468	3.22249e-05
Ca_06549	cyclin-T1-4, putative, expressed	0.882973	6.47e-13	1.087	2.99911e-15	0.0910495	1	-0.0164402	0.904602	0.0326478	1	0.0818407	0.45551	0.0185759	1	-0.021114	0.871431	-0.0928026	0.796815	-0.0450181	0.714508	-0.208545	0.0177344	-0.180312	0.0361536
Ca_17144	phenylalanine ammonia-lyase, putative, expressed	2.08337	6.48e-13	1.54628	4.11436e-10	0.156783	1	0.730777	0.00223967	0.0226401	1	0.583144	0.0169777	-0.0620954	1	0.59037	0.0157498	-0.0168654	0.99647	0.400574	0.127658	1.07371	1.83e-06	0.434434	0.0269004
Ca_11229	protein transport protein-related, putative, expressed	-1.08646	6.51e-13	-0.933761	1.90772e-11	-0.0310404	1	-0.0744267	0.597253	0.0176463	1	-0.144179	0.275271	0.0218501	1	-0.0700382	0.612907	0.00929411	0.99647	-0.0792149	0.587419	-0.299466	0.00536005	-0.69591	4.06968e-08
Ca_12018	myosin heavy chain-related, putative, expressed	-2.06514	6.54e-13	-1.52087	4.18783e-10	0.301758	1	-0.129253	0.626657	0.473104	0.265702	-0.261797	0.289315	0.402926	0.393856	-0.163302	0.51961	0.467392	0.179228	-0.0348329	0.913011	-0.616024	0.00202781	-0.854058	3.45623e-05
Ca_04497	dihydrodipicolinate reductase, putative, expressed	-2.06261	6.61e-13	-2.0505	5.71005e-13	0.0445239	1	-0.719881	0.00273281	0.251515	0.972258	-0.446716	0.0680108	0.375857	0.462891	-0.373973	0.128587	0.313571	0.535687	-0.160277	0.550626	-1.10482	9.87e-07	-0.856358	3.50303e-05
Ca_01768	NotAvailable	0.73825	6.66e-13	0.90077	3.7566e-15	0.0594991	1	-0.0542298	0.566696	0.0192186	1	-0.069361	0.450852	0.0587473	0.992203	-0.0601122	0.517042	-0.0127667	0.993957	-0.0799215	0.40702	-0.12837	0.0870856	-0.147678	0.040703
Ca_03871	RFC4 - Putative clamp loader of PCNA, replication factor C subunit 4, expressed	1.32868	6.66e-13	1.54336	1.45129e-14	0.0202146	1	-0.0967356	0.562738	0.0320897	1	-0.216637	0.169167	0.0339394	1	-0.211293	0.18587	-0.054603	0.984296	-0.222562	0.191204	0.118791	0.414252	0.395417	0.00246884
Ca_21386	OsSCP63 - Putative Serine Carboxypeptidase homologue, expressed	-2.92922	6.75e-13	-2.47584	6.41972e-12	0.542933	0.808486	-0.897595	0.00807178	0.819193	0.114126	-0.467514	0.171138	0.972136	0.0221023	-0.504564	0.141612	0.680936	0.191293	-0.147187	0.703338	-0.447883	0.0944942	-0.510192	0.0405443
Ca_05431	peptidase, T1 family, putative, expressed	0.900622	6.76e-13	0.640121	1.48738e-09	-0.0642314	1	-0.107843	0.316964	-0.0366334	1	-0.0539341	0.649909	-0.0919651	0.939743	-0.0787205	0.483321	-0.0754099	0.880551	-0.0919385	0.433792	-0.119989	0.200744	-0.191738	0.0287451
Ca_16359	ZOS1-12 - C2H2 zinc finger protein, expressed	-2.63257	6.76e-13	-2.42673	3.02641e-12	0.7349	0.0864832	-0.233741	0.470139	0.961725	0.00586459	-0.158139	0.643248	1.02138	0.0025604	0.0611366	0.873252	1.05417	0.00137716	0.100551	0.7865	-1.06487	4.92e-05	-1.08047	2.89214e-05
Ca_07160	suppressor of stem-loop protein 1, putative, expressed	1.03074	6.78e-13	1.09422	1.25708e-13	-0.00740828	1	0.11011	0.372301	-0.089757	1	-0.0167967	0.915796	-0.0471355	1	0.155093	0.214585	-0.0373033	0.989327	0.0955811	0.475771	-0.0312779	0.814868	-0.0477239	0.684184
Ca_15335	peptide transporter PTR2, putative, expressed	-3.15682	6.83e-13	-3.30266	2.3949e-13	-0.027347	1	-0.381008	0.319439	0.211731	1	-0.131336	0.766484	0.16899	1	-0.42847	0.271386	-0.337815	0.785959	-0.213998	0.616584	-1.36705	1.46e-05	-1.37474	9.97024e-06
Ca_09809	fasciclin-like arabinogalactan protein 8 precursor, putative, expressed	-1.7761	6.9e-13	-2.7408	2.05467e-17	-0.124138	1	-0.0544381	0.830507	-0.113921	1	0.207988	0.334902	-0.0624462	1	0.229754	0.28543	0.11522	0.940247	0.302184	0.187555	-0.849801	6.96e-06	-1.01016	2.89408e-07
Ca_12008	PPR repeat domain containing protein, putative, expressed	-1.7412	6.9e-13	-1.67021	1.55654e-12	-0.0371231	1	-0.28516	0.154807	0.0887842	1	-0.265453	0.203138	0.000295728	1	-0.320869	0.126126	0.0612076	0.989476	0.0155791	0.958679	-1.21295	1.07e-08	-0.969972	4.42376e-07
Ca_22092	transcriptional regulator, putative, expressed	-2.17785	7.04e-13	-1.09303	7.10258e-07	0.944633	0.000562765	-0.213088	0.405426	0.853467	0.00240211	-0.173756	0.511949	0.792193	0.00555956	-0.346377	0.176632	0.783068	0.00523588	-0.063249	0.840185	0.459512	0.0269681	-0.280106	0.176186
Ca_14832	CAMK_CAMK_like.20 - CAMK includes calcium/calmodulin depedent protein kinases, expressed	-1.35176	7.06e-13	-0.65555	2.115e-06	0.153685	1	-0.270597	0.0818921	0.0823504	1	-0.275955	0.0879403	0.220431	0.611392	-0.360365	0.0270529	0.155962	0.747503	-0.182895	0.293952	-0.356192	0.00751178	-0.103099	0.468976
Ca_13335	tyrosine protein kinase domain containing protein, putative, expressed	3.80418	7.24e-13	4.85621	2.9883e-15	-0.256736	1	0.693447	0.0363782	-0.565581	0.544365	0.427251	0.218528	-0.528914	0.515668	0.553183	0.113377	-0.566596	0.340975	0.204595	0.597465	4.47937	1.95e-13	2.59231	6.87682e-08
Ca_05859	trehalase precursor, putative, expressed	-1.14844	7.26e-13	-0.842725	1.04223e-09	0.0585977	1	0.131496	0.35145	0.0239998	1	0.113746	0.435817	-0.0153508	1	0.0324995	0.849114	0.182692	0.513089	0.165416	0.274758	-0.291696	0.0103371	0.0144807	0.922874
Ca_25012	notchless protein, putative, expressed	1.12059	7.28e-13	0.783221	2.35196e-09	-0.0245495	1	0.120675	0.370199	-0.017011	1	0.105046	0.449192	-0.0334344	1	0.0911135	0.51416	-0.0706013	0.946319	0.116775	0.421947	0.0283558	0.847507	0.192998	0.0811425
Ca_17473	ABC transporter, ATP-binding protein, putative, expressed	1.14189	7.28e-13	0.301601	0.00421923	-0.127209	1	0.186274	0.16021	-0.0519567	1	0.178563	0.196728	-0.105325	0.966702	0.153917	0.270916	-0.120906	0.791857	0.147185	0.321505	0.192681	0.095484	-0.298718	0.00739515
Ca_03116	SAC domain containing protein, putative, expressed	1.00595	7.46e-13	1.41755	1.18693e-16	-0.0110276	1	-0.0359069	0.802057	-0.0851953	1	-0.200612	0.0985388	-0.093026	0.967037	-0.150355	0.223146	-0.176286	0.421859	-0.133233	0.310731	0.0997118	0.35918	-0.120062	0.238393
Ca_02814	transportin-2, putative, expressed	-1.6982	7.54e-13	-1.67325	8.83095e-13	-0.0452638	1	-0.328407	0.0915306	0.114529	1	-0.281463	0.165246	0.184238	0.915976	-0.248144	0.226792	0.149055	0.865085	-0.0547075	0.826018	-1.17535	1.32e-08	-1.31042	1.08021e-09
Ca_03939	peroxiredoxin, putative, expressed	-1.52776	7.68e-13	-1.47652	1.41605e-12	0.0239363	1	-0.116565	0.549384	0.147794	1	-0.167797	0.372655	0.0327763	1	-0.247359	0.185234	0.0489399	0.990618	-0.104297	0.614306	-0.910767	2.13e-07	-0.545168	0.000341227
Ca_05071	Ser/Thr protein phosphatase family protein, putative, expressed	2.38128	7.86e-13	3.13405	1.73905e-15	0.226908	1	0.61796	0.0204842	0.0617789	1	0.683357	0.0137972	-0.101549	1	0.530947	0.0568039	-0.0278737	0.99647	0.203984	0.500408	1.62976	1.4e-08	1.51293	5.27299e-08
Ca_12363	helix-loop-helix DNA-binding protein, putative, expressed	-3.05109	7.86e-13	-3.56094	2.56025e-14	0.533513	0.844601	0.325942	0.404872	0.536741	0.663772	0.119294	0.793711	0.585569	0.445109	-0.0918468	0.845962	0.426053	0.631992	0.530872	0.194885	-1.11686	0.000138385	-1.20666	3.40493e-05
Ca_20084	ATP synthase gamma chain, putative, expressed	1.37475	7.87e-13	1.41119	3.35742e-13	-0.0805584	1	-0.255186	0.103635	-0.0905167	1	-0.176438	0.285002	-0.145464	0.921877	-0.191868	0.245565	-0.111056	0.885881	-0.187697	0.283807	-0.0873918	0.586661	-0.27693	0.0409586
Ca_05538	lipid phosphatase protein, putative, expressed	2.56065	7.87e-13	1.96082	3.78727e-10	-0.243576	1	-0.317664	0.272659	-0.299493	0.968675	-0.218703	0.473453	-0.396122	0.605054	-0.202522	0.507208	-0.525806	0.213556	-0.375832	0.237008	0.698435	0.00544216	0.47693	0.059668
Ca_15056	rieske domain containing protein, expressed	-1.31515	7.89e-13	-0.668138	1.08298e-06	-0.0767417	1	-0.239792	0.115946	-0.00616148	1	-0.181105	0.257411	0.0164979	1	-0.310047	0.0522266	-0.0195069	0.995349	-0.164873	0.334042	-0.862083	4.12e-08	-0.850135	3.83981e-08
Ca_06892	oxidoreductase, short chain dehydrogenase/reductase family domain containing family, expressed	-1.66389	7.9e-13	-2.15583	1.38627e-15	0.000798898	1	-0.100235	0.648602	0.258303	0.767699	-0.0625183	0.788638	0.18525	0.902946	-0.0832082	0.704064	0.146393	0.865085	0.197067	0.35815	-0.880971	1.58e-06	-0.389521	0.0149749
Ca_10781	zinc finger, C3HC4 type domain containing protein, expressed	1.51159	7.91e-13	1.36103	8.64495e-12	-0.296684	0.550696	0.0191305	0.936412	-0.224944	0.807507	-0.118215	0.532085	-0.37461	0.133333	-0.165613	0.362953	-0.357864	0.138518	-0.156768	0.419552	0.701214	1.56e-05	0.587972	0.000149746
Ca_05557	MATE efflux family protein, putative, expressed	1.65365	7.97e-13	2.08704	2.44433e-15	0.0335141	1	-0.0596484	0.794489	0.0785882	1	-0.0303893	0.902822	-0.160572	0.950523	-0.14123	0.483684	-0.112641	0.927138	-0.178246	0.398644	0.656908	0.000124235	0.859447	1.82403e-06
Ca_28173	LSTK-1-like kinase, putative, expressed	1.5694	8.1e-13	1.30968	4.69541e-11	0.235404	1	0.194176	0.292477	0.0252327	1	-0.123378	0.531288	-0.0446926	1	0.0406364	0.858186	-0.0375739	0.991767	0.092487	0.664667	0.251131	0.116793	0.204668	0.193436
Ca_03921	thioredoxin, putative, expressed	-1.63151	8.1e-13	-1.13154	2.45788e-09	-0.0108044	1	-0.271842	0.148333	0.0780127	1	-0.285765	0.1436	0.0681494	1	-0.2906	0.140741	0.0808217	0.974676	-0.115618	0.597683	-0.925107	5.18e-07	-0.712366	2.53458e-05
Ca_21685	nodulin, putative, expressed	1.34797	8.1e-13	1.20547	9.266e-12	-0.0863204	1	-0.322331	0.0381605	-0.0515833	1	-0.3781	0.0199873	-0.11843	0.9745	-0.350569	0.0312162	-0.14471	0.782287	-0.30786	0.0753665	0.157624	0.268392	-0.0813231	0.581672
Ca_17351	ankyrin repeat family protein, putative, expressed	2.25989	8.1e-13	3.88911	3.25672e-18	-0.173333	1	-0.0194869	0.957304	-0.437268	0.430435	-0.145004	0.591517	-0.359612	0.575288	-0.162188	0.538158	-0.215796	0.81376	-0.22271	0.415224	3.21944	7.58e-15	2.50392	1.16986e-12
Ca_05027	remorin family protein, putative, expressed	2.08319	8.1e-13	1.22731	7.8475e-08	-0.281314	1	0.0243069	0.94173	-0.199636	1	-0.100566	0.717573	-0.317203	0.643911	-0.0511228	0.864683	-0.3275	0.490793	-0.0298256	0.927838	0.912381	2.95e-05	0.35291	0.0856514
Ca_20395	expressed protein	1.30006	8.16e-13	0.825386	1.70885e-08	-0.0768982	1	-0.0941089	0.572561	0.0442521	1	-0.0472484	0.797985	0.0640441	1	-0.0913447	0.578512	0.0103449	0.997378	-0.102836	0.552195	-0.29875	0.021586	-0.655915	3.31009e-06
Ca_22185	expressed protein	-0.922376	8.19e-13	-0.53408	1.12185e-07	-0.0221461	1	-0.112861	0.310752	0.0053966	1	-0.0272079	0.841514	-0.0120496	1	-0.159796	0.159539	0.00433025	0.999047	0.0370392	0.782505	-0.676382	5.51e-09	-0.756714	3.76265e-10
Ca_02978	expressed protein	1.24188	8.22e-13	0.484968	6.48276e-05	-0.138815	1	0.234212	0.103285	-0.0126207	1	0.147185	0.33296	-0.0476433	1	0.150548	0.320557	-0.0705092	0.96068	0.0816279	0.629299	-0.158644	0.226466	-0.151129	0.228564
Ca_02328	palmitoyl-protein thioesterase 1 precursor, putative, expressed	-1.74418	8.36e-13	-1.33232	3.00243e-10	-0.078461	1	-0.123473	0.583288	0.0479788	1	-0.186366	0.387764	-0.0857939	1	-0.320429	0.131612	-0.0703393	0.985851	-0.178379	0.432049	-0.451346	0.00828294	-0.255541	0.131348
Ca_01702	NotAvailable	-1.03522	8.66e-13	-0.376009	0.000175589	0.0132066	1	-0.129833	0.29718	0.0772254	1	-0.114297	0.375745	0.0743111	1	-0.18942	0.136168	0.091944	0.867173	-0.187402	0.169156	-0.363312	0.000587896	-0.253469	0.0125062
Ca_13855	gibberellin response modulator protein, putative, expressed	1.71158	8.73e-13	1.56468	8.42104e-12	0.151641	1	0.782367	9.30592e-05	0.021605	1	0.573137	0.00476266	-0.0455351	1	0.466568	0.0226601	-0.0291109	0.993717	0.460141	0.0311006	1.40882	5.21e-10	1.20002	1.1995e-08
Ca_03229	methyltransferase, putative, expressed	1.1079	8.73e-13	0.35768	0.000662509	-0.102981	1	-0.0425435	0.785453	-0.0012178	1	0.0865514	0.54012	-0.0999719	0.967565	0.0805767	0.564724	-0.213629	0.326651	-0.00989292	0.959188	-0.2255	0.0464102	-0.0154448	0.91396
Ca_01751	ATP synthase B chain, chloroplast precursor, putative, expressed	-1.33269	8.76e-13	-0.850544	1.62395e-08	-0.0691375	1	-0.1545	0.337543	-8.97e-05	1	-0.14565	0.377797	-0.034338	1	-0.275419	0.0920675	-0.0498956	0.988961	-0.0623095	0.742716	-1.02412	1.98e-09	-1.13871	1.58853e-10
Ca_01233	NAD dependent epimerase/dehydratase family protein, putative, expressed	1.12569	8.76e-13	0.284005	0.00641275	-0.0517706	1	0.00512265	0.984982	-0.0703232	1	0.0319448	0.848052	0.0395982	1	0.0649934	0.660405	-0.134886	0.725434	0.00919312	0.963909	-0.207952	0.0682598	-0.845514	2.45514e-09
Ca_15995	S-adenosyl-l-methionine decarboxylase leader peptide, putative, expressed	0.917	8.86e-13	0.716194	2.37861e-10	0.147909	0.949683	0.162461	0.132267	-0.00522853	1	0.109834	0.334923	0.0784546	0.981088	0.151803	0.181465	0.0901153	0.832802	0.175864	0.145149	0.560804	1.75e-07	-0.191873	0.0335107
Ca_09601	aminotransferase, putative, expressed	-1.46498	8.95e-13	-1.15335	1.76779e-10	0.0579214	1	-0.160019	0.368258	0.0604485	1	-0.22913	0.198075	0.0772928	1	-0.229089	0.203334	0.0115237	0.997378	-0.0272949	0.905569	-0.440754	0.00260241	-0.611242	5.13451e-05
Ca_25207	CorA-like magnesium transporter protein, putative, expressed	1.13684	9.15e-13	1.25319	6.65924e-14	0.0114313	1	-0.118467	0.38947	-0.0290233	1	-0.00773043	0.968236	-0.0720167	1	-0.0195154	0.912189	-0.0927271	0.886238	-0.0434634	0.791246	0.335551	0.00364994	0.356882	0.00167569
Ca_19819	AIG1, putative, expressed	0.978307	9.17e-13	1.48066	2.45521e-17	0.106299	1	0.00148904	0.999497	0.00734441	1	-0.00728067	0.96495	-0.00279377	1	-0.0065382	0.971676	0.0276357	0.991767	-0.0305606	0.835983	0.374714	0.000227822	0.605024	1.08024e-07
Ca_00376	GDSL-like lipase/acylhydrolase, putative, expressed	-1.50693	9.17e-13	-1.06102	2.15466e-09	0.143702	1	-0.102086	0.607272	0.0928262	1	-0.188283	0.312499	0.177701	0.881676	-0.199513	0.283874	0.0911893	0.953913	-0.167196	0.39952	-0.314656	0.0356587	-0.0055756	0.981949
Ca_13395	MRH1, putative, expressed	1.22092	9.36e-13	1.47992	7.32192e-15	0.0123963	1	0.0503646	0.76659	-0.0702765	1	0.0334589	0.853621	-0.0834525	1	0.00637615	0.978253	-0.128238	0.801965	-0.0665944	0.69725	0.376377	0.0023259	0.251536	0.0364741
Ca_22546	ubiquitin-conjugating enzyme domain containing protein, expressed	1.35475	9.4e-13	1.21937	1.15292e-11	-0.0890656	1	0.145115	0.373157	-0.0240597	1	0.225792	0.164407	-0.0627073	1	0.268653	0.101615	-0.107052	0.892111	0.184059	0.290189	0.25355	0.0686564	0.373055	0.00607342
Ca_04725	translocon-associated protein subunit alpha precursor, putative, expressed	0.950521	9.44e-13	0.718275	5.28536e-10	-0.0178661	1	0.0285404	0.837475	0.00857931	1	0.0192806	0.895707	-0.0823994	0.97814	0.00406308	0.983301	-0.0887491	0.853817	-0.0367464	0.792665	-0.0696685	0.523511	-0.0203433	0.864568
Ca_15487	expressed protein	-2.14346	9.49e-13	-1.20192	1.55814e-07	-0.0751257	1	-0.204601	0.429481	0.0420878	1	-0.409017	0.106695	0.128418	1	-0.43425	0.0922719	0.149424	0.925497	-0.224304	0.41551	-0.656098	0.00189356	-0.178099	0.419976
Ca_05720	thaumatin, putative, expressed	8.97113	9.49e-13	5.92893	7.79519e-10	0.104974	1	0.00634849	1	-0.604805	1	0.129036	0.88753	-1.04085	0.556442	0.476019	0.528692	-0.859986	0.596109	0.0238097	0.983953	8.37376	2.2e-11	1.57224	0.0290273
Ca_13308	transcription factor X1, putative, expressed	-0.863447	9.52e-13	-0.787395	7.3256e-12	0.182767	0.47521	0.0827442	0.446498	0.0751393	1	0.0792767	0.470458	0.105508	0.859878	0.0729395	0.507798	0.0732487	0.882336	0.118377	0.300498	-0.203775	0.019251	0.00572227	0.962714
Ca_13894	YT521-B-like family domain containing protein, expressed	1.64083	9.59e-13	1.91326	2.16299e-14	0.0970467	1	0.406251	0.0315888	-0.0372361	1	0.335343	0.0877405	-0.0744082	1	0.199546	0.317714	-0.117102	0.919767	0.188626	0.375522	0.661355	0.000105463	0.393815	0.0139768
Ca_20296	CW-type Zinc Finger, putative, expressed	1.34828	9.75e-13	1.284	2.59243e-12	-0.0709325	1	-0.167576	0.297239	-0.106609	1	-0.183582	0.263201	-0.132069	0.955278	-0.143455	0.38453	-0.227299	0.450896	-0.125926	0.477493	0.232891	0.09249	0.00417242	0.985937
Ca_10630	glycosyl hydrolase, family 31, putative, expressed	-1.04327	1.01e-12	-0.561412	5.0353e-07	0.153682	1	0.079193	0.559346	0.144521	0.898016	-0.081971	0.544578	0.197321	0.459258	-0.0071013	0.971242	0.216443	0.270497	0.107518	0.436665	-0.325175	0.00214942	-0.614835	2.68743e-07
Ca_18863	chloroplastic group IIA intron splicing facilitator CRS1, chloroplast precursor, putative, expressed	-1.25142	1.02e-12	-0.874064	2.15651e-09	0.144262	1	-0.240292	0.0991655	0.121291	1	-0.109153	0.488508	0.0837216	1	-0.123976	0.422061	0.126836	0.826165	-0.144354	0.377265	-0.371167	0.0032155	-0.0925285	0.485406
Ca_05223	GDSL-like lipase/acylhydrolase, putative, expressed	0.943983	1.04e-12	0.573169	5.48313e-08	0.0276346	1	-0.0382196	0.775827	0.0701617	1	0.0551293	0.665593	0.0853353	0.971591	0.0239489	0.865783	0.0928533	0.833778	-0.0172278	0.90937	-0.332672	0.000645493	-0.375012	0.000128285
Ca_03567	uncharacterized aarF domain-containing protein kinase 4, putative, expressed	1.27441	1.05e-12	1.2724	9.47075e-13	-0.0215244	1	0.223015	0.130699	-0.0588636	1	0.2029	0.186954	-0.0785095	1	0.215691	0.164285	-0.122266	0.836849	0.155552	0.346874	-0.0242061	0.891027	-0.272871	0.0326746
Ca_03724	transporter, monovalent cation:proton antiporter-2 family, putative, expressed	1.24041	1.06e-12	1.30081	2.89545e-13	0.0124721	1	0.0854417	0.600617	-0.150889	0.983155	-0.0631487	0.711051	-0.181484	0.718598	-0.0769256	0.634157	-0.160733	0.674117	-0.118506	0.472015	0.581616	1.51e-05	0.0417764	0.779073
Ca_03998	protein phosphatase 2C, putative, expressed	-1.38541	1.06e-12	-0.190782	0.132059	0.0126768	1	0.0335932	0.872645	0.100952	1	-0.0917076	0.61383	-0.019257	1	-0.201359	0.238295	0.0338635	0.991767	-0.00301704	0.993476	-0.187964	0.19375	0.0174711	0.922924
Ca_11717	expressed protein	-1.82331	1.07e-12	-1.09265	6.33777e-08	-0.0492955	1	-0.342189	0.109874	0.166676	1	-0.204153	0.369894	0.0318876	1	-0.248084	0.271032	-0.189977	0.809297	0.0573317	0.834636	-0.585384	0.00135271	0.317579	0.0746214
Ca_09394	heat shock protein DnaJ, putative, expressed	2.51676	1.07e-12	1.90505	8.9218e-10	-0.346499	1	0.0131212	0.978513	-0.387192	0.686866	0.164667	0.584517	-0.282688	0.845975	0.0327246	0.931181	-0.417418	0.384855	0.132932	0.680742	1.06997	8.78e-05	0.720774	0.0061604
Ca_03210	SRP40, C-terminal domain containing protein, expressed	1.30405	1.1e-12	0.640878	2.3663e-06	-0.0316563	1	0.0984042	0.558523	-0.0559195	1	0.342574	0.0313597	-0.0352819	1	0.260352	0.105056	-0.00780165	0.998923	0.135418	0.429903	-0.119312	0.411624	0.183998	0.161252
Ca_09826	protein kinase family protein, putative, expressed	0.883481	1.11e-12	0.846273	2.56332e-12	0.0745977	1	-0.0454863	0.711405	-0.0103344	1	-0.0265236	0.839978	-0.084319	0.965856	-0.072104	0.523886	-0.103412	0.749839	-0.0769992	0.520201	0.215651	0.0164867	0.0059124	0.962714
Ca_16648	leucine rich repeat domain containing protein, putative, expressed	2.84785	1.12e-12	3.3591	3.58111e-14	0.317918	1	1.07072	0.000781814	0.316532	0.991445	1.04333	0.00120699	0.278366	0.93297	0.843201	0.00933612	0.342282	0.674812	0.805751	0.0171456	1.01853	0.000392288	1.84554	5.22388e-08
Ca_17625	ORM1, putative, expressed	1.09203	1.12e-12	1.34338	5.6051e-15	0.0309212	1	0.00836379	0.967122	0.0222162	1	0.088002	0.531288	-0.108654	0.955278	0.0623464	0.666307	-0.00923737	0.99647	0.0152528	0.933422	0.353378	0.00159989	0.760798	1.28568e-08
Ca_06382	chloroplast unusual positioning protein, putative, expressed	-2.21888	1.12e-12	-2.52798	5.50749e-14	0.32753	1	0.445422	0.0862994	0.542496	0.203457	0.30477	0.264359	0.522906	0.194314	0.52095	0.0559053	0.517498	0.161506	0.669642	0.0171456	-1.09543	4.84e-06	-1.39485	6.04476e-08
Ca_00173	DnaK family protein, putative, expressed	1.77412	1.14e-12	0.511861	0.00198255	-0.331503	0.686179	-0.199505	0.351702	-0.11564	1	-0.0803434	0.743271	-0.0618477	1	-0.0441453	0.866051	-0.114143	0.943547	-0.0792126	0.753161	-0.381087	0.0322518	-0.683657	0.00016021
Ca_22300	ZOS2-17 - C2H2 zinc finger protein, expressed	-1.89091	1.17e-12	-1.23338	1.17355e-08	-0.103666	1	-0.863238	0.000170215	-0.100482	1	-0.960055	3.5661e-05	0.0265098	1	-0.918573	7.22449e-05	-0.138574	0.91824	-0.635402	0.00767826	-1.20905	7.24e-08	-0.426817	0.0198356
Ca_04825	HMG1/2, putative, expressed	1.16659	1.17e-12	1.24326	2.08752e-13	0.0527421	1	0.119462	0.411087	-0.00236114	1	0.172564	0.230535	0.0129206	1	0.120058	0.40994	0.0216586	0.993394	0.0605415	0.715128	0.00827847	0.96115	0.510982	3.46075e-05
Ca_04447	ATP binding protein, putative, expressed	0.957098	1.17e-12	0.981052	5.47523e-13	0.0306526	1	-0.0773266	0.531065	-0.0332739	1	-0.0326279	0.814722	-0.0519271	1	-0.0432312	0.74194	-0.124987	0.673701	-0.0694056	0.597546	0.122677	0.234195	-0.0396329	0.729367
Ca_16612	pectate lyase precursor, putative, expressed	-2.52646	1.2e-12	-4.18657	1.72614e-17	-0.0327992	1	-0.343456	0.245872	0.0362797	1	-0.285541	0.35462	-0.0132494	1	-0.131734	0.689928	0.0691751	0.991767	0.12201	0.727995	-0.642371	0.00875829	-1.31628	1.4475e-06
Ca_15528	pre-mRNA-processing factor 31, putative, expressed	0.924029	1.2e-12	1.12455	7.35353e-15	0.00159572	1	-0.0299138	0.824569	-0.038584	1	-0.0693082	0.564876	-0.00853228	1	-0.0545095	0.654674	-0.0669834	0.922495	-0.0917633	0.454269	0.138466	0.157077	-0.0273585	0.80983
Ca_00454	eukaryotic translation initiation factor, putative, expressed	0.940123	1.22e-12	0.64248	5.67768e-09	-0.0271482	1	-0.0645791	0.605979	0.00392748	1	-0.00538516	0.974375	-0.0250688	1	-0.00379709	0.984705	-0.00592769	0.998589	-0.0553808	0.676518	0.244931	0.010797	0.204332	0.0292193
Ca_06114	thioredoxin, putative, expressed	-1.40383	1.23e-12	-0.659247	5.24884e-06	-0.00340818	1	0.0862227	0.650794	0.0707815	1	0.00986637	0.967777	0.0820877	1	-0.0772808	0.680058	0.101728	0.922645	0.0793534	0.689712	-0.783531	9.77e-07	-0.197389	0.16327
Ca_19358	0	-1.74467	1.23e-12	-1.41609	9.69566e-11	0.0867685	1	0.354589	0.0817092	0.00781969	1	0.196363	0.366696	0.12144	1	0.20413	0.344334	0.123573	0.92945	0.231676	0.311442	-0.517398	0.00298795	-0.307349	0.0680259
Ca_08256	stress responsive protein, putative, expressed	1.02691	1.23e-12	2.65611	7.56904e-23	-0.122639	1	-0.155269	0.206206	-0.069879	1	-0.056445	0.689211	-0.149074	0.735463	-0.0967963	0.455941	-0.167266	0.508024	-0.163672	0.232004	0.0141249	0.921455	0.294506	0.0043673
Ca_15557	WD repeat-containing protein, putative, expressed	1.48013	1.23e-12	0.818407	3.08803e-07	-0.18413	1	-0.000414845	1	-0.043264	1	0.00609089	0.983005	-0.159879	0.921877	0.0389574	0.858752	-0.237615	0.505507	0.00626143	0.983186	-0.156871	0.334462	0.043887	0.807203
Ca_04842	growth regulator related protein, putative, expressed	1.0825	1.24e-12	1.51484	2.44881e-16	-0.0475202	1	0.18801	0.139374	-0.0342303	1	0.0507563	0.73732	-0.0283615	1	0.119944	0.371614	-0.121782	0.768085	0.0858315	0.55745	-0.106587	0.378206	0.0261578	0.849318
Ca_07629	LTPL128 - Protease inhibitor/seed storage/LTP family protein precursor, expressed	2.62138	1.24e-12	3.58442	1.04391e-15	-0.339732	1	-0.0498434	0.899108	-0.265449	1	0.12969	0.708592	-0.245783	0.960029	0.084989	0.814248	-0.413278	0.497083	0.0204133	0.964206	-0.208428	0.461169	-0.476643	0.0563129
Ca_05049	ubiquitin-conjugating enzyme domain containing protein, expressed	1.17166	1.26e-12	1.42783	9.02214e-15	-0.0265767	1	-0.0151387	0.937355	-0.0363493	1	-0.116422	0.431924	-0.0569051	1	-0.0404648	0.810359	-0.0796622	0.934748	-0.195773	0.207208	0.364604	0.00247685	0.565053	9.79309e-06
Ca_14129	nucleolar complex protein, putative, expressed	1.16993	1.28e-12	1.32198	5.88099e-14	0.0115476	1	-0.0598943	0.713028	-0.0413493	1	-0.1591	0.273612	-0.0426002	1	-0.102729	0.490208	-0.0891541	0.907699	-0.160341	0.300622	0.159201	0.201769	0.0295026	0.841073
Ca_06449	cytochrome P450, putative, expressed	-2.97164	1.32e-12	-0.171408	0.509088	0.458116	1	-0.00727998	0.995121	0.539447	0.68269	-0.316961	0.351177	0.456791	0.728907	-0.485941	0.150472	0.670616	0.230582	-0.169211	0.653473	-0.0777343	0.826085	-0.692507	0.0108902
Ca_00408	zinc finger, C3HC4 type domain containing protein, expressed	1.46519	1.35e-12	2.08782	1.90108e-16	0.131395	1	-0.350554	0.0358927	0.0623162	1	-0.239243	0.170063	0.0932507	1	-0.334635	0.0568614	0.0204496	0.995953	-0.190087	0.31113	0.726879	9.02e-06	0.99076	3.12788e-08
Ca_04962	methyladenine glycosylase, putative, expressed	1.83475	1.37e-12	1.57901	3.72556e-11	0.190325	1	-0.0202968	0.946323	0.0682277	1	-0.31357	0.154377	-0.0506664	1	-0.174212	0.438322	-0.103953	0.960057	-0.0926894	0.715532	-0.350141	0.0679704	-0.579709	0.00209233
Ca_24496	peptidyl-prolyl cis-trans isomerase, putative, expressed	-1.68168	1.38e-12	-1.11906	8.78714e-09	-0.0500961	1	-0.607555	0.00262623	-0.0492279	1	-0.576975	0.00504423	0.0260215	1	-0.69258	0.000692943	-0.0315318	0.9931	-0.366889	0.0965203	-0.936974	9.94e-07	-1.18657	1.00915e-08
Ca_02066	stage II sporulation protein E, putative, expressed	-1.3838	1.38e-12	-1.1138	1.66324e-10	0.0828305	1	-0.0783771	0.681058	0.281766	0.474504	-0.0398048	0.848052	0.202825	0.728907	-0.150963	0.383084	0.18201	0.673572	0.0546363	0.789607	-0.961015	2.18e-08	-0.676631	6.89922e-06
Ca_28263	oxidoreductase, short chain dehydrogenase/reductase family protein, putative, expressed	1.08521	1.39e-12	1.17411	1.74364e-13	0.084113	1	0.0704201	0.631169	0.103973	1	0.0188801	0.913131	-0.00502455	1	-0.0102039	0.958506	0.0326191	0.991767	-0.0574096	0.711882	0.0786516	0.534368	-0.142665	0.201974
Ca_13843	possible lysine decarboxylase domain containing protein, expressed	-1.35325	1.39e-12	-1.10607	1.22354e-10	-0.0204505	1	0.214222	0.185973	0.055815	1	-0.0177493	0.935434	0.089405	1	-0.0339957	0.868184	0.0679507	0.974769	0.0205356	0.927081	-0.485481	0.000527876	-0.28928	0.0307624
Ca_06691	lissencephaly type-1-like homology motif, putative, expressed	1.18838	1.39e-12	1.377	3.32429e-14	-0.104444	1	-0.042215	0.807427	-0.0854701	1	-0.191417	0.193373	-0.155969	0.809746	-0.0746431	0.63354	-0.218274	0.396344	-0.158264	0.316179	0.541851	2.7e-05	0.135407	0.275586
Ca_20731	BRASSINOSTEROID INSENSITIVE 1 precursor, putative, expressed	4.88046	1.39e-12	2.87253	5.40434e-06	-0.685692	0.676914	1.21804	0.0113277	-0.893846	0.206854	0.6139	0.227831	-1.03098	0.0695084	1.04957	0.0349818	-1.00147	0.0683866	0.981911	0.0624943	5.6197	5.51e-13	3.18805	1.68515e-06
Ca_06142	fasciated ear2, putative, expressed	2.04914	1.4e-12	2.40531	2.43431e-14	-0.274037	1	-0.450327	0.0505343	-0.519393	0.149581	-0.595187	0.0137341	-0.40393	0.3633	-0.700304	0.0035302	-0.57838	0.0456347	-0.717124	0.00343031	0.582033	0.00562615	0.26501	0.207726
Ca_21024	DnaK family protein, putative, expressed	1.98495	1.44e-12	0.231639	0.202063	-0.359872	0.742928	0.249253	0.294026	-0.220055	1	0.313585	0.19416	-0.220486	0.911321	0.409968	0.0926256	-0.313202	0.51977	0.403302	0.119503	0.435153	0.0287946	0.108362	0.624599
Ca_03562	cytochrome P450 72A1, putative, expressed	-3.16908	1.46e-12	-2.23434	1.33293e-09	-0.580403	0.757549	-0.869006	0.0159898	-0.514651	0.749203	-0.846905	0.0231408	-0.853411	0.105691	-1.14075	0.00215951	-0.572059	0.40563	-0.7519	0.055408	0.911935	0.00243014	0.603688	0.0377791
Ca_15376	ribosomal RNA large subunit methyltransferase J, putative, expressed	1.21438	1.46e-12	0.14153	0.212948	-0.150622	1	0.205172	0.156458	-0.0159377	1	0.237174	0.113071	-0.016445	1	0.274619	0.0710766	-0.0849711	0.930581	0.226171	0.164157	-0.308493	0.0130795	-0.480499	0.000153034
Ca_19359	beta-hexosaminidase precursor, putative, expressed	-1.61109	1.46e-12	-1.09411	5.75061e-09	0.214375	1	-0.360997	0.0575797	0.204234	0.975728	-0.178125	0.379828	0.181466	0.917343	-0.15723	0.437475	0.234873	0.603896	-0.0583374	0.806888	-0.481332	0.00315518	-0.351347	0.0258071
Ca_03096	expressed protein	-1.17244	1.47e-12	-0.590198	2.08951e-06	0.021536	1	0.198647	0.156652	0.0843894	1	0.0724947	0.649464	0.0391761	1	-0.0119725	0.953967	-0.0104201	0.99647	-0.0871225	0.593239	-0.230331	0.0559061	-0.118964	0.336887
Ca_24156	sulfite oxidase, putative, expressed	-3.34324	1.49e-12	-2.61432	2.31898e-10	-0.0391749	1	-1.23806	0.00231365	-0.00397428	1	-0.552031	0.173812	-0.00965516	1	-0.675491	0.0995773	-0.0180055	0.998923	-0.617483	0.156341	-1.2945	9.84e-05	-0.95014	0.00249441
Ca_02525	NotAvailable	0.735661	1.5e-12	0.424384	2.05769e-07	0.0762857	1	0.127596	0.148392	-0.0188312	1	0.139241	0.128048	0.0273112	1	0.00948176	0.939888	-0.142613	0.355854	0.0536981	0.602243	0.0446512	0.614043	-0.0287777	0.747605
Ca_02067	cupin domain containing protein, expressed	4.12614	1.52e-12	4.996	1.16475e-12	-0.0259796	1	0.496126	0.156207	-0.0384294	1	0.0441768	0.92616	-0.0346748	1	0.213235	0.577597	-0.207208	0.927138	0.188006	0.649091	1.5207	0.00303532	0.102812	0.927368
Ca_04990	receptor-like protein kinase HAIKU2 precursor, putative, expressed	1.83291	1.52e-12	2.32152	6.76938e-15	-0.0519115	1	0.789841	0.000306511	-0.307993	0.690291	0.747935	0.000680718	-0.24986	0.773823	0.650795	0.00337903	-0.166043	0.857186	0.651967	0.00418916	2.35174	6.75e-14	2.94201	4.96438e-16
Ca_17884	exostosin family protein, putative, expressed	-2.0811	1.55e-12	-2.09146	9.97603e-13	0.378781	0.779711	-0.0874316	0.765335	0.390249	0.592396	-0.324953	0.206367	0.465065	0.271331	-0.139809	0.603652	0.421608	0.300893	-0.0052361	0.991905	-0.709641	0.000754189	-0.596891	0.00322028
Ca_14287	NADH-ubiquinone oxidoreductase, mitochondrial precursor, putative, expressed	1.29259	1.58e-12	1.10989	3.78794e-11	-0.0279489	1	-0.11617	0.478596	-0.128706	1	-0.0790317	0.648039	-0.204818	0.656892	-0.0740711	0.666236	-0.22301	0.44941	-0.158752	0.352657	0.882881	3.58e-08	0.0550568	0.718238
Ca_17176	glycosyl hydrolases, putative, expressed	-2.27973	1.59e-12	-2.50629	1.74735e-13	-0.123894	1	-0.375096	0.17778	-0.0385427	1	-0.439655	0.126513	0.0269453	1	-0.642497	0.0273207	0.175039	0.907593	-0.250512	0.418175	-0.509935	0.0232777	-0.892793	0.000113589
Ca_02836	coatomer subunit beta, putative, expressed	3.9708	1.59e-12	3.09274	1.7514e-09	-0.0750342	1	0.296878	0.49818	-0.657024	0.517465	0.307784	0.481606	-0.767514	0.236483	0.703318	0.0971275	-0.525726	0.531005	0.278711	0.547471	5.03224	1.13e-13	2.33019	1.74466e-06
Ca_03984	IQ calmodulin-binding motif domain containing protein, expressed	-4.08282	1.64e-12	-2.80092	1.6004e-09	0.0615906	1	-0.925886	0.042942	0.169012	1	-0.883764	0.0643805	0.294056	1	-0.810504	0.0915133	-0.185241	0.982995	-0.576992	0.2534	-1.26176	0.000838565	-2.10715	6.96911e-07
Ca_10261	aldehyde oxidase, putative, expressed	1.41799	1.64e-12	1.435	1.47462e-12	-0.135837	1	0.0858065	0.652424	-0.167	0.995037	-0.088469	0.63621	-0.164686	0.883406	-0.0452562	0.823928	-0.167732	0.728616	-0.105488	0.582435	0.597175	0.000105765	0.76551	2.55045e-06
Ca_08313	0	2.1403	1.64e-12	1.20777	2.3591e-07	-0.243694	1	-0.232235	0.35599	-0.217224	1	0.0734623	0.803971	-0.316972	0.661638	0.114454	0.673068	-0.303692	0.566135	0.0931602	0.751217	-0.283591	0.250088	0.092378	0.719321
Ca_04013	rhodanese-like domain containing protein, putative, expressed	-2.01758	1.65e-12	-1.78613	2.1121e-11	0.0614315	1	-0.159256	0.540075	0.161625	1	-0.177262	0.489577	0.0983715	1	-0.197374	0.432796	0.0849052	0.984296	-0.05837	0.849748	-0.633184	0.00192234	-0.0766539	0.746981
Ca_05857	DnaK family protein, putative, expressed	1.34147	1.68e-12	0.6256	7.31051e-06	-0.171212	1	-0.0276357	0.89664	-0.127729	1	0.00295351	0.995642	-0.170427	0.844473	0.0539347	0.776851	-0.239758	0.426412	-0.041558	0.840918	-0.0377085	0.83324	-0.804203	2.7136e-07
Ca_03384	aminomethyltransferase, putative, expressed	-1.67207	1.71e-12	-2.0523	1.12968e-14	-0.0239117	1	-0.324989	0.101465	0.121203	1	-0.417808	0.0433999	0.0206636	1	-0.422525	0.0416075	-0.0417348	0.991767	-0.126427	0.58296	-1.31172	2.14e-09	-1.92746	5.39864e-13
Ca_05240	trpH, putative, expressed	0.898573	1.72e-12	0.518291	2.11e-07	0.0435347	1	0.0212839	0.879924	0.113196	0.978625	0.0445133	0.726541	0.010616	1	0.0227035	0.868163	0.033214	0.989476	0.0457088	0.726093	-0.0630705	0.557894	-0.122918	0.1879
Ca_07843	expressed protein	-1.46508	1.79e-12	-0.849939	1.66962e-07	0.0660145	1	-0.058028	0.784953	0.104796	1	-0.121222	0.526458	0.123568	0.986616	-0.253609	0.168928	0.149214	0.8279	-0.155416	0.42968	0.229247	0.135028	0.11442	0.47356
Ca_16839	zinc finger family protein, putative, expressed	1.96343	1.79e-12	0.853701	2.09216e-05	-0.182246	1	-0.0367544	0.905362	0.00741206	1	0.0234968	0.940036	-0.150217	0.99626	0.0249599	0.939118	-0.164285	0.879812	0.021041	0.950212	-0.348006	0.0954502	-1.33536	5.46773e-08
Ca_07434	rhodanese family protein, putative, expressed	-1.34128	1.81e-12	-1.53448	5.28502e-14	0.0365825	1	-0.31938	0.0463657	0.178697	0.94952	-0.13348	0.440072	0.21827	0.650431	-0.156745	0.356184	0.154103	0.768193	0.0376257	0.857963	-0.65241	1.14e-05	-0.75673	7.17257e-07
Ca_01382	expressed protein	-1.93885	1.81e-12	-1.32894	5.88755e-09	0.0622113	1	-0.339364	0.147166	0.164133	1	-0.271705	0.268042	0.228699	0.900305	-0.210429	0.39164	0.0677692	0.989476	-0.0285858	0.929561	-0.629553	0.00138459	-0.412106	0.0298607
Ca_05909	glycine-rich protein, putative, expressed	1.35549	1.82e-12	2.18037	1.46456e-17	-0.0583072	1	0.0317192	0.880894	0.0196348	1	-0.0905873	0.617595	-0.0122496	1	-0.101404	0.564877	-0.0602758	0.983625	-0.17386	0.337328	0.459944	0.0011291	0.533614	0.000176251
Ca_05559	ATP synthase, putative, expressed	4.54629	1.85e-12	2.15776	0.0097974	0.0178614	1	-0.147917	0.877761	-0.0998873	1	-0.42992	0.616413	-0.0819548	1	-0.183735	0.842848	-0.097284	0.991767	-0.168756	0.858451	0.308831	0.560074	0.953293	0.388734
Ca_04851	expressed protein	1.71854	1.86e-12	1.22158	3.73772e-09	-0.140741	1	-0.120351	0.591283	-0.0798811	1	0.044267	0.863373	-0.00685621	1	-0.011773	0.970624	-0.0973114	0.960733	-0.0360863	0.891448	0.544134	0.00257988	0.722712	8.68923e-05
Ca_01947	PLAC8 family protein, expressed	-1.45331	1.87e-12	-0.755951	1.2384e-06	0.0119504	1	-0.236446	0.175396	0.0682862	1	-0.257173	0.155203	0.127498	0.980791	-0.164399	0.370787	0.0367739	0.991767	-0.11038	0.584169	-0.803563	1.49e-06	-0.40953	0.00511569
Ca_13792	RNA recognition motif containing protein, putative, expressed	0.831248	1.88e-12	0.354797	3.30027e-05	-0.0695577	1	0.0709938	0.518	0.0753727	1	0.132432	0.207256	0.0145152	1	0.107413	0.311475	0.00801263	0.99647	0.0525436	0.660295	-0.215167	0.0128063	-0.041899	0.669018
Ca_15270	expressed protein	1.2702	1.89e-12	3.01036	1.25721e-21	-0.138417	1	0.111599	0.496302	-0.200827	0.797814	0.015971	0.938803	-0.259353	0.389069	0.0434404	0.814583	-0.152552	0.743572	-0.0289015	0.88511	0.440576	0.000933568	1.65984	3.39087e-14
Ca_09212	basic helix-loop-helix protein, putative, expressed	-1.62473	1.97e-12	-1.32285	1.95898e-10	0.0164209	1	0.212455	0.293876	-0.08647	1	0.0419475	0.86994	0.0178165	1	0.0681813	0.76893	0.189296	0.764529	0.14055	0.5335	-0.242761	0.154215	-0.0403644	0.842654
Ca_03737	transcription regulator, putative, expressed	1.32246	1.99e-12	1.21868	1.20814e-11	-0.0791282	1	-0.173248	0.278227	-0.107268	1	0.0345335	0.863075	-0.15973	0.865079	0.00336963	0.991908	-0.112583	0.879812	-0.064349	0.733854	0.365584	0.00861645	0.366415	0.0072109
Ca_06356	O-methyltransferase, putative, expressed	3.27789	2.02e-12	2.68769	9.76981e-11	0.140035	1	0.451911	0.21843	0.138617	1	0.243098	0.541806	-0.124454	1	0.123649	0.772843	0.0353721	0.99647	0.0755519	0.874845	3.36582	8.81e-12	3.00014	6.34891e-11
Ca_17049	pectinesterase, putative, expressed	-2.56258	2.04e-12	-2.2311	3.44726e-11	0.115417	1	-0.283307	0.36047	0.0796411	1	-0.40108	0.19686	0.0366314	1	-0.333772	0.287701	-0.0648472	0.991767	-0.248481	0.459096	-0.883903	0.000646521	-0.156593	0.572165
Ca_11681	zinc finger family protein, putative, expressed	-1.21458	2.04e-12	-0.975795	2.5347e-10	0.0848423	1	0.0684775	0.689871	0.0183132	1	-0.0521235	0.769089	0.178223	0.745505	-0.0343207	0.852848	0.127378	0.820045	0.00457937	0.98611	-0.361198	0.0040902	-0.618944	4.77146e-06
Ca_21145	translation initiation factor SUI1, putative, expressed	1.72166	2.05e-12	2.634	8.17142e-17	0.299565	0.853275	0.77711	0.000212414	0.318125	0.609952	0.868737	4.16537e-05	0.325045	0.472022	0.808313	0.00013027	0.443301	0.113998	0.64298	0.00306474	0.866907	6.62e-06	2.14596	1.41979e-13
Ca_02407	dehydration-responsive element-binding protein, putative, expressed	5.4826	2.1e-12	0.748304	0.581876	1.6682	8.05e-06	6.80402	8.63079e-15	1.64874	1.05e-05	6.53608	3.65783e-14	1.50487	4.79e-05	6.7504	1.10221e-14	1.94161	2.95e-07	6.50368	4.99662e-14	-1.91799	0.250539	-0.446733	0.825189
Ca_11284	NotAvailable	1.02756	2.11e-12	0.508178	3.62533e-06	-0.0697813	1	0.275149	0.0267967	0.0104515	1	0.142097	0.276876	-0.0501177	1	0.130492	0.319485	-0.0730806	0.930621	0.115727	0.408426	0.060299	0.632306	-0.1166	0.28754
Ca_04284	mitochondrial substrate carrier family protein, putative, expressed	1.22868	2.14e-12	1.31589	3.37726e-13	0.0208851	1	-0.172758	0.252005	-0.0124482	1	-0.412605	0.0073128	-0.0220377	1	-0.362425	0.0192191	-0.0772175	0.95287	-0.330649	0.0408333	-0.213657	0.101489	-0.682753	1.3475e-06
Ca_23869	0	1.24025	2.17e-12	1.36651	1.6461e-13	-0.0512845	1	-0.0689381	0.690503	-0.0140161	1	0.0583912	0.740818	0.00269116	1	-0.0852792	0.600622	0.0558484	0.983238	-0.0981298	0.566143	-0.121066	0.395007	-0.204921	0.109874
Ca_07831	NAD dependent epimerase/dehydratase family protein, putative, expressed	-1.6599	2.2e-12	-1.36132	1.61212e-10	-0.0910546	1	-0.222231	0.27458	0.0152226	1	-0.356774	0.0839781	0.0329445	1	-0.355446	0.0902216	-0.00579906	0.999047	-0.147244	0.519156	-1.09595	6.98e-08	-1.45121	2.12507e-10
Ca_04057	expressed protein	1.46305	2.2e-12	1.34585	1.4113e-11	0.0376311	1	-0.29616	0.0905098	-0.0622034	1	0.0289997	0.900288	-0.127935	0.979125	-0.101472	0.597644	-0.203753	0.639544	-0.0183009	0.94166	0.295167	0.0547634	0.184318	0.235178
Ca_11140	glycosyl hydrolases family 17, putative, expressed	4.40778	2.2e-12	3.12726	2.03197e-09	-0.332073	1	-0.158571	0.771189	-0.361221	1	0.00391238	1	-0.770656	0.393658	0.172316	0.745016	-0.326654	0.880486	0.00819752	0.993885	5.4398	5.5e-13	3.16724	6.41893e-09
Ca_02235	haemolysin-III, putative, expressed	1.22276	2.2e-12	1.7034	4.84152e-16	-0.123109	1	-0.100208	0.532984	-0.085317	1	-0.034874	0.851939	-0.0997835	0.994215	-0.0910422	0.569593	-0.0825284	0.941726	-0.0977972	0.563356	0.687461	1.43e-06	0.360781	0.00386622
Ca_16923	expressed protein	2.63636	2.2e-12	1.92558	2.38617e-09	-0.284751	1	0.347705	0.255467	-0.321044	0.963453	0.202839	0.538656	-0.288126	0.902299	0.257164	0.418738	-0.407411	0.50893	0.189715	0.585583	2.34814	2.03e-10	1.01995	0.000252677
Ca_05731	expressed protein	1.18595	2.21e-12	0.694107	1.80074e-07	-0.174606	1	-0.0398522	0.821507	-0.0477381	1	-0.0636626	0.70169	-0.111261	0.967565	-0.0434665	0.801961	-0.119131	0.832281	-0.103915	0.524715	-0.400902	0.00153016	-0.185949	0.130018
Ca_19901	serine/threonine-protein kinase receptor precursor, putative, expressed	2.3124	2.24e-12	1.07339	5.54839e-06	-0.250415	1	0.0667985	0.840491	-0.125492	1	0.112668	0.719598	-0.333306	0.717182	0.00406944	0.995072	-0.273418	0.725434	-0.125117	0.696606	1.56617	4.31e-08	0.616151	0.00658207
Ca_26017	phosphatidylinositol 3- and 4-kinase family protein, putative, expressed	1.21058	2.3e-12	1.30905	3.20557e-13	0.157541	1	0.36423	0.0136142	0.111201	1	0.279368	0.0666741	0.04667	1	0.245844	0.109938	0.0690096	0.964908	0.288371	0.0758762	0.55818	3.11e-05	1.13032	6.41981e-11
Ca_24293	AP2 domain containing protein, expressed	4.30367	2.31e-12	6.8693	8.69251e-15	0.158455	1	-0.658468	0.132667	0.0299294	1	-0.57612	0.206051	-0.167662	1	-0.778289	0.0913903	-0.243613	0.940987	-0.763351	0.118868	-1.93435	0.00056473	1.06544	0.16507
Ca_07203	GASR10 - Gibberellin-regulated GASA/GAST/Snakin family protein precursor, expressed	-5.14183	2.35e-12	-8.21904	1.94594e-15	-0.252043	1	0.263704	0.791538	0.0324306	1	1.27812	0.100276	0.44403	0.967565	0.718822	0.382593	0.258521	0.96755	1.46537	0.0707809	-1.89618	6.81e-05	-1.77191	0.000121479
Ca_05229	amine oxidase family protein, putative, expressed	-1.86991	2.35e-12	-1.45606	3.78862e-10	-0.0301791	1	-0.257769	0.25654	0.16212	1	-0.0752016	0.779903	0.249168	0.819597	-0.335599	0.151806	0.213596	0.777757	0.0334284	0.912256	-0.990044	3.01e-06	-0.951698	3.51365e-06
Ca_09105	transmembrane protein 85, putative, expressed	0.915313	2.36e-12	0.561823	8.21862e-08	0.0998507	1	-0.0652849	0.601119	0.0526707	1	-0.0522711	0.68526	0.021312	1	-0.017197	0.907547	0.00956914	0.99647	-0.0913126	0.467838	0.14923	0.130868	0.241301	0.0100109
Ca_17789	F-box domain containing protein, expressed	1.85246	2.36e-12	1.63393	3.31672e-11	-0.229414	1	-0.0757352	0.767192	-0.327364	0.633912	-0.263384	0.241817	-0.445171	0.17541	-0.259464	0.251032	-0.393436	0.232022	-0.14722	0.549025	1.54355	9.96e-10	0.232494	0.23898
Ca_12299	26S protease regulatory subunit 4, putative, expressed	1.00308	2.37e-12	0.624492	6.43478e-08	-0.0353924	1	-0.108739	0.396402	-0.0583041	1	0.077007	0.569761	-0.0595772	1	0.113896	0.376977	-0.0907942	0.873485	0.0440613	0.769342	-0.149534	0.169934	-0.111964	0.298528
Ca_16364	0	-1.31941	2.37e-12	0.276936	0.0284403	0.372571	0.124911	0.501846	0.00215357	0.326452	0.239199	0.492993	0.00298451	0.284004	0.342217	0.363239	0.0299371	0.391846	0.0520897	0.419299	0.0159249	-0.647722	1.18e-05	0.246171	0.0704589
Ca_06956	basic helix-loop-helix DND-binding domain containing protein, expressed	-0.85948	2.38e-12	-0.39333	1.40854e-05	-0.00165156	1	-0.100733	0.358836	0.0808618	1	-0.0233096	0.863075	0.0518623	1	-0.138283	0.214455	0.124064	0.633604	-0.0401744	0.755393	0.108958	0.251015	0.571281	5.75632e-08
Ca_10947	RING finger and CHY zinc finger domain-containing protein 1, putative, expressed	-1.42975	2.43e-12	-0.974359	9.87255e-09	-0.162262	1	-0.382564	0.0274905	-0.0988393	1	-0.218758	0.22803	-0.0699928	1	-0.417761	0.0215846	-0.106069	0.925212	-0.393155	0.0381843	-0.183843	0.237845	0.183726	0.21876
Ca_22295	dirigent, putative, expressed	-1.85687	2.44e-12	-2.17568	6.97251e-14	-0.203867	1	-0.280204	0.238926	-0.0659362	1	-0.183068	0.466547	0.0660601	1	-0.152194	0.547338	0.231823	0.725402	0.200699	0.43927	-0.765032	0.000112186	-0.60172	0.0014465
Ca_14729	tRNA synthetase class I, putative, expressed	-1.757	2.45e-12	-1.64978	8.42759e-12	0.0161209	1	-0.215247	0.324642	0.138892	1	-0.311021	0.157407	0.24714	0.773823	-0.268399	0.228223	0.210077	0.748487	-0.0804865	0.755488	-1.11043	1.64e-07	-1.27694	9.07641e-09
Ca_06354	O-methyltransferase, putative, expressed	11.4266	2.45e-12	4.87762	0.0192149	-0.513482	1	-0.983316	0.496692	-1.08599	0.607125	-0.589746	0.689706	-1.1597	0.421652	0.441087	0.734069	-1.5043	0.123972	-0.329347	0.830057	4.91439	0.00118834	2.63928	0.430473
Ca_09260	expressed protein	-1.46401	2.51e-12	-1.25199	8.34689e-11	-0.0478398	1	0.0726545	0.73299	0.0480069	1	0.152253	0.429206	0.0116489	1	0.167612	0.375846	0.0654078	0.984296	0.26288	0.191718	-0.846851	8.66e-07	-0.754395	4.49701e-06
Ca_06133	zinc finger C-x8-C-x5-C-x3-H type family protein, expressed	-0.957077	2.52e-12	-0.0170652	0.867549	0.0172585	1	-0.167543	0.153473	-0.0139956	1	-0.231953	0.0574254	-0.0567781	1	-0.282424	0.021204	-0.0649437	0.943749	-0.17611	0.180945	-0.184412	0.0689514	-0.174498	0.0774
Ca_17147	MYB family transcription factor, putative, expressed	1.03804	2.52e-12	1.02494	2.79346e-12	-0.046805	1	-0.339161	0.00794623	0.0819842	1	-0.115861	0.389444	-0.0965306	0.971792	-0.175705	0.186665	-0.061464	0.962048	-0.132587	0.348651	-0.106501	0.370481	0.0714642	0.548205
Ca_18581	kinase, putative, expressed	-2.48395	2.56e-12	-2.63548	5.95676e-13	0.437753	0.872098	0.372387	0.225361	0.415835	0.749203	-0.120692	0.740777	0.411094	0.641259	-0.219342	0.507296	0.309373	0.725434	0.125663	0.732487	-0.466837	0.060813	-0.803577	0.00109029
Ca_20904	dehydrogenase, putative, expressed	-1.34838	2.57e-12	-0.689323	2.09288e-06	0.119699	1	-0.167672	0.321332	0.134613	1	-0.282099	0.0968092	0.0855921	1	-0.270527	0.11564	-0.0366182	0.991767	-0.0617533	0.757764	-0.16929	0.252337	0.240456	0.0807688
Ca_15329	peptide transporter PTR2, putative, expressed	1.46234	2.58e-12	1.57467	3.77177e-13	0.0637874	1	-0.365266	0.0365395	-0.0471748	1	-0.44813	0.0142311	-0.112012	0.996269	-0.432047	0.0182589	-0.10381	0.928951	-0.429848	0.0243768	0.409428	0.00770489	0.137888	0.393215
Ca_14883	appr-1-p processing enzyme family protein, putative, expressed	1.33764	2.58e-12	0.830524	7.44737e-08	0.0363204	1	0.270699	0.09378	0.147463	1	0.165318	0.334354	0.0460114	1	0.205398	0.228437	0.0126103	0.99647	0.150833	0.407685	-0.0243368	0.89868	0.139457	0.339392
Ca_03164	threonine synthase, chloroplast precursor, putative, expressed	1.65325	2.62e-12	2.54878	1.0171e-16	-0.150764	1	-0.344117	0.0790738	-0.324067	0.539695	-0.172846	0.410494	-0.272958	0.621954	-0.305786	0.137539	-0.239232	0.604866	-0.290617	0.187855	0.596149	0.000717627	0.590852	0.00090397
Ca_01850	transporter family protein, putative, expressed	-1.33061	2.63e-12	-1.01053	1.02175e-09	-0.114359	1	-0.0602889	0.756271	-0.0419378	1	-0.0823816	0.657541	-0.0112154	1	-0.194953	0.256806	0.103294	0.914995	-0.149144	0.415348	-0.223937	0.112387	-0.269642	0.0449717
Ca_14616	OsAPx2 - Cytosolic Ascorbate Peroxidase encoding gene 4,5,6,8, expressed	1.15262	2.7e-12	0.848663	2.26603e-09	-0.0643344	1	0.145904	0.3161	-0.0962718	1	0.183474	0.212177	-0.0933807	0.99626	0.117145	0.434453	-0.0829881	0.930621	-0.0148909	0.941368	0.18937	0.126086	-0.0117025	0.942292
Ca_01352	0	-2.87382	2.73e-12	-2.18456	1.41531e-09	0.0826266	1	-0.478955	0.226159	0.165222	1	-0.120055	0.797185	-0.0310758	1	-0.460517	0.26046	0.111139	0.989476	-0.0952346	0.844443	-0.931049	0.000983901	0.431024	0.114378
Ca_08285	syntaxin, putative, expressed	-1.73426	2.73e-12	-1.69342	6.5272e-12	0.140312	1	0.214663	0.348046	-0.0572726	1	-0.0135817	0.966252	0.0942636	1	-0.0271071	0.929414	0.215725	0.735349	0.0282885	0.926114	-0.575977	0.00140453	-0.0163605	0.94614
Ca_03824	zinc finger C-x8-C-x5-C-x3-H type family protein, expressed	-1.53585	2.74e-12	-0.936401	8.04196e-08	-0.0636419	1	-0.115456	0.574489	0.120138	1	-0.190425	0.331768	0.109333	1	-0.305648	0.116927	0.00293731	1	-0.0217372	0.934486	-0.922093	4.79e-07	-1.37036	1.48641e-10
Ca_03275	CCT/B-box zinc finger protein, putative, expressed	-1.59202	2.75e-12	-0.872983	6.34322e-07	0.0260299	1	-0.247717	0.203245	0.0646043	1	-0.0672277	0.772633	0.0801193	1	-0.173992	0.392531	-0.00452562	0.999803	-0.0666101	0.780702	-0.829006	4.86e-06	-0.631029	0.000181154
Ca_03359	Os4bglu18 - monolignol beta-glucoside homologue, expressed	-2.40205	2.77e-12	-1.49266	4.3308e-08	-0.212412	1	-1.20468	6.30491e-05	-0.0133721	1	-0.920381	0.00221318	-0.0727186	1	-1.21663	5.65256e-05	-0.0752017	0.991767	-0.821415	0.00781502	-0.543021	0.0241724	-0.0596462	0.839031
Ca_14661	SET domain-containing protein, putative, expressed	-1.15016	2.77e-12	-0.66181	3.04837e-07	0.0104161	1	-0.081687	0.606166	0.141124	0.997105	-0.127123	0.397914	0.0572018	1	-0.237333	0.109089	0.0203319	0.994023	-0.0706223	0.673929	-0.636333	2.1e-06	-0.461335	0.00017506
Ca_27311	thaumatin-like protein 1 precursor, putative, expressed	7.32259	2.78e-12	2.13006	0.101156	-0.0556615	1	-5.0444	0.0285577	-0.305881	1	-1.99781	0.19416	-1.05639	0.395435	-1.74628	0.236154	-0.758853	0.60211	-1.82066	0.237338	8.92258	8.58e-13	2.73681	0.0356126
Ca_00602	Os4bglu18 - monolignol beta-glucoside homologue, expressed	7.44791	2.8e-12	4.97692	5.34943e-10	0.0274932	1	0.461393	0.421203	-0.0247397	1	-0.33724	0.578697	-0.258824	1	-0.312136	0.603188	-0.228726	0.974676	-0.414709	0.507836	3.45538	0.000346301	3.56966	1.76897e-06
Ca_02086	0	-5.70987	2.8e-12	-5.77872	3.71914e-10	-0.236332	1	-0.941197	0.693025	0.726859	1	0.201388	0.931104	0.389651	1	-0.336474	0.887893	0.639736	0.928951	-0.778129	0.738566	-3.14038	5.85e-08	-1.78593	0.000284883
Ca_12247	tetratricopeptide repeat domain containing protein, expressed	1.29099	2.8e-12	1.13927	3.73078e-11	-0.12132	1	-0.194833	0.217705	-0.225575	0.691882	-0.231655	0.154116	-0.237032	0.53037	-0.270633	0.0997401	-0.266136	0.304885	-0.300623	0.0834199	0.519917	0.000210729	-0.00765149	0.969109
Ca_26954	ribosomal protein L6, putative, expressed	-1.71993	2.83e-12	-2.01191	6.1514e-14	-0.0162843	1	-0.432366	0.037792	0.207333	0.997105	-0.17479	0.435517	0.299588	0.591759	-0.168512	0.447807	0.166344	0.852379	-0.00441915	0.992024	-0.987836	9.77e-07	-1.22859	1.40414e-08
Ca_02926	uridylyltransferase-related, putative, expressed	-1.89773	2.88e-12	-1.6759	3.86168e-11	-0.0682216	1	-0.320456	0.161784	0.145579	1	-0.34391	0.148039	0.0990291	1	-0.484622	0.0428564	0.0265698	0.99647	-0.151061	0.566702	-1.21766	1.34e-07	-1.36082	1.26564e-08
Ca_24192	expressed protein	-1.46362	2.88e-12	-1.6691	1.11282e-13	0.0403751	1	-0.152024	0.423689	0.10139	1	-0.155069	0.420923	0.0720921	1	-0.088954	0.659465	0.0499963	0.990596	-0.0227023	0.927838	-0.716258	1.35e-05	-1.16532	1.87864e-09
Ca_22651	NOI protein, nitrate-induced, putative, expressed	1.16235	2.9e-12	1.54664	2.4326e-15	-0.0802463	1	0.152334	0.294563	-0.230939	0.546865	-0.0688811	0.672318	-0.326861	0.0952999	-0.0148394	0.941601	-0.198457	0.491951	-0.111604	0.488078	0.966429	1.2e-09	0.941189	1.5778e-09
Ca_08138	expressed protein	-2.14685	2.93e-12	-1.83324	8.31441e-11	-0.215694	1	0.0610954	0.854005	-0.175494	1	0.0621307	0.851739	-0.0479567	1	-0.0759755	0.811785	-0.113449	0.974606	0.071027	0.832113	-0.2064	0.383492	0.0492322	0.854494
Ca_20674	GTP-binding protein GUF1, putative, expressed	1.05156	2.93e-12	0.874172	1.62115e-10	0.0143603	1	-0.298772	0.0204043	0.0723321	1	-0.19003	0.154508	0.0712577	1	-0.133827	0.322086	0.0406431	0.989327	-0.183666	0.202739	-0.0375173	0.791483	-0.19474	0.0746043
Ca_01154	OsDegp12 - Putative Deg protease homologue, expressed	-2.01148	2.94e-12	-1.56524	5.00864e-10	-0.0110458	1	0.00488978	0.996217	-0.0670249	1	-0.237109	0.367746	-0.0913745	1	-0.125379	0.648636	0.0511395	0.991767	-0.0389252	0.90638	-0.414521	0.0426242	-0.425487	0.0308898
Ca_19675	expressed protein	1.04765	2.94e-12	0.648653	9.05218e-08	-0.0437692	1	-0.0368383	0.815395	8.75e-05	1	0.0907489	0.515688	-0.0201732	1	0.0115195	0.95133	-0.0460254	0.984296	0.0608992	0.691639	0.0826594	0.513847	-0.00794774	0.958968
Ca_11754	NAD dependent epimerase/dehydratase family protein, putative, expressed	-1.37662	2.96e-12	-0.453075	0.000884733	-0.0308056	1	-0.165495	0.344295	-0.0633091	1	-0.0932189	0.621801	-0.0470239	1	-0.264466	0.134096	-0.0342762	0.991767	-0.227418	0.230104	-0.188905	0.209268	-0.0178823	0.924296
Ca_10812	methyltransferase, putative, expressed	-1.00953	3.03e-12	-0.644305	4.843e-08	0.110764	1	-0.220622	0.0766025	0.0496299	1	-0.0602136	0.674772	0.0607504	1	-0.052537	0.714383	0.0882125	0.886238	-0.0799681	0.579688	-0.281854	0.0080799	-0.119531	0.269481
Ca_02276	glycine cleavage system H protein, putative, expressed	-1.58861	3.07e-12	-1.52196	6.77197e-12	-0.0397983	1	-0.258133	0.18439	0.0739701	1	-0.247736	0.220538	0.0505503	1	-0.288482	0.156332	0.0167332	0.99647	-0.184238	0.397855	-1.27633	2.22e-09	-1.28831	1.34504e-09
Ca_11977	expressed protein	2.05777	3.08e-12	1.37755	1.59812e-08	0.0766932	1	0.544673	0.0256479	0.0596277	1	0.669837	0.00830978	0.00825561	1	0.57058	0.0254737	0.0448215	0.991767	0.521135	0.0522586	-0.0656764	0.814676	0.683629	0.00139507
Ca_21807	phosphoesterase family protein, putative, expressed	-1.47824	3.09e-12	-0.740375	3.17413e-06	-0.117364	1	-0.276614	0.124909	0.0129877	1	-0.305331	0.102184	-0.0994848	1	-0.355205	0.0607491	-0.185564	0.728616	-0.230312	0.254265	-0.323839	0.0364054	-0.665981	3.54538e-05
Ca_02797	aquaporin protein, putative, expressed	1.396	3.09e-12	0.834482	1.36663e-07	-0.609733	0.00130714	-0.0486041	0.815956	-0.225502	0.791265	-0.0794482	0.685421	-0.443347	0.0401677	-0.103843	0.574601	-0.42044	0.0482972	-0.0213232	0.928093	-0.96988	5.07e-08	-0.42198	0.00331601
Ca_04476	remorin, putative, expressed	-1.42595	3.15e-12	-0.0933661	0.508507	-0.0899306	1	0.451548	0.0104903	-0.123101	1	0.426477	0.0189572	-0.0892673	1	0.347018	0.0581529	-0.0261625	0.993717	0.339881	0.0792677	0.0115473	0.956892	0.504499	0.000749521
Ca_12350	mitochondrial carrier protein, putative, expressed	-1.55906	3.15e-12	-1.39558	3.24928e-11	0.0155265	1	-0.272436	0.153223	0.125666	1	-0.305579	0.121316	0.119642	1	-0.343495	0.0867101	0.121311	0.912543	-0.0695704	0.765552	-0.81099	5.46e-06	-1.5839	1.29547e-11
Ca_05739	protein kinase family protein, putative, expressed	1.19072	3.17e-12	1.45956	2.04888e-14	-0.135228	1	-0.124319	0.419385	-0.245133	0.503561	-0.237071	0.115964	-0.252028	0.369727	-0.283482	0.0644683	-0.222383	0.409879	-0.325271	0.0409757	0.536014	5.42e-05	0.494714	0.000132003
Ca_12132	FAD binding domain of DNA photolyase domain containing protein, expressed	-0.867516	3.21e-12	-0.527279	1.33882e-07	-0.0366591	1	-0.217064	0.0425491	-0.0411509	1	-0.18783	0.0921725	-0.0204554	1	-0.237011	0.0345834	-0.0220221	0.991767	-0.1224	0.310924	-0.253725	0.00582376	-0.237664	0.00840326
Ca_25811	heat shock protein, putative, expressed	1.93136	3.21e-12	0.412809	0.0237798	-0.311347	0.998985	0.00568677	0.994525	-0.00639718	1	0.145161	0.573988	-0.0235777	1	-0.0365533	0.905673	-0.0463467	0.991767	0.0541061	0.859036	-0.593351	0.00319218	-0.642677	0.00126369
Ca_05262	phosphate-induced protein 1 conserved region domain containing protein, expressed	2.21391	3.27e-12	4.85951	9.90923e-20	0.0363021	1	0.483804	0.0630783	0.0398312	1	0.306774	0.262858	0.155813	1	0.40598	0.138449	0.159475	0.925497	0.193458	0.518838	1.8206	1.37e-09	2.89515	1.37382e-13
Ca_03651	TPR repeat, putative, expressed	-1.52044	3.28e-12	-1.39419	1.95991e-11	-0.124571	1	-0.36605	0.0506396	0.160831	1	-0.146158	0.468618	0.153579	0.963705	-0.330404	0.0943614	0.155189	0.836849	-0.0925682	0.678352	-0.835583	2.38e-06	-0.969332	1.32656e-07
Ca_05253	immutans protein, putative, expressed	1.46627	3.28e-12	1.36827	1.08051e-11	-0.0732781	1	-0.0257256	0.913629	-0.020796	1	0.0318416	0.890135	-0.0479413	1	-0.0500988	0.815536	-0.0365457	0.991767	0.105486	0.607437	-0.973273	1.94e-07	-0.788014	3.27422e-06
Ca_04783	glucan endo-1,3-beta-glucosidase precursor, putative, expressed	-1.99113	3.3e-12	-2.90361	4.85597e-16	-0.000159825	1	-0.208728	0.418971	-0.0234017	1	-0.0802964	0.786541	-0.0136505	1	-0.0498108	0.873252	-0.00899555	0.999047	0.0928882	0.75538	-0.917773	2.86e-05	-1.40175	1.88963e-08
Ca_01358	PPR repeat containing protein, expressed	1.8048	3.3e-12	1.89186	1.49298e-12	-0.185731	1	-0.315678	0.137102	-0.278148	0.797239	-0.337593	0.124442	-0.250145	0.762252	-0.353911	0.111751	-0.328808	0.386989	-0.287857	0.226001	-0.196201	0.368737	-0.0722993	0.765153
Ca_00016	splicing factor U2AF, putative, expressed	0.911786	3.33e-12	0.734485	4.16566e-10	-0.0522046	1	0.0183618	0.902963	-0.0644629	1	-0.0562195	0.661552	-0.174521	0.494465	-0.101051	0.393575	-0.200615	0.254153	-0.1445	0.251116	0.207473	0.0338649	0.398944	7.00246e-05
Ca_08094	protein kinase family protein, putative, expressed	-0.812941	3.34e-12	-0.425559	2.00538e-06	-0.0649108	1	0.0282646	0.821361	0.0193678	1	0.0691738	0.531828	0.00491427	1	0.0170262	0.897549	-0.0430053	0.974676	0.0503409	0.675317	-0.271947	0.00180933	0.0412112	0.67451
Ca_16533	phosphatidylinositol 3- and 4-kinase family protein, putative, expressed	-1.64822	3.34e-12	-0.877018	1.44016e-06	0.163439	1	0.305166	0.134182	0.181364	1	0.067728	0.784566	0.0882062	1	0.135104	0.540643	0.140889	0.891176	0.298471	0.191315	-0.126197	0.514877	0.281849	0.0973531
Ca_04017	AAA-type ATPase family protein, putative, expressed	1.12894	3.36e-12	0.285569	0.00945552	-0.0512227	1	-0.136553	0.345427	0.112589	1	-0.0221169	0.905162	0.00391599	1	-0.109444	0.460938	-0.0342454	0.991767	-0.0734648	0.655975	-0.539652	2.6e-05	-0.597438	4.07305e-06
Ca_00755	cytochrome P450, putative, expressed	-6.08884	3.38e-12	-7.52976	2.69338e-14	-0.311482	1	0.851497	0.59675	0.0547685	1	1.47627	0.285797	0.265718	1	0.53903	0.75689	-0.49979	0.988961	1.41195	0.326553	-1.05859	0.0120843	-1.32633	0.000769949
Ca_19283	invertase/pectin methylesterase inhibitor family protein, putative, expressed	-2.309	3.4e-12	-1.54202	1.1519e-08	0.0551112	1	-0.640743	0.0211355	0.174314	1	-0.447623	0.116836	0.35142	0.722214	-0.203763	0.491474	0.209885	0.87419	-0.126528	0.702228	-1.09073	1.77e-05	-0.8884	0.000193127
Ca_01964	ferredoxin--NADP reductase, chloroplast precursor, putative, expressed	-1.61787	3.51e-12	-0.882996	8.25265e-07	-0.0463887	1	-0.279888	0.157807	-0.00322658	1	-0.259814	0.208604	-0.0258139	1	-0.369151	0.0767867	-0.00877981	0.999047	-0.175685	0.430075	-0.839288	6e-06	-0.415098	0.012367
Ca_02039	nucleolar protein family 6, putative, expressed	1.32579	3.56e-12	1.06077	4.48e-10	0.0188146	1	-0.0176807	0.937246	0.0156807	1	0.0268508	0.899691	0.0226173	1	-0.128178	0.454768	0.0722074	0.96755	-0.0279871	0.895985	0.0268789	0.889353	-0.000227275	1
Ca_12054	cell division control protein 48 homolog E, putative, expressed	1.30177	3.56e-12	1.31918	2.13058e-12	-0.0690446	1	-0.155651	0.351081	-0.0563709	1	-0.271307	0.102912	-0.140105	0.942275	-0.166066	0.326379	-0.281068	0.275537	-0.249396	0.167201	0.256598	0.0649104	-0.0302194	0.859341
Ca_11736	STIP1 homology and U box-containing protein 1, putative, expressed	1.08446	3.6e-12	1.86376	5.61249e-18	0.102522	1	0.0225253	0.898626	0.0277482	1	-0.0257798	0.882361	0.0329417	1	-0.0313903	0.851725	0.0466796	0.985851	-0.0982576	0.520602	0.36314	0.0018852	0.773435	2.66252e-08
Ca_01652	NOL1/NOP2/sun family protein, putative, expressed	1.54109	3.6e-12	0.943353	1.03422e-07	-0.0784993	1	0.287304	0.121852	-0.0587403	1	0.331659	0.0854247	-0.0830057	1	0.270397	0.166759	-0.0434452	0.991767	0.193592	0.352657	-0.0904009	0.644782	-0.0109953	0.961613
Ca_01103	miro, putative, expressed	0.843055	3.61e-12	0.701501	2.16583e-10	-0.0255902	1	0.103162	0.343832	-0.055438	1	0.221399	0.0428969	-0.0345478	1	0.186224	0.0914177	0.0433468	0.976765	0.115203	0.326422	0.106675	0.263079	0.139414	0.118981
Ca_02824	kinesin motor domain containing protein, putative, expressed	-1.15818	3.65e-12	-1.33927	9.76793e-14	-0.00965403	1	-0.0961103	0.544061	0.0457716	1	-0.185971	0.216996	0.032324	1	-0.107644	0.48853	0.0137693	0.99647	-0.147858	0.359982	-0.414043	0.000894799	-0.61426	3.87795e-06
Ca_25031	TKL_IRAK_DUF26-lc.12 - DUF26 kinases have homology to DUF26 containing loci, expressed	1.56012	3.75e-12	1.63871	1.26894e-12	-0.216977	1	-0.167114	0.408021	-0.265393	0.732951	-0.279473	0.161053	-0.484119	0.0497862	-0.378234	0.0603339	-0.471593	0.0486277	-0.380725	0.0735891	0.81581	5.92e-06	1.25643	2.37679e-09
Ca_10123	glucose-6-phosphate 1-dehydrogenase, chloroplast precursor, putative, expressed	-1.51708	3.76e-12	-1.13425	1.90367e-09	-0.0181665	1	-0.438229	0.0194718	0.0543639	1	-0.198386	0.31411	0.0780924	1	-0.234059	0.234255	0.019183	0.99647	-0.115973	0.593061	-0.583109	0.000371842	-0.540861	0.00070258
Ca_16190	aminotransferase, classes I and II, domain containing protein, expressed	1.57508	3.79e-12	0.450857	0.00346851	-0.216914	1	-0.0801439	0.726683	-0.0974996	1	0.0957421	0.665349	-0.111371	1	0.0631977	0.784465	-0.131753	0.894982	0.0928358	0.689159	-0.532814	0.00152569	-0.898366	1.10609e-06
Ca_01537	protein phosphotase protein, putative, expressed	-1.38742	3.83e-12	-1.32025	1.33545e-11	-0.0405871	1	-0.173585	0.345847	-0.101911	1	-0.13874	0.465806	0.0345621	1	-0.215406	0.247921	-0.0766166	0.970554	-0.0181604	0.942462	-0.584883	0.000126396	-0.651614	2.5919e-05
Ca_21073	cytochrome P450 protein, putative, expressed	-2.32148	3.86e-12	-0.715465	0.00140214	-0.105234	1	-0.316899	0.264948	0.082749	1	-0.402533	0.165155	-0.0623714	1	-0.562559	0.0545756	-0.0386426	0.994636	-0.437537	0.162068	-1.29718	1.49e-06	0.246079	0.312716
Ca_18151	methyltransferase domain containing protein, putative, expressed	-1.76019	3.86e-12	-1.32293	1.57041e-09	0.0104942	1	-0.256974	0.240209	0.15615	1	-0.436028	0.0527626	0.126199	1	-0.319114	0.159173	0.139636	0.908623	-0.23835	0.322381	-1.00903	1.23e-06	-0.630677	0.00061119
Ca_03803	3-5 exoribonuclease CSL4, putative, expressed	-1.44622	3.96e-12	-0.963101	2.37122e-08	0.143435	1	-0.33201	0.0630756	0.106764	1	-0.184499	0.330089	0.171895	0.910145	-0.2005	0.288683	0.173654	0.762084	-0.0963726	0.649091	-0.937143	1.67e-07	-0.429565	0.0043207
Ca_05878	DDT, putative, expressed	1.39569	3.97e-12	0.836485	1.88676e-07	-0.166489	1	0.179908	0.304494	0.0512154	1	0.111865	0.55066	-0.105477	1	0.0376883	0.86132	-0.0380438	0.991767	-0.0437862	0.8422	-0.223873	0.153081	0.304667	0.0367453
Ca_03416	0	-4.20017	3.98e-12	-6.41313	7.03724e-15	-0.613703	1	-0.497891	0.601639	0.0351158	1	0.10555	0.921105	0.200166	1	0.628074	0.424674	0.0287337	0.998589	0.755642	0.349418	-1.30346	0.00104762	-1.99357	4.20647e-06
Ca_13490	DnaK family protein, putative, expressed	1.06165	4.09e-12	0.625159	2.80036e-07	-0.00379922	1	0.140807	0.301087	-0.0308259	1	-0.0257469	0.88143	-0.0674752	1	0.049487	0.749083	-0.134305	0.731084	1.74709e-05	1	-0.0278186	0.852082	-0.25722	0.0203412
Ca_17003	solute carrier family 35 member F1, putative, expressed	1.16775	4.13e-12	1.42767	3.10504e-14	0.0658851	1	0.169755	0.246997	-0.0575291	1	0.0371538	0.837892	-0.0397497	1	0.00725339	0.974561	-0.0257498	0.991767	-0.0550204	0.75538	0.221909	0.0815056	0.60506	7.35821e-06
Ca_05312	phosphoglycerate mutase, putative, expressed	-1.15758	4.15e-12	-1.2	1.36835e-12	-0.168489	1	-0.225868	0.118904	0.0322632	1	-0.0841595	0.602901	0.0185345	1	-0.215656	0.156954	0.000542635	1	-0.0708841	0.681383	-0.550404	2.76e-05	-0.565948	1.35725e-05
Ca_05237	26S protease regulatory subunit, putative, expressed	0.748061	4.15e-12	0.589689	8.09044e-10	0.00750938	1	0.123442	0.190889	-0.0383179	1	0.0682422	0.503581	-0.0479049	1	0.0654494	0.519472	-0.0624532	0.902064	-0.0328153	0.777686	0.0476918	0.610283	-0.289758	0.000358091
Ca_23608	ICE-like protease p20 domain containing protein, putative, expressed	-0.860282	4.19e-12	-0.502509	3.50683e-07	0.0637977	1	-0.1268	0.248568	0.0255464	1	-0.199816	0.0748401	-0.0561447	1	-0.110711	0.330735	-0.0162375	0.993717	-0.0615272	0.627796	-0.25434	0.00584171	-0.142604	0.119671
Ca_27746	heat shock protein DnaJ, putative, expressed	-1.44131	4.25e-12	-0.0116093	0.943328	0.124134	1	-0.100558	0.617463	0.113918	1	-0.132221	0.494211	-0.0488734	1	-0.293413	0.117145	-0.0260073	0.994023	-0.278085	0.165568	-0.267864	0.0838016	0.499741	0.00104674
Ca_03331	WRKY89, expressed	1.06713	4.28e-12	1.31485	2.77182e-14	0.00313053	1	0.104663	0.458461	0.00265046	1	-0.0160613	0.928373	-0.113223	0.949313	0.0100969	0.959811	-0.0696035	0.95287	-0.0166856	0.928067	0.334448	0.00374885	0.490509	4.65547e-05
Ca_18133	armadillo/beta-catenin repeat family protein, putative, expressed	1.0827	4.31e-12	1.6753	7.30559e-17	0.238607	0.480878	0.123268	0.375069	0.118549	1	0.0473435	0.768466	0.0198627	1	0.0740593	0.61318	0.0285238	0.991767	-0.0256959	0.883754	0.150519	0.22016	-0.0659428	0.612433
Ca_05489	NotAvailable	3.1071	4.34e-12	5.54389	8.99786e-20	-0.00320507	1	0.571906	0.0378203	0.193918	1	0.630085	0.028776	0.451749	0.525251	0.463747	0.109734	0.123406	0.976908	0.355028	0.251239	1.13839	0.00277874	1.72161	1.60755e-07
Ca_12196	OsIAA30 - Auxin-responsive Aux/IAA gene family member, expressed	-1.25206	4.41e-12	-1.30921	1.29644e-12	-0.0282938	1	0.144709	0.376168	-0.0333509	1	0.0964835	0.578401	-0.00278541	1	0.0721924	0.684615	0.128421	0.842121	0.120276	0.500789	-0.728275	1.24e-06	-0.0764184	0.604889
Ca_07230	glycosyltransferase, putative, expressed	2.35359	4.47e-12	0.481081	0.0684853	0.918882	0.00258063	4.3461	4.44178e-17	0.930312	0.00218228	3.96737	3.18721e-16	0.966447	0.00127774	4.14993	9.43343e-17	1.08267	0.000198002	3.84734	7.18357e-16	2.03079	8.34e-10	0.590719	0.0361489
Ca_11902	CorA-like magnesium transporter protein, putative, expressed	0.679496	4.51e-12	0.78176	1.30754e-13	0.0432823	1	0.0127289	0.91158	-0.0588559	1	-0.0847201	0.349238	-0.0679207	0.966702	-0.025505	0.806681	-0.165643	0.189744	-0.100008	0.295146	0.302532	8.17e-05	0.32431	2.60553e-05
Ca_23523	polygalacturonase, putative, expressed	-1.3988	4.63e-12	-1.78839	1.11623e-14	-0.0678756	1	-0.396153	0.0242869	-0.0116903	1	-0.324773	0.0747372	0.0331263	1	-0.243869	0.18696	0.0510766	0.989476	-0.149165	0.44944	-0.828404	9.09e-07	-1.18846	7.54944e-10
Ca_10251	3-hydroxy-3-methylglutaryl-coenzyme A reductase, putative, expressed	-1.25426	4.74e-12	-0.339479	0.00616111	0.00520555	1	-0.344514	0.0277197	0.0173391	1	-0.302907	0.0633467	0.00500845	1	-0.218241	0.186432	0.0407371	0.991767	-0.249837	0.155911	-0.361785	0.00695779	-0.496195	0.000265987
Ca_16326	expressed protein	3.72513	4.8e-12	4.22923	2.33006e-11	0.695364	0.333332	1.35323	0.000305653	0.657613	0.361369	1.73265	6.57127e-06	0.476364	0.654507	1.40587	0.000193307	0.528398	0.428559	1.295	0.000704844	3.42809	2.91e-10	3.15481	1.72108e-07
Ca_02291	haloacid dehalogenase-like hydrolase family protein, putative, expressed	1.88062	4.82e-12	1.59375	1.58897e-10	-0.0794553	1	0.251848	0.280795	-0.110425	1	0.43626	0.0662339	-0.143898	1	0.325433	0.175728	-0.0833066	0.984296	0.212096	0.408608	0.397303	0.0494199	0.254766	0.20638
Ca_02818	dynein light chain type 1 domain containing protein, expressed	-3.21749	4.86e-12	-2.41875	1.15675e-09	0.384257	1	0.301498	0.462226	0.351629	1	-0.203838	0.642056	0.618646	0.490416	0.0679291	0.891751	0.29092	0.878593	0.348212	0.418175	-0.916058	0.00414801	-0.234982	0.486674
Ca_23059	coronatine-insensitive protein 1, putative, expressed	-0.875474	4.93e-12	-0.716347	4.15007e-10	-0.036459	1	-0.0428124	0.744656	-0.0582839	1	-0.0281056	0.840015	0.00581392	1	-0.0389099	0.76531	-0.00950235	0.99647	0.0286072	0.841271	-0.0295507	0.808148	0.0424691	0.695221
Ca_16791	STE_MEK_ste7_MAP2K.5 - STE kinases include homologs to sterile 7, sterile 11 and sterile 20 from yeast, expressed	-3.06422	4.95e-12	-2.53349	1.14816e-10	-0.437774	1	-0.619715	0.104602	-0.988528	0.155183	-0.708372	0.0754089	-0.409057	0.90107	-0.667868	0.0955745	-0.403098	0.762084	-0.471511	0.262389	0.131355	0.71574	0.190598	0.548565
Ca_09461	regulator of chromosome condensation, putative, expressed	2.25496	4.97e-12	4.15993	1.70838e-17	0.155686	1	0.528191	0.0425094	0.202261	1	0.38902	0.152973	0.126038	1	0.305749	0.2679	-0.022695	0.99647	0.238491	0.418175	0.257794	0.334663	1.43886	2.23945e-06
Ca_02663	expressed protein	-2.01973	5.02e-12	-1.98509	7.49909e-12	-0.024391	1	0.280123	0.281248	-0.0304405	1	0.623127	0.0181052	0.0792995	1	0.0814346	0.789916	-0.0653854	0.991767	0.380717	0.180529	0.154591	0.517459	0.514413	0.0128612
Ca_07560	0	-1.88685	5.03e-12	-2.06153	5.27881e-13	-0.156564	1	-0.312196	0.1843	0.266336	0.931119	-0.245938	0.318827	0.122636	1	-0.397032	0.106997	0.170239	0.878593	0.00705495	0.986583	-1.2208	1.78e-07	-0.866076	3.15997e-05
Ca_11467	0	1.46074	5.05e-12	1.23734	2.26107e-10	0.021692	1	-0.164419	0.376696	0.0653552	1	-0.0922692	0.648039	-0.0461414	1	-0.0623829	0.765644	-0.0850399	0.962603	-0.315121	0.113131	0.29195	0.073155	0.539484	0.000770223
Ca_26415	polygalacturonase inhibitor 2 precursor, putative, expressed	-2.42591	5.15e-12	-2.69174	4.41235e-13	0.167355	1	-0.766373	0.012158	0.368718	0.861184	-0.731594	0.020187	0.200505	0.994351	-0.500306	0.11318	0.139854	0.965055	-0.380771	0.255946	-1.66328	5.39e-08	-1.80459	8.38102e-09
Ca_13453	0	1.61747	5.18e-12	0.359194	0.0233622	-0.156716	1	0.368756	0.0645682	-0.0203165	1	0.453968	0.0299816	-0.0927316	1	0.356159	0.0914177	-0.145135	0.878593	0.362355	0.105307	-0.0881382	0.673546	-0.26285	0.128552
Ca_01357	RNA recognition motif containing protein, putative, expressed	-1.84184	5.2e-12	-1.52905	2.29304e-10	0.0513746	1	-0.490628	0.0319392	0.185365	1	-0.416389	0.0799758	0.243751	0.85071	-0.489593	0.0406589	0.154309	0.901523	-0.304339	0.234918	-1.00657	3.16e-06	-0.943009	5.94473e-06
Ca_01159	zinc finger family protein, putative, expressed	1.14693	5.22e-12	0.660939	4.21726e-07	-0.0688953	1	0.153241	0.291774	-0.132476	1	0.0520023	0.759608	-0.19225	0.647716	0.050381	0.762117	-0.0715365	0.957325	-0.0168679	0.933422	0.204772	0.11011	0.276643	0.0212642
Ca_16490	2Fe-2S iron-sulfur cluster binding domain containing protein, expressed	1.35461	5.33e-12	0.808887	2.61597e-07	-0.116636	1	0.2209	0.194237	-0.0862738	1	0.209882	0.235496	-0.144658	0.949254	0.155998	0.381351	-0.135517	0.849943	-0.0106133	0.967271	-0.0527955	0.774528	0.334324	0.0193187
Ca_02142	0	2.65771	5.4e-12	2.80862	3.32273e-12	0.308019	1	0.886177	0.00581323	-0.0719148	1	1.05474	0.00130145	-0.0777565	1	0.834168	0.0116739	0.131895	0.974769	0.682233	0.0499849	0.819514	0.00337633	1.69995	3.69586e-07
Ca_06235	phosphomannomutase, putative, expressed	-1.21789	5.42e-12	-1.53087	1.8202e-14	-0.123566	1	-0.0591244	0.746116	0.0190652	1	-0.068289	0.7031	0.149418	0.900305	-0.0786185	0.646877	0.0484441	0.989327	-0.00753455	0.975974	-0.643707	6.67e-06	-0.928336	7.61338e-09
Ca_06713	NAD dependent epimerase/dehydratase family protein, putative, expressed	1.52168	5.42e-12	1.63676	8.26947e-13	-0.10511	1	0.0196386	0.941288	-0.0848758	1	0.100647	0.638426	-0.121922	0.996269	0.0348635	0.887364	-0.0549576	0.989476	-0.0240424	0.927586	0.130178	0.474807	0.181013	0.277044
Ca_07015	expressed protein	1.51486	5.42e-12	0.628255	0.000114259	-0.19291	1	-0.280449	0.144341	-0.148645	1	-0.23788	0.236264	-0.120756	0.99626	-0.336166	0.0962488	-0.158185	0.827427	-0.360299	0.0907445	0.109762	0.562642	0.333998	0.0423621
Ca_25112	expressed protein	-1.43104	5.46e-12	-1.30891	3.55602e-11	0.341778	0.378741	0.164137	0.383264	0.351451	0.294207	0.124366	0.527859	0.369557	0.183146	0.117663	0.546684	0.280634	0.387462	0.125467	0.543738	-0.755402	6.43e-06	-1.0941	7.21789e-09
Ca_21534	succinate dehydrogenase iron-sulfur subunit 2,mitochondrial precursor, putative, expressed	0.812368	5.51e-12	0.926783	1.90244e-13	-0.0264108	1	0.082831	0.4495	-0.0670065	1	0.190092	0.0748708	-0.0872841	0.954297	0.146524	0.17607	-0.0206455	0.991767	0.0575641	0.634704	-0.0312874	0.778503	-0.313771	0.000429403
Ca_20067	GDSL-like lipase/acylhydrolase, putative, expressed	-1.7223	5.51e-12	-2.024	1.04091e-13	0.443169	0.279689	0.384533	0.0756413	0.707882	0.00444919	0.391938	0.0821061	0.748476	0.00211464	0.448919	0.0478068	0.708873	0.0032657	0.660755	0.00402651	-0.963067	2.38e-06	-0.685897	0.000203584
Ca_02953	RALFL4 - Rapid ALkalinization Factor RALF family protein precursor, expressed	-0.953759	5.53e-12	-0.647644	2.32861e-08	-0.100755	1	0.0715283	0.59675	-0.0263435	1	0.162818	0.196068	0.086524	0.984947	0.16776	0.18707	0.118832	0.75371	0.0547635	0.706443	-0.533781	2.93e-06	-0.409085	0.000111777
Ca_12572	AAA-type ATPase family protein, putative, expressed	1.15482	5.61e-12	0.42057	0.00040972	-0.148686	1	0.0321937	0.861984	0.00821195	1	-0.0290724	0.878178	-0.0934933	0.99626	-0.0916001	0.560694	-0.175674	0.605606	-0.17244	0.286951	-0.013205	0.940381	-0.0482622	0.741983
Ca_05284	magnesium-dependent phosphatase 1, putative, expressed	-2.65559	5.64e-12	-1.37289	1.76552e-06	-0.0561122	1	0.101663	0.794489	0.262685	1	0.0356496	0.93481	0.166773	1	-0.0533458	0.898664	0.050958	0.993717	0.108592	0.78482	-0.762648	0.00521633	0.0304887	0.931591
Ca_05254	immutans protein, putative, expressed	3.36054	5.83e-12	0.499566	0.126129	-0.384431	1	0.0062556	0.998603	-0.839551	0.169453	0.313545	0.469205	-1.02989	0.0316258	0.39266	0.355033	-1.06218	0.0201334	0.210774	0.65823	2.99155	4.44e-10	1.98861	6.19064e-07
Ca_00045	DAG protein, chloroplast precursor, putative, expressed	1.11224	5.87e-12	0.654762	3.67123e-07	-0.101662	1	-0.0923209	0.549721	-0.015223	1	-0.134344	0.368231	-0.200898	0.595539	-0.103985	0.4914	-0.21088	0.422066	-0.175492	0.263927	-0.105688	0.428173	-0.0489464	0.728692
Ca_07939	Myb-like DNA-binding domain containing protein, putative, expressed	0.940309	5.88e-12	1.62541	7.10798e-18	-0.00927288	1	0.164525	0.167112	-0.150569	0.838393	0.0423472	0.768077	-0.115644	0.900305	-0.0628185	0.634157	-0.089977	0.867173	-0.0505727	0.725655	0.210078	0.041221	0.281113	0.00565802
Ca_10571	cytochrome P450, putative, expressed	2.18629	5.91e-12	0.549472	0.0100113	-0.116281	1	-0.400469	0.137746	-0.169012	1	-0.628148	0.0259497	-0.401886	0.534499	-0.709901	0.0117857	-0.380158	0.47199	-0.584156	0.0486463	1.21686	2.43e-06	0.0474738	0.869412
Ca_22561	auxilin, putative, expressed	-2.30899	5.97e-12	-1.34322	2.92221e-07	0.0725403	1	-0.0299979	0.941261	0.0799929	1	-0.566469	0.0646961	0.242006	0.966021	-0.696256	0.0242249	0.0753416	0.991767	-0.445969	0.172654	-0.525587	0.0269681	-0.149806	0.56272
Ca_02815	expressed protein	-1.68063	6.09e-12	-1.22252	5.21832e-09	-0.0527664	1	-0.140392	0.542546	0.0741155	1	-0.211042	0.342073	0.0221585	1	-0.309046	0.161829	0.0104549	0.998923	-0.118476	0.631341	-0.705605	0.000156226	-0.199214	0.277656
Ca_15139	ankyrin repeat-containing protein, putative, expressed	1.19326	6.09e-12	0.835854	2.05104e-08	-0.136621	1	-0.292702	0.0532541	-0.0281344	1	-0.482933	0.00218652	-0.206011	0.631329	-0.469188	0.00291004	-0.336365	0.091736	-0.271786	0.108449	-0.349187	0.00776669	-0.0577603	0.708234
Ca_03320	0	1.09139	6.09e-12	1.25433	1.86989e-13	-0.142482	1	0.313477	0.0226163	-0.125305	1	0.238805	0.092731	-0.0961239	0.986616	0.23197	0.107476	-0.0632742	0.966917	0.155083	0.313145	0.471611	0.000136952	0.326885	0.00531791
Ca_13399	low photochemical bleaching 1 protein, putative, expressed	-1.47571	6.15e-12	-0.664732	2.65108e-05	-0.0297956	1	-0.165645	0.394654	0.0632725	1	-0.158432	0.426081	0.0585461	1	-0.304266	0.118339	-0.0143901	0.99647	-0.149416	0.477493	-0.589325	0.000305585	-0.657628	6.35894e-05
Ca_06394	cysteine synthase, mitochondrial precursor, putative, expressed	-1.14446	6.2e-12	-1.10234	1.20034e-11	-0.0901039	1	-0.212017	0.144215	0.0135741	1	-0.148228	0.333556	0.0162002	1	-0.226076	0.136958	0.0323925	0.991767	-0.142948	0.380888	-1.07909	1.65e-10	-1.24089	5.76989e-12
Ca_14755	acyl-CoA dehydrogenase family member 10, putative, expressed	1.03274	6.22e-12	0.940678	4.29519e-11	0.185678	0.897454	0.121815	0.370795	0.0734454	1	-0.113927	0.414571	-0.0250492	1	-0.11605	0.400245	-0.0757562	0.933159	-0.0194391	0.913172	0.867947	1.81e-09	0.184603	0.0960448
Ca_17089	iron-sulfur cluster assembly enzyme ISCU, mitochondrial precursor, putative, expressed	0.91974	6.26e-12	1.136	2.61513e-14	-0.0192496	1	0.140161	0.232407	-0.01891	1	0.143445	0.236264	-0.00209297	1	0.122097	0.317144	0.0754057	0.906622	0.119605	0.356484	-0.0255909	0.846526	0.25111	0.0102112
Ca_12698	expressed protein	-1.50614	6.29e-12	-1.98173	8.85737e-15	0.0914088	1	-0.0821153	0.717881	0.21355	0.941758	-0.14051	0.502177	0.144579	0.9745	-0.0343379	0.8904	0.00744057	0.999047	0.0336479	0.895308	-0.441319	0.00640766	-0.973135	1.77356e-07
Ca_03704	aminotransferase domain containing protein, putative, expressed	-1.51726	6.29e-12	-1.18467	1.02238e-09	0.249029	1	0.270419	0.15379	0.0680164	1	0.156187	0.443033	-0.00994972	1	0.0743735	0.734452	0.0157192	0.99647	0.0959109	0.669731	-0.131189	0.469162	-0.0231947	0.911069
Ca_16527	DNA-directed RNA polymerase 1B, mitochondrial precursor, putative, expressed	1.42585	6.51e-12	0.732382	3.65248e-06	-0.0282839	1	0.0451638	0.838932	0.0272422	1	0.00988414	0.970801	0.0351373	1	0.0880905	0.660326	-0.0322104	0.991767	0.0502838	0.825279	-0.201871	0.216215	-0.128005	0.434073
Ca_23199	AMP-binding domain containing protein, expressed	-1.09433	6.54e-12	-0.376576	0.000830629	0.212481	0.781637	-0.125285	0.389931	0.101906	1	0.0095735	0.961001	0.0863725	1	-0.023642	0.896937	0.0784494	0.941224	0.0113608	0.95647	-0.676733	5.97e-07	-0.263184	0.0236609
Ca_23807	amino acid transporter, putative, expressed	3.09488	6.61e-12	2.0606	1.01822e-07	-0.346655	1	0.138204	0.751894	-0.623973	0.440054	0.299313	0.446886	-0.664176	0.274339	0.378111	0.326397	-0.680047	0.196945	0.0737336	0.879089	3.78202	8.39e-13	2.96057	2.56371e-10
Ca_10408	membrane attack complex component/perforin/complement C9, putative, expressed	2.5784	6.69e-12	1.82227	6.57429e-09	0.10451	1	0.329143	0.26837	-0.0680554	1	0.0544392	0.887189	-0.127436	1	0.0741176	0.838907	-0.202515	0.887903	-0.0298643	0.94305	1.25372	3.94e-05	1.5399	5.19792e-07
Ca_04622	expressed protein	0.921932	6.75e-12	0.85429	3.47032e-11	-0.0325423	1	-0.00948084	0.956633	-0.102801	1	-0.245284	0.0441675	-0.151386	0.688388	-0.100652	0.416557	-0.18631	0.368357	-0.17266	0.188685	0.139148	0.188564	0.0940693	0.375557
Ca_06198	transporter, major facilitator family, putative, expressed	0.931872	7.09e-12	2.38195	5.13945e-22	0.139824	1	-0.193211	0.10276	0.099195	1	-0.236975	0.055087	0.00462683	1	-0.266886	0.0308202	0.0265345	0.991767	-0.23962	0.0681504	0.171055	0.100982	0.278732	0.00571926
Ca_07949	transporter, monovalent cation:proton antiporter-2 family, putative, expressed	1.2224	7.14e-12	0.879479	9.2616e-09	-0.140037	1	0.369904	0.0170568	-0.243639	0.588484	0.167787	0.302335	-0.325681	0.155545	0.133712	0.413058	-0.33603	0.10837	0.0926586	0.607332	1.39981	2.33e-12	0.50591	0.000210628
Ca_00736	modifier of rudimentary protein, expressed	0.931843	7.24e-12	1.18963	1.90227e-14	0.02632	1	0.107337	0.387425	-0.04239	1	-0.0346151	0.813425	-0.0689731	1	-0.00841775	0.962644	-0.0640463	0.947657	-0.0317744	0.835337	0.41059	0.000120149	0.497499	7.0967e-06
Ca_16936	cyclase/dehydrase family protein, expressed	1.67769	7.32e-12	1.64201	8.588e-12	0.0189811	1	0.041974	0.876681	-0.035275	1	0.033167	0.904771	-0.00572995	1	0.0301451	0.914635	-0.177399	0.826329	0.0291726	0.918754	-0.557446	0.00275055	-1.23093	2.50219e-08
Ca_07167	PPR repeat domain containing protein, putative, expressed	1.44982	7.37e-12	0.862746	3.00183e-07	-0.0483845	1	0.278789	0.124364	-0.0192353	1	0.258943	0.170851	-0.0256234	1	0.280462	0.140862	-0.0290706	0.9931	0.258395	0.205429	-0.208939	0.210707	-0.00108435	1
Ca_15220	NotAvailable	0.848451	7.4e-12	0.718799	2.79934e-10	0.0702213	1	0.0734117	0.537665	0.0311314	1	0.0768441	0.516517	-0.0542052	1	0.0810991	0.488258	-0.0843789	0.857186	0.0730098	0.55906	-0.0859444	0.400779	-0.233795	0.0106397
Ca_01664	0	-1.4373	7.4e-12	-1.56799	7.82459e-13	-0.0794642	1	0.235157	0.203782	-0.0541968	1	-0.0537775	0.812926	0.0196129	1	0.291354	0.129246	-0.00291245	1	0.172919	0.401677	-0.350197	0.0244051	-0.582012	0.000226996
Ca_08076	desiccation-related protein PCC13-62 precursor, putative, expressed	6.08768	7.4e-12	7.68356	8.54783e-14	-0.495939	1	0.0516469	0.950268	0.00219813	1	-0.204238	0.76748	-0.289475	1	-0.0100221	0.993884	-0.232454	0.976908	-0.0629508	0.938969	3.93454	7.71e-08	3.11636	1.80087e-06
Ca_06863	proton pump interactor, putative, expressed	0.62278	7.48e-12	0.740697	9.12936e-14	0.0301557	1	-0.00387911	0.978415	0.0356928	1	-0.06012	0.487959	-0.0559967	0.986616	-0.0297038	0.751045	-0.105836	0.544549	-0.0602568	0.511776	0.252774	0.000331165	0.170216	0.0113378
Ca_13480	OsFBK16 - F-box domain and kelch repeat containing protein, expressed	1.61251	7.5e-12	1.12772	1.53653e-08	-1.06042	2.6e-06	-2.13378	1.64817e-13	-1.07386	2.16e-06	-1.76987	1.36136e-11	-1.15015	4.99e-07	-1.82945	5.66805e-12	-1.14374	4.48e-07	-1.69276	4.29548e-11	1.01836	4.25e-07	0.0492172	0.8168
Ca_12227	pre-mRNA-splicing factor SLU7, putative, expressed	0.763397	7.51e-12	0.823971	1.01772e-12	-0.00780226	1	3.24001e-05	1	-0.0309846	1	-0.0369655	0.753072	-0.0946908	0.904949	-0.0925373	0.371403	-0.165072	0.312384	-0.0652354	0.563939	0.181048	0.0316322	0.376197	2.12657e-05
Ca_00690	0	-1.32428	7.56e-12	-0.859703	6.40739e-08	0.117428	1	0.133397	0.456968	0.082866	1	0.263595	0.130406	0.187076	0.809582	0.167597	0.345454	0.204501	0.611034	0.121136	0.52961	-0.367607	0.0106217	0.0733854	0.650925
Ca_06904	expressed protein	-1.03832	7.65e-12	-0.74634	9.52751e-09	0.00381604	1	-0.143884	0.29247	0.0731595	1	-0.25875	0.0624076	0.00680803	1	-0.203772	0.144965	-0.0615142	0.966917	-0.151138	0.311626	-0.338379	0.00306276	-0.619429	9.32988e-07
Ca_17101	0	1.70176	7.7e-12	0.865275	3.28514e-06	-0.123703	1	-0.226765	0.280497	-0.0352467	1	-0.0945461	0.690419	0.0101896	1	-0.183248	0.396594	-0.0946394	0.966468	-0.0214242	0.941488	0.553287	0.0040964	0.0846283	0.685412
Ca_16965	expressed protein	0.87908	7.71e-12	0.907271	3.21423e-12	0.0842827	1	0.0498027	0.705558	0.0828714	1	0.0707965	0.569471	0.0449724	1	0.072226	0.55337	0.0219868	0.991767	0.0368894	0.792665	0.0442567	0.707795	0.263589	0.00588973
Ca_03185	recA protein, putative, expressed	1.37902	7.72e-12	1.83318	7.68462e-15	0.169919	1	-0.105637	0.575468	0.0781369	1	-0.148186	0.416084	0.0719101	1	-0.174315	0.331595	0.0962876	0.940987	-0.214142	0.261523	0.418406	0.00642912	0.498445	0.00118963
Ca_02439	phosphoglycerate mutase, putative, expressed	-1.5183	7.85e-12	-0.499755	0.00127354	0.172938	1	-0.18359	0.359891	0.0952061	1	-0.33075	0.0980929	0.00350898	1	-0.392994	0.0512147	0.0248745	0.995349	-0.257034	0.23459	-0.46167	0.00509482	0.131565	0.452857
Ca_04998	0	0.802486	7.9e-12	0.917695	2.52819e-13	0.0166328	1	-0.000647436	1	-0.000671607	1	-0.126892	0.23878	-0.0258486	1	-0.0631842	0.574164	-0.0668552	0.90657	-0.0317024	0.80586	0.0619808	0.541111	-0.0452459	0.651437
Ca_15878	plant-specific domain TIGR01589 family protein, expressed	-3.25664	7.9e-12	-2.40162	1.84212e-09	0.570993	0.98222	-0.228796	0.607532	0.653369	0.611472	-0.0860378	0.865355	0.753461	0.318697	-0.345932	0.409409	0.739154	0.26332	0.086845	0.86491	0.118055	0.769154	0.532906	0.088704
Ca_18788	whirly transcription factor domain containing protein, expressed	-1.41886	7.92e-12	-0.691506	1.02923e-05	-0.0594441	1	-0.000762688	1	0.0885186	1	-0.0760135	0.72348	0.0732986	1	-0.252307	0.188394	0.0990399	0.947401	-0.138744	0.503349	-0.447445	0.00378	-0.36985	0.0143717
Ca_04857	high mobility group, putative, expressed	-4.69408	7.92e-12	-3.51887	1.95898e-10	-0.518797	1	-0.280644	0.653733	0.373928	1	-0.193813	0.76567	0.0742499	1	-0.518702	0.36856	0.227479	0.989476	0.158947	0.809694	-1.81459	6e-05	-0.768091	0.048528
Ca_01885	aminotransferase, classes I and II, domain containing protein, expressed	0.944375	7.94e-12	1.26226	5.95271e-15	0.102951	1	-0.00801945	0.966527	-0.00107369	1	-0.0947509	0.466401	-0.0923966	0.97227	0.0592087	0.663568	-0.0599967	0.958869	0.0163695	0.92248	0.3602	0.000672228	0.294416	0.0042467
Ca_15043	cytochrome P450, putative, expressed	-1.0528	8.02e-12	-0.971981	4.11753e-11	0.00583754	1	-0.232077	0.0858968	0.0915569	1	-0.194117	0.16835	0.0188224	1	-0.236827	0.0962681	-0.0307569	0.991767	-0.145252	0.337449	-0.899869	1.59e-09	-0.966076	2.58155e-10
Ca_20698	AATF, putative, expressed	0.958863	8.09e-12	0.0285433	0.781075	-0.023403	1	0.0815117	0.539289	0.087092	1	0.147126	0.245671	-0.0433008	1	0.148083	0.245387	-0.00797206	0.997477	0.0650502	0.649091	0.192808	0.0743662	0.199558	0.0499781
Ca_03757	WIP3 - Wound-induced protein precursor, expressed	7.23407	8.17e-12	2.52812	0.000127028	0.20743	1	-0.253971	0.756949	-0.463292	1	-0.175993	0.838739	-0.889576	0.662456	0.343227	0.653944	-0.793609	0.623865	-0.141418	0.876808	7.93572	1.4e-11	1.19575	0.0741125
Ca_02018	isoflavone reductase homolog IRL, putative, expressed	4.31989	8.21e-12	4.5099	3.40028e-12	-0.305091	1	-0.478477	0.322397	-0.762303	0.5534	-0.360357	0.474339	-0.9049	0.25366	-0.0537904	0.934518	-0.926574	0.180997	-0.241458	0.662764	4.99054	4.42e-12	3.22348	7.90866e-09
Ca_00552	WD domain, G-beta repeat domain containing protein, expressed	1.40201	8.25e-12	2.15222	2.48561e-16	0.0715817	1	-0.114393	0.557074	-0.0748165	1	-0.0637763	0.764629	-0.14705	0.959476	-0.147311	0.432583	-0.142926	0.848646	-0.247812	0.212431	1.02319	3.63e-08	1.04684	1.8962e-08
Ca_06789	RNA polymerase I specific transcription initiation factor RRN3 family protein, putative, expressed	0.978983	8.26e-12	0.326917	0.00128004	-0.104798	1	0.113621	0.388006	-0.055372	1	0.103031	0.44566	-0.0682127	1	0.141559	0.285756	-0.0363855	0.989476	0.0692631	0.641604	0.23358	0.0309131	0.2385	0.0237069
Ca_02857	OsPOP2 - Putative Prolyl Oligopeptidase homologue, expressed	1.6572	8.28e-12	2.46923	6.15929e-16	0.0961658	1	0.272466	0.187505	0.229721	0.942849	0.17209	0.436197	0.157922	0.971591	0.287928	0.184032	0.205873	0.744587	0.230937	0.315735	-0.144722	0.48262	0.792324	3.68661e-05
Ca_26315	MT-A70 domain containing protein, expressed	0.97314	8.41e-12	0.536917	1.55475e-06	-0.0804744	1	-0.206424	0.0980448	-0.0435647	1	-0.208977	0.106137	-0.115732	0.921877	-0.0765728	0.574489	-0.12884	0.720347	-0.139635	0.317888	0.0682305	0.584253	0.00673537	0.964738
Ca_18096	multiple myeloma tumor-associated protein 2, putative, expressed	1.34695	8.81e-12	1.16618	1.99708e-10	-0.00186717	1	0.00962032	0.973036	-0.10529	1	-0.105681	0.575987	-0.160758	0.916708	-0.160116	0.374028	-0.174939	0.723841	-0.232495	0.225934	0.519469	0.000620183	0.534022	0.000380224
Ca_07869	OsCttP2 - Putative C-terminal processing peptidase homologue, expressed	-1.42789	8.84e-12	-1.22343	2.20955e-10	0.0240998	1	-0.273036	0.135127	0.0927456	1	-0.275727	0.14595	0.13733	0.976422	-0.220833	0.250371	0.00618596	0.999047	-0.0538935	0.815062	-0.721245	1.69e-05	-1.03036	2.92743e-08
Ca_06275	phospholipase D, putative, expressed	1.37289	8.95e-12	1.46297	2.05683e-12	-0.0282048	1	0.148326	0.421457	-0.159766	1	0.0836794	0.677757	-0.0746203	1	0.0878078	0.653639	-0.16188	0.782287	-0.027282	0.908275	0.830965	1.08e-06	0.410807	0.00629508
Ca_02155	RALFL17 - Rapid ALkalinization Factor RALF family protein precursor, expressed	-1.86592	9.06e-12	-1.95414	3.02999e-12	-0.0729104	1	-0.184829	0.475929	0.00244479	1	-0.316914	0.209051	0.0853715	1	-0.0535666	0.86059	0.263525	0.673572	-0.165914	0.547797	-0.605659	0.0027861	-0.587802	0.00318927
Ca_16966	tetratricopeptide-like helical, putative, expressed	1.65038	9.06e-12	0.458557	0.00577823	0.0451407	1	-0.0311999	0.910391	0.199801	1	0.0410361	0.879484	0.0691698	1	0.110959	0.627166	0.112547	0.944726	0.0293488	0.917366	-0.119119	0.578717	-0.718794	0.000124914
Ca_13518	AMP-binding enzyme, putative, expressed	1.16403	9.13e-12	0.699574	3.23077e-07	-0.145579	1	0.150792	0.324857	-0.0865224	1	0.170721	0.273211	-0.232389	0.488657	-0.025334	0.896087	-0.241625	0.348214	0.0907889	0.599193	-0.172025	0.204498	-0.615294	7.98451e-06
Ca_02032	AAA-type ATPase family protein, putative, expressed	1.67108	9.32e-12	0.694753	9.4513e-05	-0.172582	1	-0.276408	0.194519	0.0238029	1	-0.156406	0.495593	-0.0582853	1	-0.165915	0.461927	-0.184404	0.815018	-0.276703	0.243112	-0.476173	0.00985598	-0.444794	0.0131024
Ca_09372	glycosyl hydrolases family 16, putative, expressed	-2.39662	9.41e-12	-1.55403	5.6011e-08	-0.335836	1	-0.642024	0.0311268	-0.256469	1	-0.792921	0.0109505	-0.291482	0.899638	-0.665655	0.0323948	-0.0225618	0.99647	-0.610683	0.064655	-0.927591	0.000393056	-0.444735	0.0753027
Ca_23450	selT-like protein precursor, putative, expressed	1.18324	9.53e-12	0.594929	8.19574e-06	0.0489169	1	0.0967217	0.56087	-0.0893427	1	0.338385	0.0310313	-0.149196	0.884269	0.264602	0.0944142	-0.0452353	0.989476	0.237578	0.159068	0.10236	0.495627	-0.269035	0.0394
Ca_08843	expressed protein	0.89961	9.56e-12	0.62543	2.44279e-08	-0.0872716	1	-0.17943	0.120663	-0.0554732	1	-0.183216	0.126736	-0.114639	0.889269	-0.198651	0.103113	-0.0621389	0.948148	-0.19544	0.131087	0.189172	0.0630183	0.0578776	0.603317
Ca_15207	chaperone protein dnaJ, putative, expressed	0.99151	9.6e-12	1.05305	1.87232e-12	0.00360297	1	0.0413538	0.791481	-0.0768352	1	0.0212851	0.900228	-0.0871901	0.993199	0.0707905	0.616505	-0.122274	0.768193	0.00283904	0.991564	0.584794	1.77e-06	0.891201	4.79213e-10
Ca_09580	expressed protein	1.7191	9.61e-12	1.03294	3.83734e-07	-0.111773	1	0.039754	0.885728	-0.238825	0.923615	-0.0763553	0.764379	-0.11654	1	-0.0596879	0.816889	-0.182327	0.812491	-0.13575	0.577899	0.477523	0.0152589	0.320703	0.0940141
Ca_07175	ferredoxin-dependent glutamate synthase, chloroplast precursor, putative, expressed	-1.6195	9.64e-12	-1.00035	1.90573e-07	0.061198	1	-0.136661	0.547381	0.0222594	1	-0.383954	0.0734566	0.0171677	1	-0.332549	0.124826	-0.0821587	0.979698	-0.177668	0.444284	-1.11125	1.08e-07	-1.38886	1.16096e-09
Ca_02107	0	1.4654	9.65e-12	0.311483	0.0332915	-0.0858592	1	0.192986	0.312462	0.0454571	1	0.377401	0.0505184	-0.0675871	1	0.234283	0.229184	-0.0407137	0.991767	0.154275	0.459655	-0.0161937	0.944389	0.0890905	0.618919
Ca_11476	CS domain containing protein, putative, expressed	-2.03813	9.78e-12	-2.04721	7.66556e-12	-0.0176319	1	-0.0102096	0.984656	0.106004	1	0.0587329	0.859584	0.110868	1	-0.0561983	0.864395	0.0366695	0.994065	0.128058	0.678179	-0.835764	0.000234426	-0.73825	0.000813032
Ca_05367	myosin-2 heavy chain, non muscle, putative, expressed	1.16401	9.78e-12	1.62651	2.54968e-15	-0.0914068	1	0.117181	0.46441	-0.0982714	1	0.103175	0.529491	-0.143754	0.910145	0.0345626	0.855049	-0.225119	0.423115	-0.0454231	0.809898	0.0722177	0.632854	-0.408735	0.00145964
Ca_05742	genetic modifier, putative, expressed	1.58189	9.79e-12	2.99451	2.67412e-18	0.0353193	1	0.0699052	0.772351	-0.126191	1	-0.0960975	0.679063	-0.230436	0.788586	-0.145338	0.503869	-0.211269	0.712318	-0.252697	0.263295	1.0985	9.09e-08	1.28746	3.46525e-09
Ca_04694	ATP-binding domain-containing protein, putative, expressed	1.24634	9.92e-12	1.34957	1.29944e-12	-0.0159621	1	-0.217288	0.174527	-0.020528	1	-0.317358	0.0564705	-0.117205	0.979125	-0.300204	0.0737929	-0.0964314	0.926946	-0.291304	0.101784	0.273847	0.0493583	0.495033	0.00039131
Ca_15409	NotAvailable	1.32381	9.92e-12	1.2394	3.43734e-11	-0.140447	1	-0.118799	0.517538	-0.116486	1	-0.101912	0.585102	-0.143858	0.950523	-0.033985	0.875091	-0.17267	0.725434	-0.116839	0.545366	0.458551	0.00198697	0.656844	2.00871e-05
Ca_03218	KH domain containing protein, putative, expressed	1.03316	9.93e-12	1.2286	1.32011e-13	0.00329293	1	-0.290723	0.0285577	0.0350443	1	-0.265172	0.055907	-0.0592715	1	-0.236521	0.0913816	-0.0429246	0.988961	-0.199661	0.181632	0.0612999	0.653419	0.0905028	0.461696
Ca_00805	OsFBDUF46 - F-box and DUF domain containing protein, expressed	1.07275	1.01e-11	1.02408	2.2966e-11	0.0033373	1	0.0219295	0.905362	-0.0306277	1	-0.188347	0.188199	-0.00504131	1	-0.0865813	0.561427	-0.0317319	0.991767	-0.17363	0.257664	0.358046	0.00297699	0.218897	0.0621269
Ca_21366	mitochondrial prohibitin complex protein 1, putative, expressed	1.84723	1.01e-11	0.821942	3.65806e-05	-0.136783	1	0.220322	0.359903	0.0685709	1	0.250948	0.303072	-0.010037	1	0.251534	0.301965	-0.0300811	0.995188	0.135001	0.617933	-0.100055	0.687182	-0.333027	0.0961054
Ca_01663	0	-1.25934	1.03e-11	-0.827955	6.25021e-08	-0.0221585	1	-0.0805316	0.66696	0.168138	0.988389	-0.0287461	0.892652	0.0937259	1	-0.131536	0.445687	0.0739544	0.96755	0.100334	0.594273	-0.640556	1.77e-05	-0.48782	0.00046407
Ca_00730	flavonol-3-O-glycoside-7-O-glucosyltransferase 1, putative, expressed	2.11753	1.04e-11	1.77068	1.03063e-09	0.0656897	1	0.438719	0.0905098	-0.264837	0.983155	0.470536	0.0808725	-0.27686	0.827105	0.131735	0.650701	-0.357247	0.494483	-0.0818166	0.801465	2.1375	6.59e-11	2.06409	1.75408e-10
Ca_11019	OsSBeL1 - Putative Serine Beta-Lactamase homologue, expressed	1.96223	1.04e-11	1.72624	1.44095e-10	-0.021568	1	0.423913	0.0797346	-0.261002	0.965675	0.194917	0.455026	-0.311936	0.697215	0.291257	0.255209	-0.347324	0.46845	0.154366	0.583416	0.722813	0.00103742	0.287528	0.18628
Ca_11452	IWS1 C-terminus family protein, putative, expressed	0.688754	1.05e-11	0.642586	4.33693e-11	0.0152258	1	-0.137039	0.12697	-0.0820047	1	-0.142333	0.126289	-0.0628268	0.986616	-0.070173	0.46412	-0.112353	0.582139	-0.13674	0.176097	0.216081	0.00503873	0.161512	0.0319406
Ca_04689	coiled-coil domain-containing protein 124, putative, expressed	0.728513	1.06e-11	0.858634	1.67475e-13	0.0247503	1	-0.0520945	0.62788	-0.0287591	1	0.0111348	0.930797	-0.0651831	0.991464	-0.0446734	0.676511	-0.0611261	0.907699	-0.0844017	0.427994	0.284967	0.000597929	0.230981	0.00404092
Ca_16194	ubiquitin-conjugating enzyme, putative, expressed	0.848835	1.06e-11	0.983381	2.57291e-13	0.00870949	1	-0.0870898	0.458035	-0.0583972	1	-0.0929973	0.431317	-0.150073	0.640256	-0.0305943	0.820593	-0.211838	0.193871	-0.104468	0.398891	0.435742	1.79e-05	0.473521	3.9191e-06
Ca_14615	CGMC_MAPKCMGC_2_ERK.12 - CGMC includes CDA, MAPK, GSK3, and CLKC kinases, expressed	1.6676	1.07e-11	1.99676	2.21924e-13	0.528603	0.0677102	1.66667	1.21995e-10	0.434615	0.22171	1.81406	1.63678e-11	0.478947	0.103674	1.74919	3.84819e-11	0.534567	0.0397042	1.50132	1.60014e-09	2.07151	7.15e-13	1.63504	1.34041e-10
Ca_15526	caffeoyl-CoA O-methyltransferase, putative, expressed	9.17012	1.07e-11	5.78226	0.000523103	-0.0432922	1	1.45037	0.0624212	-0.633409	0.989276	0.739693	0.396849	-0.572834	0.921877	1.24677	0.132675	-0.324765	0.951714	0.875902	0.328291	8.01449	2.41e-09	2.51355	0.396767
Ca_00797	acyltransferase, putative, expressed	0.869279	1.09e-11	0.986329	4.50999e-13	-0.0532594	1	-0.0361336	0.793193	-0.104455	1	0.0431131	0.74942	-0.111995	0.889874	0.0818278	0.501626	-0.049358	0.971616	0.0869526	0.49932	0.168904	0.0878976	0.0676073	0.522524
Ca_16663	peptidase, T1 family, putative, expressed	0.682529	1.1e-11	0.681391	9.30935e-12	0.0111874	1	0.130002	0.144974	0.0418394	1	0.0829459	0.382177	-0.02128	1	0.0645488	0.502641	-0.0326412	0.984296	0.0298633	0.788535	0.0536857	0.538574	0.206556	0.00596159
Ca_09817	phenylalanine ammonia-lyase, putative, expressed	3.69498	1.1e-11	0.496766	0.157799	0.0182113	1	0.842841	0.0454237	-0.269268	1	0.620137	0.159861	-0.433563	0.829594	0.678248	0.12645	-0.601734	0.426412	0.514797	0.276456	3.18608	1.68e-09	0.678101	0.0721815
Ca_05546	CCT/B-box zinc finger protein, putative, expressed	-2.32167	1.12e-11	-1.94234	4.47121e-10	-0.156538	1	-0.6367	0.0363782	-0.0930973	1	-0.845719	0.00803283	-0.0415652	1	-0.79476	0.0127273	-0.106983	0.985155	-0.436526	0.197504	-1.10743	3.07e-05	-1.20759	6.93467e-06
Ca_03293	0	4.13622	1.12e-11	4.27712	1.93841e-11	0.0791766	1	-0.375031	0.411349	0.00043214	1	-0.580938	0.200179	-0.00693019	1	-0.548812	0.229605	-0.0813056	0.991767	-0.630142	0.196689	1.90855	0.000131285	2.26061	3.29036e-05
Ca_15401	expressed protein	-1.25529	1.13e-11	-1.65336	1.24613e-14	0.0158661	1	-0.33572	0.0400134	0.070371	1	-0.226468	0.185329	0.116837	0.984947	-0.341168	0.0466153	0.0845038	0.953628	-0.212617	0.246782	-0.649286	1.47e-05	-0.286726	0.0341276
Ca_02740	beta-galactosidase 8 precursor, putative, expressed	-1.30125	1.14e-11	-1.03839	1.21152e-09	0.0604596	1	0.216627	0.201431	0.0624658	1	-0.0443878	0.833549	0.068352	1	0.0250376	0.912012	0.202648	0.625078	0.0749501	0.710452	0.0770952	0.648983	0.0155944	0.933311
Ca_18699	MYB family transcription factor, putative, expressed	2.66432	1.15e-11	2.46888	2.44389e-10	0.641087	0.227193	0.664209	0.0325152	0.312087	0.988389	0.756108	0.0197358	0.452604	0.545872	0.79068	0.0147329	0.389773	0.560901	0.680623	0.0453223	1.65672	1.04e-06	2.09481	3.39617e-08
Ca_23958	peptidyl-prolyl cis-trans isomerase, FKBP-type, putative, expressed	1.6931	1.16e-11	1.83975	1.38525e-12	-0.0328783	1	-0.241899	0.264467	-0.0220839	1	-0.212406	0.344679	-0.0697655	1	-0.268034	0.23068	-0.126423	0.927993	-0.424856	0.0713968	0.135322	0.53381	0.524872	0.00478709
Ca_08272	pentatricopeptide, putative, expressed	-1.73486	1.17e-11	-1.66946	2.13408e-11	-0.133184	1	0.213301	0.366694	0.203767	1	0.0778712	0.775996	-0.0374775	1	0.0938937	0.7193	0.0524635	0.991767	0.0719344	0.799154	-0.534208	0.00482097	-0.619078	0.000976224
Ca_10462	WD repeat-containing protein 12, putative, expressed	1.69505	1.17e-11	0.245749	0.149767	-0.115737	1	0.259177	0.237215	0.154498	1	0.406664	0.0704107	-0.0302901	1	0.388599	0.0871332	-0.12794	0.927138	0.321626	0.185021	-0.346544	0.0738598	-0.306311	0.0991322
Ca_06439	zinc-binding alcohol dehydrogenase domain-containing protein 2, putative, expressed	1.12057	1.18e-11	1.26817	5.56816e-13	0.0221877	1	0.00950988	0.967119	-0.116575	1	-0.0225475	0.908302	-0.214607	0.561477	0.00998797	0.964097	-0.233289	0.364709	-0.0276099	0.885725	0.780578	1.1e-07	0.282283	0.021412
Ca_00390	14-3-3 protein, putative, expressed	2.2497	1.2e-11	0.970606	5.96906e-05	-0.0482779	1	-0.185911	0.545053	-0.13891	1	-0.186711	0.543967	-0.100131	1	-0.145767	0.639342	-0.117136	0.974676	-0.048763	0.89554	0.313028	0.2397	0.0579935	0.850319
Ca_23852	endonuclease, putative, expressed	-1.56809	1.22e-11	-2.63337	5.97515e-17	-0.0185507	1	-0.312378	0.141316	0.254964	0.854531	-0.0655063	0.800092	0.324717	0.468475	-0.0953647	0.690867	0.192828	0.775103	0.191808	0.414995	-1.05672	1.9e-07	-1.13734	3.15467e-08
Ca_00255	GCRP4 - Glycine and cysteine rich family protein precursor, expressed	2.35915	1.23e-11	2.21262	5.05314e-11	0.115474	1	0.229822	0.462476	0.0391015	1	0.304795	0.324235	0.0848908	1	0.259459	0.401889	0.0947752	0.988961	0.0440713	0.912372	2.5331	1.98e-11	2.76575	3.0326e-12
Ca_04840	AARP2CN domain containing protein, expressed	0.987676	1.23e-11	0.477667	1.52266e-05	-0.166594	1	0.0860297	0.539847	-0.0721252	1	0.102861	0.454491	-0.0786846	1	0.172368	0.20161	-0.0604461	0.964908	0.108003	0.453652	-0.017014	0.910405	-0.0854412	0.469338
Ca_14758	AP2 domain containing protein, expressed	1.30706	1.24e-11	2.13145	7.43682e-17	0.206104	1	0.00648102	0.985201	0.0949467	1	-0.134306	0.457257	-0.137204	0.963777	-0.0523899	0.797234	-0.124632	0.875569	-0.0652597	0.751428	1.20659	4.94e-10	1.3	6.66104e-11
Ca_09696	gibberellin response modulator protein, putative, expressed	1.639	1.25e-11	2.20027	1.18104e-14	0.112599	1	0.441324	0.0335887	0.0603473	1	0.551431	0.0109833	-0.00261638	1	0.428909	0.0488366	-0.00435058	1	0.368212	0.11321	1.21192	3.82e-08	1.82813	7.61055e-12
Ca_04799	expressed protein	1.49939	1.25e-11	1.89233	5.79928e-14	-0.0176475	1	-0.203962	0.29266	-0.121787	1	-0.0604575	0.792669	-0.175772	0.921877	-0.174188	0.380997	0.00132661	1	-0.224543	0.28671	0.516094	0.00256682	0.892806	2.11183e-06
Ca_05850	tetratricopeptide repeat domain containing protein, expressed	-0.965781	1.26e-11	-0.835728	2.86537e-10	-0.118331	1	-0.0656225	0.652652	-0.0994697	1	-0.0257248	0.876311	-0.079273	1	0.0939896	0.490742	-0.0958726	0.867173	0.0985812	0.494415	-0.106195	0.364954	0.143227	0.187435
Ca_03522	pentatricopeptide, putative, expressed	1.58982	1.27e-11	0.611575	0.000288757	-0.0944832	1	-0.144164	0.516645	0.00806853	1	-0.0777411	0.750054	-0.00664287	1	-0.0819399	0.728112	0.000145939	1	-0.14783	0.526595	-0.447586	0.0121949	-0.492451	0.00462821
Ca_07310	fatty acid desaturase, putative, expressed	-0.925137	1.28e-11	-0.482821	5.16775e-06	0.0352932	1	0.0632875	0.650223	0.041823	1	0.110742	0.39194	0.0116791	1	-0.00673854	0.97268	0.014558	0.995953	0.0128831	0.940984	-0.369777	0.000482897	-0.444841	3.90643e-05
Ca_00567	AGC_PKA/PKG_like.1 - ACG kinases include homologs to PKA, PKG and PKC, expressed	1.40404	1.29e-11	1.1162	1.78965e-09	0.0556683	1	0.244611	0.174045	0.133584	1	0.0263934	0.912739	0.0787989	1	0.0321402	0.890008	-0.0379294	0.991767	0.123543	0.548313	-0.476108	0.00320421	-0.418224	0.00752592
Ca_16939	amidase family protein, putative, expressed	-1.34773	1.29e-11	-0.473272	0.000818254	0.0699329	1	-0.0885874	0.659719	0.267014	0.641367	-0.0675311	0.745448	0.116131	0.99626	-0.159541	0.386077	0.189499	0.693968	-0.113486	0.57412	-0.30883	0.0399329	-0.379671	0.0094854
Ca_25521	dynein light chain type 1 domain containing protein, expressed	-3.10763	1.29e-11	-2.20029	1.81717e-08	0.248436	1	-0.79958	0.0635289	0.421974	0.983155	-0.681604	0.124361	0.230457	1	-1.05639	0.0204881	0.275617	0.896494	-0.657281	0.166586	-0.606626	0.0596587	0.544959	0.0848521
Ca_16820	MYB family transcription factor, putative, expressed	1.23917	1.3e-11	1.48074	1.6723e-13	-0.186006	1	-0.0187704	0.931591	-0.14932	1	-0.0485051	0.802254	-0.139566	0.939743	-0.100521	0.557582	-0.227105	0.464602	-0.172039	0.329892	0.311692	0.0272815	0.327208	0.0175534
Ca_27033	folylpolyglutamate synthase, mitochondrial precursor, putative, expressed	-1.51245	1.31e-11	-1.19217	2.03725e-09	-0.165417	1	-0.107897	0.62883	-0.068907	1	-0.237363	0.249533	-0.111195	1	-0.376365	0.0691951	-0.168075	0.826165	-0.189399	0.391525	-0.414404	0.0133065	-0.612617	0.000311094
Ca_19880	OsFBL27 - F-box domain and LRR containing protein, expressed	-1.03973	1.32e-11	-0.235042	0.0279611	0.733323	1.34e-06	0.771321	1.60065e-07	0.720512	2.01e-06	0.66366	3.46368e-06	0.701942	2.85e-06	0.708495	9.53221e-07	0.585939	6.42e-05	0.697307	1.45872e-06	0.262456	0.0239506	0.263297	0.0209333
Ca_03645	protein phosphotase protein, putative, expressed	-1.92832	1.33e-11	-2.269	3.62948e-13	-0.337501	1	0.355421	0.167107	-0.302777	0.885245	0.131979	0.652533	-0.276252	0.823977	-0.00543816	0.992006	-0.255417	0.736631	0.0367321	0.916963	-0.363096	0.0891043	-0.456229	0.0266398
Ca_08299	expressed protein	0.960336	1.38e-11	1.43078	6.67888e-16	0.187798	0.819123	0.213713	0.0886459	0.157381	0.845324	0.0919824	0.500752	0.0402743	1	0.0212226	0.897521	-0.0329784	0.991767	0.0710189	0.630948	-0.0210284	0.885827	-0.0272138	0.838153
Ca_11505	zinc-binding protein, putative, expressed	1.02644	1.39e-11	1.74842	2.77088e-17	0.298111	0.168204	0.857816	1.22506e-08	0.324567	0.0828718	0.913181	2.877e-09	0.21064	0.487744	0.787377	7.8609e-08	0.279376	0.138516	0.737822	3.52705e-07	1.16656	5.15e-12	2.02836	2.39447e-17
Ca_20223	gibberellin response modulator protein, putative, expressed	1.51732	1.4e-11	1.1613	5.38844e-09	0.540304	0.0244452	2.00182	1.73807e-13	0.509763	0.0440601	1.84711	1.19097e-12	0.492609	0.0485402	1.82229	1.54841e-12	0.607109	0.00541815	1.75347	5.27507e-12	1.21498	9.81e-09	1.14439	2.55514e-08
Ca_21777	AAA-type ATPase family protein, putative, expressed	-1.39374	1.4e-11	-0.984224	1.59087e-08	-0.0720282	1	-0.0192621	0.939037	0.0554086	1	0.0354967	0.879969	0.0715777	1	-0.0389083	0.864544	0.0495879	0.991019	-0.0987927	0.642018	-0.35322	0.022723	-0.487894	0.00136839
Ca_00725	WD domain, G-beta repeat domain containing protein, expressed	1.36174	1.4e-11	0.585486	8.00468e-05	-0.0818916	1	0.162307	0.376696	0.0175669	1	0.160941	0.390976	0.00676212	1	0.143562	0.442943	-0.00139647	1	0.0741291	0.727993	0.171289	0.296624	0.192212	0.209576
Ca_23378	NUC153 domain containing protein, expressed	1.35818	1.4e-11	1.06252	2.6485e-09	-0.115102	1	0.292853	0.0941688	-0.0127682	1	0.156221	0.404089	-0.0997605	1	0.203888	0.270518	-0.126743	0.880486	0.0957299	0.644823	-0.0341931	0.866744	0.20753	0.174805
Ca_25650	CGMC_MAPKCMGC_2.4 - CGMC includes CDA, MAPK, GSK3, and CLKC kinases, expressed	-1.40784	1.4e-11	-1.10977	2.47364e-09	0.134953	1	0.312228	0.092383	0.266953	0.701545	0.347151	0.0721796	0.146743	0.967565	0.410605	0.0335664	0.100056	0.949423	0.387522	0.0577742	0.0280148	0.894269	-0.125157	0.451133
Ca_14269	cytochrome P450, putative, expressed	-1.60792	1.4e-11	-0.283127	0.0798061	0.298598	0.897795	0.268468	0.197763	0.295885	0.720664	0.13746	0.545945	0.139412	0.99626	0.0317755	0.908323	0.232463	0.674047	0.211447	0.361448	-0.348624	0.0516732	0.256878	0.145833
Ca_06270	zinc finger family protein, putative, expressed	1.927	1.4e-11	1.25637	2.4138e-07	-0.411636	0.503773	-0.111187	0.693233	-0.416797	0.413158	-0.379176	0.134015	-0.384202	0.422448	-0.0171767	0.962381	-0.524086	0.0901296	-0.128831	0.649966	1.44288	4.82e-08	0.910672	0.00010608
Ca_13010	expressed protein	1.8833	1.42e-11	1.80314	2.98768e-11	0.237301	1	0.232518	0.347417	0.0835222	1	0.208137	0.413376	0.125725	1	0.133722	0.609136	0.231763	0.757753	-0.0314048	0.924178	1.80805	2.43e-10	1.28873	1.14861e-07
Ca_11369	S1 RNA binding domain containing protein, expressed	-1.27874	1.42e-11	-1.16162	1.02348e-10	-0.0508858	1	-0.106489	0.564475	0.115281	1	-0.0998098	0.591758	0.143573	0.949254	-0.133276	0.455069	0.083341	0.958869	0.0994479	0.612167	-0.980972	2.17e-08	-1.08423	2.13319e-09
Ca_23419	glycosyl transferase 8 domain containing protein, putative, expressed	-1.53276	1.42e-11	-1.57837	5.75935e-12	0.883093	5.06e-05	1.5707	1.1658e-10	0.758668	0.00060553	1.43209	9.81959e-10	0.913239	2.81e-05	1.57017	1.13707e-10	0.944604	1.39e-05	1.15446	1.39694e-07	-0.47254	0.00550685	-1.0701	7.54009e-08
Ca_08671	SHOOT1 protein, putative, expressed	-1.29857	1.44e-11	-1.41851	1.52082e-12	-0.23757	0.926211	-0.34038	0.0446614	-0.00947894	1	-0.123271	0.505459	-0.0761638	1	-0.328001	0.0670157	-0.0317808	0.991767	-0.165258	0.388077	-1.3299	6.22e-11	-1.3807	1.93583e-11
Ca_02735	NAD binding domain of 6-phosphogluconate dehydrogenase containing protein, expressed	-1.27585	1.45e-11	-1.02372	1.62527e-09	-0.0251368	1	-0.335482	0.0441983	0.0635768	1	-0.344356	0.048581	-0.000996011	1	-0.314384	0.0742426	-0.13922	0.834212	-0.278544	0.137404	-1.08358	2.92e-09	-1.06228	3.14371e-09
Ca_04091	zinc finger, C3HC4 type family protein, expressed	1.34684	1.45e-11	2.67399	6.83888e-19	-0.125523	1	-0.395603	0.0217495	-0.197998	0.93083	-0.418736	0.0192362	-0.168452	0.90107	-0.419707	0.0193796	-0.223228	0.560463	-0.404666	0.0309119	0.392009	0.010205	0.223546	0.139582
Ca_24261	RNA recognition motif containing protein, putative, expressed	0.968105	1.46e-11	0.943604	2.08379e-11	0.00985574	1	-0.0174686	0.918912	-0.0265728	1	-0.119968	0.372655	0.0343232	1	-0.0782164	0.570592	0.0322124	0.991767	-0.0378242	0.812469	-0.10825	0.364621	-0.0124312	0.931049
Ca_09736	neighbor of COX4, putative, expressed	1.10337	1.46e-11	0.579906	4.82311e-06	-0.0566908	1	-0.0508587	0.768183	-0.0334021	1	0.164911	0.276944	-0.0386449	1	0.199828	0.188889	-0.00853035	0.998114	0.180922	0.263364	-0.424951	0.00081545	-0.514453	6.4409e-05
Ca_02452	myb-like DNA-binding domain containing protein, expressed	-1.90864	1.46e-11	-0.358837	0.0611895	0.125616	1	-0.41584	0.0904959	-0.120182	1	-0.382172	0.133658	-0.15342	1	-0.633248	0.0137027	-0.115875	0.965055	-0.503189	0.0649433	-1.0845	3.37e-06	-0.05263	0.837977
Ca_16282	MYB family transcription factor, putative, expressed	-1.55358	1.46e-11	-0.895072	9.40143e-07	0.453359	0.177545	0.451922	0.0255957	0.322549	0.59762	0.553251	0.00850824	0.504432	0.0618335	0.514151	0.0146845	0.450025	0.104998	0.347938	0.124667	-0.333585	0.0538556	-0.130268	0.478163
Ca_10605	expressed protein	-1.71014	1.47e-11	-1.82201	2.90853e-12	-0.0492866	1	-0.490027	0.0303865	0.00728441	1	-0.338139	0.149838	0.0942539	1	-0.446397	0.060129	0.0822139	0.984296	-0.269077	0.284756	-0.771676	9.8e-05	-0.431627	0.0190701
Ca_12512	OsFBL23 - F-box domain and LRR containing protein, expressed	1.01985	1.49e-11	1.52637	6.55879e-16	0.0330681	1	-0.0701554	0.647622	-0.13153	0.998845	-0.056	0.723102	-0.0177151	1	0.019534	0.913721	-0.0464217	0.985851	-0.0314468	0.857305	0.128349	0.297853	0.107984	0.370294
Ca_07726	0	-2.32221	1.49e-11	-2.27374	8.23207e-11	0.125261	1	0.958097	0.00407813	-0.188686	1	0.931994	0.00633844	-0.0806708	1	0.761746	0.0271297	-0.00469938	1	1.06661	0.00191876	-1.13487	2.53e-05	-0.466297	0.065424
Ca_01388	0	2.91751	1.51e-11	3.16194	2.15059e-12	0.112531	1	0.0325561	0.942561	0.075675	1	-0.294045	0.392034	0.0881068	1	-0.29533	0.383789	0.162934	0.956974	-0.245217	0.503334	1.43241	7.48e-05	0.498871	0.168677
Ca_15113	armadillo/beta-catenin-like repeat family protein, expressed	-1.12093	1.51e-11	-0.734443	9.90407e-08	0.0285097	1	0.000686162	1	0.117245	1	-0.0375876	0.839053	0.117262	0.967451	-0.0491216	0.779261	0.0864161	0.931226	0.102181	0.545399	-0.604717	9.76e-06	-0.732987	2.93088e-07
Ca_04193	expressed protein	-1.59062	1.53e-11	-1.24571	2.62458e-09	-0.2092	1	-0.439066	0.0344288	-0.127166	1	-0.189159	0.392769	-0.0527416	1	-0.365754	0.0944142	-0.0303746	0.994023	-0.182127	0.434868	-1.11602	1.05e-07	-0.614096	0.000563427
Ca_20093	Citrate transporter protein, putative, expressed	-1.52354	1.54e-11	-1.34763	2.16603e-10	0.187414	1	0.130805	0.555307	0.0511739	1	0.181361	0.397902	0.189139	0.917343	0.115301	0.601487	0.188871	0.775861	0.143877	0.532281	-0.186043	0.304033	-0.135557	0.453479
Ca_01624	ruvB-like, putative, expressed	0.737259	1.55e-11	0.275365	0.000539181	-0.0264071	1	-0.00197362	0.996039	0.0143014	1	0.0491287	0.659265	-0.0222178	1	0.0256553	0.832018	-0.049537	0.956317	0.00520012	0.973243	-0.101818	0.250032	-0.217422	0.00810195
Ca_10011	Cupin domain containing protein, expressed	-2.17359	1.57e-11	-3.20479	2.3623e-15	-0.406229	0.854892	-0.152085	0.629635	-0.0375072	1	0.0982135	0.769306	0.011003	1	-0.12074	0.704031	-0.0546735	0.991767	0.102251	0.763735	-0.688903	0.003915	-1.44566	1.71735e-07
Ca_07439	transmembrane anterior posterior transformation 1, putative, expressed	0.794525	1.64e-11	0.435364	2.98058e-06	-0.10864	1	0.0110442	0.940055	-0.141036	0.769493	-0.0779567	0.49371	-0.156719	0.542895	-0.106277	0.337838	-0.244884	0.0709295	-0.0735337	0.54134	0.26409	0.00374086	0.0116645	0.921192
Ca_04285	NotAvailable	0.920603	1.66e-11	0.641948	3.46066e-08	-0.0956069	1	-0.164649	0.176564	-0.0152578	1	-0.25938	0.040825	-0.106808	0.939743	-0.276577	0.0289841	-0.132252	0.686015	-0.30132	0.0226539	0.213286	0.042985	0.166437	0.108005
Ca_02095	homeobox domain containing protein, expressed	-1.09909	1.67e-11	-0.213917	0.059488	-0.0214594	1	-0.239991	0.0986395	-0.103041	1	-0.319275	0.0352801	0.0600209	1	-0.226146	0.137556	0.0253885	0.991767	-0.180275	0.267557	-0.723787	4.1e-07	-0.662134	1.48548e-06
Ca_03130	stress responsive A/B Barrel domain containing protein, expressed	-1.32187	1.67e-11	-0.758263	1.23197e-06	0.155719	1	-0.12859	0.494823	0.177662	0.991445	0.0258313	0.911815	0.178101	0.866064	0.0486186	0.819914	0.291062	0.321256	0.0043603	0.989766	-0.669104	2.47e-05	-0.0501156	0.776841
Ca_08531	AMP-binding enzyme, putative, expressed	-1.54724	1.69e-11	-1.20595	4.32298e-09	-0.136344	1	-0.456186	0.0290149	-0.121389	1	-0.36539	0.0915784	-0.1657	0.966021	-0.468957	0.0313416	-0.183632	0.806331	-0.254552	0.273338	-0.582669	0.000911223	-0.578169	0.000938485
Ca_12505	MEE34, putative, expressed	1.17337	1.69e-11	0.976169	8.7918e-10	-0.00916741	1	0.0108091	0.964023	0.0619074	1	0.00407127	0.98902	-0.00507041	1	-0.0591025	0.740989	0.0488443	0.988961	-0.0971388	0.585955	-0.163664	0.247456	0.0444971	0.77911
Ca_13332	MBTB12 - Bric-a-Brac, Tramtrack, Broad Complex BTB domain with Meprin and TRAF Homology MATH domain, expressed	1.02371	1.7e-11	1.20731	2.84792e-13	0.136913	1	0.255923	0.0554355	0.0394257	1	0.166718	0.235445	0.00554007	1	0.210847	0.134083	-0.0147747	0.99647	0.145166	0.333305	0.215687	0.0681138	0.467716	9.86848e-05
Ca_08583	tubulin/FtsZ domain containing protein, putative, expressed	-0.882537	1.7e-11	-1.28891	1.33176e-15	-0.0735469	1	-0.0200908	0.89721	-0.018775	1	-0.079405	0.53742	-0.0232118	1	-0.0189326	0.902532	-0.00666154	0.998281	-0.0539061	0.702871	-0.600713	2.3e-07	-0.839105	2.4368e-10
Ca_10815	tRNA wybutosine-synthesizing protein 1, putative, expressed	0.830471	1.7e-11	0.195222	0.0235624	0.0201845	1	-0.0237877	0.866235	0.0577395	1	0.034022	0.800857	0.0510109	1	-0.0278821	0.839298	0.0116918	0.99647	0.0208281	0.885666	-0.16488	0.0879171	-0.258631	0.00534639
Ca_22494	UDP-glucoronosyl/UDP-glucosyl transferase, putative, expressed	4.57435	1.7e-11	3.17362	1.42595e-07	-0.318291	1	0.826761	0.100191	-0.550553	0.931119	1.14633	0.0292588	-0.531684	0.818571	0.832088	0.115416	-0.506535	0.713871	0.71493	0.20609	4.00437	1.58e-09	3.01509	1.03289e-06
Ca_00539	acyl carrier protein, putative, expressed	-1.14887	1.71e-11	-1.04137	1.32732e-10	0.0956934	1	0.01701	0.93597	0.1709	0.940048	0.134252	0.409268	0.141911	0.921877	0.136428	0.395588	0.166076	0.684601	0.0691234	0.706108	-0.584362	2.45e-05	-0.164006	0.210123
Ca_05321	lactate/malate dehydrogenase, putative, expressed	-1.50704	1.72e-11	-1.45257	3.23637e-11	-0.0476308	1	-0.357559	0.0691463	0.143935	1	-0.315144	0.12405	0.0689641	1	-0.362618	0.0815236	0.0122398	0.998114	-0.0957673	0.685942	-1.61879	2.51e-11	-1.17372	1.2536e-08
Ca_21107	UDP-glucoronosyl and UDP-glucosyl transferase domain containing protein, expressed	4.74011	1.72e-11	1.48389	0.0259377	-0.710439	0.945337	-0.115225	0.899536	-0.891495	0.469006	-0.310208	0.704807	-1.06386	0.186634	-0.0824498	0.93087	-1.14409	0.104998	-0.164602	0.852575	4.75235	1.15e-10	3.84345	2.44762e-07
Ca_17942	CESA8 - cellulose synthase, expressed	-1.15656	1.74e-11	-1.13589	2.13294e-11	0.040126	1	-0.0304207	0.879076	0.104687	1	-0.0970226	0.567136	0.126722	0.961013	-0.00128917	0.99921	0.135313	0.810841	-0.0142232	0.949191	-0.498232	0.000225218	-0.680326	2.09178e-06
Ca_12782	ras-related protein, putative, expressed	0.825222	1.74e-11	0.925749	9.4234e-13	-0.0385172	1	-0.0145411	0.922462	-0.167123	0.633912	-0.00910074	0.952646	-0.198777	0.309818	-0.0171832	0.905673	-0.188554	0.293787	-0.106624	0.387427	0.339221	0.000423131	0.0396244	0.716495
Ca_10939	zinc finger family protein, putative, expressed	1.01338	1.76e-11	1.22026	2.08705e-13	-0.0422038	1	0.236925	0.0745735	-0.16116	0.878424	0.153084	0.274897	-0.144462	0.826481	0.11831	0.401779	-0.128835	0.762084	0.152083	0.309749	0.365245	0.00177379	0.41301	0.000447649
Ca_13821	transcription termination factor nusG family protein, expressed	-1.16245	1.77e-11	-1.3159	7.59812e-13	-0.141553	1	-0.243422	0.114413	0.0775351	1	-0.167679	0.302335	0.14393	0.921877	-0.248329	0.124606	0.161758	0.712318	-0.040294	0.839464	-0.858913	5.22e-08	-1.25332	1.64726e-11
Ca_10595	expressed protein	-1.48033	1.77e-11	-0.515933	0.00103515	-0.145439	1	-0.4695	0.0166868	-0.183413	1	-0.440241	0.0304296	-0.117392	1	-0.315785	0.122304	-0.0866466	0.96939	-0.251372	0.249531	-0.272892	0.107794	-0.0111342	0.961949
Ca_17572	expressed protein	-0.950375	1.77e-11	-1.3554	2.68546e-15	-0.0458232	1	-0.00187673	0.998968	0.0452269	1	-0.193967	0.140973	0.0445968	1	-0.0656226	0.642522	0.0241674	0.991767	-0.0746769	0.614761	-0.37801	0.000594613	-0.539785	3.8391e-06
Ca_06767	TKL_IRAK_DUF26-lc.20 - DUF26 kinases have homology to DUF26 containing loci, expressed	4.44714	1.78e-11	3.59348	6.42e-10	0.17105	1	0.452339	0.310384	0.321367	1	0.35954	0.439711	0.168958	1	0.105452	0.846053	0.117268	0.990652	0.274506	0.583432	3.89252	2.51e-09	2.41019	6.39818e-06
Ca_24171	ras-related protein, putative, expressed	-1.06802	1.79e-11	-1.00286	5.8117e-11	-0.156656	1	-0.287973	0.0415925	-0.306974	0.189703	-0.150297	0.315755	-0.228077	0.462891	-0.211486	0.156332	-0.270155	0.207125	-0.189194	0.234852	-0.0760384	0.587091	-0.304002	0.0100951
Ca_02540	SIT4 phosphatase-associated protein domain containing protein, expressed	0.671375	1.81e-11	0.985258	1.14226e-15	-0.0160525	1	0.0753702	0.426004	-0.0662191	1	0.0704292	0.46503	-0.0497207	1	0.0750857	0.430141	-0.0742057	0.836849	0.010831	0.931796	0.173777	0.0236233	0.110517	0.149552
Ca_11389	selenium-binding protein, putative, expressed	-0.799619	1.81e-11	-0.365053	4.96877e-05	0.0745767	1	0.0429791	0.734119	0.0191337	1	-0.107701	0.340457	-0.0338487	1	-0.0292529	0.823642	-0.0798063	0.872064	0.0342602	0.797912	-0.332073	0.000381339	0.125651	0.169476
Ca_23424	expressed protein	-0.764468	1.81e-11	-0.351712	4.33622e-05	0.197597	0.349928	0.0487346	0.680649	0.0997948	1	-0.0881983	0.418593	0.0895801	0.941301	-0.114571	0.286503	0.133832	0.549488	-0.0182266	0.892532	0.222406	0.0106275	0.245404	0.00423338
Ca_20512	NotAvailable	0.967737	1.82e-11	1.01614	4.7473e-12	0.107478	1	0.227383	0.0748515	-0.0358801	1	0.0181067	0.916354	-0.0623442	1	0.0848444	0.541635	-0.0815297	0.912681	0.0347612	0.833287	0.424877	0.000196448	0.0758675	0.527118
Ca_25801	CXE carboxylesterase, putative, expressed	-1.57214	1.82e-11	0.0131317	0.945104	0.0831871	1	-0.175216	0.423792	0.0120456	1	-0.0753279	0.762433	0.0633825	1	-0.123216	0.58608	0.15171	0.880551	-0.10958	0.65416	0.308703	0.0813415	1.12307	6.34361e-08
Ca_04047	Brix domain containing protein, putative, expressed	1.36672	1.82e-11	0.362726	0.0104513	-0.210553	1	0.0338228	0.885728	0.00880581	1	0.119705	0.543671	-0.0539129	1	0.0545156	0.802835	-0.0323103	0.991767	0.0323459	0.89134	-0.29147	0.0645003	-0.200559	0.195668
Ca_18640	cleavage and polyadenylation specificity factor, putative, expressed	1.02622	1.86e-11	0.280404	0.00915268	0.0147108	1	0.094252	0.526238	0.0256288	1	-0.0156124	0.932933	-0.0604106	1	0.0241501	0.891407	-0.137208	0.73748	0.0488917	0.770629	-0.190642	0.111518	-0.322108	0.00511278
Ca_07309	late embryogenesis abundant group 1, putative, expressed	6.03853	1.87e-11	6.40924	4.34276e-12	0.109707	1	0.0322302	0.974735	0.296983	1	-0.0469986	0.955337	0.205137	1	-0.00504146	0.999264	0.178068	0.989476	-0.0117405	0.992907	4.55566	1.16e-08	0.509845	0.399967
Ca_08276	glycosyl hydrolases family 16, putative, expressed	-2.60265	1.91e-11	-3.81229	5.22407e-15	-0.0317684	1	0.581821	0.086127	0.349865	0.978625	0.657735	0.062868	0.209841	1	0.695849	0.0498475	0.318026	0.767566	0.58923	0.120191	-1.64696	5.36e-07	-1.32026	1.27723e-05
Ca_20858	BTBA2 - Bric-a-Brac,Tramtrack, Broad Complex BTB domain with Ankyrin repeat region, expressed	1.3446	1.92e-11	1.17596	3.07211e-10	0.0237082	1	0.0277068	0.906464	-0.00433771	1	0.13098	0.491641	-0.0526317	1	0.0347578	0.877772	-0.0925239	0.95287	0.00819512	0.977426	1.09766	8.76e-09	0.328917	0.0276034
Ca_16207	cell cycle control protein, putative, expressed	1.10174	1.92e-11	1.34198	1.74343e-13	-0.0526888	1	0.0987456	0.537198	-0.265454	0.390157	-0.0585401	0.736118	-0.279442	0.253704	-0.0276173	0.883892	-0.20031	0.505507	-0.141572	0.388794	1.20502	1.87e-11	0.848434	2.19957e-08
Ca_13192	diacylglycerol kinase 1, putative, expressed	0.935013	1.93e-11	0.974353	6.33637e-12	-0.0018194	1	0.205038	0.098628	-0.0520252	1	0.053297	0.715255	-0.0775051	1	0.0763333	0.574164	-0.157941	0.571148	0.0324024	0.840185	0.49846	1.46e-05	0.511299	8.10213e-06
Ca_18356	GASR3 - Gibberellin-regulated GASA/GAST/Snakin family protein precursor, expressed	2.44155	1.94e-11	0.493084	0.0414365	-0.10027	1	0.271618	0.397208	0.270905	1	0.0529112	0.895707	0.120572	1	0.164457	0.626813	0.0322479	0.99647	0.312215	0.361274	-1.0536	0.000402629	-1.60511	3.2345e-07
Ca_03892	NDH-M H PLASTOQUINONE DEHY, putative, expressed	-1.3721	1.95e-11	-0.246161	0.0817189	-0.0130944	1	-0.232786	0.203235	0.120601	1	-0.130617	0.508254	0.0105997	1	-0.227152	0.234524	0.0230015	0.995413	-0.0850594	0.696625	-0.432223	0.00539847	0.0610015	0.737323
Ca_13790	hydroxymethylglutaryl-CoA lyase, putative, expressed	1.39613	1.95e-11	0.619938	6.58426e-05	-0.05958	1	0.0337023	0.889025	-0.0212523	1	0.0564925	0.801577	-0.1585	0.945932	-0.00985637	0.972936	-0.156999	0.823576	-0.0409633	0.864162	0.469447	0.00335036	0.181713	0.26009
Ca_06678	expressed protein	-1.42477	1.96e-11	-0.255185	0.0822124	0.468927	0.0714758	0.833529	1.83618e-05	0.458649	0.0790522	0.746064	0.00011772	0.356658	0.26623	0.650605	0.000784214	0.456168	0.0555368	0.643874	0.00111336	-0.303592	0.061837	0.669212	6.15007e-05
Ca_01894	expressed protein	-1.92151	1.97e-11	0.863359	2.67746e-05	0.294992	1	-0.580652	0.01539	0.637886	0.0763983	-0.466489	0.0592039	0.51282	0.227279	-0.431983	0.0835896	0.501283	0.192559	-0.425831	0.1074	-0.871346	9.33e-05	-0.465232	0.0233049
Ca_12993	peptidase, T1 family, putative, expressed	1.29559	1.98e-11	1.12152	4.11436e-10	0.0333718	1	-0.116467	0.534232	-0.0808556	1	-0.20089	0.262858	0.0504282	1	-0.12198	0.508524	0.0135055	0.99647	-0.240987	0.210385	0.45362	0.00226335	0.201324	0.172796
Ca_06290	hydrolase, alpha/beta fold family domain containing protein, expressed	-1.45863	1.99e-11	-0.992017	6.06511e-08	0.0269488	1	0.205685	0.300816	0.0035619	1	0.305139	0.127674	-0.00134031	1	0.151972	0.460748	0.14438	0.872267	0.372355	0.0821875	-0.101518	0.594572	0.140372	0.419739
Ca_03969	ZOS3-17 - C2H2 zinc finger protein, expressed	0.744288	2.01e-11	1.17243	2.02214e-16	0.00890181	1	-0.0575446	0.606166	0.0301183	1	-0.0989889	0.346262	0.0038386	1	-0.140842	0.178252	-0.0295416	0.989476	-0.13839	0.215135	-0.256571	0.0028894	-0.175021	0.0364519
Ca_07842	phenazine biosynthesis protein, putative, expressed	1.82373	2.02e-11	2.83037	2.28838e-15	-0.0283072	1	-0.153179	0.557097	-0.104562	1	-0.106758	0.698571	-0.170347	0.982222	-0.204803	0.414201	-0.136978	0.931226	-0.0547686	0.859252	1.10471	1.81e-06	1.50667	2.00229e-08
Ca_10967	PAP fibrillin family domain containing protein, expressed	-1.36773	2.02e-11	-1.0259	8.71225e-09	0.0663693	1	-0.1152	0.565187	0.0635554	1	0.053949	0.808982	0.049799	1	0.0143232	0.958506	0.0713594	0.981284	0.0784308	0.720222	-0.678015	3.73e-05	0.0475546	0.797697
Ca_06605	WD repeat-containing protein 55, putative, expressed	0.997358	2.02e-11	0.819563	1.75638e-09	-0.0753972	1	-0.109201	0.439722	-0.0933689	1	-0.0450612	0.779409	-0.184434	0.614556	-0.0641104	0.668767	-0.173522	0.547028	-0.184889	0.216113	0.0914251	0.47777	-0.0275723	0.848153
Ca_04743	amidophosphoribosyltransferase, chloroplast precursor, putative, expressed	-1.54135	2.02e-11	-0.969134	2.51542e-07	0.242272	1	0.664404	0.00137333	0.156313	1	0.473651	0.0258873	0.214682	0.85744	0.263385	0.220915	0.271106	0.544549	0.454017	0.0408233	-0.170131	0.364311	0.241844	0.161233
Ca_14711	transporter family protein, putative, expressed	-1.5248	2.03e-11	-0.851576	1.95486e-06	-0.00527092	1	-0.337874	0.0924955	-0.0356927	1	-0.419958	0.0450212	-0.0143736	1	-0.309125	0.14296	-0.00237917	1	-0.19436	0.390139	-1.01037	3.8e-07	-0.992768	3.63898e-07
Ca_17595	OsPP2Ac-3 - Phosphatase 2A isoform 3 belonging to family 1, expressed	0.65251	2.09e-11	0.489441	1.02624e-08	-0.034169	1	0.100105	0.262947	-0.0948175	0.96341	0.0420256	0.676793	-0.121261	0.625975	0.0254873	0.811567	-0.133471	0.411092	-0.0119225	0.921937	0.0465571	0.593323	-0.172891	0.0186414
Ca_11348	stress-related protein, putative, expressed	0.880877	2.15e-11	1.07628	1.6098e-13	-0.0833655	1	0.0683256	0.60695	-0.145398	0.86778	0.0745354	0.569332	-0.192005	0.442302	0.0693226	0.593106	-0.182367	0.397512	0.0433785	0.764393	0.224683	0.0265654	1.05824	2.08181e-12
Ca_17617	0	1.03596	2.15e-11	0.756038	1.97603e-08	-0.106625	1	0.290317	0.0344226	-0.11253	1	0.0138644	0.940688	-0.178	0.687664	0.0143353	0.941976	-0.199106	0.450896	0.037788	0.830303	0.556688	1.47e-05	0.217696	0.0652118
Ca_11014	proteasome subunit, putative, expressed	0.824208	2.16e-11	0.584123	3.3357e-08	-0.0625831	1	-0.076271	0.528047	-0.112382	0.991445	-0.247695	0.0318769	-0.149497	0.647716	-0.186836	0.108162	-0.179086	0.353549	-0.183599	0.13833	0.117309	0.240562	-0.0972661	0.321076
Ca_10610	methyltransferase, putative, expressed	-1.06752	2.17e-11	-0.608714	1.67643e-06	0.0182281	1	-0.0855612	0.590893	0.105267	1	-0.0512541	0.765764	0.157845	0.810674	0.0282424	0.877725	0.0739646	0.953628	-0.00776829	0.972593	-0.309101	0.0113019	-0.765693	7.54009e-08
Ca_06166	hydrolase, alpha/beta fold family domain containing protein, expressed	-1.76793	2.18e-11	-1.1199	1.58453e-07	-0.144681	1	0.26086	0.265469	-0.00605669	1	0.19063	0.44011	0.0672433	1	0.195066	0.423019	0.114824	0.962822	0.185149	0.475907	-0.583002	0.0033756	-1.17517	1.88166e-07
Ca_05167	chlorophyll A-B binding protein, putative, expressed	-1.74481	2.2e-11	-0.962283	2.46228e-06	0.0143019	1	-0.22452	0.346818	0.0653725	1	-0.281374	0.241899	0.11701	1	-0.196704	0.418982	0.0920907	0.978467	-0.0224153	0.946427	-0.547061	0.00544034	-0.261324	0.185058
Ca_06517	sulfiredoxin-1, putative, expressed	-1.6217	2.2e-11	-0.493837	0.00372205	0.070987	1	0.00342063	0.998244	-0.00453729	1	-0.0413413	0.882333	0.0193568	1	-0.100908	0.676217	0.096917	0.967822	-0.178056	0.459816	-0.604406	0.00112589	0.258708	0.15534
Ca_13832	0	1.19696	2.24e-11	1.2927	2.97596e-12	-0.0530405	1	0.339389	0.0322	-0.025857	1	0.383503	0.0204858	0.00904466	1	0.166938	0.318864	0.0593741	0.983625	0.23991	0.179093	-0.629484	2.03e-05	-0.471113	0.000643705
Ca_00841	expressed protein	-1.66868	2.25e-11	-1.86623	1.47715e-12	0.090461	1	-0.218077	0.349283	0.305188	0.750456	-0.169343	0.483615	0.38659	0.363914	-0.155368	0.52119	0.216154	0.760078	0.131153	0.614761	-1.34807	1.16e-08	-0.987516	1.84442e-06
Ca_10252	ribosomal RNA assembly protein mis3, putative, expressed	1.02759	2.29e-11	0.922273	1.8859e-10	0.0811782	1	0.154744	0.263946	0.0580051	1	0.0138143	0.940389	0.0842201	1	0.0844755	0.567826	0.0464763	0.985851	-0.00148715	0.998513	-0.0906183	0.502171	-0.30328	0.00883763
Ca_00474	0	-1.50056	2.29e-11	-1.22995	1.48059e-09	0.0854769	1	-0.2867	0.152208	-0.00507207	1	-0.208639	0.322928	0.0302747	1	-0.13488	0.533735	0.187461	0.778625	-0.187632	0.403801	-0.608814	0.000474647	-0.486852	0.00372035
Ca_00572	transmembrane BAX inhibitor motif-containing protein, putative, expressed	0.745216	2.33e-11	1.00179	1.48227e-14	0.0311728	1	-0.0378983	0.751244	-0.0330878	1	-0.0668744	0.544578	-0.0816066	0.963777	-0.0293642	0.810723	-0.0942573	0.777757	-0.0340995	0.785112	0.101411	0.266071	0.0539217	0.568052
Ca_06152	cytochrome P450, putative, expressed	-1.22281	2.36e-11	-0.558325	5.22049e-05	0.00411135	1	-0.060321	0.756949	-0.0461733	1	-0.17574	0.309413	-0.0426938	1	-0.29385	0.0883838	-0.00491937	0.999047	-0.148187	0.421858	-0.486598	0.000639429	-0.265231	0.0535972
Ca_16973	mannose-6-phosphate isomerase, putative, expressed	-1.34304	2.36e-11	-1.15981	5.04522e-10	0.149114	1	0.262231	0.144215	0.150088	1	0.144152	0.454857	0.17812	0.889959	0.0902247	0.65359	0.130403	0.879809	0.120476	0.559487	0.242376	0.121511	-0.111988	0.496322
Ca_09472	CAMK_KIN1/SNF1/Nim1_like.20 - CAMK includes calcium/calmodulin depedent protein kinases, expressed	0.888112	2.38e-11	1.24291	5.44056e-15	0.064986	1	0.369503	0.00223967	0.0189488	1	0.206123	0.0940523	-0.0273182	1	0.201923	0.106481	-0.0308781	0.991767	0.187101	0.161423	0.235359	0.0218958	0.0932239	0.385715
Ca_09911	dehydrogenase, putative, expressed	0.875079	2.41e-11	0.34633	0.000340099	-0.0314849	1	0.0689917	0.601639	-0.0802921	1	0.189245	0.120748	-0.154525	0.677639	0.144039	0.245827	-0.139576	0.62812	0.0665185	0.631327	-0.0952731	0.387485	-0.557458	7.40954e-07
Ca_02206	BTBN5 - Bric-a-Brac, Tramtrack, Broad Complex BTB domain with non-phototropic hypocotyl 3 NPH3 and coiled-coil domains, expressed	-1.22569	2.45e-11	-0.577223	3.3309e-05	-0.365157	0.179167	-0.93876	1.5418e-07	-0.281004	0.49007	-0.771889	7.50519e-06	-0.420865	0.049428	-0.888163	4.78171e-07	-0.416073	0.0425755	-0.627598	0.000243853	-0.325325	0.0203962	0.137327	0.344413
Ca_00843	harpin-induced protein 1 domain containing protein, expressed	3.6659	2.47e-11	2.92295	1.72629e-08	0.553578	1	2.806	3.01813e-08	0.579674	0.750456	2.65989	8.51323e-08	0.548098	0.688849	2.7684	3.895e-08	0.66308	0.384491	2.17819	4.26011e-06	3.03681	5.86e-09	2.20557	7.98476e-06
Ca_17693	peptidase, T1 family, putative, expressed	0.774182	2.47e-11	0.682789	3.53604e-10	0.0478284	1	0.127427	0.227904	0.023676	1	0.0736828	0.517203	-0.0525631	1	0.0969722	0.37836	-0.0777643	0.872267	0.0749174	0.531533	-0.0340793	0.761039	0.0123933	0.914734
Ca_19346	sodium/calcium exchanger protein, putative, expressed	1.89708	2.47e-11	0.992919	5.95828e-06	0.0606786	1	0.206667	0.434777	0.075422	1	0.0512978	0.87424	-0.130533	1	0.11035	0.698737	-0.0274778	0.99647	0.16563	0.565028	0.281122	0.208366	0.116764	0.625046
Ca_18370	spotted leaf 11, putative, expressed	-1.06371	2.51e-11	0.145868	0.195409	0.92779	3.07e-08	0.920631	1.06579e-08	0.788917	9.18e-07	1.02701	8.41075e-10	0.87052	1.09e-07	1.05599	4.39103e-10	0.867738	9.15e-08	1.02453	1.0141e-09	0.0507661	0.735589	0.718636	2.68389e-07
Ca_13488	DnaK family protein, putative, expressed	0.914808	2.52e-11	0.462821	1.33201e-05	-0.0325413	1	-0.0133747	0.938231	-0.0217491	1	-0.0415879	0.780662	-0.0214243	1	0.018852	0.909057	-0.0822786	0.901854	-0.0165436	0.923381	-0.0782445	0.513698	-0.335675	0.00142331
Ca_22236	DnaK family protein, putative, expressed	2.93975	2.52e-11	1.81499	2.88113e-07	-0.217654	1	0.140937	0.747024	-0.162161	1	0.122674	0.783107	-0.0288632	1	0.144651	0.733734	-0.17762	0.962048	0.138896	0.757103	1.57514	7.98e-06	0.410671	0.207847
Ca_03357	glucose-1-phosphate adenylyltransferase large subunit, putative, expressed	-1.18668	2.54e-11	-0.13158	0.296005	-0.0800638	1	-0.0696512	0.710611	-0.020824	1	-0.106793	0.541806	0.00207712	1	-0.270006	0.107054	-0.0806073	0.957325	-0.169298	0.34296	-1.10509	7.64e-10	-1.18063	1.33234e-10
Ca_03089	cytidine deaminase, putative, expressed	0.87979	2.55e-11	0.957718	2.66077e-12	0.0629948	1	0.0403311	0.777425	-0.0291805	1	0.0217107	0.888771	-0.055838	1	0.0505891	0.709262	-0.0119759	0.99647	-0.105581	0.427154	0.265481	0.00920377	-0.5886	3.31823e-07
Ca_05617	alpha-1,2-fucosidase, putative, expressed	-2.00389	2.57e-11	-1.72118	4.32187e-10	0.379967	0.913722	-0.377748	0.153868	0.491762	0.381349	-0.0364813	0.917962	0.522223	0.235385	0.033045	0.927548	0.504922	0.211488	0.0847894	0.796516	-1.24388	1.16e-06	-1.06716	8.04158e-06
Ca_13281	expressed protein	1.98701	2.59e-11	0.429568	0.0336663	-0.0212056	1	0.202872	0.446887	-0.0896097	1	0.482321	0.0633805	-0.143419	1	0.354102	0.178197	-0.0572355	0.991767	0.321691	0.249732	0.410904	0.0918227	0.564191	0.0092193
Ca_07319	cation efflux family protein, putative, expressed	1.51506	2.62e-11	0.774371	1.25964e-05	0.119899	1	0.0663532	0.783227	-0.157628	1	-0.21035	0.317913	-0.154198	0.967451	-0.148873	0.487097	-0.207614	0.703468	-0.141212	0.53514	0.566924	0.00162999	0.252857	0.15421
Ca_04021	cytochrome b5-like Heme/Steroid binding domain containing protein, expressed	1.13977	2.64e-11	1.09638	5.16334e-11	0.0569052	1	0.0652524	0.717905	-0.0196588	1	0.0942819	0.578415	-0.0794049	1	0.0415866	0.825524	-0.030961	0.991767	-0.0459262	0.812255	0.608436	1.64e-05	0.49861	0.0001979
Ca_01271	AT hook motif domain containing protein, expressed	-1.17049	2.64e-11	-0.565603	2.56178e-05	-0.0256116	1	0.00279594	0.997498	0.112645	1	0.0350199	0.862549	0.0068608	1	0.0150915	0.948024	0.097369	0.920365	0.151562	0.39257	-0.70008	2.75e-06	-0.382159	0.00403837
Ca_11413	protein transport protein Sec23B, putative, expressed	1.6651	2.65e-11	1.50955	2.52321e-10	-0.173048	1	0.38931	0.0716167	-0.0643427	1	0.333047	0.139962	-0.148423	0.992154	0.245848	0.283077	-0.184635	0.826165	0.257745	0.287662	0.354229	0.0710412	0.5403	0.00493533
Ca_00584	expressed protein	1.76114	2.66e-11	2.74713	1.0043e-15	-0.128008	1	0.0966388	0.721379	-0.158303	1	-0.0384449	0.899153	-0.237403	0.8599	-0.109084	0.673586	-0.338692	0.442198	-0.281705	0.272464	1.69656	4.08e-10	1.33144	5.00439e-08
Ca_13212	aldose 1-epimerase, putative, expressed	-1.75496	2.67e-11	-1.83363	7.9285e-12	0.0532023	1	-0.522981	0.0259394	0.252354	0.96362	-0.390211	0.107878	0.250599	0.837172	-0.473932	0.0540967	0.110048	0.965055	-0.112824	0.687271	-0.933693	1.44e-05	-0.731294	0.000289188
Ca_19307	chlorophyll A-B binding protein, putative, expressed	-1.86585	2.7e-11	-1.90634	1.35227e-11	-0.16167	1	-0.491226	0.0473018	0.0808383	1	-0.292086	0.261708	0.107118	1	-0.490771	0.0600138	0.100479	0.976908	-0.161153	0.573851	-1.13205	1.81e-06	-1.19335	5.54717e-07
Ca_16599	ELMO/CED-12 family protein, putative, expressed	1.16328	2.71e-11	2.41541	4.84544e-19	-0.106669	1	0.0883551	0.61713	-0.115176	1	0.0628528	0.73571	-0.0788479	1	-0.0848108	0.624683	-0.0248418	0.9931	-0.10378	0.565566	-0.241893	0.075027	-0.0521881	0.740701
Ca_16278	transporter family protein, putative, expressed	-0.823215	2.73e-11	-0.493323	9.01586e-07	0.028516	1	-0.206158	0.0636419	0.134398	0.880545	-0.16577	0.153546	0.0579266	1	-0.242469	0.0377073	0.0072344	0.997752	-0.0774967	0.545768	-0.65639	1.9e-08	-0.427365	2.13141e-05
Ca_10376	pre-mRNA-splicing factor ATP-dependent RNA helicase DHX16, putative, expressed	0.941307	2.74e-11	1.05216	1.54751e-12	0.0144921	1	-0.0901904	0.513053	-0.0115171	1	-0.162708	0.218479	0.00773673	1	-0.180174	0.177128	-0.0391206	0.989476	-0.184109	0.196863	0.0409923	0.764629	0.0355749	0.783981
Ca_10415	zinc finger family protein, putative, expressed	1.12059	2.76e-11	1.34551	3.2483e-13	0.0534182	1	-0.144888	0.353979	0.00597723	1	0.0154526	0.939972	-0.0704851	1	-0.0586363	0.736562	-0.0412788	0.990652	-0.110209	0.522306	0.529663	9.54e-05	0.675511	2.17296e-06
Ca_20679	histidine acid phosphatase, putative, expressed	-1.24274	2.76e-11	0.178289	0.170062	-0.0430853	1	-0.168861	0.324716	0.160047	1	-0.231526	0.181043	-0.0608509	1	-0.380047	0.0281976	-0.0726789	0.974606	-0.254165	0.173547	-0.34672	0.0151969	-0.306446	0.0276276
Ca_00609	stem-specific protein TSJT1, putative, expressed	-1.25912	2.76e-11	0.591248	3.86115e-05	0.420256	0.0734218	-0.19652	0.255077	0.161503	1	-0.233796	0.185555	0.056694	1	-0.205578	0.249064	0.166961	0.753043	-0.238714	0.210269	0.233359	0.115161	1.52485	2.22643e-12
Ca_01349	APOBEC1 complementation factor, putative, expressed	0.72573	2.77e-11	0.352399	2.64915e-05	-0.051967	1	0.12071	0.225936	-0.0321456	1	0.162199	0.111191	-0.015611	1	0.14668	0.156332	-0.0726389	0.875569	0.133946	0.2267	-0.0149844	0.895817	-0.139252	0.094982
Ca_12303	inorganic phosphate transporter 2-1, chloroplast precursor, putative, expressed	-1.05797	2.79e-11	-1.03021	4.15027e-11	-0.0449864	1	-0.0815978	0.612508	0.0287583	1	-0.166244	0.268486	-0.00895386	1	-0.202688	0.179122	-0.00318374	1	-0.0103259	0.962209	-0.627603	3.36e-06	-0.913558	2.71285e-09
Ca_14636	ankyrin repeat-containing protein, putative, expressed	0.86507	2.79e-11	0.413378	3.32153e-05	-0.0960742	1	0.309578	0.00888808	-0.211956	0.396235	0.143403	0.241935	-0.278007	0.0774785	0.136947	0.267164	-0.25902	0.100488	0.222398	0.0866843	0.259994	0.00978056	0.520814	2.14841e-06
Ca_04692	expressed protein	-1.36939	2.85e-11	-0.612237	7.15668e-05	-0.0351664	1	-0.055904	0.803547	0.0182344	1	-0.150933	0.444723	-0.0342837	1	-0.294276	0.126868	0.0631833	0.985851	-0.182157	0.377863	-0.387951	0.0136049	-0.505057	0.00126805
Ca_03168	OsMKK1 - putative MAPKK based on amino acid sequence homology, expressed	-0.912941	2.86e-11	-0.524646	1.86458e-06	-0.0150708	1	-0.0966573	0.465732	0.025539	1	-0.098149	0.461299	0.0283933	1	-0.147634	0.258441	0.0809315	0.905813	-0.0403899	0.794668	-0.134917	0.225018	-0.251294	0.0151719
Ca_08896	NADH dehydrogenase I subunit N, putative, expressed	-1.91631	2.86e-11	-1.00884	5.86996e-06	-0.00286557	1	-0.300146	0.245679	0.14731	1	-0.390885	0.13894	0.171501	0.994351	-0.419814	0.116071	0.121036	0.963673	-0.165349	0.573693	-0.801776	0.000332262	-0.270842	0.215667
Ca_08432	aspartyl aminopeptidase, putative, expressed	-1.52977	2.86e-11	-1.5083	2.76556e-11	0.0378558	1	-0.190347	0.3746	0.120114	1	-0.343278	0.106695	0.109263	1	-0.340804	0.114332	0.170125	0.839735	-0.318927	0.166586	-0.839008	1.03e-05	-0.871773	3.86239e-06
Ca_01849	CSLC2 - cellulose synthase-like family C, expressed	-1.61805	2.86e-11	-1.8236	1.43074e-12	0.0695236	1	-0.435656	0.0460803	0.283164	0.812505	-0.319258	0.160776	0.355013	0.444213	-0.219969	0.3399	0.2438	0.670457	-0.0983935	0.707313	-0.670105	0.000405579	-1.08871	2.32905e-07
Ca_19508	AMP deaminase, putative, expressed	0.768208	2.89e-11	0.975835	7.86593e-14	0.0253825	1	0.00620721	0.971258	0.0213349	1	-0.060381	0.60324	-0.0440539	1	-0.0898708	0.414824	0.00645433	0.998114	-0.0259461	0.847538	0.0739654	0.459859	0.151481	0.087665
Ca_07785	photosystem II reaction center W protein, chloroplast precursor, putative, expressed	-1.70193	2.91e-11	-1.2949	8.28877e-09	-0.0850619	1	-0.307156	0.177479	0.0101066	1	-0.0917933	0.733403	0.00695996	1	-0.179267	0.459029	0.0897057	0.980388	-0.054468	0.854152	-0.813848	6.85e-05	-0.203623	0.307549
Ca_00920	expressed protein	-1.45874	2.92e-11	-1.28241	4.28432e-10	-0.0366703	1	-0.372266	0.0602351	0.0427481	1	-0.244741	0.239577	0.0764105	1	-0.339444	0.104934	0.0504207	0.991767	-0.179282	0.421212	-0.803791	9.96e-06	-0.694379	6.18031e-05
Ca_10901	transcription factor, putative, expressed	-0.959761	2.94e-11	-0.389622	0.00027859	-0.0926212	1	0.0581229	0.704372	-0.100027	1	-0.035825	0.825894	-0.13163	0.882325	-0.155739	0.257471	-0.197027	0.423115	-0.0431765	0.790897	0.367936	0.00106994	0.210041	0.0543486
Ca_17150	protein kinase APK1A, chloroplast precursor, putative, expressed	0.905251	2.99e-11	0.493802	4.58386e-06	-0.0645643	1	-0.0754757	0.578374	-0.123037	0.99595	-0.107196	0.413396	-0.174871	0.595985	-0.0809018	0.542544	-0.262501	0.119081	-0.0752552	0.598369	0.755564	8.58e-09	0.467869	2.37947e-05
Ca_17321	expressed protein	-2.16762	3.01e-11	-0.592544	0.00957986	0.327052	1	-0.182218	0.57186	0.293076	0.997906	0.0475932	0.901458	0.473779	0.455361	-0.0638187	0.862169	0.504944	0.293894	0.0555888	0.884158	-0.0527924	0.86902	0.615288	0.0100669
Ca_06694	TBC domain containing protein, expressed	0.830138	3.04e-11	0.90237	3.51848e-12	0.0582478	1	0.0348994	0.800317	-0.00528901	1	-0.00904312	0.954185	-0.118548	0.854595	0.0313598	0.820593	-0.128217	0.659552	-0.0160189	0.917416	0.438305	2.22e-05	0.386854	0.000103113
Ca_22111	protein transport protein Sec61 subunit beta, putative, expressed	1.35817	3.05e-11	0.925189	7.28554e-08	-0.117747	1	0.292618	0.104084	-0.100024	1	0.287805	0.122908	-0.172356	0.911613	0.254773	0.179534	-0.0487039	0.991019	0.140428	0.493656	0.568028	0.000455672	0.401044	0.00882249
Ca_15595	alpha-glucan phosphorylast isozyme, putative, expressed	-1.19028	3.08e-11	-0.452467	0.00056534	0.0693686	1	0.0585409	0.760744	0.10511	1	-0.114867	0.51317	0.0549271	1	-0.165006	0.331521	0.00699453	0.999047	-0.0278814	0.896959	-0.926734	3.06e-08	-0.633191	1.48353e-05
Ca_07342	receptor-like protein kinase precursor, putative, expressed	-1.80843	3.09e-11	-1.66238	1.30273e-10	-0.0940815	1	-0.374137	0.133237	-0.143857	1	-0.148641	0.587602	-0.138252	1	-0.158028	0.554816	-0.162184	0.908664	-0.200592	0.470254	-0.374176	0.0694829	-0.668462	0.000922354
Ca_17072	glycerophosphoryl diester phosphodiesterase family protein, putative, expressed	-1.41389	3.12e-11	-1.87939	3.55713e-14	-0.304206	0.729825	-0.056851	0.8117	-0.211563	0.950896	0.0716129	0.757908	-0.252196	0.681289	-0.224202	0.273283	-0.313258	0.352694	0.00429697	0.991518	-0.716528	3.5e-05	-0.930276	4.17942e-07
Ca_07502	expressed protein	1.36857	3.12e-11	0.337449	0.0202146	-0.192482	1	0.198983	0.288568	-0.134687	1	0.271722	0.152868	-0.171622	0.915716	0.197449	0.305672	-0.18981	0.711597	0.15926	0.437395	-0.169339	0.333953	-0.183577	0.2588
Ca_10755	bZIP family transcription factor, putative, expressed	1.31542	3.14e-11	0.689096	9.00273e-06	-0.181182	1	0.344583	0.0510657	-0.0675109	1	0.201898	0.278526	-0.133949	0.9745	0.214458	0.250843	-0.176163	0.745225	0.186988	0.347047	0.501877	0.00119183	0.413262	0.00610832
Ca_15155	trehalose synthase, putative, expressed	1.34701	3.17e-11	1.74014	9.13925e-14	0.1522	1	0.351496	0.0519633	-0.0188225	1	0.13935	0.476576	-0.123036	0.993199	0.116009	0.556469	-0.136462	0.868476	0.109468	0.606115	1.25271	9.47e-10	1.45337	4.11668e-11
Ca_12434	heavy metal-associated domain containing protein, expressed	2.2795	3.17e-11	2.46	4.40016e-12	0.225173	1	0.365711	0.172681	0.126042	1	0.312985	0.265262	0.0705927	1	0.249738	0.376465	0.309084	0.653223	0.169703	0.584134	0.707412	0.0124698	0.616699	0.0250058
Ca_16693	DnaK family protein, putative, expressed	5.07789	3.17e-11	1.63427	0.000762635	-0.460152	1	0.760031	0.1843	-0.27345	1	0.77489	0.192799	0.0507008	1	1.00263	0.095877	-0.0668696	0.995953	0.709778	0.265081	1.03419	0.0404843	0.606296	0.236214
Ca_25994	BRCA1 C Terminus domain containing protein, expressed	1.06658	3.17e-11	0.242228	0.0326239	-0.170982	1	0.178454	0.222566	-0.00875521	1	0.0274735	0.884559	-0.0631546	1	0.0792289	0.619485	-0.111421	0.860203	0.0182949	0.927749	-0.0410493	0.796845	0.121065	0.34812
Ca_04168	TLD family protein, putative, expressed	0.90344	3.2e-11	1.48148	1.26618e-16	-0.0718638	1	0.0658308	0.634699	-0.0298173	1	0.103584	0.428099	-0.122098	0.885897	0.119167	0.35458	-0.094845	0.858486	0.0459468	0.75783	-0.517206	8.04e-06	0.694588	2.87721e-08
Ca_04405	glycosyl hydrolase, putative, expressed	4.39494	3.25e-11	2.22563	5.80612e-06	-0.513622	1	-0.0406189	0.958152	-1.04984	0.228188	0.267248	0.646044	-1.32463	0.0447235	0.563426	0.298205	-0.975824	0.198215	0.250516	0.68228	6.2978	5.67e-13	2.362	5.61148e-06
Ca_01533	dehydrogenase, putative, expressed	0.762773	3.27e-11	0.293739	0.000540566	-0.103579	1	0.0415941	0.736428	-0.0559271	1	0.155995	0.149341	-0.134825	0.689295	0.0968055	0.378223	-0.0229646	0.991767	0.0805766	0.497129	-0.208375	0.0199579	-0.581628	3.64691e-08
Ca_04915	ATP-dependent protease, putative, expressed	-1.16194	3.3e-11	-0.62718	5.43927e-06	-0.175879	1	-0.497137	0.00202719	-0.104223	1	-0.336652	0.0412834	-0.0805507	1	-0.443724	0.00685193	-0.0607657	0.981944	-0.229687	0.196567	-0.574375	5.48e-05	-0.342675	0.00960794
Ca_17862	receptor-like protein kinase 5 precursor, putative, expressed	1.72531	3.33e-11	2.42356	1.49833e-14	-0.201515	1	-0.471165	0.0376745	-0.394134	0.455834	-0.533085	0.0247552	-0.651872	0.0166595	-0.546198	0.0217088	-0.590085	0.0338858	-0.555992	0.0247873	2.14352	1.82e-12	2.18899	1.45644e-12
Ca_04965	metalloendopeptidase/ metallopeptidase/ zinc ion binding protein, putative, expressed	-0.923729	3.35e-11	-0.160212	0.105462	0.133621	1	-0.0678027	0.638592	0.128258	0.995265	-0.07537	0.592596	0.0526185	1	-0.110815	0.408338	0.0799288	0.914244	-0.0167636	0.923706	-0.18203	0.0976727	0.168318	0.117314
Ca_23005	OsRhmbd6 - Putative Rhomboid homologue, expressed	-1.7469	3.46e-11	-0.205894	0.26415	0.0455255	1	-0.372084	0.112013	0.26089	0.949396	-0.386454	0.111109	0.0273065	1	-0.482138	0.0494106	0.0220238	0.99647	-0.182272	0.493658	-0.275225	0.185855	1.10136	8.42409e-07
Ca_25836	prefoldin, putative, expressed	1.21062	3.47e-11	0.91863	1.19721e-08	-0.0853065	1	0.0466336	0.816153	-0.027193	1	0.0872295	0.634436	-0.166105	0.866064	0.146787	0.391949	-0.0998196	0.922117	0.0568157	0.777797	0.509364	0.000468297	0.478568	0.00076
Ca_15660	cytochrome P450, putative, expressed	1.39639	3.48e-11	0.893909	2.92553e-07	0.0160339	1	0.431081	0.0230544	0.0413004	1	0.300989	0.124429	-0.0883817	1	0.245879	0.218287	-0.0570994	0.989476	0.182446	0.390991	0.735946	2.15e-05	0.224322	0.166347
Ca_06116	expressed protein	-1.2952	3.5e-11	-0.696024	5.91958e-06	-0.127301	1	-0.212946	0.233034	0.00923716	1	-0.190733	0.30429	-0.0281003	1	-0.332568	0.0726551	0.0320761	0.991767	-0.21236	0.280383	-0.874836	4.3e-07	-0.40351	0.00636431
Ca_02298	DUF581 domain containing protein, expressed	1.44853	3.5e-11	1.72752	4.87732e-13	0.00275115	1	0.0264227	0.920145	0.0362174	1	0.118073	0.582745	-0.137878	0.985523	0.0752521	0.737883	-0.0291027	0.993717	-0.148701	0.501841	0.354846	0.0367235	1.02395	1.45147e-07
Ca_18521	AIR9 protein, putative, expressed	-1.30911	3.5e-11	-1.23046	1.14816e-10	0.00773111	1	0.0893798	0.664344	0.085241	1	0.0335262	0.885962	0.150799	0.955278	0.140757	0.458593	0.0211989	0.995968	0.0989738	0.637657	-0.322538	0.0341724	-0.447539	0.00287221
Ca_06714	0	1.40265	3.55e-11	0.89546	3.68618e-07	0.045003	1	0.186871	0.335341	-0.000299364	1	0.177221	0.373578	-0.130034	0.986616	0.204792	0.299605	-0.128682	0.890301	0.156963	0.455984	1.63334	7.98e-12	1.01664	1.02063e-07
Ca_15271	methyltransferase, putative, expressed	1.02294	3.57e-11	0.948865	1.32324e-10	0.0142554	1	0.0518131	0.750382	0.00265045	1	0.0424029	0.800857	-0.00111977	1	0.0262861	0.881986	-0.0297064	0.991767	-0.0319989	0.858289	0.113757	0.391397	-0.284175	0.015491
Ca_12206	histone H1, putative, expressed	-1.50562	3.58e-11	-1.80795	4.41769e-13	-0.226191	1	0.100404	0.670647	-0.106688	1	0.151034	0.495118	-0.0866142	1	0.163335	0.452376	-0.11236	0.945025	0.200803	0.381494	-0.418589	0.0161351	-0.59924	0.000617806
Ca_02213	casein kinase II subunit alpha-2, putative, expressed	-1.25001	3.58e-11	-1.04498	9.16539e-10	-0.0801022	1	-0.250308	0.137034	0.104148	1	-0.221239	0.206955	0.222938	0.69379	-0.336212	0.0566866	0.0471307	0.990779	-0.295111	0.11538	-0.418043	0.00406339	-0.767222	1.06614e-06
Ca_20294	cullin, putative, expressed	0.813685	3.58e-11	0.783449	7.18652e-11	0.0368396	1	0.117936	0.303712	0.00589675	1	0.000552176	1	-0.0909096	0.963777	0.0673017	0.580007	-0.105698	0.769699	0.00290544	0.988965	0.268711	0.00505164	0.279934	0.00308371
Ca_05189	reticuline oxidase-like protein precursor, putative, expressed	-1.27867	3.58e-11	-0.315945	0.0213738	0.398488	0.142673	0.431161	0.0140989	0.428481	0.077041	0.43472	0.0166134	0.415038	0.0794053	0.331618	0.0706096	0.444797	0.0392621	0.319449	0.0998426	0.219684	0.149742	0.860233	3.36016e-07
Ca_14547	NotAvailable	1.27718	3.62e-11	0.310119	0.0224695	0.0137214	1	0.0591964	0.776069	0.100976	1	0.200042	0.269663	0.12947	0.975924	0.165712	0.362953	0.115583	0.899461	0.176455	0.361391	-0.680873	2.46e-05	-0.373749	0.010438
Ca_05136	OsFtsH2 FtsH protease, homologue of AtFtsH2/8, expressed	1.07397	3.62e-11	1.92715	2.1293e-17	-0.0800776	1	0.0714045	0.67389	-0.147921	0.99595	0.0610268	0.725033	-0.106642	0.982222	-0.0796334	0.624005	-0.0845559	0.93557	-0.120776	0.466003	-0.191348	0.138513	-0.123177	0.345057
Ca_22732	CCT/B-box zinc finger protein, putative, expressed	-2.1063	3.63e-11	-2.06327	4.79809e-11	0.105925	1	-0.0840188	0.808108	0.211465	1	-0.185782	0.548083	0.228012	0.963777	-0.318239	0.283786	0.102155	0.984296	-0.0525432	0.887034	-0.944946	0.000150913	-0.180265	0.481507
Ca_10227	SNF1-related protein kinase regulatory subunit beta-1, putative, expressed	1.48578	3.69e-11	0.801634	5.93547e-06	-0.192333	1	-0.0584918	0.812435	-0.143212	1	-0.0324088	0.902976	-0.238625	0.755943	-0.0245926	0.929582	-0.176258	0.810786	-0.0968631	0.686532	0.373739	0.0320874	-0.233046	0.183487
Ca_22799	expressed protein	-2.0683	3.7e-11	-2.17166	1.01706e-11	-0.181178	1	-0.568918	0.0414015	-0.0861283	1	-0.466051	0.106989	-0.108571	1	-0.54805	0.0623615	-0.0537228	0.991767	-0.174522	0.589009	-0.87621	0.000309788	-0.803018	0.000669806
Ca_19277	kinesin motor domain containing protein, putative, expressed	-1.35685	3.75e-11	-2.71873	2.45142e-18	-0.170624	1	-0.0389733	0.871906	-0.116679	1	-0.0653486	0.772116	-0.0746948	1	-0.0255764	0.919401	-0.172768	0.780866	0.0725799	0.751217	-0.611719	0.000183764	-1.79526	4.6946e-13
Ca_11335	OsFBK7 - F-box domain and kelch repeat containing protein, expressed	-1.3938	3.75e-11	-1.60057	1.34669e-12	-0.176233	1	-0.0885954	0.69187	-0.142894	1	-0.13029	0.535166	-0.284158	0.554391	-0.0646156	0.775722	-0.263938	0.50406	0.0247375	0.925774	0.00979946	0.967335	-0.427577	0.00711079
Ca_01593	interferon-related developmental regulator, putative, expressed	1.00918	3.76e-11	1.83668	1.44697e-17	0.100588	1	0.419975	0.00271171	0.118351	1	0.359846	0.0123145	0.107769	0.967565	0.249162	0.0858616	0.111643	0.848267	0.14481	0.348708	0.240594	0.0435164	0.246445	0.0338298
Ca_14897	early nodulin 93 ENOD93 protein, putative, expressed	1.65487	3.76e-11	0.958694	1.7006e-06	-0.0639786	1	0.144112	0.553653	-0.0131358	1	0.217668	0.352858	-0.0514749	1	0.198847	0.393435	0.0300737	0.994636	0.134078	0.602839	0.0288405	0.912946	0.0136994	0.959119
Ca_09641	CESA5 - cellulose synthase, expressed	-0.882727	3.77e-11	-0.695318	5.98484e-09	-0.164198	0.974149	-0.129485	0.299235	-0.12792	0.978625	-0.237854	0.0596839	-0.0927582	0.97227	-0.135003	0.291118	-0.0532839	0.970853	-0.138388	0.309497	-0.469963	2.18e-05	-0.532376	2.54327e-06
Ca_13517	AMP-binding enzyme, putative, expressed	0.883808	3.79e-11	0.708243	4.13927e-09	-0.115869	1	-0.115491	0.359903	-0.0857891	1	-0.109693	0.395952	-0.191264	0.479355	-0.222995	0.0802502	-0.286904	0.0658771	-0.186673	0.170971	-0.257884	0.0133016	-0.667767	4.90137e-08
Ca_06779	CBS domain containing protein, expressed	0.76383	3.82e-11	0.582276	1.20452e-08	0.0628135	1	0.172927	0.0979026	0.0138303	1	0.207351	0.0570165	-0.02577	1	0.152206	0.166459	-0.0642429	0.922645	0.0588639	0.632361	0.245451	0.00659622	0.295481	0.00101076
Ca_02395	leucoanthocyanidin dioxygenase, putative, expressed	2.15527	3.85e-11	1.62615	7.25939e-09	0.084674	1	0.26546	0.36019	0.392194	0.728348	0.371178	0.201647	0.730311	0.0408912	0.374504	0.203229	0.447476	0.368856	0.319141	0.307909	0.382414	0.138145	1.07487	2.43692e-05
Ca_15456	MTN26L2 - MtN26 family protein precursor, expressed	1.48746	3.85e-11	1.41241	9.92998e-11	-0.055855	1	0.00434243	0.99525	-0.141153	1	-0.00661751	0.983858	-0.0412734	1	0.000827279	1	-0.0674249	0.985851	-0.160333	0.471631	1.35739	1.73e-09	0.77668	2.37551e-05
Ca_01987	plus-3 domain containing protein, expressed	0.914823	3.86e-11	1.05058	1.24971e-12	0.00837065	1	-0.0227903	0.890177	-0.0604673	1	-0.120132	0.366988	-0.116538	0.921877	-0.122584	0.354591	-0.213904	0.300893	-0.141549	0.313601	0.41362	0.000205156	0.0960717	0.397286
Ca_11501	dihydroflavonol-4-reductase, putative, expressed	1.92598	3.87e-11	1.16484	7.42878e-07	0.232738	1	1.18638	9.81474e-06	0.189426	1	0.927352	0.000455566	0.140144	1	0.921231	0.000507087	0.192249	0.870508	0.734522	0.00760508	1.0669	1.01e-05	0.655503	0.00280697
Ca_09862	auxin efflux carrier component, putative, expressed	2.11143	3.9e-11	0.542724	0.0112953	0.00292108	1	0.362317	0.165819	-0.0766106	1	0.313972	0.251489	0.049092	1	0.236833	0.389851	0.0386116	0.993717	0.170255	0.572695	0.586833	0.024889	0.83422	0.000369528
Ca_06799	glycosyl transferase 8 domain containing protein, putative, expressed	-4.26585	3.91e-11	-4.00861	2.98508e-10	-0.0817855	1	-0.394334	0.632532	0.422291	1	0.741065	0.285091	0.295274	1	0.539394	0.44607	0.293183	0.96518	0.723043	0.320239	-0.352282	0.449982	0.660437	0.11536
Ca_17582	expressed protein	4.3692	3.91e-11	4.63259	6.75519e-10	-0.0937521	1	0.83585	0.0684828	-0.0156406	1	0.782037	0.101978	-0.381388	0.955278	0.921435	0.0566372	-0.301821	0.899436	0.776281	0.131784	3.39389	5.69e-08	3.34412	4.21603e-06
Ca_05950	CK1_CaseinKinase_1.4 - CK1 includes the casein kinase 1 kinases, expressed	0.86245	3.96e-11	0.88227	1.89854e-11	0.08451	1	-0.00235443	0.996217	0.0181984	1	-0.190449	0.119339	-0.0263444	1	-0.129667	0.298259	-0.0973777	0.839735	-0.205486	0.120136	0.169148	0.104426	0.0925705	0.385982
Ca_15740	0	-2.8293	3.97e-11	-1.02513	0.00057899	-0.229902	1	-0.38061	0.315368	0.439351	0.927465	-0.268703	0.499732	0.228707	1	-0.0383021	0.941536	-0.31214	0.851279	-0.124419	0.784287	-0.194945	0.585305	1.35863	3.06786e-05
Ca_10662	alcohol oxidase, putative, expressed	2.02904	3.98e-11	3.51649	1.46434e-16	0.425932	0.714791	0.136219	0.658559	0.259184	1	-0.122539	0.692671	0.261671	0.900031	-0.0387108	0.914651	0.18738	0.887745	0.00724672	0.988362	0.677489	0.00398997	1.66889	9.42117e-09
Ca_01431	expressed protein	-1.48708	3.99e-11	-1.41282	1.0886e-10	-0.0554047	1	-0.214497	0.30876	0.10671	1	-0.11161	0.626979	0.23083	0.792781	-0.197431	0.359942	0.112646	0.943547	0.0750668	0.763377	-0.822415	1.14e-05	-1.22959	8.44249e-09
Ca_00701	membrane protein, putative, expressed	2.04692	4.07e-11	1.93595	1.59095e-10	-0.0147868	1	1.36434	2.31142e-06	-0.0309914	1	1.40674	1.39068e-06	-0.0163288	1	1.40472	1.41918e-06	0.0701089	0.991767	1.28482	8.43962e-06	1.63053	2.28e-08	0.984741	7.84488e-05
Ca_18821	ACT domain containing protein, expressed	-1.36867	4.1e-11	-1.76982	8.16256e-14	-0.342009	0.469825	-0.196636	0.31267	-0.0278179	1	-0.0290734	0.908349	-0.207718	0.816714	-0.230923	0.24558	-0.182015	0.763268	0.0373126	0.881052	-0.343921	0.0315684	-0.6588	6.25151e-05
Ca_01917	expressed protein	1.19247	4.12e-11	1.04066	6.85745e-10	0.0103986	1	-0.0303954	0.885728	0.124949	1	0.0645525	0.736225	0.0900629	1	0.0549354	0.772843	0.145283	0.800721	-0.0333025	0.876334	-0.213465	0.147113	-0.0843621	0.587734
Ca_13532	amine oxidase-related, putative, expressed	-1.42819	4.12e-11	-1.07848	1.4527e-08	0.0414843	1	-0.233413	0.240911	0.113675	1	-0.0366878	0.886647	-0.0155367	1	0.0166281	0.954108	0.033055	0.992802	0.0206092	0.941381	-0.505812	0.00254831	-0.22474	0.177975
Ca_02581	Core histone H2A/H2B/H3/H4 domain containing protein, putative, expressed	-1.34722	4.15e-11	-2.42627	3.07627e-17	0.091172	1	0.0688195	0.755508	0.317172	0.472575	0.241477	0.211742	0.327569	0.339265	0.222193	0.255479	0.422581	0.0816342	0.310129	0.134829	-0.54448	0.000684566	-0.691275	2.81173e-05
Ca_08647	16S rRNA processing protein RimM containing protein, expressed	-1.28215	4.19e-11	-0.41409	0.00313002	-0.00158859	1	-0.0882348	0.664029	0.0711004	1	-0.204183	0.268253	0.0367776	1	-0.309604	0.0943614	0.0659185	0.98362	-0.14711	0.457948	-0.812777	1.45e-06	-0.465863	0.00181969
Ca_10628	urea active transporter, putative, expressed	2.7914	4.2e-11	1.79225	1.78419e-07	-0.00101461	1	0.343513	0.319944	-0.379555	0.931119	0.0179228	0.972086	-0.623684	0.283442	0.100879	0.805465	-0.675018	0.161843	0.144051	0.721474	3.79264	4.65e-13	1.54735	5.89133e-06
Ca_03156	0	1.4697	4.24e-11	2.53928	9.57919e-17	-0.109659	1	0.0352042	0.891807	-0.146601	1	0.182302	0.382177	-0.191177	0.902632	0.146522	0.487718	-0.175236	0.810506	0.0225884	0.935936	0.360226	0.0394522	1.06363	1.44038e-07
Ca_14605	DUF260 domain containing protein, putative, expressed	4.97917	4.28e-11	5.88723	1.04223e-09	0.126229	1	0.843078	0.0984731	0.0497062	1	0.646025	0.227555	-0.172253	1	0.67992	0.208016	-0.19492	0.979698	0.62969	0.269775	4.78088	7.33e-10	4.83274	6.97909e-07
Ca_00973	hydrolase, alpha/beta fold family domain containing protein, expressed	0.948098	4.3e-11	1.3131	1.55135e-14	0.12463	1	-0.0117792	0.950237	0.107803	1	-0.111511	0.424076	0.00627703	1	-0.135241	0.323741	-0.00238353	1	-0.221903	0.12814	0.134672	0.25804	0.26604	0.0160733
Ca_02377	FAD binding domain of DNA photolyase domain containing protein, expressed	1.78002	4.32e-11	2.40714	3.99088e-14	0.163083	1	0.121715	0.652652	0.200213	1	0.274185	0.265888	0.244048	0.857796	0.207205	0.404064	0.142302	0.926946	0.17325	0.520201	-0.114878	0.647638	-0.196112	0.384461
Ca_06608	expressed protein	0.827876	4.33e-11	1.06524	8.87395e-14	-0.0388437	1	-0.0693796	0.585011	-0.114171	0.997105	-0.0676524	0.59394	-0.165181	0.582764	-0.155821	0.195603	-0.171476	0.423115	-0.138364	0.277962	0.224761	0.022121	0.314015	0.00132874
Ca_05753	Mur ligase family protein, putative, expressed	0.917117	4.36e-11	0.537187	1.81419e-06	0.0847985	1	-0.121093	0.357064	0.171091	0.765182	-0.0442767	0.771576	0.128357	0.870753	-0.122012	0.36043	0.0943762	0.872267	-0.0359258	0.823606	-0.413206	0.000233012	-0.310382	0.00371669
Ca_11437	AMP-binding domain containing protein, expressed	1.35642	4.37e-11	1.71439	1.61821e-13	0.060728	1	-0.0485463	0.832705	0.0700001	1	-0.0999482	0.630894	-0.088632	1	-0.211133	0.278527	-0.0224322	0.995953	-0.119888	0.574962	-1.64734	5.43e-12	-1.03381	5.23792e-08
Ca_07087	receptor protein kinase TMK1 precursor, putative, expressed	-1.27354	4.4e-11	-0.39545	0.00445415	0.476935	0.0331065	0.608668	0.000625625	0.601415	0.00240211	0.659114	0.000231682	0.720464	0.00016377	0.719069	6.313e-05	0.756389	6.19e-05	0.800706	1.15196e-05	-0.518652	0.000654966	-0.0538649	0.760788
Ca_13444	0	-1.68835	4.42e-11	-1.13805	1.03707e-07	0.260205	1	0.296111	0.197393	0.208799	1	0.424906	0.0724994	0.294069	0.712018	0.23551	0.326678	0.466006	0.165194	0.318683	0.212603	-0.725776	0.000317389	-0.652052	0.000784645
Ca_11743	expressed protein	1.55761	4.45e-11	0.852921	3.3108e-06	-0.14773	1	-0.335771	0.100567	-0.0945653	1	0.0268307	0.922114	-0.138245	0.994351	-0.07381	0.756942	-0.135776	0.903339	-0.206482	0.366492	0.471232	0.0121009	0.206386	0.257725
Ca_06240	pumilio-family RNA binding repeat containing protein, expressed	0.973751	4.48e-11	0.102337	0.334799	-0.0616134	1	-0.220551	0.0979782	-0.0194286	1	-0.193746	0.162731	0.0151631	1	-0.167077	0.234365	-0.0674445	0.957021	-0.187883	0.21004	-0.107746	0.397666	-0.386934	0.00075229
Ca_06970	plastocyanin-like domain containing protein, putative, expressed	-1.24172	4.5e-11	-1.22255	5.19209e-11	-0.195984	1	-0.229731	0.186742	-0.0328556	1	-0.148357	0.423165	0.0516829	1	-0.0616427	0.760827	0.233437	0.51977	0.00761068	0.978862	-0.407487	0.00526294	-0.579854	0.000104596
Ca_03874	WD40-like Beta Propeller Repeat family protein, expressed	-1.38898	4.5e-11	-1.02928	2.28763e-08	0.198758	1	0.362589	0.056126	0.132945	1	0.429662	0.0309258	0.139806	0.980266	0.306902	0.124832	0.0986687	0.953693	0.296776	0.166223	-0.0784507	0.688591	-0.0324561	0.873014
Ca_19964	serine threonine kinase, putative, expressed	-1.59652	4.54e-11	-1.68547	9.11673e-12	-0.0282107	1	-0.150795	0.528534	0.0882407	1	0.118715	0.628618	0.125797	1	-0.0321231	0.913412	0.052789	0.991767	0.13267	0.601878	-0.40509	0.0292967	-0.567852	0.0018761
Ca_16283	pumilio-family RNA binding protein, putative, expressed	0.908206	4.58e-11	1.27626	1.02469e-14	0.1281	1	-0.11249	0.391373	0.0918691	1	-0.195389	0.132306	0.0345726	1	-0.118464	0.37041	-0.00928483	0.99647	-0.147965	0.289941	0.118098	0.306116	0.195995	0.0642786
Ca_14376	PPR repeat domain containing protein, putative, expressed	1.17131	4.61e-11	0.781897	1.93101e-07	-0.0526887	1	0.142709	0.389969	0.0267896	1	0.112948	0.513313	-0.0428129	1	0.0748396	0.676191	-0.0325094	0.991767	0.079915	0.670871	0.604355	4.54e-05	0.720141	2.18528e-06
Ca_16697	glyoxalase family protein, putative, expressed	5.11327	4.65e-11	3.2644	5.62582e-11	0.0385484	1	-0.256502	0.509538	-0.0816849	1	-0.0402863	0.933719	0.030322	1	0.0847028	0.849265	0.112772	0.989476	0.17127	0.685562	0.802427	0.49824	-0.54456	0.300393
Ca_12492	pleckstrin homology domain-containing protein, putative, expressed	-1.14972	4.67e-11	-0.979465	1.60192e-09	-0.069454	1	-0.0141824	0.952081	-0.174067	0.963453	0.0754222	0.685757	-0.114994	0.984925	0.118982	0.491662	-0.0886779	0.943547	0.0137572	0.954751	-0.302086	0.0258928	-0.000563247	1
Ca_06967	expressed protein	0.831838	4.72e-11	1.05099	1.58191e-13	0.147484	1	-0.118279	0.317955	0.0203645	1	-0.0512345	0.701937	0.0185777	1	-0.152214	0.209364	-0.0559526	0.962048	-0.167475	0.194885	0.211753	0.0334438	0.414388	5.72198e-05
Ca_23766	peroxidase precursor, putative, expressed	-1.46442	4.72e-11	-1.16975	4.92373e-09	-0.115379	1	-0.345777	0.0842937	-0.0287467	1	-0.34552	0.0971262	-0.0332152	1	-0.393525	0.0623615	-0.0489263	0.991767	-0.232989	0.300377	-1.10643	6.97e-08	-1.09807	5.7614e-08
Ca_00722	triosephosphate isomerase, chloroplast precursor, putative, expressed	-1.07198	4.74e-11	-1.38879	8.80303e-14	0.00479565	1	-0.0545958	0.757536	0.108624	1	-0.0429138	0.814722	0.0662503	1	-0.00335179	0.991445	0.00679903	0.998923	0.0662149	0.710452	-1.0078	1.08e-09	-1.02037	6.08864e-10
Ca_13931	Myosin head domain containing protein, expressed	-1.68179	4.79e-11	-0.812437	3.27954e-05	-0.0721942	1	0.214561	0.370794	-0.0610959	1	-0.0276487	0.929158	-0.0973141	1	0.180339	0.461843	-0.00651325	0.99947	0.116539	0.669534	-0.340181	0.0871072	-0.241847	0.222269
Ca_08547	beta-galactosidase precursor, putative, expressed	-1.23959	4.82e-11	-0.402771	0.00323185	0.0430408	1	0.211655	0.22242	-0.1054	1	0.0312134	0.889549	-0.0769135	1	0.0872444	0.648636	-0.0918457	0.94965	0.124093	0.526694	0.00254909	0.990494	0.0813463	0.618722
Ca_18515	marker Xucw84, putative, expressed	1.00502	4.89e-11	0.541268	7.8082e-06	-0.113547	1	-0.241892	0.0803535	-0.0421952	1	-0.111034	0.456664	-0.112836	0.963777	-0.141979	0.331859	-0.173449	0.581427	-0.165814	0.285055	-0.179099	0.148343	-0.13764	0.25849
Ca_20767	expressed protein	2.38871	4.92e-11	0.291467	0.290606	-0.0973005	1	0.491013	0.138732	-0.214888	1	0.272219	0.44729	-0.240473	0.967565	0.576053	0.0972156	-0.39477	0.560463	0.370071	0.317787	1.57633	8.62e-07	-0.573842	0.0602861
Ca_21906	mitochondrial carrier protein, putative, expressed	1.07474	4.98e-11	-0.0241889	0.851517	-0.155781	1	0.232265	0.118364	-0.0792658	1	0.234531	0.128562	-0.164231	0.811605	0.197711	0.209017	-0.195996	0.547028	0.179577	0.280679	-0.647298	3.95e-06	-1.16309	4.25648e-11
Ca_08234	expressed protein	2.18042	5.02e-11	3.1408	1.51123e-14	-0.017808	1	0.433515	0.13539	-0.113793	1	0.338452	0.265888	-0.10536	1	0.294469	0.33607	-0.0866725	0.989476	0.133267	0.702702	1.52555	2.5e-07	2.35794	5.46007e-11
Ca_05053	expressed protein	-1.54656	5.06e-11	-0.973784	5.05513e-07	-0.135642	1	-0.0752269	0.76659	0.0108707	1	-0.027482	0.923438	-0.0269271	1	-0.150977	0.510424	0.00432345	1	0.117385	0.639792	-0.825864	2.15e-05	-0.771792	4.5195e-05
Ca_14735	translationally-controlled tumor protein, putative, expressed	-1.02906	5.1e-11	-0.963745	1.85766e-10	-0.0120529	1	0.0378248	0.831438	0.0620279	1	0.0269151	0.88595	0.051563	1	0.0345461	0.847225	0.0729263	0.955737	0.0260243	0.890371	-0.224842	0.0686955	0.354123	0.00333064
Ca_19534	NAD dependent epimerase/dehydratase family protein, putative, expressed	1.2967	5.14e-11	1.09207	1.80419e-09	0.00801822	1	-0.00744552	0.983283	0.0557344	1	-0.208632	0.265888	-0.139487	0.967565	-0.287396	0.125373	-0.0993082	0.943547	-0.224598	0.262389	-0.596195	0.000180269	-0.462986	0.00232284
Ca_03926	dehydrogenase, putative, expressed	2.55843	5.17e-11	5.13971	2.42334e-17	-0.345363	1	0.0623501	0.884871	-0.137306	1	0.256037	0.468105	-0.419702	0.701706	0.271536	0.435926	-0.606569	0.235557	0.105682	0.797103	0.995437	0.00100498	3.4265	1.45022e-12
Ca_12007	expressed protein	1.39877	5.19e-11	2.65839	1.1799e-17	-0.0183487	1	0.134149	0.520725	-0.0768217	1	0.257801	0.196721	-0.0997627	1	0.0702152	0.753854	-0.0401009	0.991767	-0.00390252	0.99236	0.486254	0.00346437	0.979221	2.48353e-07
Ca_23117	histone H3, putative, expressed	-1.75092	5.2e-11	-2.8881	4.25047e-16	-0.0698838	1	-0.267652	0.283568	0.183306	1	-0.115557	0.680311	0.197708	0.963705	-0.118383	0.665197	0.315077	0.550621	-0.0396677	0.903568	-0.713124	0.000624466	-0.902611	2.43692e-05
Ca_14775	0	3.72465	5.2e-11	3.62002	1.28966e-10	-0.367772	1	-0.0327526	0.961931	-0.635684	0.717988	-0.154752	0.775996	-0.992334	0.129937	0.241735	0.62715	-0.67359	0.426508	0.169338	0.758414	5.00219	1.53e-12	1.14108	0.00698813
Ca_00794	expressed protein	1.71186	5.22e-11	2.28691	6.98179e-14	-0.0235106	1	0.0616417	0.82384	0.0660146	1	0.180133	0.452298	0.103245	1	0.0993269	0.696628	0.0422226	0.991767	0.0866521	0.750896	-0.188529	0.421293	-0.238233	0.285735
Ca_04353	endonuclease/exonuclease/phosphatase family domain containing protein, expressed	1.02722	5.27e-11	2.41756	2.74781e-20	0.110848	1	0.0582032	0.722751	0.145408	0.983155	-0.0810354	0.600289	0.143873	0.865677	0.0198168	0.915517	0.230933	0.33879	0.00507665	0.983186	0.754114	1.56e-07	0.784067	4.79749e-08
Ca_06067	transcription factor like protein, putative, expressed	-0.887123	5.27e-11	-0.681146	1.43302e-08	-0.0785803	1	-0.165877	0.183438	-0.0605517	1	-0.129275	0.323687	-0.0595053	1	-0.157138	0.229026	-0.0785672	0.913687	-0.0292597	0.856779	-0.372407	0.000555703	-0.387713	0.000300018
Ca_09743	heat shock protein, putative, expressed	0.865797	5.3e-11	0.0727173	0.453684	-0.119331	1	-0.0650162	0.636295	-0.0487751	1	-0.00524749	0.977582	-0.0230912	1	0.0480841	0.730974	-0.0792634	0.904085	0.0310593	0.842211	-0.211162	0.0418786	-0.404663	0.000131448
Ca_15151	two-component response regulator, putative, expressed	-1.62312	5.31e-11	-0.607841	0.00086124	-0.0901838	1	-0.740602	0.00149516	0.0661665	1	-0.628765	0.00798044	-0.108679	1	-0.843225	0.000338525	-0.0213549	0.99647	-0.616058	0.0118629	-0.248469	0.209651	0.235097	0.222558
Ca_20709	peptidase, T1 family, putative, expressed	1.59762	5.33e-11	1.22167	1.40988e-08	-0.209583	1	-0.286319	0.189429	-0.0746241	1	-0.121989	0.615503	-0.0782482	1	-0.133388	0.572589	-0.171016	0.853939	-0.223412	0.357394	0.36103	0.0607577	0.0379245	0.873491
Ca_08507	WD domain, G-beta repeat domain containing protein, expressed	0.96323	5.35e-11	0.177758	0.0888339	-0.101191	1	0.0335414	0.840223	-0.030005	1	0.202179	0.14509	-0.0950621	0.984947	0.175927	0.212345	-0.107494	0.848825	0.0840133	0.587698	0.0213406	0.891592	-0.143945	0.214048
Ca_09982	vacuolar ATP synthase, putative, expressed	0.592584	5.37e-11	0.695676	9.9842e-13	-0.00199831	1	-0.000760722	1	0.0439186	1	-0.0203106	0.846242	-0.00976021	1	0.0107264	0.925307	0.0258252	0.989476	-0.0110646	0.923406	-0.166106	0.0193851	0.0423076	0.589312
Ca_09769	phycoerythrobilin ferredoxin oxidoreductase, putative, expressed	1.6542	5.47e-11	1.54067	2.10119e-10	0.0152649	1	0.296115	0.173326	0.0488457	1	0.446733	0.0478825	0.136421	1	0.305994	0.180301	0.175294	0.848267	0.254401	0.293024	-0.476002	0.023115	0.0863328	0.710511
Ca_03379	glyoxalase family protein, putative, expressed	1.02996	5.53e-11	1.46257	1.05728e-14	0.0949458	1	0.0178424	0.927607	0.12868	1	0.0659427	0.69154	0.143901	0.881676	-0.0457637	0.790593	0.170653	0.624331	0.000893069	1	-0.297199	0.0155121	-0.543745	2.55093e-05
Ca_07296	rhodanese-like, putative, expressed	-2.2226	5.63e-11	-2.08919	1.83147e-10	0.0295636	1	0.0854198	0.818814	0.167102	1	-0.273174	0.397025	0.14694	1	-0.112631	0.74942	0.0796003	0.991703	0.0424801	0.918105	-0.729151	0.00454379	-0.134958	0.638489
Ca_03208	leucine rich repeat containing protein, expressed	3.43513	5.66e-11	2.64471	2.97075e-08	-0.209115	1	0.126314	0.809067	-0.291953	1	0.307626	0.505982	-0.129876	1	0.165006	0.73804	-0.240835	0.932363	0.0988009	0.858927	0.56958	0.193226	0.323734	0.511196
Ca_00928	membrane-anchored ubiquitin-fold protein, putative, expressed	-1.36247	5.67e-11	-0.715969	1.11121e-05	0.06828	1	0.325397	0.0830085	-0.0147792	1	0.321364	0.0999835	-0.0162566	1	0.246021	0.216353	-0.0229566	0.995953	0.267042	0.206973	0.0504721	0.806913	0.41724	0.00785782
Ca_01088	glucose-6-phosphate 1-dehydrogenase, chloroplast precursor, putative, expressed	-0.836786	5.7e-11	-0.485155	2.26602e-06	0.0129568	1	0.106883	0.376807	0.0358896	1	0.0284523	0.84594	0.039324	1	-0.0642211	0.61478	0.046351	0.980993	0.0099919	0.954292	-0.423657	5.93e-05	-0.0146941	0.907891
Ca_07530	aminomethyltransferase, putative, expressed	0.915903	5.75e-11	1.20275	6.90757e-14	0.0983567	1	0.0036333	0.992138	0.146997	0.913021	0.0707702	0.61838	0.163177	0.69451	-0.0488185	0.740297	0.0628007	0.959224	-0.0510535	0.741254	0.00305366	0.984912	-0.277325	0.010294
Ca_01005	calvin cycle protein CP12, putative, expressed	-1.36502	5.91e-11	-1.25089	3.36752e-10	-0.000352148	1	-0.17897	0.365082	0.0984507	1	0.0925938	0.67071	-0.00789684	1	-0.0529024	0.819655	-0.010562	0.998365	0.101856	0.649191	-0.574275	0.000518955	-0.0557879	0.771607
Ca_02842	uncharacterized kinase mug58, putative, expressed	-1.14079	5.92e-11	-0.651792	3.29268e-06	0.0494156	1	-0.197968	0.21843	0.0181159	1	-0.183717	0.271243	-0.0248374	1	-0.299217	0.0738034	-0.0189857	0.995953	-0.215074	0.229624	-0.928085	2.33e-08	-0.813116	1.85627e-07
Ca_08436	B3 DNA binding domain containing protein, expressed	2.39463	5.98e-11	2.05297	6.33767e-10	1.81521	4.56e-07	1.64646	9.73678e-07	1.66793	2.35e-06	1.63979	1.07226e-06	1.84302	3.2e-07	1.6208	1.34336e-06	1.92262	1.1e-07	1.51589	5.28808e-06	2.18693	2.24e-09	1.01911	0.00020387
Ca_18900	expressed protein	1.00243	6.01e-11	1.40148	1.66493e-14	-0.0694663	1	0.0212307	0.908016	-0.279343	0.2469	0.0220318	0.904028	-0.19407	0.611392	-0.00286963	0.992086	-0.160196	0.64314	-0.0278453	0.878664	0.46146	0.000227002	0.494729	7.7599e-05
Ca_05884	GHMP kinases ATP-binding protein, putative, expressed	1.5978	6.08e-11	2.5656	9.14909e-16	-0.0571747	1	0.28092	0.201282	-0.158656	1	0.131647	0.586413	-0.350535	0.460132	0.1771	0.445439	-0.387071	0.265364	0.0691534	0.799528	0.483212	0.0110684	1.54933	5.96956e-10
Ca_12435	0	-1.63226	6.22e-11	-0.979016	1.36022e-06	1.23356	1.18e-06	1.21204	5.58208e-07	1.27022	7.16e-07	1.3337	7.53176e-08	1.40475	8.41e-08	1.33059	8.04022e-08	1.34285	1.59e-07	1.43117	2.00388e-08	0.388917	0.043667	0.471778	0.0121331
Ca_12276	WD domain, G-beta repeat domain containing protein, expressed	0.817414	6.23e-11	0.892019	6.5797e-12	0.0405589	1	-0.057566	0.662937	0.0493783	1	-0.12958	0.280294	0.00160369	1	-0.0936228	0.440816	-0.023834	0.991767	-0.0790469	0.546369	-0.195468	0.0496857	-0.122973	0.21696
Ca_08247	galactose mutarotase-like, putative, expressed	-1.6944	6.23e-11	-1.31685	1.02814e-08	-0.0432661	1	-0.252962	0.291057	0.149646	1	-0.420309	0.0829778	0.131762	1	-0.496752	0.041905	0.159925	0.894446	-0.159914	0.550365	-0.827224	8.03e-05	-0.914391	1.58158e-05
Ca_05169	starch synthase, putative, expressed	-1.18438	6.23e-11	-0.173736	0.178834	0.0237132	1	-0.264216	0.109517	0.000230488	1	-0.292294	0.0878899	0.0146246	1	-0.442336	0.0102287	0.0216783	0.995188	-0.2054	0.266843	-0.316721	0.025154	-0.387056	0.00540953
Ca_19154	T-complex protein, putative, expressed	0.747382	6.25e-11	0.444606	1.90171e-06	0.0366784	1	0.104847	0.335341	0.121635	0.913021	0.104677	0.346175	0.0500296	1	0.126213	0.254195	0.063966	0.925497	0.0561795	0.650969	-0.107591	0.258892	-0.164415	0.0632199
Ca_08290	hydrolase, NUDIX family, domain containing protein, expressed	-1.83493	6.26e-11	-0.963165	1.08395e-05	0.00724487	1	-0.371619	0.144813	0.0849376	1	-0.601286	0.0242238	-0.0423258	1	-0.459232	0.0868545	-0.0321562	0.995413	-0.322624	0.25622	-0.776198	0.000434338	-0.562229	0.00775336
Ca_21719	DNA-directed RNA polymerase III subunit RPC1, putative, expressed	0.937085	6.41e-11	0.610405	3.86337e-07	-0.067498	1	0.0456658	0.771381	-0.0162956	1	-0.0735949	0.616886	-0.0534994	1	0.0408945	0.797067	-0.122726	0.778625	-0.0304351	0.859103	0.0295484	0.842014	0.0319818	0.814457
Ca_06113	glucosamine--fructose-6-phosphate aminotransferase 1, putative, expressed	1.30174	6.42e-11	0.503255	0.000679782	-0.0935732	1	0.032326	0.89217	-0.0410495	1	0.0208852	0.932292	-0.17514	0.900031	-0.0130655	0.961673	-0.241528	0.526995	-0.0459693	0.843746	0.29145	0.0660833	-0.447427	0.00390992
Ca_04098	RNA binding protein, putative, expressed	1.32354	6.44e-11	0.996057	2.66696e-08	0.0732061	1	-0.18554	0.327652	0.0346585	1	-0.0407389	0.862213	-0.0100273	1	-0.0427311	0.852848	-0.0109538	0.998114	-0.0795608	0.718548	0.186247	0.272546	0.167603	0.310151
Ca_08110	peptidyl-prolyl isomerase, putative, expressed	-1.55198	6.44e-11	-1.65843	1.20233e-11	-0.0412191	1	-0.260676	0.23825	0.254112	0.898411	-0.148048	0.53482	0.174786	0.966021	-0.320035	0.162037	0.0702157	0.988961	0.0905522	0.730102	-1.13283	1.67e-07	-1.154	8.33336e-08
Ca_09174	DUF1230 domain containing protein, expressed	-1.28888	6.54e-11	-0.815505	6.56764e-07	0.11716	1	-0.0327516	0.890844	0.139347	1	0.148134	0.44597	0.0834239	1	0.0925695	0.647011	0.17445	0.762847	0.181436	0.371724	-0.38985	0.0111513	0.134807	0.405339
Ca_15580	ruvB-like 2, putative, expressed	0.829796	6.54e-11	0.257564	0.00531892	-0.144673	1	-0.0494987	0.718266	-0.0888754	1	-0.103098	0.406589	-0.0952466	0.963705	-0.111156	0.364756	-0.211171	0.239796	-0.173949	0.182831	0.043633	0.722935	-0.054172	0.627621
Ca_13847	C2 domain containing protein, putative, expressed	0.739933	6.59e-11	0.639808	1.40593e-09	-0.0189549	1	-0.160627	0.121861	-0.0311387	1	-0.162503	0.131356	-0.0927012	0.936399	-0.176698	0.106366	-0.16717	0.360711	-0.13485	0.247029	0.221605	0.0132739	0.125279	0.161438
Ca_13196	cytochrome P450, putative, expressed	1.84275	6.62e-11	2.34999	2.27858e-13	0.298943	1	0.00102313	1	0.362205	0.695738	-0.0585553	0.855405	0.195134	0.968188	-0.218271	0.413551	0.120671	0.963083	-0.227145	0.423789	-0.188762	0.43239	-0.320074	0.139183
Ca_20798	histone-like transcription factor and archaeal histone, putative, expressed	-1.89189	6.65e-11	-2.03205	1.19135e-11	0.0768451	1	0.0665796	0.839089	-0.0240813	1	-0.246068	0.382017	-0.101122	1	-0.210126	0.455539	-0.0716598	0.990779	-0.00727358	0.988067	-0.242096	0.306795	-0.277823	0.213677
Ca_24052	NAD dependent epimerase/dehydratase family protein, putative, expressed	-0.931921	6.65e-11	-1.31102	1.55015e-14	0.0739313	1	-0.11088	0.423077	0.159046	0.875951	-0.0688612	0.643182	0.212216	0.44732	0.000587154	1	0.14159	0.693128	0.0258278	0.88188	-0.586164	2.43e-06	-0.707671	6.6288e-08
Ca_00930	expressed protein	-2.14566	6.66e-11	-0.791747	0.00079539	0.10294	1	-0.329428	0.268776	-0.196787	1	-0.0513369	0.893132	0.188241	1	-0.254809	0.408333	0.621306	0.133582	-0.274084	0.402649	0.974285	0.000155352	1.60556	5.12096e-08
Ca_18468	polyprenyl synthetase, putative, expressed	0.959043	6.77e-11	1.91998	2.64858e-18	0.0376386	1	-0.0648964	0.677718	-0.0598832	1	-0.0421634	0.798516	-0.0288334	1	-0.125694	0.376726	0.00857937	0.997995	-0.152724	0.312778	-0.244073	0.0351958	-0.451641	0.000137244
Ca_12432	SAG20, putative, expressed	0.959995	6.77e-11	1.0328	1.20034e-11	0.0372401	1	0.192076	0.151913	-0.0870962	1	0.0815127	0.583409	-0.179502	0.654507	0.152473	0.280093	-0.162538	0.605606	0.125719	0.403899	0.639266	1.04e-06	0.62075	1.43793e-06
Ca_16631	ethylene-responsive transcription factor, putative, expressed	-0.793974	6.77e-11	-0.981968	3.73245e-13	0.406241	0.00107227	0.954173	1.21314e-11	0.306017	0.0306794	0.844936	2.56903e-10	0.339497	0.00954837	0.74831	4.30665e-09	0.395179	0.00132021	0.666406	7.06927e-08	0.323438	0.000868583	-0.173772	0.0650807
Ca_05405	protein phosphatase 2C, putative, expressed	-0.800154	6.84e-11	-0.639641	7.60716e-09	-0.117722	1	0.0404482	0.763619	-0.141525	0.854361	-0.130005	0.274382	-0.197691	0.362903	-0.0967512	0.419659	-0.0612316	0.947821	-0.0809755	0.532281	-0.0154242	0.906144	-0.155846	0.102145
Ca_17391	expressed protein	-1.03324	6.86e-11	-0.181301	0.111793	0.0430594	1	-0.239052	0.101465	0.0982036	1	-0.343953	0.0238399	0.0159622	1	-0.332432	0.0289926	-0.0311155	0.991767	-0.338178	0.0339961	-0.312065	0.011939	0.396957	0.00138879
Ca_13691	kinase, pfkB family, putative, expressed	-1.7977	6.87e-11	-1.8628	2.65325e-11	-0.0445917	1	-0.1943	0.467111	-0.0631313	1	-0.0411729	0.900828	-0.0277866	1	0.0670067	0.82759	0.0627761	0.991767	0.0878328	0.775575	-0.0291443	0.919552	-0.279779	0.188384
Ca_00990	Zinc finger C-x8-C-x5-C-x3-H type domain containing protein, expressed	1.28914	6.87e-11	0.998953	1.49853e-08	-0.0427791	1	-0.408383	0.0228017	0.023232	1	-0.242044	0.193751	-0.107429	1	-0.335505	0.0740884	-0.0218543	0.995793	-0.308042	0.12299	0.0969396	0.594577	0.123429	0.460886
Ca_09852	NotAvailable	1.35854	6.89e-11	1.91047	2.04902e-14	0.136547	1	0.516457	0.00703695	0.174239	1	0.61278	0.00175875	0.108607	1	0.474892	0.0162884	0.119466	0.914861	0.438178	0.0344399	0.440336	0.00673679	1.37287	2.49505e-10
Ca_03784	RNA polymerase III RPC4 domain containing protein, expressed	1.69586	6.91e-11	1.16018	2.4032e-07	-0.0194993	1	0.138461	0.583972	-0.0304995	1	0.124996	0.624746	-0.0499781	1	0.170454	0.484678	0.10001	0.96755	-0.0289048	0.92727	0.598931	0.00462542	0.609964	0.00346049
Ca_10210	cysteine proteinase inhibitor precursor protein, putative, expressed	5.62004	6.91e-11	4.25818	1.00332e-05	-0.275359	1	1.15857	0.0567738	-0.898542	0.539893	0.60284	0.361513	-1.1913	0.138915	1.14266	0.0743653	-0.959624	0.270497	0.713811	0.298648	7.08997	2.56e-12	4.67181	3.22508e-06
Ca_14243	expressed protein	1.34901	6.94e-11	0.888614	3.09515e-07	0.0111435	1	0.342031	0.0643166	0.103137	1	0.341886	0.0762898	0.0773631	1	0.363284	0.0627167	0.250379	0.521482	0.278156	0.182187	-0.127942	0.48962	0.271586	0.0904655
Ca_12094	expressed protein	1.45243	6.97e-11	0.881766	2.33217e-07	-0.101219	1	0.0731698	0.730865	-0.185093	1	0.0618861	0.77514	-0.096169	1	-0.137994	0.472736	-0.163611	0.817155	-0.073959	0.734242	0.904214	4.96e-06	0.591173	0.000248822
Ca_19623	glutathione S-transferase, putative, expressed	4.81285	6.98e-11	0.868601	0.521274	-0.263494	1	0.82402	0.522997	-0.545963	0.963719	1.08333	0.374481	-0.297037	1	1.33632	0.246554	-0.432223	0.824604	1.44305	0.22866	3.97694	2.31e-08	-0.738835	0.724372
Ca_14347	0	-2.25279	6.99e-11	-2.31224	3.22108e-11	0.0046812	1	-0.352896	0.27117	0.193947	1	-0.375311	0.253766	0.183062	1	-0.604543	0.0682998	0.376476	0.61164	-0.393132	0.262389	-0.435692	0.101107	-0.50703	0.0465049
Ca_14043	response regulator receiver domain containing protein, expressed	-1.48207	6.99e-11	-0.108347	0.51666	0.0348184	1	-0.463124	0.0249658	-0.0728509	1	-0.462606	0.0317019	-0.160539	0.971591	-0.488151	0.02393	-0.137206	0.904085	-0.475578	0.0347663	-0.494104	0.00516757	-0.193687	0.282958
Ca_08904	ribosomal protein, putative, expressed	8.22637	6.99e-11	4.0572	0.000622717	-0.294988	1	1.00546	0.223291	-0.617544	1	1.73436	0.0397771	-0.419754	1	1.70153	0.0436706	-0.620327	0.810459	0.852175	0.351121	3.16348	0.00410845	2.96897	0.028366
Ca_05261	cytokinin-O-glucosyltransferase 2, putative, expressed	-3.08457	7.02e-11	-0.878066	0.436319	0.18462	1	-0.00938235	1	0.11072	1	-2.19853	0.314251	-0.00635717	1	-0.0776597	0.973133	0.230711	0.96068	0.834465	0.568394	-0.160437	0.685308	0.634338	0.547612
Ca_06755	G-patch domain containing protein, expressed	0.765508	7.05e-11	1.04124	3.83848e-14	0.0374695	1	-0.120864	0.273465	0.00918394	1	-0.198114	0.077259	-0.0330674	1	-0.134458	0.237277	-0.161642	0.425383	-0.191203	0.113131	0.258151	0.00544646	0.307447	0.000939716
Ca_02633	0	-1.49511	7.15e-11	-1.14	1.77959e-08	0.000796244	1	-0.542823	0.0103025	0.0701513	1	-0.469877	0.0313517	0.15919	0.9745	-0.42851	0.0498475	0.111184	0.951052	-0.401605	0.0833778	-1.17267	5.07e-08	-1.15467	4.56515e-08
Ca_26459	NotAvailable	-2.78789	7.16e-11	-3.36256	1.48912e-12	0.29226	1	-0.349902	0.447882	0.404637	0.99595	0.469496	0.280932	0.583285	0.574008	0.290786	0.518859	0.281823	0.887745	0.566156	0.218923	-1.3211	7.51e-05	-1.52038	7.00737e-06
Ca_20779	chlorophyll A-B binding protein, putative, expressed	-1.06387	7.18e-11	-0.75944	7.05812e-08	-0.0866018	1	-0.205922	0.169916	-0.0264912	1	-0.179795	0.251723	-0.137678	0.925004	-0.295549	0.0602557	-0.129689	0.822139	-0.222147	0.187022	-0.544478	5.55e-05	-0.396255	0.0017875
Ca_02576	AGC_PVPK_like_kin82y.2 - ACG kinases include homologs to PKA, PKG and PKC, expressed	-1.16024	7.22e-11	0.0395376	0.774214	-0.176701	1	-0.411495	0.0123464	-0.189434	0.913021	-0.507411	0.00264344	-0.325797	0.210681	-0.510894	0.00241883	-0.349685	0.120381	-0.421038	0.0171456	-0.469823	0.000910353	-0.00809736	0.968112
Ca_04191	STE_MEKK_ste11_MAP3K.3 - STE kinases include homologs to sterile 7, sterile 11 and sterile 20 from yeast, expressed	0.966756	7.26e-11	1.20685	3.23834e-13	-0.121377	1	0.27302	0.04237	-0.157222	0.913021	0.154604	0.27675	-0.096729	0.984947	0.0915484	0.532633	-0.138044	0.728646	0.0576137	0.725123	0.180777	0.134502	0.0861674	0.495399
Ca_04002	thylakoid lumenal protein, putative, expressed	-1.47796	7.36e-11	-1.72883	1.71826e-12	-0.0779682	1	-0.262684	0.209872	0.178035	1	-0.0396851	0.883694	0.172751	0.958639	-0.15541	0.485678	0.178392	0.822139	0.0342407	0.902567	-1.15481	5.45e-08	-1.35961	1.73733e-09
Ca_13785	atuA, putative, expressed	-1.54511	7.37e-11	-1.20215	1.51319e-08	0.251101	1	-0.212257	0.352795	0.111998	1	-0.111684	0.654711	-0.0587678	1	-0.229388	0.321092	-0.0528301	0.991767	-0.129884	0.612451	-0.633593	0.000724103	-0.0538263	0.808511
Ca_15379	0	0.935503	7.42e-11	1.68918	3.92009e-17	0.0974604	1	0.215309	0.102292	0.0543124	1	0.0124227	0.945496	-0.12079	0.925004	0.0481446	0.755222	-0.131643	0.745158	0.111148	0.454622	0.0152564	0.921746	0.489371	3.87779e-05
Ca_11483	RNA recognition motif, putative, expressed	1.06212	7.46e-11	1.55253	7.7176e-15	0.0908483	1	0.0309705	0.87236	0.0280591	1	-0.158556	0.31402	-0.0691209	1	-0.12451	0.431814	-0.0855811	0.937208	-0.179752	0.280989	0.427586	0.00103423	0.636591	4.73114e-06
Ca_13351	phosphate/phosphoenolpyruvate translocator-related protein, putative, expressed	0.956033	7.54e-11	1.10404	2.1861e-12	0.0145297	1	0.0224148	0.900507	-0.0158752	1	-0.00150808	0.999905	0.0873301	0.99626	0.246493	0.0814969	0.172675	0.562404	0.117713	0.436057	0.355031	0.00236701	0.172861	0.134714
Ca_19837	expressed protein	0.976992	7.62e-11	0.578765	2.23151e-06	-0.0746513	1	0.182217	0.185985	-0.0496414	1	-0.0176082	0.923635	-0.0890241	0.99626	0.0827491	0.58032	-0.154977	0.661678	0.0224407	0.903568	0.111112	0.393306	0.105269	0.397694
Ca_17306	phosphoglycerate mutase, putative, expressed	-1.6579	7.64e-11	-0.69173	0.000280563	-0.210324	1	-0.513833	0.0267669	-0.0777775	1	-0.651438	0.00698135	-0.078807	1	-0.64314	0.00771661	-0.0580388	0.991767	-0.442462	0.0852109	-0.358847	0.0718704	-0.287911	0.143621
Ca_10974	ELMO/CED-12 family protein, putative, expressed	0.903512	7.65e-11	1.17557	1.25698e-13	-0.100124	1	-0.00596206	0.979417	-0.137067	0.968237	-0.0505854	0.739522	-0.12475	0.900031	-0.195349	0.145434	-0.11482	0.8033	-0.126762	0.377739	0.415753	0.00023155	-0.144703	0.188384
Ca_12670	transcription factor, putative, expressed	1.11786	7.81e-11	1.82712	4.88096e-16	0.115307	1	0.418593	0.0079876	0.0319454	1	0.342169	0.0352801	-0.068705	1	0.200838	0.222595	-0.0258377	0.9931	0.266011	0.12832	0.348993	0.0101576	0.940638	1.17756e-08
Ca_06195	expressed protein	-0.931137	7.9e-11	-0.951532	3.92233e-11	0.0186194	1	0.180477	0.173521	0.222446	0.504306	0.106955	0.451696	0.0577233	1	0.0794266	0.582453	0.0900226	0.895785	0.0875669	0.565707	-0.205801	0.071158	-0.263362	0.0166787
Ca_16213	cation efflux family protein, putative, expressed	1.38571	8e-11	2.0974	4.09985e-15	0.029347	1	0.112849	0.599477	-0.00323665	1	0.087868	0.692727	0.0277548	1	-0.0974978	0.648965	0.0530952	0.990652	-0.0843827	0.714818	0.436993	0.00934732	0.864544	2.57562e-06
Ca_03675	NotAvailable	1.07282	8.2e-11	0.347555	0.00398942	-0.121474	1	0.204476	0.175726	-0.0506997	1	0.218566	0.163116	-0.0707452	1	0.211477	0.182724	-0.0315569	0.991767	0.201976	0.232309	-0.0494279	0.763799	-0.238088	0.0633768
Ca_22166	expressed protein	-1.12601	8.23e-11	-0.14348	0.251696	0.0991353	1	0.32446	0.0400904	-0.0384914	1	0.262267	0.110676	0.0995939	1	0.194288	0.24558	0.284145	0.258386	0.11618	0.523882	-0.136171	0.355282	0.310526	0.0194504
Ca_15596	Core histone H2A/H2B/H3/H4 domain containing protein, putative, expressed	-1.6266	8.29e-11	-2.60564	1.42495e-15	-0.0570887	1	-0.743046	0.00178852	0.200266	1	-0.395812	0.10005	0.197481	0.946875	-0.295013	0.226322	0.264504	0.645798	-0.306036	0.237997	-0.648484	0.00101791	-0.6193	0.00134923
Ca_02485	0	6.07668	8.34e-11	3.22947	0.00267898	0.174302	1	1.61661	0.0242869	0.225142	1	1.27593	0.09192	-0.076446	1	0.893549	0.255278	-0.15889	0.989476	1.56282	0.0448505	2.46662	0.00510234	2.90404	0.013203
Ca_21892	0	3.79471	8.34e-11	1.30111	0.00107837	0.0871216	1	2.90003	1.45806e-07	0.432245	1	2.83659	2.17874e-07	0.429643	0.92325	2.85301	1.99816e-07	0.590064	0.575679	2.61765	1.07617e-06	0.730974	0.0873949	-0.567461	0.18537
Ca_20240	expressed protein	0.910928	8.34e-11	1.11637	5.83052e-13	-0.00524426	1	-0.0661411	0.655255	-0.063761	1	-0.125999	0.356659	-0.106091	0.962296	-0.119737	0.378319	-0.185865	0.45868	-0.175695	0.225529	0.439455	0.00013929	0.191881	0.0800143
Ca_13243	expressed protein	1.17068	8.34e-11	0.737178	9.69158e-07	-0.0806734	1	0.132394	0.452442	0.0219184	1	0.107486	0.556094	-0.0487631	1	0.108085	0.546684	0.0332381	0.991767	-0.0297753	0.891574	0.355963	0.0124046	0.79792	6.30014e-07
Ca_03544	cyclase/dehydrase family protein, expressed	-1.68646	8.37e-11	-1.31415	1.15651e-08	-0.127076	1	0.0349183	0.911928	-0.0155331	1	0.112459	0.677808	0.0384409	1	-0.0211443	0.95133	0.0446814	0.991767	0.0397831	0.899658	-0.373851	0.0653119	-0.487068	0.0126802
Ca_02660	polygalacturonase inhibitor 2 precursor, putative, expressed	-2.46707	8.4e-11	-4.26468	7.77382e-16	-0.175275	1	-0.310359	0.4051	0.0718685	1	-0.463094	0.211186	-0.0813455	1	-0.410086	0.271255	-0.0708409	0.991767	0.0770584	0.865962	-1.36476	1.29e-05	-1.95168	2.71048e-08
Ca_16883	bromodomain domain containing protein, expressed	-1.11445	8.4e-11	-0.0848864	0.505508	-0.0239958	1	-0.0589895	0.753343	-0.0425969	1	-0.00666375	0.978347	-0.0960762	1	-0.118638	0.483321	-0.0289863	0.991767	-0.157583	0.373414	-0.262226	0.0537219	0.395246	0.00299329
Ca_21803	serine/threonine-protein kinase receptor precursor, putative, expressed	2.28356	8.41e-11	1.68984	6.39546e-08	-0.28904	1	0.358664	0.2517	-0.497827	0.542444	0.407333	0.203414	-0.485308	0.461396	0.36322	0.261807	-0.467454	0.398313	0.3703	0.279336	3.17878	5.67e-13	2.34581	3.37506e-10
Ca_06983	ras-related protein, putative, expressed	0.877967	8.46e-11	0.925095	2.11147e-11	0.0552307	1	0.0320883	0.835092	-0.0224167	1	0.054021	0.710152	-0.0654696	1	0.0428003	0.769552	-0.0351024	0.990596	-0.0459907	0.762491	0.339826	0.00170159	0.434125	8.49734e-05
Ca_23164	FAD binding domain of DNA photolyase domain containing protein, expressed	1.06803	8.6e-11	1.84211	1.3515e-16	-0.0537858	1	-0.297109	0.0469962	-0.126797	1	-0.447416	0.00408192	-0.199879	0.666881	-0.327229	0.0367763	-0.311461	0.142797	-0.493506	0.0018182	0.393493	0.00269078	0.39189	0.00242391
Ca_20022	TCP family transcription factor, putative, expressed	-1.3442	8.67e-11	-1.71875	2.38453e-13	0.308451	0.69434	0.170953	0.396461	0.173372	1	0.256008	0.201161	0.300234	0.488657	0.299234	0.13647	0.391069	0.149785	0.146091	0.505101	-0.713062	3.53e-05	-0.821708	2.88098e-06
Ca_17524	0	1.73395	8.69e-11	2.64876	3.74435e-15	-0.0724369	1	-0.371652	0.106185	-0.286215	0.869306	-0.0110111	0.97468	-0.297755	0.698487	-0.271188	0.263588	-0.253985	0.686015	-0.165253	0.52994	0.616638	0.004193	0.534695	0.0114648
Ca_18442	myosin heavy chain-related, putative, expressed	-1.51754	8.69e-11	-1.47882	1.34766e-10	0.172756	1	0.481531	0.0252191	0.318697	0.661931	0.49396	0.0277673	0.458651	0.147458	0.526479	0.0189913	0.410274	0.197451	0.543446	0.0197908	-0.782484	5.01e-05	-0.309978	0.0841713
Ca_01385	CRAL/TRIO domain containing protein, expressed	-1.41124	8.71e-11	-0.75626	9.44042e-06	0.216502	1	-0.158762	0.450007	0.28416	0.717988	0.0266938	0.919431	0.337153	0.405766	-0.0674164	0.771955	0.223545	0.673572	-0.106064	0.649	-0.676366	0.000133691	-0.248501	0.137082
Ca_21971	BPI/LBP family protein At3g20270 precursor, putative, expressed	1.61496	8.74e-11	2.41864	7.97905e-15	0.0700466	1	0.140133	0.566781	-0.0742772	1	0.121962	0.624048	-0.0322724	1	0.0787383	0.76216	0.000713766	1	-0.0486241	0.866761	0.945137	9.22e-06	0.784822	0.000127054
Ca_19216	1-aminocyclopropane-1-carboxylate oxidase 1, putative, expressed	1.9005	8.74e-11	0.407015	0.0482781	0.00535992	1	0.219672	0.432079	-0.218122	1	-0.0982519	0.755769	-0.363061	0.634272	-0.155762	0.589963	-0.373967	0.477223	-0.0129968	0.975974	0.581979	0.0100884	-0.146116	0.553278
Ca_13901	GEX1, putative, expressed	-1.14708	8.77e-11	-0.895249	1.52053e-08	-0.15693	1	0.130509	0.452293	-0.110757	1	-0.00957616	0.968245	-0.154256	0.917343	0.0422436	0.834783	-0.250957	0.405676	0.0457397	0.826074	0.209847	0.141882	0.249814	0.0672738
Ca_07233	GTPase of unknown function domain containing protein, putative, expressed	1.69233	8.8e-11	1.31075	1.81372e-08	0.0610164	1	-0.347889	0.134912	0.0245895	1	0.0136825	0.96806	0.0483137	1	0.0306565	0.922794	0.0427779	0.991767	-0.222866	0.392049	0.266562	0.225231	0.337289	0.100925
Ca_09808	hydrolase, NUDIX family, domain containing protein, expressed	-1.99228	8.89e-11	-1.0323	2.1069e-05	-0.0054578	1	-0.309235	0.297976	0.0254567	1	0.136662	0.677755	0.0469627	1	0.00499459	0.993884	0.172577	0.927138	0.0298909	0.941488	-0.588136	0.0120742	-0.211543	0.397258
Ca_26052	transporter, putative, expressed	2.01123	8.9e-11	1.56672	1.72496e-08	-0.0608307	1	0.429454	0.116712	-0.0688236	1	0.359434	0.208652	-0.0546517	1	0.518236	0.0719755	-0.142045	0.95287	0.30392	0.321541	0.897102	0.000342015	0.48121	0.0463355
[truncated: 17,810 more rows]

## Sheet: 2b
	(b) Gene expression analysis of all the genes for which expression was significantly detected in at least one treatment
[truncated: 9,168 more rows]
