# Supplementary material for: Freezing stress response of wild and cultivated chickpeas
Source: Front Plant Sci. 2024 Feb 5;14:1310459. doi: 10.3389/fpls.2023.1310459 (PMC10876003; doi:10.3389/fpls.2023.1310459)
Supplement: Supplementary file 8 [file Table_3.xlsx]

## Sheet: 3a. Upregulated_Consul
	Supplementary Table 3. (a) Summary of functional categories that were significantly enriched within upregulated genes in CDC Consul.
	All tests of GO term enrichment were performed in AgriGO V2 using a hypergeometric test and the complete set of GO terms, a Benjamini-Hochberg FDR correction and a significance threshold of 0.05. Terms tested were those with a minimum of 10 mapping entries.
	a Input lists were the groups of genes upregulated or downregulated (as indicated in column C) between two treatments, within a single genotype (as indicated in column A).
	b Reference list was the group of genes tested for differential expression (i.e. all the genes in the chickpea genome that are annotated)
Genotype	DEG Treatment Cluster	Upregulated or Downregulated DEG Cluster	GO Term	Ontology	Description	Number in input lista	Number in BG/Refb	p-value	FDR
CDC Consul	CAvsC	Upregulated	GO:1901700	P	response to oxygen-containing compound	396	2557	1.8e-20	1.7e-17
CDC Consul	CAvsC	Upregulated	GO:0042221	P	response to chemical	541	3968	1.2e-17	5.8e-15
CDC Consul	CAvsC	Upregulated	GO:0006950	P	response to stress	569	4237	2e-17	6.2e-15
CDC Consul	CAvsC	Upregulated	GO:0009620	P	response to fungus	134	632	2e-15	4.6e-13
CDC Consul	CAvsC	Upregulated	GO:0001101	P	response to acid chemical	257	1584	2.8e-15	5.3e-13
CDC Consul	CAvsC	Upregulated	GO:0050896	P	response to stimulus	831	6902	4.9e-15	7.7e-13
CDC Consul	CAvsC	Upregulated	GO:0009719	P	response to endogenous stimulus	303	1996	1.5e-14	2e-12
CDC Consul	CAvsC	Upregulated	GO:0010200	P	response to chitin	102	441	5.2e-14	6.1e-12
CDC Consul	CAvsC	Upregulated	GO:0009753	P	response to jasmonic acid	116	539	6.8e-14	7.1e-12
CDC Consul	CAvsC	Upregulated	GO:0010035	P	response to inorganic substance	239	1500	1.7e-13	1.5e-11
CDC Consul	CAvsC	Upregulated	GO:0010243	P	response to organonitrogen compound	104	464	1.6e-13	1.5e-11
CDC Consul	CAvsC	Upregulated	GO:0009738	P	abscisic acid-activated signaling pathway	84	339	4.1e-13	3.2e-11
CDC Consul	CAvsC	Upregulated	GO:0050832	P	defense response to fungus	98	434	5.6e-13	4e-11
CDC Consul	CAvsC	Upregulated	GO:0010033	P	response to organic substance	397	2921	1.8e-12	1.2e-10
CDC Consul	CAvsC	Upregulated	GO:0071229	P	cellular response to acid chemical	152	839	1.9e-12	1.2e-10
CDC Consul	CAvsC	Upregulated	GO:0009414	P	response to water deprivation	104	488	2.3e-12	1.2e-10
CDC Consul	CAvsC	Upregulated	GO:0097306	P	cellular response to alcohol	85	359	2.4e-12	1.2e-10
CDC Consul	CAvsC	Upregulated	GO:0071215	P	cellular response to abscisic acid stimulus	85	359	2.4e-12	1.2e-10
CDC Consul	CAvsC	Upregulated	GO:0033554	P	cellular response to stress	237	1528	2.5e-12	1.3e-10
CDC Consul	CAvsC	Upregulated	GO:0009415	P	response to water	104	491	3.2e-12	1.5e-10
CDC Consul	CAvsC	Upregulated	GO:0071702	P	organic substance transport	286	1997	3.5e-11	1.5e-09
CDC Consul	CAvsC	Upregulated	GO:0009408	P	response to heat	78	341	7.8e-11	3.3e-09
CDC Consul	CAvsC	Upregulated	GO:0060548	P	negative regulation of cell death	67	273	1.4e-10	5.6e-09
CDC Consul	CAvsC	Upregulated	GO:0034976	P	response to endoplasmic reticulum stress	86	410	3.7e-10	1.4e-08
CDC Consul	CAvsC	Upregulated	GO:0009723	P	response to ethylene	87	418	4e-10	1.5e-08
CDC Consul	CAvsC	Upregulated	GO:0009737	P	response to abscisic acid	135	786	7.6e-10	2.6e-08
CDC Consul	CAvsC	Upregulated	GO:0097305	P	response to alcohol	135	786	7.6e-10	2.6e-08
CDC Consul	CAvsC	Upregulated	GO:0008219	P	cell death	113	621	1.2e-09	3.7e-08
CDC Consul	CAvsC	Upregulated	GO:0009628	P	response to abiotic stimulus	402	3130	1.1e-09	3.7e-08
CDC Consul	CAvsC	Upregulated	GO:0071396	P	cellular response to lipid	93	473	1.3e-09	4e-08
CDC Consul	CAvsC	Upregulated	GO:0051716	P	cellular response to stimulus	405	3168	1.6e-09	4.9e-08
CDC Consul	CAvsC	Upregulated	GO:0043069	P	negative regulation of programmed cell death	62	261	2e-09	5.7e-08
CDC Consul	CAvsC	Upregulated	GO:0006952	P	defense response	244	1715	2e-09	5.8e-08
CDC Consul	CAvsC	Upregulated	GO:0009725	P	response to hormone	252	1789	2.4e-09	6.7e-08
CDC Consul	CAvsC	Upregulated	GO:0006605	P	protein targeting	167	1064	2.7e-09	7.2e-08
CDC Consul	CAvsC	Upregulated	GO:0042538	P	hyperosmotic salinity response	54	213	3.2e-09	8.3e-08
CDC Consul	CAvsC	Upregulated	GO:0006839	P	mitochondrial transport	44	152	3.3e-09	8.3e-08
CDC Consul	CAvsC	Upregulated	GO:0006626	P	protein targeting to mitochondrion	36	108	4.3e-09	9.6e-08
CDC Consul	CAvsC	Upregulated	GO:1902580	P	single-organism cellular localization	136	819	4.3e-09	9.6e-08
CDC Consul	CAvsC	Upregulated	GO:0072655	P	establishment of protein localization to mitochondrion	36	108	4.3e-09	9.6e-08
CDC Consul	CAvsC	Upregulated	GO:0002376	P	immune system process	176	1147	4.3e-09	9.6e-08
CDC Consul	CAvsC	Upregulated	GO:0070585	P	protein localization to mitochondrion	36	108	4.3e-09	9.6e-08
CDC Consul	CAvsC	Upregulated	GO:0048583	P	regulation of response to stimulus	143	877	4.8e-09	1e-07
CDC Consul	CAvsC	Upregulated	GO:0010941	P	regulation of cell death	95	503	5e-09	1.1e-07
CDC Consul	CAvsC	Upregulated	GO:1902582	P	single-organism intracellular transport	135	815	5.7e-09	1.2e-07
CDC Consul	CAvsC	Upregulated	GO:0034050	P	host programmed cell death induced by symbiont	94	498	6.2e-09	1.2e-07
CDC Consul	CAvsC	Upregulated	GO:0009755	P	hormone-mediated signaling pathway	144	889	6.2e-09	1.2e-07
CDC Consul	CAvsC	Upregulated	GO:0009626	P	plant-type hypersensitive response	94	498	6.2e-09	1.2e-07
CDC Consul	CAvsC	Upregulated	GO:1901698	P	response to nitrogen compound	131	786	6.9e-09	1.3e-07
CDC Consul	CAvsC	Upregulated	GO:0009607	P	response to biotic stimulus	237	1683	8e-09	1.5e-07
CDC Consul	CAvsC	Upregulated	GO:1901701	P	cellular response to oxygen-containing compound	162	1043	9e-09	1.6e-07
CDC Consul	CAvsC	Upregulated	GO:0012501	P	programmed cell death	101	555	8.8e-09	1.6e-07
CDC Consul	CAvsC	Upregulated	GO:0032870	P	cellular response to hormone stimulus	148	932	1.2e-08	2.1e-07
CDC Consul	CAvsC	Upregulated	GO:0043207	P	response to external biotic stimulus	233	1658	1.3e-08	2.1e-07
CDC Consul	CAvsC	Upregulated	GO:0051707	P	response to other organism	233	1658	1.3e-08	2.1e-07
CDC Consul	CAvsC	Upregulated	GO:0010363	P	regulation of plant-type hypersensitive response	86	448	1.4e-08	2.3e-07
CDC Consul	CAvsC	Upregulated	GO:0071495	P	cellular response to endogenous stimulus	148	935	1.4e-08	2.3e-07
CDC Consul	CAvsC	Upregulated	GO:0009642	P	response to light intensity	66	306	1.6e-08	2.6e-07
CDC Consul	CAvsC	Upregulated	GO:0045088	P	regulation of innate immune response	89	474	1.9e-08	3e-07
CDC Consul	CAvsC	Upregulated	GO:0080135	P	regulation of cellular response to stress	87	459	1.9e-08	3e-07
CDC Consul	CAvsC	Upregulated	GO:0009814	P	defense response, incompatible interaction	110	635	2e-08	3e-07
CDC Consul	CAvsC	Upregulated	GO:0006970	P	response to osmotic stress	155	999	2e-08	3.1e-07
CDC Consul	CAvsC	Upregulated	GO:0009611	P	response to wounding	85	446	2.3e-08	3.3e-07
CDC Consul	CAvsC	Upregulated	GO:0070887	P	cellular response to chemical stimulus	217	1534	2.7e-08	3.9e-07
CDC Consul	CAvsC	Upregulated	GO:0006979	P	response to oxidative stress	107	616	2.7e-08	3.9e-07
CDC Consul	CAvsC	Upregulated	GO:0050776	P	regulation of immune response	89	479	3e-08	4.2e-07
CDC Consul	CAvsC	Upregulated	GO:0043067	P	regulation of programmed cell death	90	487	3.1e-08	4.3e-07
CDC Consul	CAvsC	Upregulated	GO:0090150	P	establishment of protein localization to membrane	87	467	3.8e-08	5.1e-07
CDC Consul	CAvsC	Upregulated	GO:0072657	P	protein localization to membrane	87	467	3.8e-08	5.1e-07
CDC Consul	CAvsC	Upregulated	GO:0002682	P	regulation of immune system process	89	483	4.1e-08	5.5e-07
CDC Consul	CAvsC	Upregulated	GO:0045087	P	innate immune response	156	1023	4.9e-08	6.4e-07
CDC Consul	CAvsC	Upregulated	GO:0006612	P	protein targeting to membrane	85	455	4.9e-08	6.4e-07
CDC Consul	CAvsC	Upregulated	GO:0009651	P	response to salt stress	146	944	6.3e-08	8.1e-07
CDC Consul	CAvsC	Upregulated	GO:0033993	P	response to lipid	153	1003	6.5e-08	8.2e-07
CDC Consul	CAvsC	Upregulated	GO:0009404	P	toxin metabolic process	55	244	7.2e-08	8.9e-07
CDC Consul	CAvsC	Upregulated	GO:0006955	P	immune response	156	1031	7.6e-08	9.4e-07
CDC Consul	CAvsC	Upregulated	GO:0006886	P	intracellular protein transport	175	1193	7.9e-08	9.6e-07
CDC Consul	CAvsC	Upregulated	GO:0006972	P	hyperosmotic response	68	339	1.1e-07	1.3e-06
CDC Consul	CAvsC	Upregulated	GO:0007005	P	mitochondrion organization	38	138	1.1e-07	1.3e-06
CDC Consul	CAvsC	Upregulated	GO:0009751	P	response to salicylic acid	91	511	1.1e-07	1.3e-06
CDC Consul	CAvsC	Upregulated	GO:0009220	P	pyrimidine ribonucleotide biosynthetic process	41	158	1.4e-07	1.6e-06
CDC Consul	CAvsC	Upregulated	GO:0009218	P	pyrimidine ribonucleotide metabolic process	41	158	1.4e-07	1.6e-06
CDC Consul	CAvsC	Upregulated	GO:0034613	P	cellular protein localization	177	1222	1.4e-07	1.6e-06
CDC Consul	CAvsC	Upregulated	GO:0031347	P	regulation of defense response	105	624	1.5e-07	1.6e-06
CDC Consul	CAvsC	Upregulated	GO:0051704	P	multi-organism process	302	2343	1.6e-07	1.7e-06
CDC Consul	CAvsC	Upregulated	GO:0070727	P	cellular macromolecule localization	181	1261	1.8e-07	1.9e-06
CDC Consul	CAvsC	Upregulated	GO:0009867	P	jasmonic acid mediated signaling pathway	68	345	1.9e-07	2.1e-06
CDC Consul	CAvsC	Upregulated	GO:0071395	P	cellular response to jasmonic acid stimulus	68	345	1.9e-07	2.1e-06
CDC Consul	CAvsC	Upregulated	GO:0080134	P	regulation of response to stress	108	653	2.1e-07	2.2e-06
CDC Consul	CAvsC	Upregulated	GO:0009627	P	systemic acquired resistance	91	522	2.6e-07	2.7e-06
CDC Consul	CAvsC	Upregulated	GO:0007154	P	cell communication	305	2389	3e-07	3e-06
CDC Consul	CAvsC	Upregulated	GO:0015031	P	protein transport	185	1309	3.3e-07	3.3e-06
CDC Consul	CAvsC	Upregulated	GO:0071705	P	nitrogen compound transport	128	824	3.4e-07	3.4e-06
CDC Consul	CAvsC	Upregulated	GO:0045184	P	establishment of protein localization	185	1312	3.7e-07	3.7e-06
CDC Consul	CAvsC	Upregulated	GO:0046907	P	intracellular transport	188	1341	4.2e-07	4.1e-06
CDC Consul	CAvsC	Upregulated	GO:0006221	P	pyrimidine nucleotide biosynthetic process	41	166	4.3e-07	4.2e-06
CDC Consul	CAvsC	Upregulated	GO:0002679	P	respiratory burst involved in defense response	39	154	4.8e-07	4.6e-06
CDC Consul	CAvsC	Upregulated	GO:0045730	P	respiratory burst	39	154	4.8e-07	4.6e-06
CDC Consul	CAvsC	Upregulated	GO:0048585	P	negative regulation of response to stimulus	79	438	5e-07	4.7e-06
CDC Consul	CAvsC	Upregulated	GO:0006220	P	pyrimidine nucleotide metabolic process	41	168	5.6e-07	5.2e-06
CDC Consul	CAvsC	Upregulated	GO:0042542	P	response to hydrogen peroxide	49	222	6.1e-07	5.7e-06
CDC Consul	CAvsC	Upregulated	GO:0010286	P	heat acclimation	27	84	6.4e-07	5.9e-06
CDC Consul	CAvsC	Upregulated	GO:0071310	P	cellular response to organic substance	192	1390	7.7e-07	7e-06
CDC Consul	CAvsC	Upregulated	GO:0009266	P	response to temperature stimulus	158	1102	1.2e-06	1.1e-05
CDC Consul	CAvsC	Upregulated	GO:0009644	P	response to high light intensity	52	250	1.3e-06	1.2e-05
CDC Consul	CAvsC	Upregulated	GO:0009605	P	response to external stimulus	296	2356	1.6e-06	1.4e-05
CDC Consul	CAvsC	Upregulated	GO:0044765	P	single-organism transport	230	1752	1.8e-06	1.6e-05
CDC Consul	CAvsC	Upregulated	GO:0031348	P	negative regulation of defense response	60	313	2.2e-06	1.9e-05
CDC Consul	CAvsC	Upregulated	GO:0008104	P	protein localization	189	1391	2.4e-06	2.1e-05
CDC Consul	CAvsC	Upregulated	GO:0090487	P	secondary metabolite catabolic process	48	230	3.1e-06	2.6e-05
CDC Consul	CAvsC	Upregulated	GO:0009407	P	toxin catabolic process	48	230	3.1e-06	2.6e-05
CDC Consul	CAvsC	Upregulated	GO:1902578	P	single-organism localization	231	1776	3.1e-06	2.6e-05
CDC Consul	CAvsC	Upregulated	GO:0009862	P	systemic acquired resistance, salicylic acid mediated signaling pathway	55	281	3.3e-06	2.7e-05
CDC Consul	CAvsC	Upregulated	GO:0009260	P	ribonucleotide biosynthetic process	51	252	3.3e-06	2.7e-05
CDC Consul	CAvsC	Upregulated	GO:0046390	P	ribose phosphate biosynthetic process	51	252	3.3e-06	2.7e-05
CDC Consul	CAvsC	Upregulated	GO:0072528	P	pyrimidine-containing compound biosynthetic process	42	189	3.3e-06	2.7e-05
CDC Consul	CAvsC	Upregulated	GO:0009863	P	salicylic acid mediated signaling pathway	72	410	3.6e-06	2.9e-05
CDC Consul	CAvsC	Upregulated	GO:0052542	P	defense response by callose deposition	23	71	3.8e-06	3e-05
CDC Consul	CAvsC	Upregulated	GO:0071446	P	cellular response to salicylic acid stimulus	72	411	3.9e-06	3e-05
CDC Consul	CAvsC	Upregulated	GO:0051649	P	establishment of localization in cell	195	1458	4.2e-06	3.2e-05
CDC Consul	CAvsC	Upregulated	GO:0006810	P	transport	429	3661	4.8e-06	3.7e-05
CDC Consul	CAvsC	Upregulated	GO:0019748	P	secondary metabolic process	106	689	5.1e-06	3.9e-05
CDC Consul	CAvsC	Upregulated	GO:0033036	P	macromolecule localization	218	1675	5.8e-06	4.4e-05
CDC Consul	CAvsC	Upregulated	GO:0072527	P	pyrimidine-containing compound metabolic process	42	196	7.1e-06	5.3e-05
CDC Consul	CAvsC	Upregulated	GO:1902593	P	single-organism nuclear import	41	190	7.9e-06	5.8e-05
CDC Consul	CAvsC	Upregulated	GO:0006606	P	protein import into nucleus	41	190	7.9e-06	5.8e-05
CDC Consul	CAvsC	Upregulated	GO:0044744	P	protein targeting to nucleus	41	190	7.9e-06	5.8e-05
CDC Consul	CAvsC	Upregulated	GO:0051170	P	nuclear import	41	191	8.8e-06	6.4e-05
CDC Consul	CAvsC	Upregulated	GO:0007165	P	signal transduction	247	1954	8.9e-06	6.4e-05
CDC Consul	CAvsC	Upregulated	GO:0051641	P	cellular localization	204	1565	1.1e-05	7.8e-05
CDC Consul	CAvsC	Upregulated	GO:0035556	P	intracellular signal transduction	111	746	1.1e-05	8.1e-05
CDC Consul	CAvsC	Upregulated	GO:0051234	P	establishment of localization	435	3755	1.1e-05	8.1e-05
CDC Consul	CAvsC	Upregulated	GO:0051179	P	localization	458	3983	1.2e-05	8.7e-05
CDC Consul	CAvsC	Upregulated	GO:0080167	P	response to karrikin	34	147	1.3e-05	9.3e-05
CDC Consul	CAvsC	Upregulated	GO:0034504	P	protein localization to nucleus	41	196	1.5e-05	0.0001
CDC Consul	CAvsC	Upregulated	GO:0014070	P	response to organic cyclic compound	129	912	2e-05	0.00014
CDC Consul	CAvsC	Upregulated	GO:0008037	P	cell recognition	20	63	2e-05	0.00014
CDC Consul	CAvsC	Upregulated	GO:0048544	P	recognition of pollen	20	63	2e-05	0.00014
CDC Consul	CAvsC	Upregulated	GO:0006865	P	amino acid transport	53	287	2e-05	0.00014
CDC Consul	CAvsC	Upregulated	GO:0009875	P	pollen-pistil interaction	20	64	2.5e-05	0.00016
CDC Consul	CAvsC	Upregulated	GO:0006457	P	protein folding	59	337	2.8e-05	0.00019
CDC Consul	CAvsC	Upregulated	GO:0000302	P	response to reactive oxygen species	65	386	3.3e-05	0.00022
CDC Consul	CAvsC	Upregulated	GO:0010310	P	regulation of hydrogen peroxide metabolic process	40	198	3.7e-05	0.00024
CDC Consul	CAvsC	Upregulated	GO:0015711	P	organic anion transport	58	333	3.8e-05	0.00024
CDC Consul	CAvsC	Upregulated	GO:0046942	P	carboxylic acid transport	58	333	3.8e-05	0.00024
CDC Consul	CAvsC	Upregulated	GO:0044700	P	single organism signaling	249	2024	4.4e-05	0.00028
CDC Consul	CAvsC	Upregulated	GO:0010583	P	response to cyclopentenone	33	151	4.7e-05	0.0003
CDC Consul	CAvsC	Upregulated	GO:0035966	P	response to topologically incorrect protein	64	386	5.6e-05	0.00036
CDC Consul	CAvsC	Upregulated	GO:0023052	P	signaling	249	2033	5.7e-05	0.00036
CDC Consul	CAvsC	Upregulated	GO:0035967	P	cellular response to topologically incorrect protein	40	203	6e-05	0.00037
CDC Consul	CAvsC	Upregulated	GO:0034620	P	cellular response to unfolded protein	40	203	6e-05	0.00037
CDC Consul	CAvsC	Upregulated	GO:0006986	P	response to unfolded protein	40	203	6e-05	0.00037
CDC Consul	CAvsC	Upregulated	GO:0000165	P	MAPK cascade	47	255	6.1e-05	0.00037
CDC Consul	CAvsC	Upregulated	GO:0023014	P	signal transduction by protein phosphorylation	47	255	6.1e-05	0.00037
CDC Consul	CAvsC	Upregulated	GO:0098542	P	defense response to other organism	158	1196	6.1e-05	0.00037
CDC Consul	CAvsC	Upregulated	GO:0010224	P	response to UV-B	27	113	6.2e-05	0.00037
CDC Consul	CAvsC	Upregulated	GO:0006820	P	anion transport	92	620	6.9e-05	0.00041
CDC Consul	CAvsC	Upregulated	GO:0009812	P	flavonoid metabolic process	52	296	7.6e-05	0.00045
CDC Consul	CAvsC	Upregulated	GO:0030968	P	endoplasmic reticulum unfolded protein response	39	200	8.9e-05	0.00052
CDC Consul	CAvsC	Upregulated	GO:0009259	P	ribonucleotide metabolic process	86	577	0.0001	0.0006
CDC Consul	CAvsC	Upregulated	GO:0046165	P	alcohol biosynthetic process	22	85	0.00011	0.00063
CDC Consul	CAvsC	Upregulated	GO:0046173	P	polyol biosynthetic process	20	73	0.00011	0.00066
CDC Consul	CAvsC	Upregulated	GO:2000377	P	regulation of reactive oxygen species metabolic process	41	223	0.00018	0.001
CDC Consul	CAvsC	Upregulated	GO:0009813	P	flavonoid biosynthetic process	45	256	0.00022	0.0013
CDC Consul	CAvsC	Upregulated	GO:0010264	P	myo-inositol hexakisphosphate biosynthetic process	18	67	0.0003	0.0017
CDC Consul	CAvsC	Upregulated	GO:0033517	P	myo-inositol hexakisphosphate metabolic process	18	67	0.0003	0.0017
CDC Consul	CAvsC	Upregulated	GO:0006913	P	nucleocytoplasmic transport	45	261	0.00032	0.0018
CDC Consul	CAvsC	Upregulated	GO:0051169	P	nuclear transport	45	262	0.00035	0.0019
CDC Consul	CAvsC	Upregulated	GO:0032958	P	inositol phosphate biosynthetic process	18	68	0.00035	0.0019
CDC Consul	CAvsC	Upregulated	GO:0009694	P	jasmonic acid metabolic process	39	216	0.00035	0.0019
CDC Consul	CAvsC	Upregulated	GO:0043647	P	inositol phosphate metabolic process	22	97	0.00053	0.0029
CDC Consul	CAvsC	Upregulated	GO:0042743	P	hydrogen peroxide metabolic process	57	366	0.00056	0.0031
CDC Consul	CAvsC	Upregulated	GO:0044710	P	single-organism metabolic process	635	5955	0.0006	0.0032
CDC Consul	CAvsC	Upregulated	GO:0033037	P	polysaccharide localization	24	112	0.00061	0.0032
CDC Consul	CAvsC	Upregulated	GO:0052545	P	callose localization	24	112	0.00061	0.0032
CDC Consul	CAvsC	Upregulated	GO:0006066	P	alcohol metabolic process	30	156	0.00067	0.0035
CDC Consul	CAvsC	Upregulated	GO:0009699	P	phenylpropanoid biosynthetic process	32	171	0.00068	0.0036
CDC Consul	CAvsC	Upregulated	GO:0009595	P	detection of biotic stimulus	26	128	0.00074	0.0039
CDC Consul	CAvsC	Upregulated	GO:0019751	P	polyol metabolic process	25	121	0.00075	0.0039
CDC Consul	CAvsC	Upregulated	GO:0044802	P	single-organism membrane organization	94	694	0.00092	0.0048
CDC Consul	CAvsC	Upregulated	GO:0009873	P	ethylene-activated signaling pathway	31	168	0.001	0.0051
CDC Consul	CAvsC	Upregulated	GO:0009788	P	negative regulation of abscisic acid-activated signaling pathway	11	33	0.001	0.0053
CDC Consul	CAvsC	Upregulated	GO:1901420	P	negative regulation of response to alcohol	11	33	0.001	0.0053
CDC Consul	CAvsC	Upregulated	GO:0009698	P	phenylpropanoid metabolic process	38	224	0.0012	0.0059
CDC Consul	CAvsC	Upregulated	GO:1901419	P	regulation of response to alcohol	15	59	0.0015	0.0075
CDC Consul	CAvsC	Upregulated	GO:0009787	P	regulation of abscisic acid-activated signaling pathway	15	59	0.0015	0.0075
CDC Consul	CAvsC	Upregulated	GO:0009165	P	nucleotide biosynthetic process	58	395	0.0017	0.0087
CDC Consul	CAvsC	Upregulated	GO:1901293	P	nucleoside phosphate biosynthetic process	58	397	0.0019	0.0095
CDC Consul	CAvsC	Upregulated	GO:0071369	P	cellular response to ethylene stimulus	32	185	0.0021	0.01
CDC Consul	CAvsC	Upregulated	GO:0009817	P	defense response to fungus, incompatible interaction	14	55	0.0021	0.01
CDC Consul	CAvsC	Upregulated	GO:0072594	P	establishment of protein localization to organelle	84	631	0.0026	0.013
CDC Consul	CAvsC	Upregulated	GO:0009624	P	response to nematode	21	105	0.0027	0.013
CDC Consul	CAvsC	Upregulated	GO:0002831	P	regulation of response to biotic stimulus	25	135	0.0028	0.014
CDC Consul	CAvsC	Upregulated	GO:0051606	P	detection of stimulus	30	174	0.0029	0.014
CDC Consul	CAvsC	Upregulated	GO:0000160	P	phosphorelay signal transduction system	36	223	0.0032	0.015
CDC Consul	CAvsC	Upregulated	GO:0009617	P	response to bacterium	86	655	0.0032	0.015
CDC Consul	CAvsC	Upregulated	GO:0044550	P	secondary metabolite biosynthetic process	50	341	0.0035	0.017
CDC Consul	CAvsC	Upregulated	GO:0072593	P	reactive oxygen species metabolic process	58	410	0.0036	0.017
CDC Consul	CAvsC	Upregulated	GO:0000741	P	karyogamy	14	59	0.0036	0.017
CDC Consul	CAvsC	Upregulated	GO:0071407	P	cellular response to organic cyclic compound	79	596	0.0037	0.017
CDC Consul	CAvsC	Upregulated	GO:0009451	P	RNA modification	58	411	0.0038	0.017
CDC Consul	CAvsC	Upregulated	GO:0002237	P	response to molecule of bacterial origin	19	94	0.0038	0.017
CDC Consul	CAvsC	Upregulated	GO:0044699	P	single-organism process	1082	10735	0.0041	0.019
CDC Consul	CAvsC	Upregulated	GO:0009416	P	response to light stimulus	160	1352	0.0043	0.02
CDC Consul	CAvsC	Upregulated	GO:0009610	P	response to symbiotic fungus	14	61	0.0047	0.021
CDC Consul	CAvsC	Upregulated	GO:0009695	P	jasmonic acid biosynthetic process	31	189	0.0049	0.022
CDC Consul	CAvsC	Upregulated	GO:0033365	P	protein localization to organelle	84	650	0.0052	0.023
CDC Consul	CAvsC	Upregulated	GO:0031668	P	cellular response to extracellular stimulus	51	358	0.0054	0.024
CDC Consul	CAvsC	Upregulated	GO:0009697	P	salicylic acid biosynthetic process	41	273	0.0054	0.024
CDC Consul	CAvsC	Upregulated	GO:0009696	P	salicylic acid metabolic process	43	291	0.0058	0.026
CDC Consul	CAvsC	Upregulated	GO:0042742	P	defense response to bacterium	65	483	0.0059	0.026
CDC Consul	CAvsC	Upregulated	GO:0008152	P	metabolic process	1189	11898	0.0059	0.026
CDC Consul	CAvsC	Upregulated	GO:0071496	P	cellular response to external stimulus	51	360	0.0059	0.026
CDC Consul	CAvsC	Upregulated	GO:0048284	P	organelle fusion	14	63	0.0059	0.026
CDC Consul	CAvsC	Upregulated	GO:0009991	P	response to extracellular stimulus	53	379	0.0064	0.028
CDC Consul	CAvsC	Upregulated	GO:0001510	P	RNA methylation	32	202	0.0067	0.029
CDC Consul	CAvsC	Upregulated	GO:0006855	P	drug transmembrane transport	15	71	0.0067	0.029
CDC Consul	CAvsC	Upregulated	GO:0015893	P	drug transport	15	72	0.0075	0.032
CDC Consul	CAvsC	Upregulated	GO:0015931	P	nucleobase-containing compound transport	32	204	0.0075	0.032
CDC Consul	CAvsC	Upregulated	GO:0072330	P	monocarboxylic acid biosynthetic process	90	717	0.0078	0.033
CDC Consul	CAvsC	Upregulated	GO:0009314	P	response to radiation	165	1427	0.0081	0.034
CDC Consul	CAvsC	Upregulated	GO:0046283	P	anthocyanin-containing compound metabolic process	19	103	0.0087	0.037
CDC Consul	CAvsC	Upregulated	GO:0043900	P	regulation of multi-organism process	25	150	0.009	0.038
CDC Consul	CAvsC	Upregulated	GO:0042493	P	response to drug	15	74	0.0092	0.038
CDC Consul	CAvsC	Upregulated	GO:0010118	P	stomatal movement	23	135	0.0095	0.04
CDC Consul	CAvsC	Upregulated	GO:0009692	P	ethylene metabolic process	19	105	0.01	0.041
CDC Consul	CAvsC	Upregulated	GO:0009693	P	ethylene biosynthetic process	19	105	0.01	0.041
CDC Consul	CAvsC	Upregulated	GO:0043449	P	cellular alkene metabolic process	19	105	0.01	0.041
CDC Consul	CAvsC	Upregulated	GO:1901137	P	carbohydrate derivative biosynthetic process	89	717	0.01	0.041
CDC Consul	CAvsC	Upregulated	GO:1900673	P	olefin metabolic process	19	105	0.01	0.041
CDC Consul	CAvsC	Upregulated	GO:1900674	P	olefin biosynthetic process	19	105	0.01	0.041
CDC Consul	CAvsC	Upregulated	GO:0009718	P	anthocyanin-containing compound biosynthetic process	14	68	0.01	0.041
CDC Consul	CAvsC	Upregulated	GO:0042886	P	amide transport	24	144	0.01	0.041
CDC Consul	CAvsC	Upregulated	GO:0043450	P	alkene biosynthetic process	19	105	0.01	0.041
CDC Consul	CAvsC	Upregulated	GO:0001666	P	response to hypoxia	18	98	0.011	0.043
CDC Consul	CAvsC	Upregulated	GO:0015824	P	proline transport	18	98	0.011	0.043
CDC Consul	CAvsC	Upregulated	GO:0015706	P	nitrate transport	26	161	0.011	0.043
CDC Consul	CAvsC	Upregulated	GO:0009966	P	regulation of signal transduction	29	186	0.011	0.044
CDC Consul	CAvsC	Upregulated	GO:0023051	P	regulation of signaling	29	186	0.011	0.044
CDC Consul	CAvsC	Upregulated	GO:0009608	P	response to symbiont	14	69	0.012	0.045
CDC Consul	CAvsC	Upregulated	GO:0002252	P	immune effector process	44	315	0.012	0.047
CDC Consul	CAvsC	Upregulated	GO:0036293	P	response to decreased oxygen levels	18	100	0.013	0.049
CDC Consul	CAvsC	Upregulated	GO:0070482	P	response to oxygen levels	18	100	0.013	0.049
CDC Consul	CAvsC	Upregulated	GO:0005739	C	mitochondrion	303	2423	1.7e-06	0.00018
CDC Consul	CAvsC	Upregulated	GO:0005730	C	nucleolus	53	333	0.00055	0.03
CDC Consul	3hrvsCA	Upregulated	GO:0010200	P	response to chitin	36	441	8.8e-33	1.3e-30
CDC Consul	3hrvsCA	Upregulated	GO:0010243	P	response to organonitrogen compound	36	464	4.7e-32	3.4e-30
CDC Consul	3hrvsCA	Upregulated	GO:1901698	P	response to nitrogen compound	36	786	1.6e-24	7.6e-23
CDC Consul	3hrvsCA	Upregulated	GO:0009719	P	response to endogenous stimulus	48	1996	1.9e-21	6.9e-20
CDC Consul	3hrvsCA	Upregulated	GO:1901700	P	response to oxygen-containing compound	47	2557	2.5e-16	7.2e-15
CDC Consul	3hrvsCA	Upregulated	GO:0010033	P	response to organic substance	49	2921	1.6e-15	3.7e-14
CDC Consul	3hrvsCA	Upregulated	GO:0002679	P	respiratory burst involved in defense response	15	154	5.9e-15	1.1e-13
CDC Consul	3hrvsCA	Upregulated	GO:0045730	P	respiratory burst	15	154	5.9e-15	1.1e-13
CDC Consul	3hrvsCA	Upregulated	GO:0009612	P	response to mechanical stimulus	12	80	3.2e-14	5.1e-13
CDC Consul	3hrvsCA	Upregulated	GO:0042221	P	response to chemical	54	3968	1.6e-13	2.3e-12
CDC Consul	3hrvsCA	Upregulated	GO:0002252	P	immune effector process	15	315	9.7e-11	1.3e-09
CDC Consul	3hrvsCA	Upregulated	GO:2001141	P	regulation of RNA biosynthetic process	35	2193	3.2e-10	3.3e-09
CDC Consul	3hrvsCA	Upregulated	GO:0006355	P	regulation of transcription, DNA-templated	35	2193	3.2e-10	3.3e-09
CDC Consul	3hrvsCA	Upregulated	GO:1903506	P	regulation of nucleic acid-templated transcription	35	2193	3.2e-10	3.3e-09
CDC Consul	3hrvsCA	Upregulated	GO:0051252	P	regulation of RNA metabolic process	35	2205	3.8e-10	3.6e-09
CDC Consul	3hrvsCA	Upregulated	GO:0035556	P	intracellular signal transduction	20	746	1.1e-09	9.6e-09
CDC Consul	3hrvsCA	Upregulated	GO:0051171	P	regulation of nitrogen compound metabolic process	36	2417	1.1e-09	9.6e-09
CDC Consul	3hrvsCA	Upregulated	GO:0019219	P	regulation of nucleobase-containing compound metabolic process	35	2306	1.2e-09	9.8e-09
CDC Consul	3hrvsCA	Upregulated	GO:0097659	P	nucleic acid-templated transcription	35	2366	2.4e-09	1.5e-08
CDC Consul	3hrvsCA	Upregulated	GO:0010556	P	regulation of macromolecule biosynthetic process	35	2353	2.1e-09	1.5e-08
CDC Consul	3hrvsCA	Upregulated	GO:0006351	P	transcription, DNA-templated	35	2366	2.4e-09	1.5e-08
CDC Consul	3hrvsCA	Upregulated	GO:0032774	P	RNA biosynthetic process	35	2367	2.4e-09	1.5e-08
CDC Consul	3hrvsCA	Upregulated	GO:0031323	P	regulation of cellular metabolic process	38	2736	2.2e-09	1.5e-08
CDC Consul	3hrvsCA	Upregulated	GO:2000112	P	regulation of cellular macromolecule biosynthetic process	35	2353	2.1e-09	1.5e-08
CDC Consul	3hrvsCA	Upregulated	GO:0009889	P	regulation of biosynthetic process	36	2514	3.1e-09	1.7e-08
CDC Consul	3hrvsCA	Upregulated	GO:0031326	P	regulation of cellular biosynthetic process	35	2391	3.2e-09	1.7e-08
CDC Consul	3hrvsCA	Upregulated	GO:0010468	P	regulation of gene expression	35	2396	3.3e-09	1.8e-08
CDC Consul	3hrvsCA	Upregulated	GO:0001101	P	response to acid chemical	28	1584	3.6e-09	1.8e-08
CDC Consul	3hrvsCA	Upregulated	GO:0019222	P	regulation of metabolic process	39	2978	6.4e-09	3.2e-08
CDC Consul	3hrvsCA	Upregulated	GO:0009873	P	ethylene-activated signaling pathway	10	168	2.1e-08	9.9e-08
CDC Consul	3hrvsCA	Upregulated	GO:0050896	P	response to stimulus	63	6902	2.2e-08	1e-07
CDC Consul	3hrvsCA	Upregulated	GO:0080090	P	regulation of primary metabolic process	36	2712	2.2e-08	1e-07
CDC Consul	3hrvsCA	Upregulated	GO:0060255	P	regulation of macromolecule metabolic process	35	2594	2.5e-08	1.1e-07
CDC Consul	3hrvsCA	Upregulated	GO:0009723	P	response to ethylene	14	418	3.2e-08	1.3e-07
CDC Consul	3hrvsCA	Upregulated	GO:0009725	P	response to hormone	28	1789	4.8e-08	2e-07
CDC Consul	3hrvsCA	Upregulated	GO:0071369	P	cellular response to ethylene stimulus	10	185	4.9e-08	2e-07
CDC Consul	3hrvsCA	Upregulated	GO:0002376	P	immune system process	22	1147	5.9e-08	2.3e-07
CDC Consul	3hrvsCA	Upregulated	GO:0009611	P	response to wounding	14	446	7e-08	2.6e-07
CDC Consul	3hrvsCA	Upregulated	GO:0050794	P	regulation of cellular process	48	4642	1.1e-07	3.9e-07
CDC Consul	3hrvsCA	Upregulated	GO:0034654	P	nucleobase-containing compound biosynthetic process	35	2774	1.3e-07	4.8e-07
CDC Consul	3hrvsCA	Upregulated	GO:0000160	P	phosphorelay signal transduction system	10	223	2.6e-07	9.1e-07
CDC Consul	3hrvsCA	Upregulated	GO:0050789	P	regulation of biological process	51	5298	3.3e-07	1.1e-06
CDC Consul	3hrvsCA	Upregulated	GO:1901362	P	organic cyclic compound biosynthetic process	38	3375	5.9e-07	1.9e-06
CDC Consul	3hrvsCA	Upregulated	GO:0006952	P	defense response	25	1715	1.1e-06	3.6e-06
CDC Consul	3hrvsCA	Upregulated	GO:0018130	P	heterocycle biosynthetic process	35	3082	1.6e-06	5.2e-06
CDC Consul	3hrvsCA	Upregulated	GO:0009628	P	response to abiotic stimulus	35	3130	2.3e-06	7.3e-06
CDC Consul	3hrvsCA	Upregulated	GO:0019438	P	aromatic compound biosynthetic process	35	3176	3.3e-06	1e-05
CDC Consul	3hrvsCA	Upregulated	GO:0065007	P	biological regulation	52	5924	4.5e-06	1.3e-05
CDC Consul	3hrvsCA	Upregulated	GO:0009755	P	hormone-mediated signaling pathway	16	889	1e-05	2.9e-05
CDC Consul	3hrvsCA	Upregulated	GO:0097305	P	response to alcohol	15	786	1e-05	2.9e-05
CDC Consul	3hrvsCA	Upregulated	GO:0009737	P	response to abscisic acid	15	786	1e-05	2.9e-05
CDC Consul	3hrvsCA	Upregulated	GO:0033993	P	response to lipid	17	1003	1.1e-05	3.2e-05
CDC Consul	3hrvsCA	Upregulated	GO:0032870	P	cellular response to hormone stimulus	16	932	1.8e-05	4.9e-05
CDC Consul	3hrvsCA	Upregulated	GO:0071495	P	cellular response to endogenous stimulus	16	935	1.9e-05	5e-05
CDC Consul	3hrvsCA	Upregulated	GO:0006950	P	response to stress	40	4237	2.2e-05	5.7e-05
CDC Consul	3hrvsCA	Upregulated	GO:0016070	P	RNA metabolic process	35	3538	3.5e-05	9e-05
CDC Consul	3hrvsCA	Upregulated	GO:0009414	P	response to water deprivation	11	488	4e-05	9.7e-05
CDC Consul	3hrvsCA	Upregulated	GO:0044271	P	cellular nitrogen compound biosynthetic process	35	3557	3.9e-05	9.7e-05
CDC Consul	3hrvsCA	Upregulated	GO:0009415	P	response to water	11	491	4.2e-05	0.0001
CDC Consul	3hrvsCA	Upregulated	GO:0009751	P	response to salicylic acid	11	511	5.9e-05	0.00014
CDC Consul	3hrvsCA	Upregulated	GO:0071310	P	cellular response to organic substance	19	1390	6.3e-05	0.00015
CDC Consul	3hrvsCA	Upregulated	GO:0070887	P	cellular response to chemical stimulus	20	1534	7.5e-05	0.00017
CDC Consul	3hrvsCA	Upregulated	GO:0009605	P	response to external stimulus	26	2356	8.7e-05	0.0002
CDC Consul	3hrvsCA	Upregulated	GO:0010467	P	gene expression	35	3704	9.1e-05	0.0002
CDC Consul	3hrvsCA	Upregulated	GO:0007165	P	signal transduction	23	1954	9.4e-05	0.0002
CDC Consul	3hrvsCA	Upregulated	GO:0009753	P	response to jasmonic acid	11	539	9.4e-05	0.0002
CDC Consul	3hrvsCA	Upregulated	GO:0044700	P	single organism signaling	23	2024	0.00016	0.00034
CDC Consul	3hrvsCA	Upregulated	GO:0023052	P	signaling	23	2033	0.00017	0.00036
CDC Consul	3hrvsCA	Upregulated	GO:0034645	P	cellular macromolecule biosynthetic process	36	4106	0.00032	0.00065
CDC Consul	3hrvsCA	Upregulated	GO:0071229	P	cellular response to acid chemical	13	839	0.00032	0.00065
CDC Consul	3hrvsCA	Upregulated	GO:0090304	P	nucleic acid metabolic process	35	4055	0.00054	0.0011
CDC Consul	3hrvsCA	Upregulated	GO:0009059	P	macromolecule biosynthetic process	36	4219	0.00054	0.0011
CDC Consul	3hrvsCA	Upregulated	GO:0014070	P	response to organic cyclic compound	13	912	0.00069	0.0013
CDC Consul	3hrvsCA	Upregulated	GO:1901576	P	organic substance biosynthetic process	49	6658	0.0011	0.0022
CDC Consul	3hrvsCA	Upregulated	GO:0031347	P	regulation of defense response	10	624	0.0013	0.0024
CDC Consul	3hrvsCA	Upregulated	GO:0007154	P	cell communication	23	2389	0.0016	0.003
CDC Consul	3hrvsCA	Upregulated	GO:0080134	P	regulation of response to stress	10	653	0.0017	0.0032
CDC Consul	3hrvsCA	Upregulated	GO:0045087	P	innate immune response	13	1023	0.0019	0.0035
CDC Consul	3hrvsCA	Upregulated	GO:0006955	P	immune response	13	1031	0.002	0.0037
CDC Consul	3hrvsCA	Upregulated	GO:1901701	P	cellular response to oxygen-containing compound	13	1043	0.0023	0.004
CDC Consul	3hrvsCA	Upregulated	GO:0009058	P	biosynthetic process	49	6920	0.0028	0.0049
CDC Consul	3hrvsCA	Upregulated	GO:0006139	P	nucleobase-containing compound metabolic process	37	4811	0.0031	0.0054
CDC Consul	3hrvsCA	Upregulated	GO:0010035	P	response to inorganic substance	16	1500	0.0034	0.0058
CDC Consul	3hrvsCA	Upregulated	GO:0051716	P	cellular response to stimulus	27	3168	0.0034	0.0058
CDC Consul	3hrvsCA	Upregulated	GO:0044260	P	cellular macromolecule metabolic process	50	7195	0.0037	0.0062
CDC Consul	3hrvsCA	Upregulated	GO:0048583	P	regulation of response to stimulus	11	877	0.0047	0.0078
CDC Consul	3hrvsCA	Upregulated	GO:0044249	P	cellular biosynthetic process	45	6383	0.0052	0.0085
CDC Consul	3hrvsCA	Upregulated	GO:1901360	P	organic cyclic compound metabolic process	40	5503	0.0055	0.009
CDC Consul	3hrvsCA	Upregulated	GO:0048518	P	positive regulation of biological process	12	1091	0.0087	0.014
CDC Consul	3hrvsCA	Upregulated	GO:0009266	P	response to temperature stimulus	12	1102	0.0094	0.015
CDC Consul	3hrvsCA	Upregulated	GO:0009607	P	response to biotic stimulus	16	1683	0.0098	0.015
CDC Consul	3hrvsCA	Upregulated	GO:0046483	P	heterocycle metabolic process	37	5203	0.012	0.018
CDC Consul	3hrvsCA	Upregulated	GO:0006807	P	nitrogen compound metabolic process	41	6003	0.015	0.022
CDC Consul	3hrvsCA	Upregulated	GO:0098542	P	defense response to other organism	12	1196	0.017	0.026
CDC Consul	3hrvsCA	Upregulated	GO:0043170	P	macromolecule metabolic process	50	7742	0.017	0.026
CDC Consul	3hrvsCA	Upregulated	GO:0006725	P	cellular aromatic compound metabolic process	37	5346	0.018	0.026
CDC Consul	3hrvsCA	Upregulated	GO:0048519	P	negative regulation of biological process	13	1370	0.02	0.029
CDC Consul	3hrvsCA	Upregulated	GO:0009651	P	response to salt stress	10	944	0.021	0.03
CDC Consul	3hrvsCA	Upregulated	GO:0034641	P	cellular nitrogen compound metabolic process	37	5501	0.027	0.039
CDC Consul	3hrvsCA	Upregulated	GO:0006970	P	response to osmotic stress	10	999	0.029	0.041
CDC Consul	3hrvsCA	Upregulated	GO:0001071	F	nucleic acid binding transcription factor activity	35	1493	6.5e-15	4.6e-14
CDC Consul	3hrvsCA	Upregulated	GO:0003700	F	transcription factor activity, sequence-specific DNA binding	35	1493	6.5e-15	4.6e-14
CDC Consul	3hrvsCA	Upregulated	GO:0003677	F	DNA binding	30	1862	7.2e-09	3.4e-08
CDC Consul	3hrvsCA	Upregulated	GO:0005509	F	calcium ion binding	10	243	5.5e-07	1.9e-06
CDC Consul	3hrvsCA	Upregulated	GO:0003676	F	nucleic acid binding	32	3005	2.1e-05	5.8e-05
CDC Consul	3hrvsCA	Upregulated	GO:0005488	F	binding	62	9671	0.0062	0.014
CDC Consul	3hrvsCA	Upregulated	GO:0043167	F	ion binding	22	2741	0.017	0.031
CDC Consul	3hrvsCA	Upregulated	GO:0046872	F	metal ion binding	20	2435	0.018	0.031
CDC Consul	3hrvsCA	Upregulated	GO:0005634	C	nucleus	55	7766	0.0011	0.019
CDC Consul	6hrvsCA	Upregulated	GO:0010200	P	response to chitin	34	441	4.7e-31	6.6e-29
CDC Consul	6hrvsCA	Upregulated	GO:0010243	P	response to organonitrogen compound	34	464	2.3e-30	1.6e-28
CDC Consul	6hrvsCA	Upregulated	GO:1901698	P	response to nitrogen compound	34	786	3.1e-23	1.4e-21
CDC Consul	6hrvsCA	Upregulated	GO:0009719	P	response to endogenous stimulus	44	1996	3.8e-19	1.3e-17
CDC Consul	6hrvsCA	Upregulated	GO:0002679	P	respiratory burst involved in defense response	15	154	2.5e-15	5.9e-14
CDC Consul	6hrvsCA	Upregulated	GO:0045730	P	respiratory burst	15	154	2.5e-15	5.9e-14
CDC Consul	6hrvsCA	Upregulated	GO:0009612	P	response to mechanical stimulus	12	80	1.6e-14	3.3e-13
CDC Consul	6hrvsCA	Upregulated	GO:1901700	P	response to oxygen-containing compound	43	2557	1.9e-14	3.3e-13
CDC Consul	6hrvsCA	Upregulated	GO:0010033	P	response to organic substance	45	2921	7.9e-14	1.2e-12
CDC Consul	6hrvsCA	Upregulated	GO:0042221	P	response to chemical	50	3968	3.4e-12	4.7e-11
CDC Consul	6hrvsCA	Upregulated	GO:0002252	P	immune effector process	15	315	4.3e-11	5.5e-10
CDC Consul	6hrvsCA	Upregulated	GO:0035556	P	intracellular signal transduction	20	746	4.1e-10	4.8e-09
CDC Consul	6hrvsCA	Upregulated	GO:2001141	P	regulation of RNA biosynthetic process	33	2193	1.1e-09	1e-08
CDC Consul	6hrvsCA	Upregulated	GO:0006355	P	regulation of transcription, DNA-templated	33	2193	1.1e-09	1e-08
CDC Consul	6hrvsCA	Upregulated	GO:1903506	P	regulation of nucleic acid-templated transcription	33	2193	1.1e-09	1e-08
CDC Consul	6hrvsCA	Upregulated	GO:0051252	P	regulation of RNA metabolic process	33	2205	1.3e-09	1.1e-08
CDC Consul	6hrvsCA	Upregulated	GO:0051171	P	regulation of nitrogen compound metabolic process	34	2417	3.2e-09	2.6e-08
CDC Consul	6hrvsCA	Upregulated	GO:0019219	P	regulation of nucleobase-containing compound metabolic process	33	2306	3.9e-09	3e-08
CDC Consul	6hrvsCA	Upregulated	GO:0031323	P	regulation of cellular metabolic process	36	2736	5.4e-09	4e-08
CDC Consul	6hrvsCA	Upregulated	GO:0010556	P	regulation of macromolecule biosynthetic process	33	2353	6.5e-09	4.3e-08
CDC Consul	6hrvsCA	Upregulated	GO:2000112	P	regulation of cellular macromolecule biosynthetic process	33	2353	6.5e-09	4.3e-08
CDC Consul	6hrvsCA	Upregulated	GO:0097659	P	nucleic acid-templated transcription	33	2366	7.4e-09	4.4e-08
CDC Consul	6hrvsCA	Upregulated	GO:0006351	P	transcription, DNA-templated	33	2366	7.4e-09	4.4e-08
CDC Consul	6hrvsCA	Upregulated	GO:0032774	P	RNA biosynthetic process	33	2367	7.5e-09	4.4e-08
CDC Consul	6hrvsCA	Upregulated	GO:0009889	P	regulation of biosynthetic process	34	2514	8.7e-09	4.9e-08
CDC Consul	6hrvsCA	Upregulated	GO:0031326	P	regulation of cellular biosynthetic process	33	2391	9.6e-09	5.1e-08
CDC Consul	6hrvsCA	Upregulated	GO:0010468	P	regulation of gene expression	33	2396	1e-08	5.2e-08
CDC Consul	6hrvsCA	Upregulated	GO:0009873	P	ethylene-activated signaling pathway	10	168	1.2e-08	6.1e-08
CDC Consul	6hrvsCA	Upregulated	GO:0019222	P	regulation of metabolic process	37	2978	1.4e-08	6.8e-08
CDC Consul	6hrvsCA	Upregulated	GO:0009723	P	response to ethylene	14	418	1.6e-08	7.3e-08
CDC Consul	6hrvsCA	Upregulated	GO:0001101	P	response to acid chemical	26	1584	1.9e-08	8.7e-08
CDC Consul	6hrvsCA	Upregulated	GO:0002376	P	immune system process	22	1147	2.1e-08	9e-08
CDC Consul	6hrvsCA	Upregulated	GO:0071369	P	cellular response to ethylene stimulus	10	185	2.9e-08	1.2e-07
CDC Consul	6hrvsCA	Upregulated	GO:0009611	P	response to wounding	14	446	3.4e-08	1.4e-07
CDC Consul	6hrvsCA	Upregulated	GO:0050794	P	regulation of cellular process	47	4642	3.9e-08	1.6e-07
CDC Consul	6hrvsCA	Upregulated	GO:0080090	P	regulation of primary metabolic process	34	2712	5.7e-08	2.2e-07
CDC Consul	6hrvsCA	Upregulated	GO:0060255	P	regulation of macromolecule metabolic process	33	2594	6.8e-08	2.6e-07
CDC Consul	6hrvsCA	Upregulated	GO:0050896	P	response to stimulus	59	6902	9.6e-08	3.5e-07
CDC Consul	6hrvsCA	Upregulated	GO:0050789	P	regulation of biological process	50	5298	1.1e-07	3.8e-07
CDC Consul	6hrvsCA	Upregulated	GO:0000160	P	phosphorelay signal transduction system	10	223	1.5e-07	5.4e-07
CDC Consul	6hrvsCA	Upregulated	GO:0009725	P	response to hormone	26	1789	2.1e-07	7.2e-07
CDC Consul	6hrvsCA	Upregulated	GO:0034654	P	nucleobase-containing compound biosynthetic process	33	2774	3.3e-07	1.1e-06
CDC Consul	6hrvsCA	Upregulated	GO:0006952	P	defense response	25	1715	3.6e-07	1.2e-06
CDC Consul	6hrvsCA	Upregulated	GO:1901362	P	organic cyclic compound biosynthetic process	36	3375	1.1e-06	3.4e-06
CDC Consul	6hrvsCA	Upregulated	GO:0009755	P	hormone-mediated signaling pathway	17	889	1.1e-06	3.4e-06
CDC Consul	6hrvsCA	Upregulated	GO:0065007	P	biological regulation	51	5924	1.5e-06	4.4e-06
CDC Consul	6hrvsCA	Upregulated	GO:0032870	P	cellular response to hormone stimulus	17	932	2e-06	6.1e-06
CDC Consul	6hrvsCA	Upregulated	GO:0071495	P	cellular response to endogenous stimulus	17	935	2.1e-06	6.2e-06
CDC Consul	6hrvsCA	Upregulated	GO:0018130	P	heterocycle biosynthetic process	33	3082	3.5e-06	9.9e-06
CDC Consul	6hrvsCA	Upregulated	GO:0009414	P	response to water deprivation	12	488	4.1e-06	1.2e-05
CDC Consul	6hrvsCA	Upregulated	GO:0009415	P	response to water	12	491	4.4e-06	1.2e-05
CDC Consul	6hrvsCA	Upregulated	GO:0009628	P	response to abiotic stimulus	33	3130	4.8e-06	1.3e-05
CDC Consul	6hrvsCA	Upregulated	GO:0019438	P	aromatic compound biosynthetic process	33	3176	6.6e-06	1.8e-05
CDC Consul	6hrvsCA	Upregulated	GO:0007165	P	signal transduction	24	1954	1.2e-05	3.2e-05
CDC Consul	6hrvsCA	Upregulated	GO:0044700	P	single organism signaling	24	2024	2.2e-05	5.5e-05
CDC Consul	6hrvsCA	Upregulated	GO:0033993	P	response to lipid	16	1003	2.2e-05	5.5e-05
CDC Consul	6hrvsCA	Upregulated	GO:0097305	P	response to alcohol	14	786	2.3e-05	5.6e-05
CDC Consul	6hrvsCA	Upregulated	GO:0009737	P	response to abscisic acid	14	786	2.3e-05	5.6e-05
CDC Consul	6hrvsCA	Upregulated	GO:0023052	P	signaling	24	2033	2.4e-05	5.6e-05
CDC Consul	6hrvsCA	Upregulated	GO:0071310	P	cellular response to organic substance	19	1390	2.9e-05	6.7e-05
CDC Consul	6hrvsCA	Upregulated	GO:0009605	P	response to external stimulus	26	2356	3.2e-05	7.2e-05
CDC Consul	6hrvsCA	Upregulated	GO:0006950	P	response to stress	38	4237	3.1e-05	7.2e-05
CDC Consul	6hrvsCA	Upregulated	GO:0070887	P	cellular response to chemical stimulus	20	1534	3.3e-05	7.4e-05
CDC Consul	6hrvsCA	Upregulated	GO:0071229	P	cellular response to acid chemical	14	839	4.7e-05	0.0001
CDC Consul	6hrvsCA	Upregulated	GO:0009753	P	response to jasmonic acid	11	539	5.7e-05	0.00012
CDC Consul	6hrvsCA	Upregulated	GO:0016070	P	RNA metabolic process	33	3538	6.2e-05	0.00013
CDC Consul	6hrvsCA	Upregulated	GO:0044271	P	cellular nitrogen compound biosynthetic process	33	3557	6.9e-05	0.00014
CDC Consul	6hrvsCA	Upregulated	GO:0010467	P	gene expression	33	3704	0.00015	0.00031
CDC Consul	6hrvsCA	Upregulated	GO:0009751	P	response to salicylic acid	10	511	0.00018	0.00036
CDC Consul	6hrvsCA	Upregulated	GO:0007154	P	cell communication	24	2389	0.00029	0.00058
CDC Consul	6hrvsCA	Upregulated	GO:0014070	P	response to organic cyclic compound	13	912	0.0004	0.00079
CDC Consul	6hrvsCA	Upregulated	GO:1901701	P	cellular response to oxygen-containing compound	14	1043	0.00043	0.00084
CDC Consul	6hrvsCA	Upregulated	GO:0034645	P	cellular macromolecule biosynthetic process	34	4106	0.00048	0.00091
CDC Consul	6hrvsCA	Upregulated	GO:0009059	P	macromolecule biosynthetic process	34	4219	0.00078	0.0015
CDC Consul	6hrvsCA	Upregulated	GO:0031347	P	regulation of defense response	10	624	0.00082	0.0015
CDC Consul	6hrvsCA	Upregulated	GO:0090304	P	nucleic acid metabolic process	33	4055	0.00082	0.0015
CDC Consul	6hrvsCA	Upregulated	GO:1901576	P	organic substance biosynthetic process	47	6658	0.00099	0.0018
CDC Consul	6hrvsCA	Upregulated	GO:0080134	P	regulation of response to stress	10	653	0.0011	0.002
CDC Consul	6hrvsCA	Upregulated	GO:0045087	P	innate immune response	13	1023	0.0012	0.002
CDC Consul	6hrvsCA	Upregulated	GO:0006955	P	immune response	13	1031	0.0012	0.0022
CDC Consul	6hrvsCA	Upregulated	GO:0051716	P	cellular response to stimulus	27	3168	0.0015	0.0025
CDC Consul	6hrvsCA	Upregulated	GO:0010035	P	response to inorganic substance	16	1500	0.0019	0.0032
CDC Consul	6hrvsCA	Upregulated	GO:0009058	P	biosynthetic process	47	6920	0.0024	0.004
CDC Consul	6hrvsCA	Upregulated	GO:0048583	P	regulation of response to stimulus	11	877	0.0031	0.0051
CDC Consul	6hrvsCA	Upregulated	GO:0006139	P	nucleobase-containing compound metabolic process	35	4811	0.0039	0.0065
CDC Consul	6hrvsCA	Upregulated	GO:0044249	P	cellular biosynthetic process	43	6383	0.005	0.0081
CDC Consul	6hrvsCA	Upregulated	GO:0044260	P	cellular macromolecule metabolic process	47	7195	0.0055	0.0089
CDC Consul	6hrvsCA	Upregulated	GO:0009607	P	response to biotic stimulus	16	1683	0.0058	0.0092
CDC Consul	6hrvsCA	Upregulated	GO:1901360	P	organic cyclic compound metabolic process	38	5503	0.0062	0.0097
CDC Consul	6hrvsCA	Upregulated	GO:0098542	P	defense response to other organism	12	1196	0.011	0.018
CDC Consul	6hrvsCA	Upregulated	GO:0048519	P	negative regulation of biological process	13	1370	0.013	0.02
CDC Consul	6hrvsCA	Upregulated	GO:0046483	P	heterocycle metabolic process	35	5203	0.014	0.021
CDC Consul	6hrvsCA	Upregulated	GO:0009651	P	response to salt stress	10	944	0.014	0.022
CDC Consul	6hrvsCA	Upregulated	GO:0048518	P	positive regulation of biological process	11	1091	0.015	0.022
CDC Consul	6hrvsCA	Upregulated	GO:0006725	P	cellular aromatic compound metabolic process	35	5346	0.02	0.03
CDC Consul	6hrvsCA	Upregulated	GO:0006970	P	response to osmotic stress	10	999	0.021	0.03
CDC Consul	6hrvsCA	Upregulated	GO:0043170	P	macromolecule metabolic process	47	7742	0.023	0.033
CDC Consul	6hrvsCA	Upregulated	GO:0043207	P	response to external biotic stimulus	14	1658	0.025	0.035
CDC Consul	6hrvsCA	Upregulated	GO:0051707	P	response to other organism	14	1658	0.025	0.035
CDC Consul	6hrvsCA	Upregulated	GO:0006807	P	nitrogen compound metabolic process	38	6003	0.025	0.035
CDC Consul	6hrvsCA	Upregulated	GO:0034641	P	cellular nitrogen compound metabolic process	35	5501	0.031	0.042
CDC Consul	6hrvsCA	Upregulated	GO:0001071	F	nucleic acid binding transcription factor activity	31	1493	1.5e-12	1.1e-11
CDC Consul	6hrvsCA	Upregulated	GO:0003700	F	transcription factor activity, sequence-specific DNA binding	31	1493	1.5e-12	1.1e-11
CDC Consul	6hrvsCA	Upregulated	GO:0003677	F	DNA binding	27	1862	1.2e-07	5.6e-07
CDC Consul	6hrvsCA	Upregulated	GO:0005509	F	calcium ion binding	10	243	3.3e-07	1.2e-06
CDC Consul	6hrvsCA	Upregulated	GO:0003676	F	nucleic acid binding	29	3005	0.00011	0.00032
CDC Consul	6hrvsCA	Upregulated	GO:0005488	F	binding	58	9671	0.011	0.019
CDC Consul	6hrvsCA	Upregulated	GO:0043167	F	ion binding	22	2741	0.0088	0.019
CDC Consul	6hrvsCA	Upregulated	GO:0046872	F	metal ion binding	20	2435	0.01	0.019
CDC Consul	6hrvsCA	Upregulated	GO:0043169	F	cation binding	20	2592	0.019	0.029
CDC Consul	6hrvsCA	Upregulated	GO:0005634	C	nucleus	54	7766	0.00041	0.0069
CDC Consul	6hrvsCA	Upregulated	GO:0043231	C	intracellular membrane-bounded organelle	79	14216	0.0096	0.041
CDC Consul	6hrvsCA	Upregulated	GO:0043227	C	membrane-bounded organelle	80	14226	0.0054	0.041
CDC Consul	6hrvsCA	Upregulated	GO:0043226	C	organelle	80	14414	0.0088	0.041
CDC Consul	12hrvsCA	Upregulated	GO:0010200	P	response to chitin	37	441	2.8e-32	4.4e-30
CDC Consul	12hrvsCA	Upregulated	GO:0010243	P	response to organonitrogen compound	37	464	1.6e-31	1.2e-29
CDC Consul	12hrvsCA	Upregulated	GO:1901698	P	response to nitrogen compound	37	786	7.4e-24	3.8e-22
CDC Consul	12hrvsCA	Upregulated	GO:0009719	P	response to endogenous stimulus	47	1996	2.2e-18	8.5e-17
CDC Consul	12hrvsCA	Upregulated	GO:0002679	P	respiratory burst involved in defense response	16	154	1.5e-15	3.8e-14
CDC Consul	12hrvsCA	Upregulated	GO:0045730	P	respiratory burst	16	154	1.5e-15	3.8e-14
CDC Consul	12hrvsCA	Upregulated	GO:1901700	P	response to oxygen-containing compound	48	2557	5.7e-15	1.3e-13
CDC Consul	12hrvsCA	Upregulated	GO:0009612	P	response to mechanical stimulus	12	80	1.1e-13	2.2e-12
CDC Consul	12hrvsCA	Upregulated	GO:0010033	P	response to organic substance	49	2921	1.9e-13	3.3e-12
CDC Consul	12hrvsCA	Upregulated	GO:0042221	P	response to chemical	55	3968	7e-12	1.1e-10
CDC Consul	12hrvsCA	Upregulated	GO:0002252	P	immune effector process	16	315	4.3e-11	6e-10
CDC Consul	12hrvsCA	Upregulated	GO:2001141	P	regulation of RNA biosynthetic process	37	2193	4.7e-10	5.2e-09
CDC Consul	12hrvsCA	Upregulated	GO:0006355	P	regulation of transcription, DNA-templated	37	2193	4.7e-10	5.2e-09
CDC Consul	12hrvsCA	Upregulated	GO:1903506	P	regulation of nucleic acid-templated transcription	37	2193	4.7e-10	5.2e-09
CDC Consul	12hrvsCA	Upregulated	GO:0051252	P	regulation of RNA metabolic process	37	2205	5.4e-10	5.6e-09
CDC Consul	12hrvsCA	Upregulated	GO:0019219	P	regulation of nucleobase-containing compound metabolic process	37	2306	1.8e-09	1.7e-08
CDC Consul	12hrvsCA	Upregulated	GO:0051171	P	regulation of nitrogen compound metabolic process	38	2417	1.8e-09	1.7e-08
CDC Consul	12hrvsCA	Upregulated	GO:0010556	P	regulation of macromolecule biosynthetic process	37	2353	3.2e-09	2.6e-08
CDC Consul	12hrvsCA	Upregulated	GO:2000112	P	regulation of cellular macromolecule biosynthetic process	37	2353	3.2e-09	2.6e-08
CDC Consul	12hrvsCA	Upregulated	GO:0097659	P	nucleic acid-templated transcription	37	2366	3.7e-09	2.6e-08
CDC Consul	12hrvsCA	Upregulated	GO:0006351	P	transcription, DNA-templated	37	2366	3.7e-09	2.6e-08
CDC Consul	12hrvsCA	Upregulated	GO:0032774	P	RNA biosynthetic process	37	2367	3.7e-09	2.6e-08
CDC Consul	12hrvsCA	Upregulated	GO:0002376	P	immune system process	25	1147	4.6e-09	3e-08
CDC Consul	12hrvsCA	Upregulated	GO:0031323	P	regulation of cellular metabolic process	40	2736	4.6e-09	3e-08
CDC Consul	12hrvsCA	Upregulated	GO:0031326	P	regulation of cellular biosynthetic process	37	2391	4.9e-09	3e-08
CDC Consul	12hrvsCA	Upregulated	GO:0009889	P	regulation of biosynthetic process	38	2514	5.3e-09	3.1e-08
CDC Consul	12hrvsCA	Upregulated	GO:0010468	P	regulation of gene expression	37	2396	5.2e-09	3.1e-08
CDC Consul	12hrvsCA	Upregulated	GO:0035556	P	intracellular signal transduction	20	746	7.2e-09	4e-08
CDC Consul	12hrvsCA	Upregulated	GO:0019222	P	regulation of metabolic process	41	2978	1.5e-08	8.2e-08
CDC Consul	12hrvsCA	Upregulated	GO:0009723	P	response to ethylene	15	418	1.7e-08	8.7e-08
CDC Consul	12hrvsCA	Upregulated	GO:0080090	P	regulation of primary metabolic process	38	2712	4.1e-08	2e-07
CDC Consul	12hrvsCA	Upregulated	GO:0060255	P	regulation of macromolecule metabolic process	37	2594	4.2e-08	2e-07
CDC Consul	12hrvsCA	Upregulated	GO:0001101	P	response to acid chemical	28	1584	4e-08	2e-07
CDC Consul	12hrvsCA	Upregulated	GO:0009873	P	ethylene-activated signaling pathway	10	168	5.5e-08	2.5e-07
CDC Consul	12hrvsCA	Upregulated	GO:0006952	P	defense response	29	1715	5.6e-08	2.5e-07
CDC Consul	12hrvsCA	Upregulated	GO:0050794	P	regulation of cellular process	52	4642	7.9e-08	3.4e-07
CDC Consul	12hrvsCA	Upregulated	GO:0071369	P	cellular response to ethylene stimulus	10	185	1.3e-07	5.5e-07
CDC Consul	12hrvsCA	Upregulated	GO:0050896	P	response to stimulus	66	6902	1.9e-07	7.6e-07
CDC Consul	12hrvsCA	Upregulated	GO:0034654	P	nucleobase-containing compound biosynthetic process	37	2774	2.3e-07	9.1e-07
CDC Consul	12hrvsCA	Upregulated	GO:0009611	P	response to wounding	14	446	2.5e-07	9.8e-07
CDC Consul	12hrvsCA	Upregulated	GO:0050789	P	regulation of biological process	55	5298	3.5e-07	1.3e-06
CDC Consul	12hrvsCA	Upregulated	GO:0000160	P	phosphorelay signal transduction system	10	223	6.8e-07	2.5e-06
CDC Consul	12hrvsCA	Upregulated	GO:1901362	P	organic cyclic compound biosynthetic process	40	3375	1.4e-06	4.9e-06
CDC Consul	12hrvsCA	Upregulated	GO:0006950	P	response to stress	46	4237	1.8e-06	6.2e-06
CDC Consul	12hrvsCA	Upregulated	GO:0018130	P	heterocycle biosynthetic process	37	3082	3e-06	1e-05
CDC Consul	12hrvsCA	Upregulated	GO:0009414	P	response to water deprivation	13	488	4.1e-06	1.4e-05
CDC Consul	12hrvsCA	Upregulated	GO:0009415	P	response to water	13	491	4.3e-06	1.4e-05
CDC Consul	12hrvsCA	Upregulated	GO:0009628	P	response to abiotic stimulus	37	3130	4.3e-06	1.4e-05
CDC Consul	12hrvsCA	Upregulated	GO:0009725	P	response to hormone	26	1789	5.2e-06	1.6e-05
CDC Consul	12hrvsCA	Upregulated	GO:0065007	P	biological regulation	56	5924	5.9e-06	1.8e-05
CDC Consul	12hrvsCA	Upregulated	GO:0019438	P	aromatic compound biosynthetic process	37	3176	6e-06	1.8e-05
CDC Consul	12hrvsCA	Upregulated	GO:0009755	P	hormone-mediated signaling pathway	17	889	9.9e-06	2.9e-05
CDC Consul	12hrvsCA	Upregulated	GO:0032870	P	cellular response to hormone stimulus	17	932	1.8e-05	5.2e-05
CDC Consul	12hrvsCA	Upregulated	GO:0071495	P	cellular response to endogenous stimulus	17	935	1.9e-05	5.4e-05
CDC Consul	12hrvsCA	Upregulated	GO:0009605	P	response to external stimulus	29	2356	3.1e-05	8.7e-05
CDC Consul	12hrvsCA	Upregulated	GO:0009753	P	response to jasmonic acid	12	539	5.4e-05	0.00015
CDC Consul	12hrvsCA	Upregulated	GO:0007165	P	signal transduction	25	1954	6.7e-05	0.00018
CDC Consul	12hrvsCA	Upregulated	GO:0016070	P	RNA metabolic process	37	3538	6.6e-05	0.00018
CDC Consul	12hrvsCA	Upregulated	GO:0044271	P	cellular nitrogen compound biosynthetic process	37	3557	7.4e-05	0.0002
CDC Consul	12hrvsCA	Upregulated	GO:0071310	P	cellular response to organic substance	20	1390	8.6e-05	0.00022
CDC Consul	12hrvsCA	Upregulated	GO:0070887	P	cellular response to chemical stimulus	21	1534	0.00011	0.00029
CDC Consul	12hrvsCA	Upregulated	GO:0044700	P	single organism signaling	25	2024	0.00012	0.00029
CDC Consul	12hrvsCA	Upregulated	GO:0023052	P	signaling	25	2033	0.00013	0.00031
CDC Consul	12hrvsCA	Upregulated	GO:0097305	P	response to alcohol	14	786	0.00013	0.00032
CDC Consul	12hrvsCA	Upregulated	GO:0009737	P	response to abscisic acid	14	786	0.00013	0.00032
CDC Consul	12hrvsCA	Upregulated	GO:0009751	P	response to salicylic acid	11	511	0.00015	0.00035
CDC Consul	12hrvsCA	Upregulated	GO:0033993	P	response to lipid	16	1003	0.00015	0.00035
CDC Consul	12hrvsCA	Upregulated	GO:0010467	P	gene expression	37	3704	0.00017	0.0004
CDC Consul	12hrvsCA	Upregulated	GO:0014070	P	response to organic cyclic compound	15	912	0.00018	0.0004
CDC Consul	12hrvsCA	Upregulated	GO:0010035	P	response to inorganic substance	20	1500	0.00024	0.00052
CDC Consul	12hrvsCA	Upregulated	GO:0071229	P	cellular response to acid chemical	14	839	0.00026	0.00056
CDC Consul	12hrvsCA	Upregulated	GO:0045087	P	innate immune response	15	1023	0.00059	0.0013
CDC Consul	12hrvsCA	Upregulated	GO:0034645	P	cellular macromolecule biosynthetic process	38	4106	0.00065	0.0014
CDC Consul	12hrvsCA	Upregulated	GO:0006955	P	immune response	15	1031	0.00064	0.0014
CDC Consul	12hrvsCA	Upregulated	GO:0090304	P	nucleic acid metabolic process	37	4055	0.001	0.0021
CDC Consul	12hrvsCA	Upregulated	GO:0009059	P	macromolecule biosynthetic process	38	4219	0.0011	0.0022
CDC Consul	12hrvsCA	Upregulated	GO:0007154	P	cell communication	25	2389	0.0014	0.0027
CDC Consul	12hrvsCA	Upregulated	GO:1901576	P	organic substance biosynthetic process	53	6658	0.0014	0.0029
CDC Consul	12hrvsCA	Upregulated	GO:0051716	P	cellular response to stimulus	30	3168	0.002	0.004
CDC Consul	12hrvsCA	Upregulated	GO:1901701	P	cellular response to oxygen-containing compound	14	1043	0.0021	0.004
CDC Consul	12hrvsCA	Upregulated	GO:0009607	P	response to biotic stimulus	19	1683	0.0024	0.0046
CDC Consul	12hrvsCA	Upregulated	GO:0031347	P	regulation of defense response	10	624	0.0027	0.0051
CDC Consul	12hrvsCA	Upregulated	GO:0009891	P	positive regulation of biosynthetic process	10	630	0.0029	0.0054
CDC Consul	12hrvsCA	Upregulated	GO:0009058	P	biosynthetic process	53	6920	0.0036	0.0066
CDC Consul	12hrvsCA	Upregulated	GO:0080134	P	regulation of response to stress	10	653	0.0037	0.0067
CDC Consul	12hrvsCA	Upregulated	GO:0009617	P	response to bacterium	10	655	0.0038	0.0068
CDC Consul	12hrvsCA	Upregulated	GO:0009893	P	positive regulation of metabolic process	10	663	0.0041	0.0073
CDC Consul	12hrvsCA	Upregulated	GO:0044249	P	cellular biosynthetic process	49	6383	0.0055	0.0096
CDC Consul	12hrvsCA	Upregulated	GO:0006139	P	nucleobase-containing compound metabolic process	39	4811	0.0064	0.011
CDC Consul	12hrvsCA	Upregulated	GO:0098542	P	defense response to other organism	14	1196	0.0068	0.012
CDC Consul	12hrvsCA	Upregulated	GO:0048518	P	positive regulation of biological process	13	1091	0.0079	0.013
CDC Consul	12hrvsCA	Upregulated	GO:0048583	P	regulation of response to stimulus	11	877	0.01	0.017
CDC Consul	12hrvsCA	Upregulated	GO:0043207	P	response to external biotic stimulus	17	1658	0.01	0.017
CDC Consul	12hrvsCA	Upregulated	GO:0051707	P	response to other organism	17	1658	0.01	0.017
CDC Consul	12hrvsCA	Upregulated	GO:1901360	P	organic cyclic compound metabolic process	42	5503	0.013	0.021
CDC Consul	12hrvsCA	Upregulated	GO:0009651	P	response to salt stress	11	944	0.016	0.027
CDC Consul	12hrvsCA	Upregulated	GO:0009416	P	response to light stimulus	14	1352	0.018	0.029
CDC Consul	12hrvsCA	Upregulated	GO:0009266	P	response to temperature stimulus	12	1102	0.02	0.031
CDC Consul	12hrvsCA	Upregulated	GO:0048522	P	positive regulation of cellular process	10	846	0.02	0.031
CDC Consul	12hrvsCA	Upregulated	GO:0044260	P	cellular macromolecule metabolic process	51	7195	0.022	0.034
CDC Consul	12hrvsCA	Upregulated	GO:0046483	P	heterocycle metabolic process	39	5203	0.023	0.035
CDC Consul	12hrvsCA	Upregulated	GO:0006970	P	response to osmotic stress	11	999	0.024	0.036
CDC Consul	12hrvsCA	Upregulated	GO:0009314	P	response to radiation	14	1427	0.027	0.041
CDC Consul	12hrvsCA	Upregulated	GO:0001071	F	nucleic acid binding transcription factor activity	35	1493	2e-13	1.6e-12
CDC Consul	12hrvsCA	Upregulated	GO:0003700	F	transcription factor activity, sequence-specific DNA binding	35	1493	2e-13	1.6e-12
CDC Consul	12hrvsCA	Upregulated	GO:0003677	F	DNA binding	30	1862	9e-08	4.8e-07
CDC Consul	12hrvsCA	Upregulated	GO:0005509	F	calcium ion binding	11	243	1.7e-07	6.7e-07
CDC Consul	12hrvsCA	Upregulated	GO:0003676	F	nucleic acid binding	32	3005	0.00018	0.00057
CDC Consul	12hrvsCA	Upregulated	GO:0043167	F	ion binding	27	2741	0.0021	0.0047
CDC Consul	12hrvsCA	Upregulated	GO:0046872	F	metal ion binding	25	2435	0.0018	0.0047
CDC Consul	12hrvsCA	Upregulated	GO:0005488	F	binding	69	9671	0.0035	0.007
CDC Consul	12hrvsCA	Upregulated	GO:0043169	F	cation binding	25	2592	0.0041	0.0073
CDC Consul	12hrvsCA	Upregulated	GO:0005634	C	nucleus	59	7766	0.0021	0.037
CDC Consul	24hrvsCA	Upregulated	GO:0010200	P	response to chitin	40	441	1.4e-31	2.9e-29
CDC Consul	24hrvsCA	Upregulated	GO:0010243	P	response to organonitrogen compound	40	464	9e-31	8.9e-29
CDC Consul	24hrvsCA	Upregulated	GO:1901698	P	response to nitrogen compound	41	786	1.3e-23	8.5e-22
CDC Consul	24hrvsCA	Upregulated	GO:0009719	P	response to endogenous stimulus	57	1996	1.2e-20	5.7e-19
CDC Consul	24hrvsCA	Upregulated	GO:1901700	P	response to oxygen-containing compound	57	2557	8.4e-16	3.3e-14
CDC Consul	24hrvsCA	Upregulated	GO:0002679	P	respiratory burst involved in defense response	16	154	7.1e-14	1.7e-12
CDC Consul	24hrvsCA	Upregulated	GO:0010033	P	response to organic substance	58	2921	6.5e-14	1.7e-12
CDC Consul	24hrvsCA	Upregulated	GO:0045730	P	respiratory burst	16	154	7.1e-14	1.7e-12
CDC Consul	24hrvsCA	Upregulated	GO:0009612	P	response to mechanical stimulus	13	80	9.7e-14	2.1e-12
CDC Consul	24hrvsCA	Upregulated	GO:0042221	P	response to chemical	67	3968	6e-13	1.2e-11
CDC Consul	24hrvsCA	Upregulated	GO:0043449	P	cellular alkene metabolic process	11	105	6e-10	7.4e-09
CDC Consul	24hrvsCA	Upregulated	GO:0009692	P	ethylene metabolic process	11	105	6e-10	7.4e-09
CDC Consul	24hrvsCA	Upregulated	GO:1900673	P	olefin metabolic process	11	105	6e-10	7.4e-09
CDC Consul	24hrvsCA	Upregulated	GO:1900674	P	olefin biosynthetic process	11	105	6e-10	7.4e-09
CDC Consul	24hrvsCA	Upregulated	GO:0009693	P	ethylene biosynthetic process	11	105	6e-10	7.4e-09
CDC Consul	24hrvsCA	Upregulated	GO:0043450	P	alkene biosynthetic process	11	105	6e-10	7.4e-09
CDC Consul	24hrvsCA	Upregulated	GO:2001141	P	regulation of RNA biosynthetic process	42	2193	1.8e-09	1.8e-08
CDC Consul	24hrvsCA	Upregulated	GO:0002252	P	immune effector process	16	315	1.7e-09	1.8e-08
CDC Consul	24hrvsCA	Upregulated	GO:0006355	P	regulation of transcription, DNA-templated	42	2193	1.8e-09	1.8e-08
CDC Consul	24hrvsCA	Upregulated	GO:1903506	P	regulation of nucleic acid-templated transcription	42	2193	1.8e-09	1.8e-08
CDC Consul	24hrvsCA	Upregulated	GO:0051252	P	regulation of RNA metabolic process	42	2205	2.1e-09	1.9e-08
CDC Consul	24hrvsCA	Upregulated	GO:0050896	P	response to stimulus	85	6902	2.1e-09	1.9e-08
CDC Consul	24hrvsCA	Upregulated	GO:0009873	P	ethylene-activated signaling pathway	12	168	5.6e-09	4.8e-08
CDC Consul	24hrvsCA	Upregulated	GO:0019219	P	regulation of nucleobase-containing compound metabolic process	42	2306	7.9e-09	6.5e-08
CDC Consul	24hrvsCA	Upregulated	GO:0051171	P	regulation of nitrogen compound metabolic process	43	2417	9.8e-09	7.7e-08
CDC Consul	24hrvsCA	Upregulated	GO:0002376	P	immune system process	28	1147	1.2e-08	8.9e-08
CDC Consul	24hrvsCA	Upregulated	GO:0009723	P	response to ethylene	17	418	1.2e-08	8.9e-08
CDC Consul	24hrvsCA	Upregulated	GO:0010556	P	regulation of macromolecule biosynthetic process	42	2353	1.4e-08	9.6e-08
CDC Consul	24hrvsCA	Upregulated	GO:2000112	P	regulation of cellular macromolecule biosynthetic process	42	2353	1.4e-08	9.6e-08
CDC Consul	24hrvsCA	Upregulated	GO:0097659	P	nucleic acid-templated transcription	42	2366	1.6e-08	9.9e-08
CDC Consul	24hrvsCA	Upregulated	GO:0006351	P	transcription, DNA-templated	42	2366	1.6e-08	9.9e-08
CDC Consul	24hrvsCA	Upregulated	GO:0032774	P	RNA biosynthetic process	42	2367	1.7e-08	9.9e-08
CDC Consul	24hrvsCA	Upregulated	GO:0071369	P	cellular response to ethylene stimulus	12	185	1.6e-08	9.9e-08
CDC Consul	24hrvsCA	Upregulated	GO:0035556	P	intracellular signal transduction	22	746	2.2e-08	1.3e-07
CDC Consul	24hrvsCA	Upregulated	GO:0031326	P	regulation of cellular biosynthetic process	42	2391	2.2e-08	1.3e-07
CDC Consul	24hrvsCA	Upregulated	GO:0010468	P	regulation of gene expression	42	2396	2.4e-08	1.3e-07
CDC Consul	24hrvsCA	Upregulated	GO:0009889	P	regulation of biosynthetic process	43	2514	3.1e-08	1.6e-07
CDC Consul	24hrvsCA	Upregulated	GO:0006952	P	defense response	34	1715	4.2e-08	2.1e-07
CDC Consul	24hrvsCA	Upregulated	GO:0031323	P	regulation of cellular metabolic process	45	2736	4.2e-08	2.1e-07
CDC Consul	24hrvsCA	Upregulated	GO:0001101	P	response to acid chemical	32	1584	7.5e-08	3.7e-07
CDC Consul	24hrvsCA	Upregulated	GO:0000160	P	phosphorelay signal transduction system	12	223	1.1e-07	5.2e-07
CDC Consul	24hrvsCA	Upregulated	GO:0009725	P	response to hormone	34	1789	1.1e-07	5.3e-07
CDC Consul	24hrvsCA	Upregulated	GO:0019222	P	regulation of metabolic process	46	2978	1.8e-07	8e-07
CDC Consul	24hrvsCA	Upregulated	GO:0009611	P	response to wounding	16	446	1.7e-07	8e-07
CDC Consul	24hrvsCA	Upregulated	GO:0060255	P	regulation of macromolecule metabolic process	42	2594	2.1e-07	9.3e-07
CDC Consul	24hrvsCA	Upregulated	GO:0080090	P	regulation of primary metabolic process	43	2712	2.6e-07	1.1e-06
CDC Consul	24hrvsCA	Upregulated	GO:0006950	P	response to stress	56	4237	8.7e-07	3.7e-06
CDC Consul	24hrvsCA	Upregulated	GO:0034654	P	nucleobase-containing compound biosynthetic process	42	2774	1.3e-06	5.2e-06
CDC Consul	24hrvsCA	Upregulated	GO:1901362	P	organic cyclic compound biosynthetic process	46	3375	5.9e-06	2.4e-05
CDC Consul	24hrvsCA	Upregulated	GO:0050794	P	regulation of cellular process	57	4642	7.1e-06	2.8e-05
CDC Consul	24hrvsCA	Upregulated	GO:0009605	P	response to external stimulus	36	2356	7.4e-06	2.9e-05
CDC Consul	24hrvsCA	Upregulated	GO:0097305	P	response to alcohol	18	786	1.5e-05	5.4e-05
CDC Consul	24hrvsCA	Upregulated	GO:0009737	P	response to abscisic acid	18	786	1.5e-05	5.4e-05
CDC Consul	24hrvsCA	Upregulated	GO:0018130	P	heterocycle biosynthetic process	42	3082	1.8e-05	6.4e-05
CDC Consul	24hrvsCA	Upregulated	GO:0009755	P	hormone-mediated signaling pathway	19	889	2.1e-05	7.7e-05
CDC Consul	24hrvsCA	Upregulated	GO:0009628	P	response to abiotic stimulus	42	3130	2.5e-05	8.9e-05
CDC Consul	24hrvsCA	Upregulated	GO:0009733	P	response to auxin	13	459	3e-05	0.0001
CDC Consul	24hrvsCA	Upregulated	GO:0033993	P	response to lipid	20	1003	3.4e-05	0.00011
CDC Consul	24hrvsCA	Upregulated	GO:0019438	P	aromatic compound biosynthetic process	42	3176	3.6e-05	0.00012
CDC Consul	24hrvsCA	Upregulated	GO:0009753	P	response to jasmonic acid	14	539	3.7e-05	0.00012
CDC Consul	24hrvsCA	Upregulated	GO:0032870	P	cellular response to hormone stimulus	19	932	4e-05	0.00013
CDC Consul	24hrvsCA	Upregulated	GO:0071495	P	cellular response to endogenous stimulus	19	935	4.2e-05	0.00013
CDC Consul	24hrvsCA	Upregulated	GO:0050789	P	regulation of biological process	60	5298	4.6e-05	0.00014
CDC Consul	24hrvsCA	Upregulated	GO:0009414	P	response to water deprivation	13	488	5.5e-05	0.00017
CDC Consul	24hrvsCA	Upregulated	GO:0009415	P	response to water	13	491	5.9e-05	0.00018
CDC Consul	24hrvsCA	Upregulated	GO:0009642	P	response to light intensity	10	306	8.3e-05	0.00025
CDC Consul	24hrvsCA	Upregulated	GO:0045087	P	innate immune response	19	1023	0.00013	0.00039
CDC Consul	24hrvsCA	Upregulated	GO:0006955	P	immune response	19	1031	0.00015	0.00043
CDC Consul	24hrvsCA	Upregulated	GO:0009751	P	response to salicylic acid	12	511	0.00033	0.00095
CDC Consul	24hrvsCA	Upregulated	GO:0071310	P	cellular response to organic substance	22	1390	0.00036	0.001
CDC Consul	24hrvsCA	Upregulated	GO:0016070	P	RNA metabolic process	42	3538	0.0004	0.0011
CDC Consul	24hrvsCA	Upregulated	GO:0044271	P	cellular nitrogen compound biosynthetic process	42	3557	0.00045	0.0012
CDC Consul	24hrvsCA	Upregulated	GO:1901576	P	organic substance biosynthetic process	67	6658	0.00052	0.0014
CDC Consul	24hrvsCA	Upregulated	GO:0070887	P	cellular response to chemical stimulus	23	1534	0.00056	0.0015
CDC Consul	24hrvsCA	Upregulated	GO:0065007	P	biological regulation	61	5924	0.00061	0.0016
CDC Consul	24hrvsCA	Upregulated	GO:0009814	P	defense response, incompatible interaction	13	635	0.00067	0.0017
CDC Consul	24hrvsCA	Upregulated	GO:0042742	P	defense response to bacterium	11	483	0.00076	0.0019
CDC Consul	24hrvsCA	Upregulated	GO:0009607	P	response to biotic stimulus	24	1683	0.00084	0.0021
CDC Consul	24hrvsCA	Upregulated	GO:0098542	P	defense response to other organism	19	1196	0.0009	0.0022
CDC Consul	24hrvsCA	Upregulated	GO:0010035	P	response to inorganic substance	22	1500	0.00098	0.0024
CDC Consul	24hrvsCA	Upregulated	GO:0010467	P	gene expression	42	3704	0.001	0.0025
CDC Consul	24hrvsCA	Upregulated	GO:0071229	P	cellular response to acid chemical	15	839	0.001	0.0025
CDC Consul	24hrvsCA	Upregulated	GO:0007165	P	signal transduction	26	1954	0.0014	0.0032
CDC Consul	24hrvsCA	Upregulated	GO:0009058	P	biosynthetic process	67	6920	0.0016	0.0038
CDC Consul	24hrvsCA	Upregulated	GO:0006979	P	response to oxidative stress	12	616	0.0016	0.0038
CDC Consul	24hrvsCA	Upregulated	GO:0034645	P	cellular macromolecule biosynthetic process	44	4106	0.0023	0.005
CDC Consul	24hrvsCA	Upregulated	GO:0023052	P	signaling	26	2033	0.0024	0.005
CDC Consul	24hrvsCA	Upregulated	GO:0044700	P	single organism signaling	26	2024	0.0022	0.005
CDC Consul	24hrvsCA	Upregulated	GO:0014070	P	response to organic cyclic compound	15	912	0.0023	0.005
CDC Consul	24hrvsCA	Upregulated	GO:1903508	P	positive regulation of nucleic acid-templated transcription	10	478	0.0024	0.005
CDC Consul	24hrvsCA	Upregulated	GO:0045893	P	positive regulation of transcription, DNA-templated	10	478	0.0024	0.005
CDC Consul	24hrvsCA	Upregulated	GO:0051254	P	positive regulation of RNA metabolic process	10	478	0.0024	0.005
CDC Consul	24hrvsCA	Upregulated	GO:1902680	P	positive regulation of RNA biosynthetic process	10	478	0.0024	0.005
CDC Consul	24hrvsCA	Upregulated	GO:0045088	P	regulation of innate immune response	10	474	0.0023	0.005
CDC Consul	24hrvsCA	Upregulated	GO:0050776	P	regulation of immune response	10	479	0.0024	0.0051
CDC Consul	24hrvsCA	Upregulated	GO:0044249	P	cellular biosynthetic process	62	6383	0.0025	0.0052
CDC Consul	24hrvsCA	Upregulated	GO:0002682	P	regulation of immune system process	10	483	0.0026	0.0053
CDC Consul	24hrvsCA	Upregulated	GO:0009617	P	response to bacterium	12	655	0.0027	0.0053
CDC Consul	24hrvsCA	Upregulated	GO:0045935	P	positive regulation of nucleobase-containing compound metabolic process	10	485	0.0027	0.0053
CDC Consul	24hrvsCA	Upregulated	GO:0043207	P	response to external biotic stimulus	22	1658	0.0034	0.0065
CDC Consul	24hrvsCA	Upregulated	GO:0051707	P	response to other organism	22	1658	0.0034	0.0065
CDC Consul	24hrvsCA	Upregulated	GO:0010557	P	positive regulation of macromolecule biosynthetic process	10	501	0.0033	0.0065
CDC Consul	24hrvsCA	Upregulated	GO:0010628	P	positive regulation of gene expression	10	503	0.0034	0.0066
CDC Consul	24hrvsCA	Upregulated	GO:0031328	P	positive regulation of cellular biosynthetic process	10	507	0.0036	0.0069
CDC Consul	24hrvsCA	Upregulated	GO:0051173	P	positive regulation of nitrogen compound metabolic process	10	510	0.0038	0.0071
CDC Consul	24hrvsCA	Upregulated	GO:0009059	P	macromolecule biosynthetic process	44	4219	0.004	0.0074
CDC Consul	24hrvsCA	Upregulated	GO:0009627	P	systemic acquired resistance	10	522	0.0044	0.0082
CDC Consul	24hrvsCA	Upregulated	GO:0010604	P	positive regulation of macromolecule metabolic process	10	524	0.0046	0.0083
CDC Consul	24hrvsCA	Upregulated	GO:0031325	P	positive regulation of cellular metabolic process	10	532	0.005	0.0091
CDC Consul	24hrvsCA	Upregulated	GO:0031347	P	regulation of defense response	11	624	0.0053	0.0095
CDC Consul	24hrvsCA	Upregulated	GO:0007154	P	cell communication	28	2389	0.0054	0.0095
CDC Consul	24hrvsCA	Upregulated	GO:0009891	P	positive regulation of biosynthetic process	11	630	0.0057	0.0099
CDC Consul	24hrvsCA	Upregulated	GO:0090304	P	nucleic acid metabolic process	42	4055	0.0057	0.0099
CDC Consul	24hrvsCA	Upregulated	GO:0009620	P	response to fungus	11	632	0.0058	0.01
CDC Consul	24hrvsCA	Upregulated	GO:0080134	P	regulation of response to stress	11	653	0.0073	0.013
CDC Consul	24hrvsCA	Upregulated	GO:1901701	P	cellular response to oxygen-containing compound	15	1043	0.0076	0.013
CDC Consul	24hrvsCA	Upregulated	GO:0009893	P	positive regulation of metabolic process	11	663	0.0081	0.014
CDC Consul	24hrvsCA	Upregulated	GO:0009266	P	response to temperature stimulus	15	1102	0.012	0.02
CDC Consul	24hrvsCA	Upregulated	GO:0016053	P	organic acid biosynthetic process	16	1219	0.013	0.022
CDC Consul	24hrvsCA	Upregulated	GO:0072330	P	monocarboxylic acid biosynthetic process	11	717	0.014	0.023
CDC Consul	24hrvsCA	Upregulated	GO:0009416	P	response to light stimulus	17	1352	0.016	0.026
CDC Consul	24hrvsCA	Upregulated	GO:0046394	P	carboxylic acid biosynthetic process	13	954	0.019	0.031
CDC Consul	24hrvsCA	Upregulated	GO:0048583	P	regulation of response to stimulus	12	877	0.023	0.037
CDC Consul	24hrvsCA	Upregulated	GO:0051716	P	cellular response to stimulus	32	3168	0.023	0.037
CDC Consul	24hrvsCA	Upregulated	GO:0048518	P	positive regulation of biological process	14	1091	0.024	0.038
CDC Consul	24hrvsCA	Upregulated	GO:0006139	P	nucleobase-containing compound metabolic process	45	4811	0.024	0.038
CDC Consul	24hrvsCA	Upregulated	GO:0009314	P	response to radiation	17	1427	0.025	0.039
CDC Consul	24hrvsCA	Upregulated	GO:0044802	P	single-organism membrane organization	10	694	0.027	0.042
CDC Consul	24hrvsCA	Upregulated	GO:0009409	P	response to cold	10	700	0.028	0.043
CDC Consul	24hrvsCA	Upregulated	GO:1902582	P	single-organism intracellular transport	11	815	0.032	0.048
CDC Consul	24hrvsCA	Upregulated	GO:1902580	P	single-organism cellular localization	11	819	0.032	0.049
CDC Consul	24hrvsCA	Upregulated	GO:0001071	F	nucleic acid binding transcription factor activity	39	1493	1.1e-12	1.6e-11
CDC Consul	24hrvsCA	Upregulated	GO:0003700	F	transcription factor activity, sequence-specific DNA binding	39	1493	1.1e-12	1.6e-11
CDC Consul	24hrvsCA	Upregulated	GO:0003677	F	DNA binding	33	1862	8.6e-07	8.4e-06
CDC Consul	24hrvsCA	Upregulated	GO:0005509	F	calcium ion binding	10	243	1.3e-05	9.1e-05
CDC Consul	24hrvsCA	Upregulated	GO:0003676	F	nucleic acid binding	35	3005	0.0019	0.011
CDC Consul	RecvsC	Upregulated	GO:0006952	P	defense response	302	1715	1.4e-52	9.8e-50
CDC Consul	RecvsC	Upregulated	GO:1901700	P	response to oxygen-containing compound	362	2557	8.2e-44	2.9e-41
CDC Consul	RecvsC	Upregulated	GO:0010200	P	response to chitin	134	441	2.8e-43	6.5e-41
CDC Consul	RecvsC	Upregulated	GO:0010243	P	response to organonitrogen compound	136	464	1.8e-42	3.1e-40
CDC Consul	RecvsC	Upregulated	GO:1901698	P	response to nitrogen compound	176	786	2.5e-41	3.5e-39
CDC Consul	RecvsC	Upregulated	GO:0002376	P	immune system process	217	1147	4e-41	4.7e-39
CDC Consul	RecvsC	Upregulated	GO:0006950	P	response to stress	492	4237	1.2e-39	1.2e-37
CDC Consul	RecvsC	Upregulated	GO:0042221	P	response to chemical	469	3968	3.5e-39	3e-37
CDC Consul	RecvsC	Upregulated	GO:0009719	P	response to endogenous stimulus	298	1996	4e-39	3.1e-37
CDC Consul	RecvsC	Upregulated	GO:0050896	P	response to stimulus	689	6902	7.6e-39	5.3e-37
CDC Consul	RecvsC	Upregulated	GO:0010033	P	response to organic substance	376	2921	3e-37	1.9e-35
CDC Consul	RecvsC	Upregulated	GO:0045087	P	innate immune response	189	1023	1.8e-34	1e-32
CDC Consul	RecvsC	Upregulated	GO:0006955	P	immune response	189	1031	4.5e-34	2.4e-32
CDC Consul	RecvsC	Upregulated	GO:0009607	P	response to biotic stimulus	254	1683	1.3e-33	6.3e-32
CDC Consul	RecvsC	Upregulated	GO:0009620	P	response to fungus	140	632	2.1e-32	9.5e-31
CDC Consul	RecvsC	Upregulated	GO:0043207	P	response to external biotic stimulus	247	1658	7.2e-32	2.8e-30
CDC Consul	RecvsC	Upregulated	GO:0051707	P	response to other organism	247	1658	7.2e-32	2.8e-30
CDC Consul	RecvsC	Upregulated	GO:0001101	P	response to acid chemical	240	1584	6.6e-32	2.8e-30
CDC Consul	RecvsC	Upregulated	GO:0007154	P	cell communication	308	2389	6.9e-30	2.5e-28
CDC Consul	RecvsC	Upregulated	GO:0050832	P	defense response to fungus	108	434	1.1e-28	3.9e-27
CDC Consul	RecvsC	Upregulated	GO:0009753	P	response to jasmonic acid	121	539	1.6e-28	5.3e-27
CDC Consul	RecvsC	Upregulated	GO:0009605	P	response to external stimulus	299	2356	6.8e-28	2.2e-26
CDC Consul	RecvsC	Upregulated	GO:0009814	P	defense response, incompatible interaction	131	635	8.9e-28	2.7e-26
CDC Consul	RecvsC	Upregulated	GO:0031347	P	regulation of defense response	129	624	2e-27	5.6e-26
CDC Consul	RecvsC	Upregulated	GO:0080134	P	regulation of response to stress	131	653	8.7e-27	2.4e-25
CDC Consul	RecvsC	Upregulated	GO:0034050	P	host programmed cell death induced by symbiont	112	498	1.7e-26	4.2e-25
CDC Consul	RecvsC	Upregulated	GO:0009626	P	plant-type hypersensitive response	112	498	1.7e-26	4.2e-25
CDC Consul	RecvsC	Upregulated	GO:0002679	P	respiratory burst involved in defense response	63	154	2e-26	4.9e-25
CDC Consul	RecvsC	Upregulated	GO:0045730	P	respiratory burst	63	154	2e-26	4.9e-25
CDC Consul	RecvsC	Upregulated	GO:0098542	P	defense response to other organism	186	1196	9.9e-26	2.3e-24
CDC Consul	RecvsC	Upregulated	GO:0009627	P	systemic acquired resistance	113	522	1.5e-25	3.4e-24
CDC Consul	RecvsC	Upregulated	GO:0008219	P	cell death	124	621	3.1e-25	6.8e-24
CDC Consul	RecvsC	Upregulated	GO:0051704	P	multi-organism process	289	2343	4.2e-25	8.9e-24
CDC Consul	RecvsC	Upregulated	GO:0012501	P	programmed cell death	116	555	4.4e-25	9e-24
CDC Consul	RecvsC	Upregulated	GO:0045088	P	regulation of innate immune response	106	474	5.8e-25	1.1e-23
CDC Consul	RecvsC	Upregulated	GO:0050776	P	regulation of immune response	106	479	1.2e-24	2.3e-23
CDC Consul	RecvsC	Upregulated	GO:0002682	P	regulation of immune system process	106	483	2.1e-24	3.9e-23
CDC Consul	RecvsC	Upregulated	GO:0071229	P	cellular response to acid chemical	146	839	2.5e-24	4.5e-23
CDC Consul	RecvsC	Upregulated	GO:0010363	P	regulation of plant-type hypersensitive response	101	448	4.7e-24	8.3e-23
CDC Consul	RecvsC	Upregulated	GO:0051716	P	cellular response to stimulus	353	3168	9e-24	1.6e-22
CDC Consul	RecvsC	Upregulated	GO:0010941	P	regulation of cell death	107	503	1e-23	1.7e-22
CDC Consul	RecvsC	Upregulated	GO:0009611	P	response to wounding	100	446	1.1e-23	1.9e-22
CDC Consul	RecvsC	Upregulated	GO:0006612	P	protein targeting to membrane	101	455	1.3e-23	2.1e-22
CDC Consul	RecvsC	Upregulated	GO:0080135	P	regulation of cellular response to stress	101	459	2.2e-23	3.5e-22
CDC Consul	RecvsC	Upregulated	GO:0009751	P	response to salicylic acid	107	511	3e-23	4.6e-22
CDC Consul	RecvsC	Upregulated	GO:0009725	P	response to hormone	234	1789	4.6e-23	6.9e-22
CDC Consul	RecvsC	Upregulated	GO:0033554	P	cellular response to stress	210	1528	5.7e-23	8.5e-22
CDC Consul	RecvsC	Upregulated	GO:0090150	P	establishment of protein localization to membrane	101	467	6.8e-23	9.6e-22
CDC Consul	RecvsC	Upregulated	GO:0072657	P	protein localization to membrane	101	467	6.8e-23	9.6e-22
CDC Consul	RecvsC	Upregulated	GO:0043067	P	regulation of programmed cell death	103	487	1.1e-22	1.5e-21
CDC Consul	RecvsC	Upregulated	GO:0060548	P	negative regulation of cell death	75	273	2.3e-22	3.2e-21
CDC Consul	RecvsC	Upregulated	GO:0071705	P	nitrogen compound transport	139	824	4.3e-22	5.8e-21
CDC Consul	RecvsC	Upregulated	GO:0048583	P	regulation of response to stimulus	144	877	6.8e-22	8.9e-21
CDC Consul	RecvsC	Upregulated	GO:0043069	P	negative regulation of programmed cell death	72	261	1.3e-21	1.7e-20
CDC Consul	RecvsC	Upregulated	GO:0009723	P	response to ethylene	92	418	2.2e-21	2.7e-20
CDC Consul	RecvsC	Upregulated	GO:0007165	P	signal transduction	243	1954	2.5e-21	3.1e-20
CDC Consul	RecvsC	Upregulated	GO:0006820	P	anion transport	114	620	9.2e-21	1.1e-19
CDC Consul	RecvsC	Upregulated	GO:0070887	P	cellular response to chemical stimulus	202	1534	3.7e-20	4.5e-19
CDC Consul	RecvsC	Upregulated	GO:0006468	P	protein phosphorylation	196	1469	4e-20	4.7e-19
CDC Consul	RecvsC	Upregulated	GO:0044700	P	single organism signaling	244	2024	7.8e-20	9e-19
CDC Consul	RecvsC	Upregulated	GO:0023052	P	signaling	244	2033	1.3e-19	1.5e-18
CDC Consul	RecvsC	Upregulated	GO:0031348	P	negative regulation of defense response	75	313	2e-19	2.2e-18
CDC Consul	RecvsC	Upregulated	GO:0014070	P	response to organic cyclic compound	141	912	2.3e-19	2.5e-18
CDC Consul	RecvsC	Upregulated	GO:0032870	P	cellular response to hormone stimulus	142	932	5.2e-19	5.7e-18
CDC Consul	RecvsC	Upregulated	GO:0009867	P	jasmonic acid mediated signaling pathway	78	345	6.9e-19	7.2e-18
CDC Consul	RecvsC	Upregulated	GO:0071395	P	cellular response to jasmonic acid stimulus	78	345	6.9e-19	7.2e-18
CDC Consul	RecvsC	Upregulated	GO:0071495	P	cellular response to endogenous stimulus	142	935	6.7e-19	7.2e-18
CDC Consul	RecvsC	Upregulated	GO:0009738	P	abscisic acid-activated signaling pathway	77	339	9.3e-19	9.5e-18
CDC Consul	RecvsC	Upregulated	GO:1901701	P	cellular response to oxygen-containing compound	152	1043	1e-18	1e-17
CDC Consul	RecvsC	Upregulated	GO:0071310	P	cellular response to organic substance	184	1390	1.4e-18	1.4e-17
CDC Consul	RecvsC	Upregulated	GO:0009755	P	hormone-mediated signaling pathway	136	889	2.3e-18	2.2e-17
CDC Consul	RecvsC	Upregulated	GO:0097306	P	cellular response to alcohol	77	359	1.5e-17	1.5e-16
CDC Consul	RecvsC	Upregulated	GO:0071215	P	cellular response to abscisic acid stimulus	77	359	1.5e-17	1.5e-16
CDC Consul	RecvsC	Upregulated	GO:0009863	P	salicylic acid mediated signaling pathway	83	410	1.6e-17	1.5e-16
CDC Consul	RecvsC	Upregulated	GO:0071446	P	cellular response to salicylic acid stimulus	83	411	1.8e-17	1.7e-16
CDC Consul	RecvsC	Upregulated	GO:0035556	P	intracellular signal transduction	119	746	2.3e-17	2.1e-16
CDC Consul	RecvsC	Upregulated	GO:0072330	P	monocarboxylic acid biosynthetic process	115	717	5.7e-17	5.1e-16
CDC Consul	RecvsC	Upregulated	GO:0009697	P	salicylic acid biosynthetic process	65	273	6.9e-17	6.1e-16
CDC Consul	RecvsC	Upregulated	GO:0009696	P	salicylic acid metabolic process	67	291	9.7e-17	8.5e-16
CDC Consul	RecvsC	Upregulated	GO:0009737	P	response to abscisic acid	121	786	1.3e-16	1.1e-15
CDC Consul	RecvsC	Upregulated	GO:0097305	P	response to alcohol	121	786	1.3e-16	1.1e-15
CDC Consul	RecvsC	Upregulated	GO:0048585	P	negative regulation of response to stimulus	84	438	1.7e-16	1.4e-15
CDC Consul	RecvsC	Upregulated	GO:0009862	P	systemic acquired resistance, salicylic acid mediated signaling pathway	65	281	2.3e-16	1.9e-15
CDC Consul	RecvsC	Upregulated	GO:0009617	P	response to bacterium	105	655	1.4e-15	1.2e-14
CDC Consul	RecvsC	Upregulated	GO:0016310	P	phosphorylation	211	1822	2e-15	1.6e-14
CDC Consul	RecvsC	Upregulated	GO:0042538	P	hyperosmotic salinity response	54	213	3.2e-15	2.6e-14
CDC Consul	RecvsC	Upregulated	GO:0006865	P	amino acid transport	63	287	5.5e-15	4.4e-14
CDC Consul	RecvsC	Upregulated	GO:0044802	P	single-organism membrane organization	107	694	7.7e-15	6e-14
CDC Consul	RecvsC	Upregulated	GO:0042742	P	defense response to bacterium	84	483	2.2e-14	1.7e-13
CDC Consul	RecvsC	Upregulated	GO:0015711	P	organic anion transport	67	333	2.9e-14	2.2e-13
CDC Consul	RecvsC	Upregulated	GO:0046942	P	carboxylic acid transport	67	333	2.9e-14	2.2e-13
CDC Consul	RecvsC	Upregulated	GO:0002252	P	immune effector process	64	315	7.4e-14	5.6e-13
CDC Consul	RecvsC	Upregulated	GO:0046394	P	carboxylic acid biosynthetic process	129	954	8.2e-14	6.1e-13
CDC Consul	RecvsC	Upregulated	GO:0019748	P	secondary metabolic process	103	689	1.4e-13	1e-12
CDC Consul	RecvsC	Upregulated	GO:0000165	P	MAPK cascade	56	255	1.8e-13	1.3e-12
CDC Consul	RecvsC	Upregulated	GO:0023014	P	signal transduction by protein phosphorylation	56	255	1.8e-13	1.3e-12
CDC Consul	RecvsC	Upregulated	GO:0033993	P	response to lipid	132	1003	2.4e-13	1.7e-12
CDC Consul	RecvsC	Upregulated	GO:0071396	P	cellular response to lipid	80	473	3.4e-13	2.4e-12
CDC Consul	RecvsC	Upregulated	GO:0009404	P	toxin metabolic process	54	244	3.7e-13	2.6e-12
CDC Consul	RecvsC	Upregulated	GO:0010310	P	regulation of hydrogen peroxide metabolic process	48	198	4.5e-13	3.1e-12
CDC Consul	RecvsC	Upregulated	GO:2000377	P	regulation of reactive oxygen species metabolic process	51	223	5.7e-13	3.9e-12
CDC Consul	RecvsC	Upregulated	GO:0034976	P	response to endoplasmic reticulum stress	72	410	1.1e-12	7.5e-12
CDC Consul	RecvsC	Upregulated	GO:0009414	P	response to water deprivation	80	488	1.4e-12	9.5e-12
CDC Consul	RecvsC	Upregulated	GO:0008037	P	cell recognition	27	63	1.7e-12	1.1e-11
CDC Consul	RecvsC	Upregulated	GO:0048544	P	recognition of pollen	27	63	1.7e-12	1.1e-11
CDC Consul	RecvsC	Upregulated	GO:0009415	P	response to water	80	491	1.8e-12	1.2e-11
CDC Consul	RecvsC	Upregulated	GO:0009875	P	pollen-pistil interaction	27	64	2.3e-12	1.5e-11
CDC Consul	RecvsC	Upregulated	GO:0009595	P	detection of biotic stimulus	37	128	2.9e-12	1.9e-11
CDC Consul	RecvsC	Upregulated	GO:0010035	P	response to inorganic substance	171	1500	4.5e-12	2.9e-11
CDC Consul	RecvsC	Upregulated	GO:0071702	P	organic substance transport	212	1997	4.5e-12	2.9e-11
CDC Consul	RecvsC	Upregulated	GO:0009813	P	flavonoid biosynthetic process	53	256	5.6e-12	3.5e-11
CDC Consul	RecvsC	Upregulated	GO:0002831	P	regulation of response to biotic stimulus	37	135	1.1e-11	6.7e-11
CDC Consul	RecvsC	Upregulated	GO:0010167	P	response to nitrate	39	153	1.9e-11	1.2e-10
CDC Consul	RecvsC	Upregulated	GO:0034620	P	cellular response to unfolded protein	45	203	3.2e-11	1.9e-10
CDC Consul	RecvsC	Upregulated	GO:0035967	P	cellular response to topologically incorrect protein	45	203	3.2e-11	1.9e-10
CDC Consul	RecvsC	Upregulated	GO:0006986	P	response to unfolded protein	45	203	3.2e-11	1.9e-10
CDC Consul	RecvsC	Upregulated	GO:0006811	P	ion transport	154	1342	3.8e-11	2.3e-10
CDC Consul	RecvsC	Upregulated	GO:0043900	P	regulation of multi-organism process	38	150	4.1e-11	2.4e-10
CDC Consul	RecvsC	Upregulated	GO:0009694	P	jasmonic acid metabolic process	46	216	6.2e-11	3.6e-10
CDC Consul	RecvsC	Upregulated	GO:0006972	P	hyperosmotic response	60	339	6.5e-11	3.8e-10
CDC Consul	RecvsC	Upregulated	GO:0030968	P	endoplasmic reticulum unfolded protein response	44	200	6.6e-11	3.8e-10
CDC Consul	RecvsC	Upregulated	GO:0009812	P	flavonoid metabolic process	55	296	8.4e-11	4.8e-10
CDC Consul	RecvsC	Upregulated	GO:0009695	P	jasmonic acid biosynthetic process	42	189	1.4e-10	7.7e-10
CDC Consul	RecvsC	Upregulated	GO:0071407	P	cellular response to organic cyclic compound	85	596	1.7e-10	9.5e-10
CDC Consul	RecvsC	Upregulated	GO:0044710	P	single-organism metabolic process	495	5955	2.3e-10	1.3e-09
CDC Consul	RecvsC	Upregulated	GO:1902582	P	single-organism intracellular transport	105	815	2.3e-10	1.3e-09
CDC Consul	RecvsC	Upregulated	GO:0015706	P	nitrate transport	38	161	2.4e-10	1.3e-09
CDC Consul	RecvsC	Upregulated	GO:0009267	P	cellular response to starvation	54	297	2.5e-10	1.4e-09
CDC Consul	RecvsC	Upregulated	GO:0008152	P	metabolic process	887	11898	2.9e-10	1.5e-09
CDC Consul	RecvsC	Upregulated	GO:1902580	P	single-organism cellular localization	105	819	3e-10	1.6e-09
CDC Consul	RecvsC	Upregulated	GO:0015698	P	inorganic anion transport	49	255	3.3e-10	1.8e-09
CDC Consul	RecvsC	Upregulated	GO:0031669	P	cellular response to nutrient levels	56	319	3.7e-10	1.9e-09
CDC Consul	RecvsC	Upregulated	GO:0006810	P	transport	330	3661	3.7e-10	1.9e-09
CDC Consul	RecvsC	Upregulated	GO:0042743	P	hydrogen peroxide metabolic process	61	366	3.7e-10	1.9e-09
CDC Consul	RecvsC	Upregulated	GO:0009646	P	response to absence of light	19	38	4.5e-10	2.3e-09
CDC Consul	RecvsC	Upregulated	GO:0042594	P	response to starvation	54	303	4.7e-10	2.4e-09
CDC Consul	RecvsC	Upregulated	GO:0010583	P	response to cyclopentenone	36	151	5.5e-10	2.8e-09
CDC Consul	RecvsC	Upregulated	GO:0031667	P	response to nutrient levels	57	340	1.2e-09	5.9e-09
CDC Consul	RecvsC	Upregulated	GO:0051179	P	localization	350	3983	1.4e-09	7.1e-09
CDC Consul	RecvsC	Upregulated	GO:0051606	P	detection of stimulus	38	174	1.5e-09	7.7e-09
CDC Consul	RecvsC	Upregulated	GO:0050794	P	regulation of cellular process	397	4642	1.7e-09	8.1e-09
CDC Consul	RecvsC	Upregulated	GO:0051234	P	establishment of localization	333	3755	1.7e-09	8.1e-09
CDC Consul	RecvsC	Upregulated	GO:0090487	P	secondary metabolite catabolic process	44	230	3e-09	1.4e-08
CDC Consul	RecvsC	Upregulated	GO:0009407	P	toxin catabolic process	44	230	3e-09	1.4e-08
CDC Consul	RecvsC	Upregulated	GO:0072593	P	reactive oxygen species metabolic process	63	410	3.3e-09	1.6e-08
CDC Consul	RecvsC	Upregulated	GO:0031668	P	cellular response to extracellular stimulus	57	358	6.1e-09	2.9e-08
CDC Consul	RecvsC	Upregulated	GO:0071369	P	cellular response to ethylene stimulus	38	185	6.6e-09	3.1e-08
CDC Consul	RecvsC	Upregulated	GO:0071496	P	cellular response to external stimulus	57	360	7.3e-09	3.4e-08
CDC Consul	RecvsC	Upregulated	GO:0016053	P	organic acid biosynthetic process	134	1219	9.2e-09	4.3e-08
CDC Consul	RecvsC	Upregulated	GO:0050789	P	regulation of biological process	438	5298	1e-08	4.7e-08
CDC Consul	RecvsC	Upregulated	GO:0043090	P	amino acid import	31	134	1.6e-08	7.2e-08
CDC Consul	RecvsC	Upregulated	GO:0009991	P	response to extracellular stimulus	58	379	1.6e-08	7.2e-08
CDC Consul	RecvsC	Upregulated	GO:0061024	P	membrane organization	107	917	2.1e-08	9.4e-08
CDC Consul	RecvsC	Upregulated	GO:0065007	P	biological regulation	479	5924	2.3e-08	1e-07
CDC Consul	RecvsC	Upregulated	GO:0015849	P	organic acid transport	34	161	2.3e-08	1e-07
CDC Consul	RecvsC	Upregulated	GO:0009625	P	response to insect	15	30	3.1e-08	1.4e-07
CDC Consul	RecvsC	Upregulated	GO:0006979	P	response to oxidative stress	79	616	5e-08	2.2e-07
CDC Consul	RecvsC	Upregulated	GO:0009816	P	defense response to bacterium, incompatible interaction	19	55	5.6e-08	2.4e-07
CDC Consul	RecvsC	Upregulated	GO:0009873	P	ethylene-activated signaling pathway	34	168	5.6e-08	2.4e-07
CDC Consul	RecvsC	Upregulated	GO:0055114	P	oxidation-reduction process	145	1399	6.4e-08	2.8e-07
CDC Consul	RecvsC	Upregulated	GO:0006970	P	response to osmotic stress	112	999	6.5e-08	2.8e-07
CDC Consul	RecvsC	Upregulated	GO:0009692	P	ethylene metabolic process	26	105	7e-08	2.9e-07
CDC Consul	RecvsC	Upregulated	GO:0009693	P	ethylene biosynthetic process	26	105	7e-08	2.9e-07
CDC Consul	RecvsC	Upregulated	GO:0043449	P	cellular alkene metabolic process	26	105	7e-08	2.9e-07
CDC Consul	RecvsC	Upregulated	GO:1900673	P	olefin metabolic process	26	105	7e-08	2.9e-07
CDC Consul	RecvsC	Upregulated	GO:1900674	P	olefin biosynthetic process	26	105	7e-08	2.9e-07
CDC Consul	RecvsC	Upregulated	GO:0043450	P	alkene biosynthetic process	26	105	7e-08	2.9e-07
CDC Consul	RecvsC	Upregulated	GO:0009699	P	phenylpropanoid biosynthetic process	34	171	8.1e-08	3.3e-07
CDC Consul	RecvsC	Upregulated	GO:0044765	P	single-organism transport	172	1752	1e-07	4.2e-07
CDC Consul	RecvsC	Upregulated	GO:0052542	P	defense response by callose deposition	21	71	1e-07	4.2e-07
CDC Consul	RecvsC	Upregulated	GO:0035966	P	response to topologically incorrect protein	56	386	1.4e-07	5.6e-07
CDC Consul	RecvsC	Upregulated	GO:0009651	P	response to salt stress	106	944	1.4e-07	5.6e-07
CDC Consul	RecvsC	Upregulated	GO:0009698	P	phenylpropanoid metabolic process	39	224	2e-07	8.2e-07
CDC Consul	RecvsC	Upregulated	GO:0043562	P	cellular response to nitrogen levels	20	68	2.2e-07	8.9e-07
CDC Consul	RecvsC	Upregulated	GO:0009962	P	regulation of flavonoid biosynthetic process	29	137	2.3e-07	9.1e-07
CDC Consul	RecvsC	Upregulated	GO:1902578	P	single-organism localization	172	1776	2.4e-07	9.3e-07
CDC Consul	RecvsC	Upregulated	GO:0009963	P	positive regulation of flavonoid biosynthetic process	27	125	4.2e-07	1.7e-06
CDC Consul	RecvsC	Upregulated	GO:0006995	P	cellular response to nitrogen starvation	18	58	4.6e-07	1.8e-06
CDC Consul	RecvsC	Upregulated	GO:0002237	P	response to molecule of bacterial origin	23	94	4.7e-07	1.8e-06
CDC Consul	RecvsC	Upregulated	GO:0044550	P	secondary metabolite biosynthetic process	50	341	4.8e-07	1.9e-06
CDC Consul	RecvsC	Upregulated	GO:0052315	P	phytoalexin biosynthetic process	10	14	5.7e-07	2.2e-06
CDC Consul	RecvsC	Upregulated	GO:0052314	P	phytoalexin metabolic process	10	14	5.7e-07	2.2e-06
CDC Consul	RecvsC	Upregulated	GO:0009403	P	toxin biosynthetic process	10	14	5.7e-07	2.2e-06
CDC Consul	RecvsC	Upregulated	GO:0032787	P	monocarboxylic acid metabolic process	159	1635	5.7e-07	2.2e-06
CDC Consul	RecvsC	Upregulated	GO:0044283	P	small molecule biosynthetic process	151	1541	7.5e-07	2.8e-06
CDC Consul	RecvsC	Upregulated	GO:0044699	P	single-organism process	785	10735	9.8e-07	3.7e-06
CDC Consul	RecvsC	Upregulated	GO:0010260	P	organ senescence	25	120	2e-06	7.3e-06
CDC Consul	RecvsC	Upregulated	GO:0080167	P	response to karrikin	28	147	2.3e-06	8.4e-06
CDC Consul	RecvsC	Upregulated	GO:0009733	P	response to auxin	59	459	2.3e-06	8.5e-06
CDC Consul	RecvsC	Upregulated	GO:0009628	P	response to abiotic stimulus	267	3130	2.3e-06	8.5e-06
CDC Consul	RecvsC	Upregulated	GO:0048519	P	negative regulation of biological process	135	1370	2.3e-06	8.5e-06
CDC Consul	RecvsC	Upregulated	GO:0010224	P	response to UV-B	24	113	2.3e-06	8.5e-06
CDC Consul	RecvsC	Upregulated	GO:0009889	P	regulation of biosynthetic process	221	2514	3.3e-06	1.2e-05
CDC Consul	RecvsC	Upregulated	GO:0010286	P	heat acclimation	20	84	3.7e-06	1.3e-05
CDC Consul	RecvsC	Upregulated	GO:0048523	P	negative regulation of cellular process	105	1021	6.3e-06	2.2e-05
CDC Consul	RecvsC	Upregulated	GO:0010106	P	cellular response to iron ion starvation	19	80	6.6e-06	2.3e-05
CDC Consul	RecvsC	Upregulated	GO:0000041	P	transition metal ion transport	31	187	8.4e-06	3e-05
CDC Consul	RecvsC	Upregulated	GO:0001666	P	response to hypoxia	21	98	8.7e-06	3e-05
CDC Consul	RecvsC	Upregulated	GO:0019752	P	carboxylic acid metabolic process	183	2040	8.7e-06	3e-05
CDC Consul	RecvsC	Upregulated	GO:0036293	P	response to decreased oxygen levels	21	100	1.1e-05	3.9e-05
CDC Consul	RecvsC	Upregulated	GO:0070482	P	response to oxygen levels	21	100	1.1e-05	3.9e-05
CDC Consul	RecvsC	Upregulated	GO:0015833	P	peptide transport	25	135	1.2e-05	4.1e-05
CDC Consul	RecvsC	Upregulated	GO:0006857	P	oligopeptide transport	25	135	1.2e-05	4.1e-05
CDC Consul	RecvsC	Upregulated	GO:0042886	P	amide transport	26	144	1.2e-05	4.1e-05
CDC Consul	RecvsC	Upregulated	GO:0006826	P	iron ion transport	20	93	1.4e-05	4.6e-05
CDC Consul	RecvsC	Upregulated	GO:0043436	P	oxoacid metabolic process	189	2138	1.4e-05	4.6e-05
CDC Consul	RecvsC	Upregulated	GO:0000160	P	phosphorelay signal transduction system	34	223	1.5e-05	5.1e-05
CDC Consul	RecvsC	Upregulated	GO:0006464	P	cellular protein modification process	239	2825	1.5e-05	5.1e-05
CDC Consul	RecvsC	Upregulated	GO:0036211	P	protein modification process	239	2825	1.5e-05	5.1e-05
CDC Consul	RecvsC	Upregulated	GO:0006605	P	protein targeting	106	1064	2e-05	6.5e-05
CDC Consul	RecvsC	Upregulated	GO:2001141	P	regulation of RNA biosynthetic process	192	2193	2e-05	6.5e-05
CDC Consul	RecvsC	Upregulated	GO:0006355	P	regulation of transcription, DNA-templated	192	2193	2e-05	6.5e-05
CDC Consul	RecvsC	Upregulated	GO:1903506	P	regulation of nucleic acid-templated transcription	192	2193	2e-05	6.5e-05
CDC Consul	RecvsC	Upregulated	GO:0015748	P	organophosphate ester transport	21	106	2.4e-05	7.9e-05
CDC Consul	RecvsC	Upregulated	GO:0007568	P	aging	29	180	2.6e-05	8.4e-05
CDC Consul	RecvsC	Upregulated	GO:0051252	P	regulation of RNA metabolic process	192	2205	2.7e-05	8.6e-05
CDC Consul	RecvsC	Upregulated	GO:0006796	P	phosphate-containing compound metabolic process	245	2936	2.8e-05	9e-05
CDC Consul	RecvsC	Upregulated	GO:0019222	P	regulation of metabolic process	248	2978	2.8e-05	9e-05
CDC Consul	RecvsC	Upregulated	GO:0006862	P	nucleotide transport	18	83	3.3e-05	0.0001
CDC Consul	RecvsC	Upregulated	GO:0006793	P	phosphorus metabolic process	245	2947	3.6e-05	0.00011
CDC Consul	RecvsC	Upregulated	GO:0042430	P	indole-containing compound metabolic process	21	111	4.4e-05	0.00014
CDC Consul	RecvsC	Upregulated	GO:0033037	P	polysaccharide localization	21	112	5e-05	0.00015
CDC Consul	RecvsC	Upregulated	GO:0052545	P	callose localization	21	112	5e-05	0.00015
CDC Consul	RecvsC	Upregulated	GO:0044763	P	single-organism cellular process	616	8424	7e-05	0.00022
CDC Consul	RecvsC	Upregulated	GO:0010150	P	leaf senescence	17	83	9.9e-05	0.00031
CDC Consul	RecvsC	Upregulated	GO:0015802	P	basic amino acid transport	15	67	0.00011	0.00033
CDC Consul	RecvsC	Upregulated	GO:0009718	P	anthocyanin-containing compound biosynthetic process	15	68	0.00012	0.00038
CDC Consul	RecvsC	Upregulated	GO:0016998	P	cell wall macromolecule catabolic process	10	31	0.00013	0.00039
CDC Consul	RecvsC	Upregulated	GO:0080090	P	regulation of primary metabolic process	223	2712	0.00016	0.00047
CDC Consul	RecvsC	Upregulated	GO:0015696	P	ammonium transport	15	70	0.00016	0.00049
CDC Consul	RecvsC	Upregulated	GO:0032101	P	regulation of response to external stimulus	10	33	0.0002	0.00059
CDC Consul	RecvsC	Upregulated	GO:0019219	P	regulation of nucleobase-containing compound metabolic process	193	2306	0.0002	0.00059
CDC Consul	RecvsC	Upregulated	GO:0042435	P	indole-containing compound biosynthetic process	10	35	0.00029	0.00087
CDC Consul	RecvsC	Upregulated	GO:0031323	P	regulation of cellular metabolic process	222	2736	0.00033	0.00097
CDC Consul	RecvsC	Upregulated	GO:0070727	P	cellular macromolecule localization	114	1261	0.00037	0.0011
CDC Consul	RecvsC	Upregulated	GO:0006082	P	organic acid metabolic process	195	2375	0.00046	0.0013
CDC Consul	RecvsC	Upregulated	GO:0097659	P	nucleic acid-templated transcription	194	2366	0.00051	0.0015
CDC Consul	RecvsC	Upregulated	GO:0006351	P	transcription, DNA-templated	194	2366	0.00051	0.0015
CDC Consul	RecvsC	Upregulated	GO:0032774	P	RNA biosynthetic process	194	2367	0.00052	0.0015
CDC Consul	RecvsC	Upregulated	GO:0034613	P	cellular protein localization	110	1222	0.00053	0.0015
CDC Consul	RecvsC	Upregulated	GO:0009612	P	response to mechanical stimulus	15	80	0.00057	0.0016
CDC Consul	RecvsC	Upregulated	GO:0031326	P	regulation of cellular biosynthetic process	195	2391	0.00063	0.0018
CDC Consul	RecvsC	Upregulated	GO:2000112	P	regulation of cellular macromolecule biosynthetic process	192	2353	0.00068	0.0019
CDC Consul	RecvsC	Upregulated	GO:0010556	P	regulation of macromolecule biosynthetic process	192	2353	0.00068	0.0019
CDC Consul	RecvsC	Upregulated	GO:0006886	P	intracellular protein transport	107	1193	0.00071	0.002
CDC Consul	RecvsC	Upregulated	GO:0006888	P	ER to Golgi vesicle-mediated transport	23	161	0.00077	0.0022
CDC Consul	RecvsC	Upregulated	GO:0044237	P	cellular metabolic process	709	10045	0.00083	0.0023
CDC Consul	RecvsC	Upregulated	GO:0071704	P	organic substance metabolic process	763	10883	0.00085	0.0024
CDC Consul	RecvsC	Upregulated	GO:0009408	P	response to heat	39	341	0.00092	0.0026
CDC Consul	RecvsC	Upregulated	GO:0051171	P	regulation of nitrogen compound metabolic process	195	2417	0.001	0.0028
CDC Consul	RecvsC	Upregulated	GO:0010468	P	regulation of gene expression	193	2396	0.0012	0.0032
CDC Consul	RecvsC	Upregulated	GO:0009805	P	coumarin biosynthetic process	14	78	0.0012	0.0034
CDC Consul	RecvsC	Upregulated	GO:0009804	P	coumarin metabolic process	14	78	0.0012	0.0034
CDC Consul	RecvsC	Upregulated	GO:0009074	P	aromatic amino acid family catabolic process	13	70	0.0014	0.0038
CDC Consul	RecvsC	Upregulated	GO:0046907	P	intracellular transport	116	1341	0.0014	0.0038
CDC Consul	RecvsC	Upregulated	GO:0042436	P	indole-containing compound catabolic process	13	72	0.0017	0.0047
CDC Consul	RecvsC	Upregulated	GO:0035303	P	regulation of dephosphorylation	18	122	0.002	0.0054
CDC Consul	RecvsC	Upregulated	GO:0035304	P	regulation of protein dephosphorylation	18	122	0.002	0.0054
CDC Consul	RecvsC	Upregulated	GO:0009410	P	response to xenobiotic stimulus	14	83	0.0021	0.0056
CDC Consul	RecvsC	Upregulated	GO:0046283	P	anthocyanin-containing compound metabolic process	16	103	0.0022	0.0059
CDC Consul	RecvsC	Upregulated	GO:0009624	P	response to nematode	16	105	0.0026	0.0069
CDC Consul	RecvsC	Upregulated	GO:0009642	P	response to light intensity	34	306	0.0029	0.0076
CDC Consul	RecvsC	Upregulated	GO:0009266	P	response to temperature stimulus	96	1102	0.0029	0.0077
CDC Consul	RecvsC	Upregulated	GO:0006569	P	tryptophan catabolic process	12	68	0.003	0.008
CDC Consul	RecvsC	Upregulated	GO:0046218	P	indolalkylamine catabolic process	12	68	0.003	0.008
CDC Consul	RecvsC	Upregulated	GO:1901565	P	organonitrogen compound catabolic process	37	345	0.0033	0.0087
CDC Consul	RecvsC	Upregulated	GO:0015824	P	proline transport	15	98	0.0034	0.0088
CDC Consul	RecvsC	Upregulated	GO:0009308	P	amine metabolic process	28	242	0.0039	0.01
CDC Consul	RecvsC	Upregulated	GO:0019438	P	aromatic compound biosynthetic process	242	3176	0.0042	0.011
CDC Consul	RecvsC	Upregulated	GO:0044706	P	multi-multicellular organism process	38	363	0.0043	0.011
CDC Consul	RecvsC	Upregulated	GO:0009856	P	pollination	38	363	0.0043	0.011
CDC Consul	RecvsC	Upregulated	GO:0044711	P	single-organism biosynthetic process	257	3401	0.0046	0.012
CDC Consul	RecvsC	Upregulated	GO:0051641	P	cellular localization	128	1565	0.005	0.013
CDC Consul	RecvsC	Upregulated	GO:0009817	P	defense response to fungus, incompatible interaction	10	55	0.0055	0.014
CDC Consul	RecvsC	Upregulated	GO:0015804	P	neutral amino acid transport	15	104	0.0055	0.014
CDC Consul	RecvsC	Upregulated	GO:0015031	P	protein transport	109	1309	0.0058	0.014
CDC Consul	RecvsC	Upregulated	GO:0045184	P	establishment of protein localization	109	1312	0.0061	0.015
CDC Consul	RecvsC	Upregulated	GO:0043269	P	regulation of ion transport	25	216	0.0061	0.015
CDC Consul	RecvsC	Upregulated	GO:0006812	P	cation transport	78	891	0.0062	0.015
CDC Consul	RecvsC	Upregulated	GO:0009987	P	cellular process	854	12497	0.0062	0.015
CDC Consul	RecvsC	Upregulated	GO:0016036	P	cellular response to phosphate starvation	19	149	0.0064	0.016
CDC Consul	RecvsC	Upregulated	GO:0009310	P	amine catabolic process	16	118	0.0071	0.017
CDC Consul	RecvsC	Upregulated	GO:0042402	P	cellular biogenic amine catabolic process	16	118	0.0071	0.017
CDC Consul	RecvsC	Upregulated	GO:0051649	P	establishment of localization in cell	119	1458	0.0071	0.017
CDC Consul	RecvsC	Upregulated	GO:0009850	P	auxin metabolic process	17	129	0.0073	0.018
CDC Consul	RecvsC	Upregulated	GO:0030001	P	metal ion transport	59	645	0.0072	0.018
CDC Consul	RecvsC	Upregulated	GO:0044248	P	cellular catabolic process	128	1590	0.008	0.019
CDC Consul	RecvsC	Upregulated	GO:0044712	P	single-organism catabolic process	104	1257	0.0081	0.02
CDC Consul	RecvsC	Upregulated	GO:0008104	P	protein localization	113	1391	0.0097	0.023
CDC Consul	RecvsC	Upregulated	GO:1901362	P	organic cyclic compound biosynthetic process	251	3375	0.01	0.025
CDC Consul	RecvsC	Upregulated	GO:0033036	P	macromolecule localization	133	1675	0.01	0.025
CDC Consul	RecvsC	Upregulated	GO:0015931	P	nucleobase-containing compound transport	23	204	0.011	0.026
CDC Consul	RecvsC	Upregulated	GO:0034285	P	response to disaccharide	24	218	0.012	0.029
CDC Consul	RecvsC	Upregulated	GO:0009744	P	response to sucrose	24	218	0.012	0.029
CDC Consul	RecvsC	Upregulated	GO:0009064	P	glutamine family amino acid metabolic process	10	64	0.013	0.032
CDC Consul	RecvsC	Upregulated	GO:0048584	P	positive regulation of response to stimulus	13	95	0.014	0.032
CDC Consul	RecvsC	Upregulated	GO:0043412	P	macromolecule modification	242	3267	0.014	0.032
CDC Consul	RecvsC	Upregulated	GO:0018130	P	heterocycle biosynthetic process	229	3082	0.015	0.034
CDC Consul	RecvsC	Upregulated	GO:0009409	P	response to cold	61	700	0.015	0.036
CDC Consul	RecvsC	Upregulated	GO:0060255	P	regulation of macromolecule metabolic process	195	2594	0.016	0.038
CDC Consul	RecvsC	Upregulated	GO:0009684	P	indoleacetic acid biosynthetic process	12	88	0.018	0.041
CDC Consul	RecvsC	Upregulated	GO:0006568	P	tryptophan metabolic process	12	89	0.019	0.043
CDC Consul	RecvsC	Upregulated	GO:0006914	P	autophagy	10	68	0.019	0.043
CDC Consul	RecvsC	Upregulated	GO:0006586	P	indolalkylamine metabolic process	12	89	0.019	0.043
CDC Consul	RecvsC	Upregulated	GO:0042445	P	hormone metabolic process	29	291	0.02	0.045
CDC Consul	RecvsC	Upregulated	GO:0004674	F	protein serine/threonine kinase activity	140	962	3.1e-17	4.4e-15
CDC Consul	RecvsC	Upregulated	GO:0004672	F	protein kinase activity	152	1106	1.1e-16	7.9e-15
CDC Consul	RecvsC	Upregulated	GO:0016301	F	kinase activity	168	1338	4.2e-15	2e-13
CDC Consul	RecvsC	Upregulated	GO:0016491	F	oxidoreductase activity	176	1454	1.8e-14	6.4e-13
CDC Consul	RecvsC	Upregulated	GO:0016773	F	phosphotransferase activity, alcohol group as acceptor	159	1278	5.1e-14	1.4e-12
CDC Consul	RecvsC	Upregulated	GO:0016705	F	oxidoreductase activity, acting on paired donors, with incorporation or reduction of molecular oxygen	72	405	6.6e-13	1.6e-11
CDC Consul	RecvsC	Upregulated	GO:0001071	F	nucleic acid binding transcription factor activity	167	1493	3.3e-11	5.8e-10
CDC Consul	RecvsC	Upregulated	GO:0003700	F	transcription factor activity, sequence-specific DNA binding	167	1493	3.3e-11	5.8e-10
CDC Consul	RecvsC	Upregulated	GO:0003824	F	catalytic activity	663	8401	1.3e-10	2e-09
CDC Consul	RecvsC	Upregulated	GO:0016772	F	transferase activity, transferring phosphorus-containing groups	172	1615	5.2e-10	7.4e-09
CDC Consul	RecvsC	Upregulated	GO:0004675	F	transmembrane receptor protein serine/threonine kinase activity	18	36	1.3e-09	1.7e-08
CDC Consul	RecvsC	Upregulated	GO:0016740	F	transferase activity	296	3268	2.6e-09	3.1e-08
CDC Consul	RecvsC	Upregulated	GO:0099600	F	transmembrane receptor activity	25	90	1.9e-08	2e-07
CDC Consul	RecvsC	Upregulated	GO:0043565	F	sequence-specific DNA binding	59	392	2e-08	2.1e-07
CDC Consul	RecvsC	Upregulated	GO:0004888	F	transmembrane signaling receptor activity	23	77	2.2e-08	2.1e-07
CDC Consul	RecvsC	Upregulated	GO:0019199	F	transmembrane receptor protein kinase activity	18	47	3.5e-08	3.1e-07
CDC Consul	RecvsC	Upregulated	GO:0004713	F	protein tyrosine kinase activity	45	275	1.2e-07	9.5e-07
CDC Consul	RecvsC	Upregulated	GO:0046906	F	tetrapyrrole binding	49	314	1.2e-07	9.5e-07
CDC Consul	RecvsC	Upregulated	GO:0020037	F	heme binding	47	295	1.3e-07	9.5e-07
CDC Consul	RecvsC	Upregulated	GO:0030246	F	carbohydrate binding	33	167	1.4e-07	1e-06
CDC Consul	RecvsC	Upregulated	GO:0038023	F	signaling receptor activity	24	104	6.6e-07	4.5e-06
CDC Consul	RecvsC	Upregulated	GO:0016709	F	oxidoreductase activity, acting on paired donors, with incorporation or reduction of molecular oxygen, NAD(P)H as one donor, and incorporation of one atom of oxygen	23	102	1.6e-06	9.6e-06
CDC Consul	RecvsC	Upregulated	GO:0060089	F	molecular transducer activity	28	144	1.6e-06	9.6e-06
CDC Consul	RecvsC	Upregulated	GO:0004872	F	receptor activity	28	144	1.6e-06	9.6e-06
CDC Consul	RecvsC	Upregulated	GO:0051213	F	dioxygenase activity	31	173	2.1e-06	1.2e-05
CDC Consul	RecvsC	Upregulated	GO:0004497	F	monooxygenase activity	29	157	2.6e-06	1.4e-05
CDC Consul	RecvsC	Upregulated	GO:0009055	F	electron carrier activity	54	406	2.5e-06	1.4e-05
CDC Consul	RecvsC	Upregulated	GO:0097159	F	organic cyclic compound binding	480	6195	3.4e-06	1.7e-05
CDC Consul	RecvsC	Upregulated	GO:1901363	F	heterocyclic compound binding	478	6180	4.3e-06	2.1e-05
CDC Consul	RecvsC	Upregulated	GO:0032559	F	adenyl ribonucleotide binding	201	2264	5.5e-06	2.6e-05
CDC Consul	RecvsC	Upregulated	GO:0030554	F	adenyl nucleotide binding	201	2267	5.9e-06	2.7e-05
CDC Consul	RecvsC	Upregulated	GO:0019825	F	oxygen binding	29	166	6.7e-06	3e-05
CDC Consul	RecvsC	Upregulated	GO:0016706	F	oxidoreductase activity, acting on paired donors, with incorporation or reduction of molecular oxygen, 2-oxoglutarate as one donor, and incorporation of one atom each of oxygen into both donors	25	132	8.5e-06	3.7e-05
CDC Consul	RecvsC	Upregulated	GO:0005509	F	calcium ion binding	36	243	1.5e-05	6.4e-05
CDC Consul	RecvsC	Upregulated	GO:0097367	F	carbohydrate derivative binding	218	2561	2.7e-05	0.00011
CDC Consul	RecvsC	Upregulated	GO:0005506	F	iron ion binding	40	296	3.5e-05	0.00014
CDC Consul	RecvsC	Upregulated	GO:0005524	F	ATP binding	185	2126	4e-05	0.00015
CDC Consul	RecvsC	Upregulated	GO:0004364	F	glutathione transferase activity	12	41	6.1e-05	0.00023
CDC Consul	RecvsC	Upregulated	GO:0031625	F	ubiquitin protein ligase binding	13	52	0.00012	0.00042
CDC Consul	RecvsC	Upregulated	GO:0044389	F	ubiquitin-like protein ligase binding	13	52	0.00012	0.00042
CDC Consul	RecvsC	Upregulated	GO:0032553	F	ribonucleotide binding	209	2522	0.00017	0.00061
CDC Consul	RecvsC	Upregulated	GO:0022857	F	transmembrane transporter activity	106	1147	0.00028	0.00097
CDC Consul	RecvsC	Upregulated	GO:0022891	F	substrate-specific transmembrane transporter activity	91	958	0.00034	0.0011
CDC Consul	RecvsC	Upregulated	GO:0004601	F	peroxidase activity	19	112	0.00034	0.0011
CDC Consul	RecvsC	Upregulated	GO:0005488	F	binding	689	9671	0.00038	0.0012
CDC Consul	RecvsC	Upregulated	GO:0016684	F	oxidoreductase activity, acting on peroxide as acceptor	19	114	0.00042	0.0013
CDC Consul	RecvsC	Upregulated	GO:0017076	F	purine nucleotide binding	204	2502	0.00047	0.0014
CDC Consul	RecvsC	Upregulated	GO:0032555	F	purine ribonucleotide binding	203	2490	0.00049	0.0014
CDC Consul	RecvsC	Upregulated	GO:0032550	F	purine ribonucleoside binding	203	2489	0.00048	0.0014
CDC Consul	RecvsC	Upregulated	GO:0001883	F	purine nucleoside binding	203	2489	0.00048	0.0014
CDC Consul	RecvsC	Upregulated	GO:0001882	F	nucleoside binding	203	2497	0.00056	0.0015
CDC Consul	RecvsC	Upregulated	GO:0015171	F	amino acid transmembrane transporter activity	19	117	0.00055	0.0015
CDC Consul	RecvsC	Upregulated	GO:0032549	F	ribonucleoside binding	203	2497	0.00056	0.0015
CDC Consul	RecvsC	Upregulated	GO:0003677	F	DNA binding	157	1862	0.0006	0.0016
CDC Consul	RecvsC	Upregulated	GO:0015103	F	inorganic anion transmembrane transporter activity	18	112	0.00085	0.0022
CDC Consul	RecvsC	Upregulated	GO:0005342	F	organic acid transmembrane transporter activity	20	136	0.0012	0.003
CDC Consul	RecvsC	Upregulated	GO:0046943	F	carboxylic acid transmembrane transporter activity	20	136	0.0012	0.003
CDC Consul	RecvsC	Upregulated	GO:0004871	F	signal transducer activity	32	277	0.0022	0.0054
CDC Consul	RecvsC	Upregulated	GO:0035639	F	purine ribonucleoside triphosphate binding	187	2352	0.0024	0.0058
CDC Consul	RecvsC	Upregulated	GO:1901265	F	nucleoside phosphate binding	262	3440	0.0029	0.0068
CDC Consul	RecvsC	Upregulated	GO:0000166	F	nucleotide binding	262	3440	0.0029	0.0068
CDC Consul	RecvsC	Upregulated	GO:0016209	F	antioxidant activity	19	141	0.0038	0.0088
CDC Consul	RecvsC	Upregulated	GO:0035251	F	UDP-glucosyltransferase activity	22	174	0.0039	0.0089
CDC Consul	RecvsC	Upregulated	GO:0036094	F	small molecule binding	264	3499	0.0044	0.0098
CDC Consul	RecvsC	Upregulated	GO:0022892	F	substrate-specific transporter activity	94	1104	0.0058	0.013
CDC Consul	RecvsC	Upregulated	GO:0005215	F	transporter activity	117	1437	0.0081	0.018
CDC Consul	RecvsC	Upregulated	GO:0015075	F	ion transmembrane transporter activity	61	676	0.0083	0.018
CDC Consul	RecvsC	Upregulated	GO:0016765	F	transferase activity, transferring alkyl or aryl (other than methyl) groups	14	100	0.009	0.019
CDC Consul	RecvsC	Upregulated	GO:0046527	F	glucosyltransferase activity	22	189	0.0092	0.019
CDC Consul	RecvsC	Upregulated	GO:0050660	F	flavin adenine dinucleotide binding	17	136	0.011	0.023
CDC Consul	RecvsC	Upregulated	GO:0008509	F	anion transmembrane transporter activity	22	195	0.012	0.025
CDC Consul	RecvsC	Upregulated	GO:0048037	F	cofactor binding	42	455	0.018	0.037
CDC Consul	RecvsC	Upregulated	GO:0016798	F	hydrolase activity, acting on glycosyl bonds	42	459	0.021	0.041
CDC Consul	RecvsC	Upregulated	GO:0008194	F	UDP-glycosyltransferase activity	29	293	0.021	0.042
CDC Consul	RecvsC	Upregulated	GO:0016746	F	transferase activity, transferring acyl groups	29	294	0.022	0.043
CDC Consul	RecvsC	Upregulated	GO:0071944	C	cell periphery	377	4217	3e-11	1.1e-09
CDC Consul	RecvsC	Upregulated	GO:0005886	C	plasma membrane	329	3563	2.8e-11	1.1e-09
CDC Consul	RecvsC	Upregulated	GO:0005576	C	extracellular region	192	1968	2.6e-08	6.2e-07
CDC Consul	RecvsC	Upregulated	GO:0016020	C	membrane	444	5822	4.6e-05	0.00084

## Sheet: 3b. Downregulated_Consul
	(b) Summary of functional categories that were significantly enriched within downregulated genes in CDC Consul.
Genotype	DEG Treatment Cluster	Upregulated or Downregulated DEG Cluster	GO Term	Ontology	Description	Number in input lista	Number in BG/Refb	p-value	FDR
CDC Consul	CAvsC	Downregulated	GO:0015979	P	photosynthesis	158	357	7e-36	7.7e-33
CDC Consul	CAvsC	Downregulated	GO:0019684	P	photosynthesis, light reaction	131	277	4.1e-32	2.2e-29
CDC Consul	CAvsC	Downregulated	GO:0019682	P	glyceraldehyde-3-phosphate metabolic process	125	373	4.2e-20	1.5e-17
CDC Consul	CAvsC	Downregulated	GO:0010207	P	photosystem II assembly	73	144	9.2e-20	2.5e-17
CDC Consul	CAvsC	Downregulated	GO:0006081	P	cellular aldehyde metabolic process	141	477	1.6e-18	3.6e-16
CDC Consul	CAvsC	Downregulated	GO:0006091	P	generation of precursor metabolites and energy	160	644	5e-15	9.2e-13
CDC Consul	CAvsC	Downregulated	GO:0006720	P	isoprenoid metabolic process	134	508	2.1e-14	3.3e-12
CDC Consul	CAvsC	Downregulated	GO:0008299	P	isoprenoid biosynthetic process	127	471	2.7e-14	3.7e-12
CDC Consul	CAvsC	Downregulated	GO:0051156	P	glucose 6-phosphate metabolic process	71	190	7.6e-14	8.4e-12
CDC Consul	CAvsC	Downregulated	GO:0006098	P	pentose-phosphate shunt	71	190	7.6e-14	8.4e-12
CDC Consul	CAvsC	Downregulated	GO:0006739	P	NADP metabolic process	71	195	2.1e-13	2.1e-11
CDC Consul	CAvsC	Downregulated	GO:0006364	P	rRNA processing	87	285	1.5e-12	1.4e-10
CDC Consul	CAvsC	Downregulated	GO:0016072	P	rRNA metabolic process	87	286	1.8e-12	1.5e-10
CDC Consul	CAvsC	Downregulated	GO:0009767	P	photosynthetic electron transport chain	38	66	3.2e-12	2.5e-10
CDC Consul	CAvsC	Downregulated	GO:0010218	P	response to far red light	45	95	5.9e-12	4.3e-10
CDC Consul	CAvsC	Downregulated	GO:0019288	P	isopentenyl diphosphate biosynthetic process, methylerythritol 4-phosphate pathway	79	259	1.6e-11	1.1e-09
CDC Consul	CAvsC	Downregulated	GO:0009773	P	photosynthetic electron transport in photosystem I	32	50	2.1e-11	1.3e-09
CDC Consul	CAvsC	Downregulated	GO:0009240	P	isopentenyl diphosphate biosynthetic process	79	261	2.2e-11	1.3e-09
CDC Consul	CAvsC	Downregulated	GO:0046490	P	isopentenyl diphosphate metabolic process	79	261	2.2e-11	1.3e-09
CDC Consul	CAvsC	Downregulated	GO:0051186	P	cofactor metabolic process	197	966	3.5e-11	1.8e-09
CDC Consul	CAvsC	Downregulated	GO:0009657	P	plastid organization	109	428	3.5e-11	1.8e-09
CDC Consul	CAvsC	Downregulated	GO:0010114	P	response to red light	44	101	8.6e-11	4.3e-09
CDC Consul	CAvsC	Downregulated	GO:0034470	P	ncRNA processing	93	350	1.5e-10	7.3e-09
CDC Consul	CAvsC	Downregulated	GO:0008610	P	lipid biosynthetic process	201	1018	2.4e-10	1.1e-08
CDC Consul	CAvsC	Downregulated	GO:0009069	P	serine family amino acid metabolic process	77	271	4.6e-10	2e-08
CDC Consul	CAvsC	Downregulated	GO:0019344	P	cysteine biosynthetic process	62	195	6.4e-10	2.7e-08
CDC Consul	CAvsC	Downregulated	GO:0006534	P	cysteine metabolic process	62	196	7.5e-10	3.1e-08
CDC Consul	CAvsC	Downregulated	GO:0009070	P	serine family amino acid biosynthetic process	63	202	8.8e-10	3.4e-08
CDC Consul	CAvsC	Downregulated	GO:0022900	P	electron transport chain	40	96	1.7e-09	6.4e-08
CDC Consul	CAvsC	Downregulated	GO:0015995	P	chlorophyll biosynthetic process	51	151	4e-09	1.4e-07
CDC Consul	CAvsC	Downregulated	GO:0006779	P	porphyrin-containing compound biosynthetic process	56	179	6.8e-09	2.4e-07
CDC Consul	CAvsC	Downregulated	GO:0034660	P	ncRNA metabolic process	107	466	7.2e-09	2.4e-07
CDC Consul	CAvsC	Downregulated	GO:0006732	P	coenzyme metabolic process	146	708	7.2e-09	2.4e-07
CDC Consul	CAvsC	Downregulated	GO:0046148	P	pigment biosynthetic process	81	318	1.1e-08	3.6e-07
CDC Consul	CAvsC	Downregulated	GO:0042440	P	pigment metabolic process	96	405	1.1e-08	3.6e-07
CDC Consul	CAvsC	Downregulated	GO:0033014	P	tetrapyrrole biosynthetic process	56	183	1.3e-08	3.8e-07
CDC Consul	CAvsC	Downregulated	GO:0008654	P	phospholipid biosynthetic process	96	406	1.3e-08	3.8e-07
CDC Consul	CAvsC	Downregulated	GO:0010374	P	stomatal complex development	60	204	1.3e-08	3.8e-07
CDC Consul	CAvsC	Downregulated	GO:0015994	P	chlorophyll metabolic process	65	231	1.4e-08	3.9e-07
CDC Consul	CAvsC	Downregulated	GO:0051188	P	cofactor biosynthetic process	95	402	1.5e-08	4.2e-07
CDC Consul	CAvsC	Downregulated	GO:0010103	P	stomatal complex morphogenesis	46	135	1.8e-08	4.8e-07
CDC Consul	CAvsC	Downregulated	GO:0006778	P	porphyrin-containing compound metabolic process	70	264	3e-08	7.7e-07
CDC Consul	CAvsC	Downregulated	GO:0010389	P	regulation of G2/M transition of mitotic cell cycle	33	78	3.3e-08	8.1e-07
CDC Consul	CAvsC	Downregulated	GO:1902749	P	regulation of cell cycle G2/M phase transition	33	78	3.3e-08	8.1e-07
CDC Consul	CAvsC	Downregulated	GO:0033013	P	tetrapyrrole metabolic process	70	265	3.3e-08	8.1e-07
CDC Consul	CAvsC	Downregulated	GO:0000086	P	G2/M transition of mitotic cell cycle	33	79	4.2e-08	9.7e-07
CDC Consul	CAvsC	Downregulated	GO:0044839	P	cell cycle G2/M phase transition	33	79	4.2e-08	9.7e-07
CDC Consul	CAvsC	Downregulated	GO:0009637	P	response to blue light	48	152	6.2e-08	1.4e-06
CDC Consul	CAvsC	Downregulated	GO:0044085	P	cellular component biogenesis	288	1712	6.3e-08	1.4e-06
CDC Consul	CAvsC	Downregulated	GO:0010027	P	thylakoid membrane organization	61	221	6.9e-08	1.5e-06
CDC Consul	CAvsC	Downregulated	GO:0009668	P	plastid membrane organization	61	221	6.9e-08	1.5e-06
CDC Consul	CAvsC	Downregulated	GO:1901990	P	regulation of mitotic cell cycle phase transition	35	91	8.4e-08	1.7e-06
CDC Consul	CAvsC	Downregulated	GO:1901987	P	regulation of cell cycle phase transition	35	91	8.4e-08	1.7e-06
CDC Consul	CAvsC	Downregulated	GO:0022607	P	cellular component assembly	192	1049	9e-08	1.8e-06
CDC Consul	CAvsC	Downregulated	GO:0006461	P	protein complex assembly	146	750	1.6e-07	3.1e-06
CDC Consul	CAvsC	Downregulated	GO:0044770	P	cell cycle phase transition	35	94	1.6e-07	3.1e-06
CDC Consul	CAvsC	Downregulated	GO:0044772	P	mitotic cell cycle phase transition	35	94	1.6e-07	3.1e-06
CDC Consul	CAvsC	Downregulated	GO:0006629	P	lipid metabolic process	280	1677	1.7e-07	3.3e-06
CDC Consul	CAvsC	Downregulated	GO:0070271	P	protein complex biogenesis	146	752	1.8e-07	3.3e-06
CDC Consul	CAvsC	Downregulated	GO:0006733	P	oxidoreduction coenzyme metabolic process	114	547	2e-07	3.7e-06
CDC Consul	CAvsC	Downregulated	GO:0044711	P	single-organism biosynthetic process	512	3401	2.3e-07	4.1e-06
CDC Consul	CAvsC	Downregulated	GO:0034622	P	cellular macromolecular complex assembly	145	749	2.3e-07	4.1e-06
CDC Consul	CAvsC	Downregulated	GO:0022613	P	ribonucleoprotein complex biogenesis	92	413	2.6e-07	4.5e-06
CDC Consul	CAvsC	Downregulated	GO:0065003	P	macromolecular complex assembly	149	779	2.9e-07	4.9e-06
CDC Consul	CAvsC	Downregulated	GO:0071822	P	protein complex subunit organization	148	773	3e-07	5.1e-06
CDC Consul	CAvsC	Downregulated	GO:0006644	P	phospholipid metabolic process	106	502	3.1e-07	5.2e-06
CDC Consul	CAvsC	Downregulated	GO:0042254	P	ribosome biogenesis	90	404	3.5e-07	5.7e-06
CDC Consul	CAvsC	Downregulated	GO:0016114	P	terpenoid biosynthetic process	65	260	5.4e-07	8.7e-06
CDC Consul	CAvsC	Downregulated	GO:0006721	P	terpenoid metabolic process	72	301	5.6e-07	8.9e-06
CDC Consul	CAvsC	Downregulated	GO:0070838	P	divalent metal ion transport	65	263	7.5e-07	1.2e-05
CDC Consul	CAvsC	Downregulated	GO:0009765	P	photosynthesis, light harvesting	19	33	8.2e-07	1.3e-05
CDC Consul	CAvsC	Downregulated	GO:0072511	P	divalent inorganic cation transport	65	264	8.4e-07	1.3e-05
CDC Consul	CAvsC	Downregulated	GO:0006636	P	unsaturated fatty acid biosynthetic process	32	89	9.9e-07	1.5e-05
CDC Consul	CAvsC	Downregulated	GO:0033559	P	unsaturated fatty acid metabolic process	32	89	9.9e-07	1.5e-05
CDC Consul	CAvsC	Downregulated	GO:0051174	P	regulation of phosphorus metabolic process	56	215	1.1e-06	1.6e-05
CDC Consul	CAvsC	Downregulated	GO:0019220	P	regulation of phosphate metabolic process	56	215	1.1e-06	1.6e-05
CDC Consul	CAvsC	Downregulated	GO:0035303	P	regulation of dephosphorylation	38	122	1.9e-06	2.6e-05
CDC Consul	CAvsC	Downregulated	GO:0035304	P	regulation of protein dephosphorylation	38	122	1.9e-06	2.6e-05
CDC Consul	CAvsC	Downregulated	GO:0016556	P	mRNA modification	37	117	1.9e-06	2.6e-05
CDC Consul	CAvsC	Downregulated	GO:0005976	P	polysaccharide metabolic process	156	856	1.8e-06	2.6e-05
CDC Consul	CAvsC	Downregulated	GO:0005982	P	starch metabolic process	60	243	2e-06	2.7e-05
CDC Consul	CAvsC	Downregulated	GO:0031399	P	regulation of protein modification process	57	226	2.1e-06	2.8e-05
CDC Consul	CAvsC	Downregulated	GO:0010016	P	shoot system morphogenesis	104	515	2.4e-06	3.1e-05
CDC Consul	CAvsC	Downregulated	GO:0007017	P	microtubule-based process	79	360	2.9e-06	3.7e-05
CDC Consul	CAvsC	Downregulated	GO:0044710	P	single-organism metabolic process	827	5955	3.4e-06	4.4e-05
CDC Consul	CAvsC	Downregulated	GO:1901605	P	alpha-amino acid metabolic process	107	544	4.7e-06	6e-05
CDC Consul	CAvsC	Downregulated	GO:0007346	P	regulation of mitotic cell cycle	38	128	4.8e-06	6e-05
CDC Consul	CAvsC	Downregulated	GO:0005984	P	disaccharide metabolic process	54	217	5.3e-06	6.6e-05
CDC Consul	CAvsC	Downregulated	GO:0019252	P	starch biosynthetic process	49	189	5.6e-06	6.9e-05
CDC Consul	CAvsC	Downregulated	GO:1903047	P	mitotic cell cycle process	73	332	6.3e-06	7.7e-05
CDC Consul	CAvsC	Downregulated	GO:0043623	P	cellular protein complex assembly	124	667	9.3e-06	0.00011
CDC Consul	CAvsC	Downregulated	GO:1901607	P	alpha-amino acid biosynthetic process	83	399	9.4e-06	0.00011
CDC Consul	CAvsC	Downregulated	GO:0016108	P	tetraterpenoid metabolic process	37	128	1e-05	0.00012
CDC Consul	CAvsC	Downregulated	GO:0016116	P	carotenoid metabolic process	37	128	1e-05	0.00012
CDC Consul	CAvsC	Downregulated	GO:0044699	P	single-organism process	1407	10735	1e-05	0.00012
CDC Consul	CAvsC	Downregulated	GO:0016109	P	tetraterpenoid biosynthetic process	36	124	1.3e-05	0.00014
CDC Consul	CAvsC	Downregulated	GO:0016117	P	carotenoid biosynthetic process	36	124	1.3e-05	0.00014
CDC Consul	CAvsC	Downregulated	GO:0006090	P	pyruvate metabolic process	104	543	1.7e-05	0.00019
CDC Consul	CAvsC	Downregulated	GO:0000278	P	mitotic cell cycle	80	388	1.8e-05	0.0002
CDC Consul	CAvsC	Downregulated	GO:0043933	P	macromolecular complex subunit organization	219	1345	1.8e-05	0.0002
CDC Consul	CAvsC	Downregulated	GO:0046496	P	nicotinamide nucleotide metabolic process	93	475	2.2e-05	0.00024
CDC Consul	CAvsC	Downregulated	GO:0009617	P	response to bacterium	120	655	2.3e-05	0.00025
CDC Consul	CAvsC	Downregulated	GO:0048827	P	phyllome development	159	924	2.3e-05	0.00025
CDC Consul	CAvsC	Downregulated	GO:0042742	P	defense response to bacterium	94	483	2.5e-05	0.00026
CDC Consul	CAvsC	Downregulated	GO:0009886	P	post-embryonic morphogenesis	97	503	2.5e-05	0.00026
CDC Consul	CAvsC	Downregulated	GO:0019362	P	pyridine nucleotide metabolic process	93	477	2.6e-05	0.00027
CDC Consul	CAvsC	Downregulated	GO:0009311	P	oligosaccharide metabolic process	58	256	2.6e-05	0.00027
CDC Consul	CAvsC	Downregulated	GO:0055114	P	oxidation-reduction process	225	1399	2.8e-05	0.00028
CDC Consul	CAvsC	Downregulated	GO:0016053	P	organic acid biosynthetic process	200	1219	2.8e-05	0.00028
CDC Consul	CAvsC	Downregulated	GO:0006073	P	cellular glucan metabolic process	101	532	3e-05	0.00029
CDC Consul	CAvsC	Downregulated	GO:0019725	P	cellular homeostasis	72	344	3e-05	0.00029
CDC Consul	CAvsC	Downregulated	GO:0044042	P	glucan metabolic process	101	532	3e-05	0.00029
CDC Consul	CAvsC	Downregulated	GO:0090558	P	plant epidermis development	125	695	3.2e-05	0.00031
CDC Consul	CAvsC	Downregulated	GO:0061024	P	membrane organization	157	917	3.3e-05	0.00032
CDC Consul	CAvsC	Downregulated	GO:0051322	P	anaphase	33	115	3.4e-05	0.00033
CDC Consul	CAvsC	Downregulated	GO:0072524	P	pyridine-containing compound metabolic process	93	482	3.6e-05	0.00034
CDC Consul	CAvsC	Downregulated	GO:0048367	P	shoot system development	238	1502	3.8e-05	0.00036
CDC Consul	CAvsC	Downregulated	GO:0010817	P	regulation of hormone levels	89	457	4e-05	0.00037
CDC Consul	CAvsC	Downregulated	GO:0010155	P	regulation of proton transport	29	96	4.7e-05	0.00043
CDC Consul	CAvsC	Downregulated	GO:0008283	P	cell proliferation	63	294	5.1e-05	0.00046
CDC Consul	CAvsC	Downregulated	GO:0044255	P	cellular lipid metabolic process	217	1360	5.9e-05	0.00053
CDC Consul	CAvsC	Downregulated	GO:0051656	P	establishment of organelle localization	35	131	6.9e-05	0.00062
CDC Consul	CAvsC	Downregulated	GO:0006633	P	fatty acid biosynthetic process	49	213	7.8e-05	0.00068
CDC Consul	CAvsC	Downregulated	GO:0000911	P	cytokinesis by cell plate formation	50	219	7.8e-05	0.00068
CDC Consul	CAvsC	Downregulated	GO:0065007	P	biological regulation	805	5924	8e-05	0.0007
CDC Consul	CAvsC	Downregulated	GO:0000023	P	maltose metabolic process	40	163	0.00011	0.00093
CDC Consul	CAvsC	Downregulated	GO:0000226	P	microtubule cytoskeleton organization	59	278	0.00011	0.00093
CDC Consul	CAvsC	Downregulated	GO:0043085	P	positive regulation of catalytic activity	34	129	0.00011	0.00093
CDC Consul	CAvsC	Downregulated	GO:0006275	P	regulation of DNA replication	37	146	0.00011	0.00093
CDC Consul	CAvsC	Downregulated	GO:0051640	P	organelle localization	42	175	0.00011	0.00094
CDC Consul	CAvsC	Downregulated	GO:1902410	P	mitotic cytokinetic process	50	224	0.00012	0.001
CDC Consul	CAvsC	Downregulated	GO:0010324	P	membrane invagination	50	224	0.00012	0.001
CDC Consul	CAvsC	Downregulated	GO:0032506	P	cytokinetic process	50	224	0.00012	0.001
CDC Consul	CAvsC	Downregulated	GO:0055082	P	cellular chemical homeostasis	48	212	0.00013	0.001
CDC Consul	CAvsC	Downregulated	GO:0000281	P	mitotic cytokinesis	52	237	0.00013	0.0011
CDC Consul	CAvsC	Downregulated	GO:0044093	P	positive regulation of molecular function	34	131	0.00014	0.0011
CDC Consul	CAvsC	Downregulated	GO:0050790	P	regulation of catalytic activity	65	319	0.00014	0.0011
CDC Consul	CAvsC	Downregulated	GO:0044264	P	cellular polysaccharide metabolic process	129	752	0.00015	0.0012
CDC Consul	CAvsC	Downregulated	GO:0099402	P	plant organ development	243	1578	0.00016	0.0012
CDC Consul	CAvsC	Downregulated	GO:0044262	P	cellular carbohydrate metabolic process	148	887	0.00016	0.0012
CDC Consul	CAvsC	Downregulated	GO:0051667	P	establishment of plastid localization	32	122	0.00018	0.0014
CDC Consul	CAvsC	Downregulated	GO:0051644	P	plastid localization	32	122	0.00018	0.0014
CDC Consul	CAvsC	Downregulated	GO:0019750	P	chloroplast localization	32	122	0.00018	0.0014
CDC Consul	CAvsC	Downregulated	GO:0009902	P	chloroplast relocation	32	122	0.00018	0.0014
CDC Consul	CAvsC	Downregulated	GO:0042445	P	hormone metabolic process	60	291	0.00019	0.0014
CDC Consul	CAvsC	Downregulated	GO:0061640	P	cytoskeleton-dependent cytokinesis	52	243	0.00023	0.0017
CDC Consul	CAvsC	Downregulated	GO:0006546	P	glycine catabolic process	22	70	0.00023	0.0017
CDC Consul	CAvsC	Downregulated	GO:0009071	P	serine family amino acid catabolic process	22	70	0.00023	0.0017
CDC Consul	CAvsC	Downregulated	GO:0000271	P	polysaccharide biosynthetic process	116	671	0.00025	0.0018
CDC Consul	CAvsC	Downregulated	GO:0006873	P	cellular ion homeostasis	45	202	0.00027	0.002
CDC Consul	CAvsC	Downregulated	GO:0042446	P	hormone biosynthetic process	51	239	0.00027	0.002
CDC Consul	CAvsC	Downregulated	GO:0030003	P	cellular cation homeostasis	44	196	0.00028	0.002
CDC Consul	CAvsC	Downregulated	GO:0000910	P	cytokinesis	55	265	0.00029	0.0021
CDC Consul	CAvsC	Downregulated	GO:0009653	P	anatomical structure morphogenesis	279	1871	0.00033	0.0023
CDC Consul	CAvsC	Downregulated	GO:0061647	P	histone H3-K9 modification	44	198	0.00033	0.0023
CDC Consul	CAvsC	Downregulated	GO:0051567	P	histone H3-K9 methylation	44	198	0.00033	0.0023
CDC Consul	CAvsC	Downregulated	GO:0007018	P	microtubule-based movement	24	83	0.00035	0.0024
CDC Consul	CAvsC	Downregulated	GO:0006544	P	glycine metabolic process	23	78	0.00036	0.0025
CDC Consul	CAvsC	Downregulated	GO:0065009	P	regulation of molecular function	71	373	0.0004	0.0028
CDC Consul	CAvsC	Downregulated	GO:0016572	P	histone phosphorylation	25	90	0.00044	0.003
CDC Consul	CAvsC	Downregulated	GO:0015992	P	proton transport	35	147	0.00045	0.003
CDC Consul	CAvsC	Downregulated	GO:0006818	P	hydrogen transport	35	147	0.00045	0.003
CDC Consul	CAvsC	Downregulated	GO:0006812	P	cation transport	145	891	0.00048	0.0032
CDC Consul	CAvsC	Downregulated	GO:0006694	P	steroid biosynthetic process	43	197	0.00053	0.0035
CDC Consul	CAvsC	Downregulated	GO:0034637	P	cellular carbohydrate biosynthetic process	106	617	0.00054	0.0036
CDC Consul	CAvsC	Downregulated	GO:0051726	P	regulation of cell cycle	62	319	0.00057	0.0038
CDC Consul	CAvsC	Downregulated	GO:0048446	P	petal morphogenesis	22	76	0.00059	0.0039
CDC Consul	CAvsC	Downregulated	GO:0019637	P	organophosphate metabolic process	214	1403	0.0006	0.0039
CDC Consul	CAvsC	Downregulated	GO:0016051	P	carbohydrate biosynthetic process	158	991	0.00061	0.0039
CDC Consul	CAvsC	Downregulated	GO:0044763	P	single-organism cellular process	1099	8424	0.00063	0.004
CDC Consul	CAvsC	Downregulated	GO:0009965	P	leaf morphogenesis	53	262	0.00063	0.004
CDC Consul	CAvsC	Downregulated	GO:0006334	P	nucleosome assembly	19	61	0.00066	0.0042
CDC Consul	CAvsC	Downregulated	GO:0034728	P	nucleosome organization	19	61	0.00066	0.0042
CDC Consul	CAvsC	Downregulated	GO:0044283	P	small molecule biosynthetic process	232	1541	0.00067	0.0042
CDC Consul	CAvsC	Downregulated	GO:0090626	P	plant epidermis morphogenesis	63	328	0.00067	0.0042
CDC Consul	CAvsC	Downregulated	GO:0016128	P	phytosteroid metabolic process	27	105	0.00073	0.0045
CDC Consul	CAvsC	Downregulated	GO:0006811	P	ion transport	205	1342	0.00073	0.0045
CDC Consul	CAvsC	Downregulated	GO:0048438	P	floral whorl development	91	519	0.00074	0.0046
CDC Consul	CAvsC	Downregulated	GO:0071370	P	cellular response to gibberellin stimulus	25	94	0.00075	0.0046
CDC Consul	CAvsC	Downregulated	GO:1901615	P	organic hydroxy compound metabolic process	71	383	0.00076	0.0046
CDC Consul	CAvsC	Downregulated	GO:0048437	P	floral organ development	105	617	0.00076	0.0046
CDC Consul	CAvsC	Downregulated	GO:0009250	P	glucan biosynthetic process	66	350	0.00078	0.0047
CDC Consul	CAvsC	Downregulated	GO:0006323	P	DNA packaging	22	78	0.00079	0.0047
CDC Consul	CAvsC	Downregulated	GO:0035266	P	meristem growth	48	233	0.00079	0.0047
CDC Consul	CAvsC	Downregulated	GO:1901617	P	organic hydroxy compound biosynthetic process	59	305	0.00084	0.005
CDC Consul	CAvsC	Downregulated	GO:0009888	P	tissue development	212	1404	0.00099	0.0059
CDC Consul	CAvsC	Downregulated	GO:0031497	P	chromatin assembly	20	69	0.001	0.006
CDC Consul	CAvsC	Downregulated	GO:0009740	P	gibberellic acid mediated signaling pathway	24	91	0.001	0.006
CDC Consul	CAvsC	Downregulated	GO:0010476	P	gibberellin mediated signaling pathway	24	91	0.001	0.006
CDC Consul	CAvsC	Downregulated	GO:0065004	P	protein-DNA complex assembly	19	64	0.0011	0.0061
CDC Consul	CAvsC	Downregulated	GO:0071824	P	protein-DNA complex subunit organization	19	64	0.0011	0.0061
CDC Consul	CAvsC	Downregulated	GO:0032268	P	regulation of cellular protein metabolic process	79	443	0.0011	0.0061
CDC Consul	CAvsC	Downregulated	GO:1904029	P	regulation of cyclin-dependent protein kinase activity	18	59	0.0011	0.0062
CDC Consul	CAvsC	Downregulated	GO:0000079	P	regulation of cyclin-dependent protein serine/threonine kinase activity	18	59	0.0011	0.0062
CDC Consul	CAvsC	Downregulated	GO:0051225	P	spindle assembly	16	49	0.0011	0.0064
CDC Consul	CAvsC	Downregulated	GO:0008202	P	steroid metabolic process	45	219	0.0012	0.0066
CDC Consul	CAvsC	Downregulated	GO:0016129	P	phytosteroid biosynthetic process	26	104	0.0013	0.007
CDC Consul	CAvsC	Downregulated	GO:0016131	P	brassinosteroid metabolic process	26	104	0.0013	0.007
CDC Consul	CAvsC	Downregulated	GO:0010564	P	regulation of cell cycle process	37	170	0.0013	0.0072
CDC Consul	CAvsC	Downregulated	GO:0007051	P	spindle organization	16	50	0.0014	0.0074
CDC Consul	CAvsC	Downregulated	GO:0009310	P	amine catabolic process	28	118	0.0017	0.0089
CDC Consul	CAvsC	Downregulated	GO:0042402	P	cellular biogenic amine catabolic process	28	118	0.0017	0.0089
CDC Consul	CAvsC	Downregulated	GO:0006790	P	sulfur compound metabolic process	82	472	0.0016	0.0089
CDC Consul	CAvsC	Downregulated	GO:1901606	P	alpha-amino acid catabolic process	35	161	0.0018	0.0095
CDC Consul	CAvsC	Downregulated	GO:0007623	P	circadian rhythm	33	149	0.0018	0.0096
CDC Consul	CAvsC	Downregulated	GO:0048511	P	rhythmic process	33	149	0.0018	0.0096
CDC Consul	CAvsC	Downregulated	GO:0010075	P	regulation of meristem growth	44	219	0.0019	0.01
CDC Consul	CAvsC	Downregulated	GO:0051049	P	regulation of transport	48	245	0.0019	0.01
CDC Consul	CAvsC	Downregulated	GO:1901565	P	organonitrogen compound catabolic process	63	345	0.002	0.01
CDC Consul	CAvsC	Downregulated	GO:0019216	P	regulation of lipid metabolic process	17	58	0.0021	0.011
CDC Consul	CAvsC	Downregulated	GO:0009887	P	organ morphogenesis	96	576	0.0022	0.011
CDC Consul	CAvsC	Downregulated	GO:0048451	P	petal formation	19	69	0.0022	0.011
CDC Consul	CAvsC	Downregulated	GO:0048453	P	sepal formation	19	69	0.0022	0.011
CDC Consul	CAvsC	Downregulated	GO:0016132	P	brassinosteroid biosynthetic process	25	103	0.0022	0.011
CDC Consul	CAvsC	Downregulated	GO:0048447	P	sepal morphogenesis	19	69	0.0022	0.011
CDC Consul	CAvsC	Downregulated	GO:0006470	P	protein dephosphorylation	44	221	0.0022	0.011
CDC Consul	CAvsC	Downregulated	GO:0006949	P	syncytium formation	10	24	0.0023	0.012
CDC Consul	CAvsC	Downregulated	GO:0048638	P	regulation of developmental growth	58	314	0.0023	0.012
CDC Consul	CAvsC	Downregulated	GO:0044281	P	small molecule metabolic process	450	3276	0.0024	0.012
CDC Consul	CAvsC	Downregulated	GO:0055080	P	cation homeostasis	48	250	0.0028	0.014
CDC Consul	CAvsC	Downregulated	GO:0006082	P	organic acid metabolic process	334	2375	0.0028	0.014
CDC Consul	CAvsC	Downregulated	GO:0048464	P	flower calyx development	19	71	0.0029	0.014
CDC Consul	CAvsC	Downregulated	GO:0009108	P	coenzyme biosynthetic process	36	173	0.0029	0.014
CDC Consul	CAvsC	Downregulated	GO:0048442	P	sepal development	19	71	0.0029	0.014
CDC Consul	CAvsC	Downregulated	GO:0000087	P	mitotic M phase	10	25	0.0029	0.014
CDC Consul	CAvsC	Downregulated	GO:0051246	P	regulation of protein metabolic process	79	463	0.003	0.014
CDC Consul	CAvsC	Downregulated	GO:0048589	P	developmental growth	135	866	0.003	0.014
CDC Consul	CAvsC	Downregulated	GO:0033692	P	cellular polysaccharide biosynthetic process	94	571	0.0033	0.016
CDC Consul	CAvsC	Downregulated	GO:0042592	P	homeostatic process	89	536	0.0034	0.016
CDC Consul	CAvsC	Downregulated	GO:0051052	P	regulation of DNA metabolic process	43	220	0.0034	0.016
CDC Consul	CAvsC	Downregulated	GO:0048878	P	chemical homeostasis	59	327	0.0034	0.016
CDC Consul	CAvsC	Downregulated	GO:0032879	P	regulation of localization	53	288	0.0037	0.018
CDC Consul	CAvsC	Downregulated	GO:0050801	P	ion homeostasis	50	268	0.0038	0.018
CDC Consul	CAvsC	Downregulated	GO:0042793	P	transcription from plastid promoter	20	79	0.0039	0.018
CDC Consul	CAvsC	Downregulated	GO:0010017	P	red or far-red light signaling pathway	13	41	0.0039	0.018
CDC Consul	CAvsC	Downregulated	GO:0071489	P	cellular response to red or far red light	13	41	0.0039	0.018
CDC Consul	CAvsC	Downregulated	GO:1901663	P	quinone biosynthetic process	12	36	0.004	0.018
CDC Consul	CAvsC	Downregulated	GO:1901661	P	quinone metabolic process	12	36	0.004	0.018
CDC Consul	CAvsC	Downregulated	GO:0048767	P	root hair elongation	46	242	0.0039	0.018
CDC Consul	CAvsC	Downregulated	GO:0006569	P	tryptophan catabolic process	18	68	0.004	0.018
CDC Consul	CAvsC	Downregulated	GO:0009106	P	lipoate metabolic process	16	57	0.0041	0.018
CDC Consul	CAvsC	Downregulated	GO:0046218	P	indolalkylamine catabolic process	18	68	0.004	0.018
CDC Consul	CAvsC	Downregulated	GO:0006796	P	phosphate-containing compound metabolic process	403	2936	0.0043	0.019
CDC Consul	CAvsC	Downregulated	GO:0080147	P	root hair cell development	47	250	0.0043	0.019
CDC Consul	CAvsC	Downregulated	GO:0072330	P	monocarboxylic acid biosynthetic process	113	717	0.0047	0.021
CDC Consul	CAvsC	Downregulated	GO:0040008	P	regulation of growth	59	333	0.0048	0.021
CDC Consul	CAvsC	Downregulated	GO:0030001	P	metal ion transport	103	645	0.0048	0.021
CDC Consul	CAvsC	Downregulated	GO:0090407	P	organophosphate biosynthetic process	134	873	0.0049	0.022
CDC Consul	CAvsC	Downregulated	GO:0006333	P	chromatin assembly or disassembly	25	111	0.0051	0.022
CDC Consul	CAvsC	Downregulated	GO:0009074	P	aromatic amino acid family catabolic process	18	70	0.0052	0.023
CDC Consul	CAvsC	Downregulated	GO:0009072	P	aromatic amino acid family metabolic process	39	200	0.0052	0.023
CDC Consul	CAvsC	Downregulated	GO:0006793	P	phosphorus metabolic process	403	2947	0.0053	0.023
CDC Consul	CAvsC	Downregulated	GO:0000279	P	M phase	10	28	0.0056	0.024
CDC Consul	CAvsC	Downregulated	GO:0009684	P	indoleacetic acid biosynthetic process	21	88	0.0056	0.024
CDC Consul	CAvsC	Downregulated	GO:0071214	P	cellular response to abiotic stimulus	35	175	0.0056	0.024
CDC Consul	CAvsC	Downregulated	GO:0010089	P	xylem development	23	100	0.0056	0.024
CDC Consul	CAvsC	Downregulated	GO:0048509	P	regulation of meristem development	49	269	0.0061	0.026
CDC Consul	CAvsC	Downregulated	GO:0048465	P	corolla development	23	101	0.0062	0.026
CDC Consul	CAvsC	Downregulated	GO:0006928	P	movement of cell or subcellular component	34	170	0.0062	0.026
CDC Consul	CAvsC	Downregulated	GO:0048441	P	petal development	23	101	0.0062	0.026
CDC Consul	CAvsC	Downregulated	GO:0050789	P	regulation of biological process	696	5298	0.0063	0.026
CDC Consul	CAvsC	Downregulated	GO:0042436	P	indole-containing compound catabolic process	18	72	0.0066	0.028
CDC Consul	CAvsC	Downregulated	GO:0005975	P	carbohydrate metabolic process	291	2081	0.0066	0.028
CDC Consul	CAvsC	Downregulated	GO:0016126	P	sterol biosynthetic process	31	152	0.0069	0.029
CDC Consul	CAvsC	Downregulated	GO:0031408	P	oxylipin biosynthetic process	13	45	0.0075	0.031
CDC Consul	CAvsC	Downregulated	GO:0031407	P	oxylipin metabolic process	13	45	0.0075	0.031
CDC Consul	CAvsC	Downregulated	GO:0042181	P	ketone biosynthetic process	12	40	0.0079	0.032
CDC Consul	CAvsC	Downregulated	GO:0065008	P	regulation of biological quality	193	1335	0.0084	0.034
CDC Consul	CAvsC	Downregulated	GO:0016311	P	dephosphorylation	46	254	0.0083	0.034
CDC Consul	CAvsC	Downregulated	GO:0010087	P	phloem or xylem histogenesis	29	142	0.0086	0.035
CDC Consul	CAvsC	Downregulated	GO:0008152	P	metabolic process	1495	11898	0.0089	0.036
CDC Consul	CAvsC	Downregulated	GO:0040007	P	growth	154	1042	0.0091	0.037
CDC Consul	CAvsC	Downregulated	GO:0009851	P	auxin biosynthetic process	23	105	0.0092	0.037
CDC Consul	CAvsC	Downregulated	GO:0006270	P	DNA replication initiation	17	69	0.0092	0.037
CDC Consul	CAvsC	Downregulated	GO:0006346	P	methylation-dependent chromatin silencing	29	143	0.0093	0.037
CDC Consul	CAvsC	Downregulated	GO:0009695	P	jasmonic acid biosynthetic process	36	189	0.0096	0.038
CDC Consul	CAvsC	Downregulated	GO:0007010	P	cytoskeleton organization	93	590	0.0095	0.038
CDC Consul	CAvsC	Downregulated	GO:0044106	P	cellular amine metabolic process	34	176	0.0097	0.038
CDC Consul	CAvsC	Downregulated	GO:0043269	P	regulation of ion transport	40	216	0.0097	0.038
CDC Consul	CAvsC	Downregulated	GO:0044802	P	single-organism membrane organization	107	694	0.01	0.039
CDC Consul	CAvsC	Downregulated	GO:0031048	P	chromatin silencing by small RNA	28	138	0.01	0.041
CDC Consul	CAvsC	Downregulated	GO:0071103	P	DNA conformation change	24	113	0.011	0.042
CDC Consul	CAvsC	Downregulated	GO:0006996	P	organelle organization	325	2377	0.012	0.047
CDC Consul	CAvsC	Downregulated	GO:0000096	P	sulfur amino acid metabolic process	16	66	0.013	0.049
CDC Consul	CAvsC	Downregulated	GO:0070925	P	organelle assembly	16	66	0.013	0.049
CDC Consul	CAvsC	Downregulated	GO:0071900	P	regulation of protein serine/threonine kinase activity	18	78	0.013	0.049
CDC Consul	CAvsC	Downregulated	GO:0009639	P	response to red or far red light	73	453	0.013	0.05
CDC Consul	CAvsC	Downregulated	GO:0007167	P	enzyme linked receptor protein signaling pathway	30	154	0.013	0.05
CDC Consul	CAvsC	Downregulated	GO:0009658	P	chloroplast organization	45	255	0.013	0.05
CDC Consul	CAvsC	Downregulated	GO:0016491	F	oxidoreductase activity	241	1454	2.2e-06	0.00044
CDC Consul	CAvsC	Downregulated	GO:0016168	F	chlorophyll binding	13	18	7.7e-06	0.00061
CDC Consul	CAvsC	Downregulated	GO:0016538	F	cyclin-dependent protein serine/threonine kinase regulator activity	16	29	9e-06	0.00061
CDC Consul	CAvsC	Downregulated	GO:0019887	F	protein kinase regulator activity	18	41	2.9e-05	0.0014
CDC Consul	CAvsC	Downregulated	GO:0009055	F	electron carrier activity	81	406	4.3e-05	0.0016
CDC Consul	CAvsC	Downregulated	GO:0019207	F	kinase regulator activity	18	43	4.7e-05	0.0016
CDC Consul	CAvsC	Downregulated	GO:0003777	F	microtubule motor activity	24	78	0.00016	0.0047
CDC Consul	CAvsC	Downregulated	GO:0016758	F	transferase activity, transferring hexosyl groups	79	428	0.00044	0.011
CDC Consul	CAvsC	Downregulated	GO:0003774	F	motor activity	26	99	0.00069	0.016
CDC Consul	CAvsC	Downregulated	GO:0016614	F	oxidoreductase activity, acting on CH-OH group of donors	46	220	0.00077	0.016
CDC Consul	CAvsC	Downregulated	GO:0046906	F	tetrapyrrole binding	60	314	0.00099	0.018
CDC Consul	CAvsC	Downregulated	GO:0016798	F	hydrolase activity, acting on glycosyl bonds	81	459	0.0012	0.02
CDC Consul	CAvsC	Downregulated	GO:0016616	F	oxidoreductase activity, acting on the CH-OH group of donors, NAD or NADP as acceptor	41	195	0.0013	0.02
CDC Consul	CAvsC	Downregulated	GO:0008194	F	UDP-glycosyltransferase activity	56	293	0.0014	0.021
CDC Consul	CAvsC	Downregulated	GO:0004553	F	hydrolase activity, hydrolyzing O-glycosyl compounds	76	430	0.0016	0.022
CDC Consul	CAvsC	Downregulated	GO:0046527	F	glucosyltransferase activity	39	189	0.0023	0.029
CDC Consul	CAvsC	Downregulated	GO:0003824	F	catalytic activity	1082	8401	0.0035	0.042
CDC Consul	CAvsC	Downregulated	GO:0009579	C	thylakoid	202	547	1.3e-36	1.5e-34
CDC Consul	CAvsC	Downregulated	GO:0044434	C	chloroplast part	328	1207	2.4e-36	1.5e-34
CDC Consul	CAvsC	Downregulated	GO:0031976	C	plastid thylakoid	173	421	5.5e-36	1.7e-34
CDC Consul	CAvsC	Downregulated	GO:0009534	C	chloroplast thylakoid	173	421	5.5e-36	1.7e-34
CDC Consul	CAvsC	Downregulated	GO:0044435	C	plastid part	330	1230	1.2e-35	2.9e-34
CDC Consul	CAvsC	Downregulated	GO:0009507	C	chloroplast	681	3597	8.2e-31	1.7e-29
CDC Consul	CAvsC	Downregulated	GO:0009536	C	plastid	687	3682	1.8e-29	3.1e-28
CDC Consul	CAvsC	Downregulated	GO:0044436	C	thylakoid part	151	389	2.2e-29	3.5e-28
CDC Consul	CAvsC	Downregulated	GO:0009535	C	chloroplast thylakoid membrane	131	305	6.5e-29	8.1e-28
CDC Consul	CAvsC	Downregulated	GO:0055035	C	plastid thylakoid membrane	131	305	6.5e-29	8.1e-28
CDC Consul	CAvsC	Downregulated	GO:0034357	C	photosynthetic membrane	140	347	1.2e-28	1.3e-27
CDC Consul	CAvsC	Downregulated	GO:0042651	C	thylakoid membrane	138	338	1.2e-28	1.3e-27
CDC Consul	CAvsC	Downregulated	GO:0009532	C	plastid stroma	187	676	1.6e-21	1.5e-20
CDC Consul	CAvsC	Downregulated	GO:0031984	C	organelle subcompartment	189	698	6.9e-21	6.2e-20
CDC Consul	CAvsC	Downregulated	GO:0009570	C	chloroplast stroma	182	660	7.5e-21	6.3e-20
CDC Consul	CAvsC	Downregulated	GO:0009521	C	photosystem	40	52	8.4e-16	6.6e-15
CDC Consul	CAvsC	Downregulated	GO:0009941	C	chloroplast envelope	142	580	4.6e-13	3.2e-12
CDC Consul	CAvsC	Downregulated	GO:0009526	C	plastid envelope	147	609	4.5e-13	3.2e-12
CDC Consul	CAvsC	Downregulated	GO:0009523	C	photosystem II	27	38	1.4e-10	9.4e-10
CDC Consul	CAvsC	Downregulated	GO:0031978	C	plastid thylakoid lumen	33	69	3.1e-09	1.8e-08
CDC Consul	CAvsC	Downregulated	GO:0009543	C	chloroplast thylakoid lumen	33	69	3.1e-09	1.8e-08
CDC Consul	CAvsC	Downregulated	GO:0005576	C	extracellular region	333	1968	2.9e-09	1.8e-08
CDC Consul	CAvsC	Downregulated	GO:0098807	C	chloroplast thylakoid membrane protein complex	20	26	1.3e-08	7.3e-08
CDC Consul	CAvsC	Downregulated	GO:0031977	C	thylakoid lumen	35	84	1.7e-08	9e-08
CDC Consul	CAvsC	Downregulated	GO:0048046	C	apoplast	92	408	1.6e-07	8.1e-07
CDC Consul	CAvsC	Downregulated	GO:0010287	C	plastoglobule	26	58	3.8e-07	1.8e-06
CDC Consul	CAvsC	Downregulated	GO:0030095	C	chloroplast photosystem II	14	16	7.1e-07	3.2e-06
CDC Consul	CAvsC	Downregulated	GO:0009654	C	photosystem II oxygen evolving complex	14	16	7.1e-07	3.2e-06
CDC Consul	CAvsC	Downregulated	GO:0009522	C	photosystem I	13	14	1.1e-06	4.9e-06
CDC Consul	CAvsC	Downregulated	GO:0031975	C	envelope	162	906	3.1e-06	1.3e-05
CDC Consul	CAvsC	Downregulated	GO:0031967	C	organelle envelope	161	905	4.2e-06	1.7e-05
CDC Consul	CAvsC	Downregulated	GO:0044446	C	intracellular organelle part	492	3437	5.6e-05	0.00022
CDC Consul	CAvsC	Downregulated	GO:0044422	C	organelle part	493	3451	6.5e-05	0.00025
CDC Consul	CAvsC	Downregulated	GO:0044815	C	DNA packaging complex	21	60	9.4e-05	0.00034
CDC Consul	CAvsC	Downregulated	GO:0030076	C	light-harvesting complex	15	35	0.00016	0.00057
CDC Consul	CAvsC	Downregulated	GO:0016020	C	membrane	784	5822	0.00029	0.001
CDC Consul	CAvsC	Downregulated	GO:0000786	C	nucleosome	19	57	0.00033	0.0011
CDC Consul	CAvsC	Downregulated	GO:0009505	C	plant-type cell wall	66	341	0.00043	0.0014
CDC Consul	CAvsC	Downregulated	GO:0010319	C	stromule	17	54	0.0011	0.0036
CDC Consul	CAvsC	Downregulated	GO:0032993	C	protein-DNA complex	19	69	0.0022	0.0069
CDC Consul	CAvsC	Downregulated	GO:0098796	C	membrane protein complex	69	411	0.0073	0.022
CDC Consul	CAvsC	Downregulated	GO:0031225	C	anchored component of membrane	37	194	0.0086	0.025
CDC Consul	CAvsC	Downregulated	GO:0005618	C	cell wall	125	824	0.0089	0.026
CDC Consul	CAvsC	Downregulated	GO:0030312	C	external encapsulating structure	125	830	0.011	0.031
CDC Consul	CAvsC	Downregulated	GO:0000785	C	chromatin	20	93	0.017	0.047
CDC Consul	3hrvsCA	Downregulated	Did not meet minimum gene count for enrichment analysis
CDC Consul	6hrvsCA	Downregulated	No significant term
CDC Consul	12hrvsCA	Downregulated	No significant term
CDC Consul	24hrvsCA	Downregulated	No significant term
CDC Consul	RecvsC	Downregulated	GO:0019682	P	glyceraldehyde-3-phosphate metabolic process	79	373	1.1e-43	5.8e-41
CDC Consul	RecvsC	Downregulated	GO:0015979	P	photosynthesis	77	357	4.5e-43	1.2e-40
CDC Consul	RecvsC	Downregulated	GO:0006081	P	cellular aldehyde metabolic process	84	477	4.3e-41	7.7e-39
CDC Consul	RecvsC	Downregulated	GO:0009657	P	plastid organization	79	428	6.4e-40	8.7e-38
CDC Consul	RecvsC	Downregulated	GO:0019684	P	photosynthesis, light reaction	62	277	1.6e-35	1.7e-33
CDC Consul	RecvsC	Downregulated	GO:0008299	P	isoprenoid biosynthetic process	75	471	4.5e-34	4.1e-32
CDC Consul	RecvsC	Downregulated	GO:0006720	P	isoprenoid metabolic process	75	508	3.9e-32	3e-30
CDC Consul	RecvsC	Downregulated	GO:0019288	P	isopentenyl diphosphate biosynthetic process, methylerythritol 4-phosphate pathway	56	259	1.8e-31	1.2e-29
CDC Consul	RecvsC	Downregulated	GO:0009240	P	isopentenyl diphosphate biosynthetic process	56	261	2.6e-31	1.4e-29
CDC Consul	RecvsC	Downregulated	GO:0046490	P	isopentenyl diphosphate metabolic process	56	261	2.6e-31	1.4e-29
CDC Consul	RecvsC	Downregulated	GO:0051186	P	cofactor metabolic process	94	966	2.2e-27	1.1e-25
CDC Consul	RecvsC	Downregulated	GO:0006098	P	pentose-phosphate shunt	45	190	7e-27	2.9e-25
CDC Consul	RecvsC	Downregulated	GO:0051156	P	glucose 6-phosphate metabolic process	45	190	7e-27	2.9e-25
CDC Consul	RecvsC	Downregulated	GO:0006739	P	NADP metabolic process	45	195	1.8e-26	6.9e-25
CDC Consul	RecvsC	Downregulated	GO:0010027	P	thylakoid membrane organization	47	221	2.8e-26	9.6e-25
CDC Consul	RecvsC	Downregulated	GO:0009668	P	plastid membrane organization	47	221	2.8e-26	9.6e-25
CDC Consul	RecvsC	Downregulated	GO:0008654	P	phospholipid biosynthetic process	59	406	4.6e-25	1.5e-23
CDC Consul	RecvsC	Downregulated	GO:0051188	P	cofactor biosynthetic process	57	402	9.1e-24	2.7e-22
CDC Consul	RecvsC	Downregulated	GO:0008610	P	lipid biosynthetic process	89	1018	6.1e-23	1.7e-21
CDC Consul	RecvsC	Downregulated	GO:0046148	P	pigment biosynthetic process	50	318	1.1e-22	2.9e-21
CDC Consul	RecvsC	Downregulated	GO:0006091	P	generation of precursor metabolites and energy	69	644	2.9e-22	7.5e-21
CDC Consul	RecvsC	Downregulated	GO:0042440	P	pigment metabolic process	54	405	1.9e-21	4.7e-20
CDC Consul	RecvsC	Downregulated	GO:0006090	P	pyruvate metabolic process	62	543	2.4e-21	5.7e-20
CDC Consul	RecvsC	Downregulated	GO:0006644	P	phospholipid metabolic process	59	502	6.7e-21	1.5e-19
CDC Consul	RecvsC	Downregulated	GO:0034660	P	ncRNA metabolic process	54	466	5.9e-19	1.3e-17
CDC Consul	RecvsC	Downregulated	GO:0006733	P	oxidoreduction coenzyme metabolic process	58	547	1.2e-18	2.6e-17
CDC Consul	RecvsC	Downregulated	GO:0019637	P	organophosphate metabolic process	97	1403	2.7e-18	5.5e-17
CDC Consul	RecvsC	Downregulated	GO:0006364	P	rRNA processing	41	285	1.4e-17	2.7e-16
CDC Consul	RecvsC	Downregulated	GO:0016072	P	rRNA metabolic process	41	286	1.6e-17	3e-16
CDC Consul	RecvsC	Downregulated	GO:0006779	P	porphyrin-containing compound biosynthetic process	33	179	3.7e-17	6.6e-16
CDC Consul	RecvsC	Downregulated	GO:0033014	P	tetrapyrrole biosynthetic process	33	183	6.5e-17	1.1e-15
CDC Consul	RecvsC	Downregulated	GO:0044281	P	small molecule metabolic process	162	3276	7.6e-17	1.3e-15
CDC Consul	RecvsC	Downregulated	GO:0006732	P	coenzyme metabolic process	63	708	1e-16	1.7e-15
CDC Consul	RecvsC	Downregulated	GO:0042254	P	ribosome biogenesis	47	404	1.1e-16	1.8e-15
CDC Consul	RecvsC	Downregulated	GO:0042742	P	defense response to bacterium	51	483	2e-16	3.1e-15
CDC Consul	RecvsC	Downregulated	GO:0006778	P	porphyrin-containing compound metabolic process	38	264	2.2e-16	3.3e-15
CDC Consul	RecvsC	Downregulated	GO:0033013	P	tetrapyrrole metabolic process	38	265	2.5e-16	3.4e-15
CDC Consul	RecvsC	Downregulated	GO:0044255	P	cellular lipid metabolic process	91	1360	2.5e-16	3.4e-15
CDC Consul	RecvsC	Downregulated	GO:0022613	P	ribonucleoprotein complex biogenesis	47	413	2.4e-16	3.4e-15
CDC Consul	RecvsC	Downregulated	GO:0034470	P	ncRNA processing	43	350	4e-16	5.4e-15
CDC Consul	RecvsC	Downregulated	GO:0010207	P	photosystem II assembly	29	144	4e-16	5.4e-15
CDC Consul	RecvsC	Downregulated	GO:0046496	P	nicotinamide nucleotide metabolic process	50	475	4.5e-16	5.6e-15
CDC Consul	RecvsC	Downregulated	GO:0009658	P	chloroplast organization	37	255	4.4e-16	5.6e-15
CDC Consul	RecvsC	Downregulated	GO:0019362	P	pyridine nucleotide metabolic process	50	477	5.2e-16	6.4e-15
CDC Consul	RecvsC	Downregulated	GO:1901135	P	carbohydrate derivative metabolic process	94	1458	6.5e-16	7.9e-15
CDC Consul	RecvsC	Downregulated	GO:0072524	P	pyridine-containing compound metabolic process	50	482	7.6e-16	9e-15
CDC Consul	RecvsC	Downregulated	GO:0006629	P	lipid metabolic process	102	1677	1.2e-15	1.3e-14
CDC Consul	RecvsC	Downregulated	GO:0015995	P	chlorophyll biosynthetic process	29	151	1.2e-15	1.4e-14
CDC Consul	RecvsC	Downregulated	GO:0006790	P	sulfur compound metabolic process	49	472	1.5e-15	1.6e-14
CDC Consul	RecvsC	Downregulated	GO:0010218	P	response to far red light	24	95	1.9e-15	2.1e-14
CDC Consul	RecvsC	Downregulated	GO:0006082	P	organic acid metabolic process	127	2375	2.2e-15	2.4e-14
CDC Consul	RecvsC	Downregulated	GO:0009617	P	response to bacterium	58	655	2.3e-15	2.4e-14
CDC Consul	RecvsC	Downregulated	GO:1901564	P	organonitrogen compound metabolic process	136	2651	3.9e-15	4e-14
CDC Consul	RecvsC	Downregulated	GO:0016114	P	terpenoid biosynthetic process	36	260	4.1e-15	4.1e-14
CDC Consul	RecvsC	Downregulated	GO:0015994	P	chlorophyll metabolic process	34	231	4.8e-15	4.8e-14
CDC Consul	RecvsC	Downregulated	GO:0016109	P	tetraterpenoid biosynthetic process	26	124	6e-15	5.7e-14
CDC Consul	RecvsC	Downregulated	GO:0016117	P	carotenoid biosynthetic process	26	124	6e-15	5.7e-14
CDC Consul	RecvsC	Downregulated	GO:0010114	P	response to red light	24	101	6.1e-15	5.8e-14
CDC Consul	RecvsC	Downregulated	GO:0044802	P	single-organism membrane organization	59	694	6.8e-15	6.3e-14
CDC Consul	RecvsC	Downregulated	GO:0090407	P	organophosphate biosynthetic process	67	873	9e-15	8.1e-14
CDC Consul	RecvsC	Downregulated	GO:0016108	P	tetraterpenoid metabolic process	26	128	1.2e-14	1e-13
CDC Consul	RecvsC	Downregulated	GO:0016116	P	carotenoid metabolic process	26	128	1.2e-14	1e-13
CDC Consul	RecvsC	Downregulated	GO:0044711	P	single-organism biosynthetic process	156	3401	1.9e-13	1.6e-12
CDC Consul	RecvsC	Downregulated	GO:0006721	P	terpenoid metabolic process	36	301	2.2e-13	1.9e-12
CDC Consul	RecvsC	Downregulated	GO:0032787	P	monocarboxylic acid metabolic process	94	1635	4.4e-13	3.7e-12
CDC Consul	RecvsC	Downregulated	GO:0043436	P	oxoacid metabolic process	112	2138	5.7e-13	4.7e-12
CDC Consul	RecvsC	Downregulated	GO:0009117	P	nucleotide metabolic process	66	943	7.8e-13	6.3e-12
CDC Consul	RecvsC	Downregulated	GO:0006753	P	nucleoside phosphate metabolic process	66	945	8.5e-13	6.8e-12
CDC Consul	RecvsC	Downregulated	GO:1901566	P	organonitrogen compound biosynthetic process	101	1846	8.8e-13	7e-12
CDC Consul	RecvsC	Downregulated	GO:0055086	P	nucleobase-containing small molecule metabolic process	67	975	1.1e-12	8.7e-12
CDC Consul	RecvsC	Downregulated	GO:0009767	P	photosynthetic electron transport chain	18	66	2.1e-12	1.6e-11
CDC Consul	RecvsC	Downregulated	GO:0019693	P	ribose phosphate metabolic process	56	739	2.7e-12	2e-11
CDC Consul	RecvsC	Downregulated	GO:0006636	P	unsaturated fatty acid biosynthetic process	20	89	2.8e-12	2e-11
CDC Consul	RecvsC	Downregulated	GO:0033559	P	unsaturated fatty acid metabolic process	20	89	2.8e-12	2e-11
CDC Consul	RecvsC	Downregulated	GO:0019752	P	carboxylic acid metabolic process	106	2040	4.5e-12	3.2e-11
CDC Consul	RecvsC	Downregulated	GO:0031163	P	metallo-sulfur cluster assembly	20	98	1.3e-11	9e-11
CDC Consul	RecvsC	Downregulated	GO:0016226	P	iron-sulfur cluster assembly	20	98	1.3e-11	9e-11
CDC Consul	RecvsC	Downregulated	GO:0009637	P	response to blue light	24	152	1.4e-11	9.9e-11
CDC Consul	RecvsC	Downregulated	GO:0010016	P	shoot system morphogenesis	43	515	6.4e-11	4.2e-10
CDC Consul	RecvsC	Downregulated	GO:0022900	P	electron transport chain	19	96	6.6e-11	4.2e-10
CDC Consul	RecvsC	Downregulated	GO:0051667	P	establishment of plastid localization	21	122	6.5e-11	4.2e-10
CDC Consul	RecvsC	Downregulated	GO:0019750	P	chloroplast localization	21	122	6.5e-11	4.2e-10
CDC Consul	RecvsC	Downregulated	GO:0051644	P	plastid localization	21	122	6.5e-11	4.2e-10
CDC Consul	RecvsC	Downregulated	GO:0009902	P	chloroplast relocation	21	122	6.5e-11	4.2e-10
CDC Consul	RecvsC	Downregulated	GO:0061024	P	membrane organization	60	917	1.2e-10	7.6e-10
CDC Consul	RecvsC	Downregulated	GO:0044710	P	single-organism metabolic process	222	5955	2e-10	1.3e-09
CDC Consul	RecvsC	Downregulated	GO:0051656	P	establishment of organelle localization	21	131	2.1e-10	1.3e-09
CDC Consul	RecvsC	Downregulated	GO:0010103	P	stomatal complex morphogenesis	21	135	3.4e-10	2.1e-09
CDC Consul	RecvsC	Downregulated	GO:0009773	P	photosynthetic electron transport in photosystem I	14	50	4.6e-10	2.8e-09
CDC Consul	RecvsC	Downregulated	GO:0098542	P	defense response to other organism	68	1196	1.8e-09	1.1e-08
CDC Consul	RecvsC	Downregulated	GO:0009409	P	response to cold	48	700	2.4e-09	1.4e-08
CDC Consul	RecvsC	Downregulated	GO:0009607	P	response to biotic stimulus	85	1683	3.2e-09	1.9e-08
CDC Consul	RecvsC	Downregulated	GO:0043207	P	response to external biotic stimulus	84	1658	3.5e-09	2e-08
CDC Consul	RecvsC	Downregulated	GO:0051707	P	response to other organism	84	1658	3.5e-09	2e-08
CDC Consul	RecvsC	Downregulated	GO:0016053	P	organic acid biosynthetic process	68	1219	3.7e-09	2.1e-08
CDC Consul	RecvsC	Downregulated	GO:0006796	P	phosphate-containing compound metabolic process	126	2936	5.1e-09	2.9e-08
CDC Consul	RecvsC	Downregulated	GO:0072598	P	protein localization to chloroplast	14	63	6e-09	3.3e-08
CDC Consul	RecvsC	Downregulated	GO:0072596	P	establishment of protein localization to chloroplast	14	63	6e-09	3.3e-08
CDC Consul	RecvsC	Downregulated	GO:0045036	P	protein targeting to chloroplast	14	63	6e-09	3.3e-08
CDC Consul	RecvsC	Downregulated	GO:0006793	P	phosphorus metabolic process	126	2947	6.3e-09	3.4e-08
CDC Consul	RecvsC	Downregulated	GO:0042793	P	transcription from plastid promoter	15	79	1.1e-08	5.9e-08
CDC Consul	RecvsC	Downregulated	GO:0022607	P	cellular component assembly	60	1049	1.4e-08	7.7e-08
CDC Consul	RecvsC	Downregulated	GO:0006996	P	organelle organization	106	2377	1.8e-08	9.4e-08
CDC Consul	RecvsC	Downregulated	GO:0051640	P	organelle localization	21	175	2.2e-08	1.2e-07
CDC Consul	RecvsC	Downregulated	GO:0044085	P	cellular component biogenesis	83	1712	2.9e-08	1.5e-07
CDC Consul	RecvsC	Downregulated	GO:0009069	P	serine family amino acid metabolic process	26	271	3.3e-08	1.7e-07
CDC Consul	RecvsC	Downregulated	GO:0044272	P	sulfur compound biosynthetic process	25	254	3.9e-08	2e-07
CDC Consul	RecvsC	Downregulated	GO:0010374	P	stomatal complex development	22	204	5.9e-08	3e-07
CDC Consul	RecvsC	Downregulated	GO:0044283	P	small molecule biosynthetic process	76	1541	6.2e-08	3.1e-07
CDC Consul	RecvsC	Downregulated	GO:0035303	P	regulation of dephosphorylation	17	122	7e-08	3.4e-07
CDC Consul	RecvsC	Downregulated	GO:0035304	P	regulation of protein dephosphorylation	17	122	7e-08	3.4e-07
CDC Consul	RecvsC	Downregulated	GO:0019252	P	starch biosynthetic process	21	189	7.4e-08	3.6e-07
CDC Consul	RecvsC	Downregulated	GO:0048367	P	shoot system development	74	1502	9.9e-08	4.8e-07
CDC Consul	RecvsC	Downregulated	GO:0006633	P	fatty acid biosynthetic process	22	213	1.2e-07	5.6e-07
CDC Consul	RecvsC	Downregulated	GO:0009106	P	lipoate metabolic process	12	57	1.2e-07	5.8e-07
CDC Consul	RecvsC	Downregulated	GO:0016043	P	cellular component organization	152	3988	1.8e-07	8.4e-07
CDC Consul	RecvsC	Downregulated	GO:0009058	P	biosynthetic process	235	6920	2.2e-07	1e-06
CDC Consul	RecvsC	Downregulated	GO:0005982	P	starch metabolic process	23	243	2.6e-07	1.2e-06
CDC Consul	RecvsC	Downregulated	GO:1901576	P	organic substance biosynthetic process	227	6658	3.1e-07	1.4e-06
CDC Consul	RecvsC	Downregulated	GO:0071840	P	cellular component organization or biogenesis	163	4418	4.1e-07	1.9e-06
CDC Consul	RecvsC	Downregulated	GO:0000096	P	sulfur amino acid metabolic process	12	66	4.9e-07	2.2e-06
CDC Consul	RecvsC	Downregulated	GO:0019344	P	cysteine biosynthetic process	20	195	4.9e-07	2.2e-06
CDC Consul	RecvsC	Downregulated	GO:0006534	P	cysteine metabolic process	20	196	5.2e-07	2.3e-06
CDC Consul	RecvsC	Downregulated	GO:0044249	P	cellular biosynthetic process	218	6383	5.9e-07	2.6e-06
CDC Consul	RecvsC	Downregulated	GO:0010155	P	regulation of proton transport	14	96	6.1e-07	2.7e-06
CDC Consul	RecvsC	Downregulated	GO:0009072	P	aromatic amino acid family metabolic process	20	200	7e-07	3e-06
CDC Consul	RecvsC	Downregulated	GO:0019725	P	cellular homeostasis	27	344	7.6e-07	3.2e-06
CDC Consul	RecvsC	Downregulated	GO:0015992	P	proton transport	17	147	7.8e-07	3.3e-06
CDC Consul	RecvsC	Downregulated	GO:0006818	P	hydrogen transport	17	147	7.8e-07	3.3e-06
CDC Consul	RecvsC	Downregulated	GO:0048481	P	plant ovule development	18	165	8e-07	3.4e-06
CDC Consul	RecvsC	Downregulated	GO:0009070	P	serine family amino acid biosynthetic process	20	202	8.1e-07	3.4e-06
CDC Consul	RecvsC	Downregulated	GO:0009733	P	response to auxin	32	459	8.5e-07	3.5e-06
CDC Consul	RecvsC	Downregulated	GO:0009071	P	serine family amino acid catabolic process	12	70	8.6e-07	3.5e-06
CDC Consul	RecvsC	Downregulated	GO:0006546	P	glycine catabolic process	12	70	8.6e-07	3.5e-06
CDC Consul	RecvsC	Downregulated	GO:0035670	P	plant-type ovary development	18	166	8.7e-07	3.5e-06
CDC Consul	RecvsC	Downregulated	GO:0009965	P	leaf morphogenesis	23	262	8.6e-07	3.5e-06
CDC Consul	RecvsC	Downregulated	GO:0048827	P	phyllome development	50	924	1.2e-06	4.6e-06
CDC Consul	RecvsC	Downregulated	GO:0006396	P	RNA processing	51	953	1.2e-06	4.9e-06
CDC Consul	RecvsC	Downregulated	GO:0072330	P	monocarboxylic acid biosynthetic process	42	717	1.3e-06	5.2e-06
CDC Consul	RecvsC	Downregulated	GO:0009605	P	response to external stimulus	98	2356	1.5e-06	5.9e-06
CDC Consul	RecvsC	Downregulated	GO:0019757	P	glycosinolate metabolic process	18	175	1.7e-06	6.7e-06
CDC Consul	RecvsC	Downregulated	GO:0019760	P	glucosinolate metabolic process	18	175	1.7e-06	6.7e-06
CDC Consul	RecvsC	Downregulated	GO:0009725	P	response to hormone	79	1789	2.3e-06	8.7e-06
CDC Consul	RecvsC	Downregulated	GO:0006544	P	glycine metabolic process	12	78	2.4e-06	8.9e-06
CDC Consul	RecvsC	Downregulated	GO:0034641	P	cellular nitrogen compound metabolic process	190	5501	2.6e-06	9.6e-06
CDC Consul	RecvsC	Downregulated	GO:0043604	P	amide biosynthetic process	43	766	2.8e-06	1e-05
CDC Consul	RecvsC	Downregulated	GO:1901605	P	alpha-amino acid metabolic process	34	544	3.8e-06	1.4e-05
CDC Consul	RecvsC	Downregulated	GO:0006412	P	translation	42	753	4.3e-06	1.6e-05
CDC Consul	RecvsC	Downregulated	GO:0006812	P	cation transport	47	891	4.7e-06	1.7e-05
CDC Consul	RecvsC	Downregulated	GO:0043043	P	peptide biosynthetic process	42	757	4.8e-06	1.8e-05
CDC Consul	RecvsC	Downregulated	GO:0009639	P	response to red or far red light	30	453	4.9e-06	1.8e-05
CDC Consul	RecvsC	Downregulated	GO:0006952	P	defense response	75	1715	6e-06	2.1e-05
CDC Consul	RecvsC	Downregulated	GO:0044763	P	single-organism cellular process	267	8424	7.1e-06	2.5e-05
CDC Consul	RecvsC	Downregulated	GO:0019220	P	regulation of phosphate metabolic process	19	215	7e-06	2.5e-05
CDC Consul	RecvsC	Downregulated	GO:0051174	P	regulation of phosphorus metabolic process	19	215	7e-06	2.5e-05
CDC Consul	RecvsC	Downregulated	GO:0005984	P	disaccharide metabolic process	19	217	7.9e-06	2.8e-05
CDC Consul	RecvsC	Downregulated	GO:0006518	P	peptide metabolic process	42	774	8.1e-06	2.8e-05
CDC Consul	RecvsC	Downregulated	GO:0044699	P	single-organism process	326	10735	9.8e-06	3.4e-05
CDC Consul	RecvsC	Downregulated	GO:0043603	P	cellular amide metabolic process	43	818	1.3e-05	4.4e-05
CDC Consul	RecvsC	Downregulated	GO:0006807	P	nitrogen compound metabolic process	200	6003	1.3e-05	4.4e-05
CDC Consul	RecvsC	Downregulated	GO:1902680	P	positive regulation of RNA biosynthetic process	30	478	1.3e-05	4.4e-05
CDC Consul	RecvsC	Downregulated	GO:1903508	P	positive regulation of nucleic acid-templated transcription	30	478	1.3e-05	4.4e-05
CDC Consul	RecvsC	Downregulated	GO:0051254	P	positive regulation of RNA metabolic process	30	478	1.3e-05	4.4e-05
CDC Consul	RecvsC	Downregulated	GO:0045893	P	positive regulation of transcription, DNA-templated	30	478	1.3e-05	4.4e-05
CDC Consul	RecvsC	Downregulated	GO:0031399	P	regulation of protein modification process	19	226	1.4e-05	4.4e-05
CDC Consul	RecvsC	Downregulated	GO:0043085	P	positive regulation of catalytic activity	14	129	1.4e-05	4.6e-05
CDC Consul	RecvsC	Downregulated	GO:0009266	P	response to temperature stimulus	53	1102	1.4e-05	4.6e-05
CDC Consul	RecvsC	Downregulated	GO:0031328	P	positive regulation of cellular biosynthetic process	31	507	1.5e-05	4.9e-05
CDC Consul	RecvsC	Downregulated	GO:0055114	P	oxidation-reduction process	63	1399	1.5e-05	4.9e-05
CDC Consul	RecvsC	Downregulated	GO:0044093	P	positive regulation of molecular function	14	131	1.6e-05	5.3e-05
CDC Consul	RecvsC	Downregulated	GO:0045935	P	positive regulation of nucleobase-containing compound metabolic process	30	485	1.7e-05	5.3e-05
CDC Consul	RecvsC	Downregulated	GO:0051173	P	positive regulation of nitrogen compound metabolic process	31	510	1.7e-05	5.3e-05
CDC Consul	RecvsC	Downregulated	GO:0043623	P	cellular protein complex assembly	37	667	1.8e-05	5.6e-05
CDC Consul	RecvsC	Downregulated	GO:0009416	P	response to light stimulus	61	1352	2e-05	6.2e-05
CDC Consul	RecvsC	Downregulated	GO:0032268	P	regulation of cellular protein metabolic process	28	443	2.2e-05	7e-05
CDC Consul	RecvsC	Downregulated	GO:0016556	P	mRNA modification	13	117	2.3e-05	7e-05
CDC Consul	RecvsC	Downregulated	GO:0046394	P	carboxylic acid biosynthetic process	47	954	2.5e-05	7.7e-05
CDC Consul	RecvsC	Downregulated	GO:0090626	P	plant epidermis morphogenesis	23	328	2.7e-05	8.2e-05
CDC Consul	RecvsC	Downregulated	GO:0009628	P	response to abiotic stimulus	116	3130	2.8e-05	8.6e-05
CDC Consul	RecvsC	Downregulated	GO:0010557	P	positive regulation of macromolecule biosynthetic process	30	501	3e-05	9.1e-05
CDC Consul	RecvsC	Downregulated	GO:0006811	P	ion transport	60	1342	3e-05	9.1e-05
CDC Consul	RecvsC	Downregulated	GO:0010628	P	positive regulation of gene expression	30	503	3.2e-05	9.6e-05
CDC Consul	RecvsC	Downregulated	GO:0009719	P	response to endogenous stimulus	81	1996	3.3e-05	9.8e-05
CDC Consul	RecvsC	Downregulated	GO:0044042	P	glucan metabolic process	31	532	3.6e-05	0.00011
CDC Consul	RecvsC	Downregulated	GO:0006073	P	cellular glucan metabolic process	31	532	3.6e-05	0.00011
CDC Consul	RecvsC	Downregulated	GO:0031325	P	positive regulation of cellular metabolic process	31	532	3.6e-05	0.00011
CDC Consul	RecvsC	Downregulated	GO:1901606	P	alpha-amino acid catabolic process	15	161	3.7e-05	0.00011
CDC Consul	RecvsC	Downregulated	GO:0000023	P	maltose metabolic process	15	163	4.2e-05	0.00012
CDC Consul	RecvsC	Downregulated	GO:0019761	P	glucosinolate biosynthetic process	15	164	4.4e-05	0.00013
CDC Consul	RecvsC	Downregulated	GO:0019758	P	glycosinolate biosynthetic process	15	164	4.4e-05	0.00013
CDC Consul	RecvsC	Downregulated	GO:0051246	P	regulation of protein metabolic process	28	463	4.7e-05	0.00013
CDC Consul	RecvsC	Downregulated	GO:0015672	P	monovalent inorganic cation transport	21	298	5.6e-05	0.00016
CDC Consul	RecvsC	Downregulated	GO:0044271	P	cellular nitrogen compound biosynthetic process	127	3557	5.7e-05	0.00016
CDC Consul	RecvsC	Downregulated	GO:0048366	P	leaf development	29	495	5.9e-05	0.00016
CDC Consul	RecvsC	Downregulated	GO:0009695	P	jasmonic acid biosynthetic process	16	189	5.9e-05	0.00016
CDC Consul	RecvsC	Downregulated	GO:0010604	P	positive regulation of macromolecule metabolic process	30	524	6.5e-05	0.00018
CDC Consul	RecvsC	Downregulated	GO:0008152	P	metabolic process	350	11898	6.5e-05	0.00018
CDC Consul	RecvsC	Downregulated	GO:0009311	P	oligosaccharide metabolic process	19	256	6.6e-05	0.00018
CDC Consul	RecvsC	Downregulated	GO:0019748	P	secondary metabolic process	36	689	7.5e-05	0.0002
CDC Consul	RecvsC	Downregulated	GO:0009642	P	response to light intensity	21	306	8e-05	0.00022
CDC Consul	RecvsC	Downregulated	GO:0048467	P	gynoecium development	19	260	8e-05	0.00022
CDC Consul	RecvsC	Downregulated	GO:0043269	P	regulation of ion transport	17	216	8.1e-05	0.00022
CDC Consul	RecvsC	Downregulated	GO:0009314	P	response to radiation	61	1427	8.8e-05	0.00024
CDC Consul	RecvsC	Downregulated	GO:0030003	P	cellular cation homeostasis	16	196	8.8e-05	0.00024
CDC Consul	RecvsC	Downregulated	GO:0006766	P	vitamin metabolic process	12	118	0.0001	0.00027
CDC Consul	RecvsC	Downregulated	GO:0006470	P	protein dephosphorylation	17	221	0.00011	0.00028
CDC Consul	RecvsC	Downregulated	GO:0051049	P	regulation of transport	18	245	0.00011	0.0003
CDC Consul	RecvsC	Downregulated	GO:0048440	P	carpel development	18	246	0.00012	0.00031
CDC Consul	RecvsC	Downregulated	GO:0006873	P	cellular ion homeostasis	16	202	0.00012	0.00032
CDC Consul	RecvsC	Downregulated	GO:0051704	P	multi-organism process	89	2343	0.00013	0.00034
CDC Consul	RecvsC	Downregulated	GO:0010467	P	gene expression	129	3704	0.00014	0.00037
CDC Consul	RecvsC	Downregulated	GO:0009644	P	response to high light intensity	18	250	0.00015	0.00037
CDC Consul	RecvsC	Downregulated	GO:0009739	P	response to gibberellin	14	163	0.00015	0.00037
CDC Consul	RecvsC	Downregulated	GO:0010033	P	response to organic substance	106	2921	0.00015	0.00038
CDC Consul	RecvsC	Downregulated	GO:0034622	P	cellular macromolecular complex assembly	37	749	0.00017	0.00044
CDC Consul	RecvsC	Downregulated	GO:0044237	P	cellular metabolic process	300	10045	0.00017	0.00044
CDC Consul	RecvsC	Downregulated	GO:0016311	P	dephosphorylation	18	254	0.00017	0.00044
CDC Consul	RecvsC	Downregulated	GO:1901607	P	alpha-amino acid biosynthetic process	24	399	0.00017	0.00044
CDC Consul	RecvsC	Downregulated	GO:0006461	P	protein complex assembly	37	750	0.00018	0.00044
CDC Consul	RecvsC	Downregulated	GO:0009250	P	glucan biosynthetic process	22	350	0.00018	0.00044
CDC Consul	RecvsC	Downregulated	GO:1901360	P	organic cyclic compound metabolic process	179	5503	0.00019	0.00046
CDC Consul	RecvsC	Downregulated	GO:0070271	P	protein complex biogenesis	37	752	0.00019	0.00046
CDC Consul	RecvsC	Downregulated	GO:0055082	P	cellular chemical homeostasis	16	212	0.0002	0.0005
CDC Consul	RecvsC	Downregulated	GO:0042592	P	homeostatic process	29	536	0.00021	0.00052
CDC Consul	RecvsC	Downregulated	GO:0009063	P	cellular amino acid catabolic process	12	129	0.00022	0.00053
CDC Consul	RecvsC	Downregulated	GO:0006631	P	fatty acid metabolic process	29	538	0.00023	0.00055
CDC Consul	RecvsC	Downregulated	GO:0009694	P	jasmonic acid metabolic process	16	216	0.00025	0.0006
CDC Consul	RecvsC	Downregulated	GO:0009108	P	coenzyme biosynthetic process	14	173	0.00026	0.00062
CDC Consul	RecvsC	Downregulated	GO:0042221	P	response to chemical	135	3968	0.00026	0.00063
CDC Consul	RecvsC	Downregulated	GO:0032879	P	regulation of localization	19	288	0.00028	0.00065
CDC Consul	RecvsC	Downregulated	GO:0006457	P	protein folding	21	337	0.00028	0.00065
CDC Consul	RecvsC	Downregulated	GO:0071822	P	protein complex subunit organization	37	773	0.00031	0.00073
CDC Consul	RecvsC	Downregulated	GO:0006725	P	cellular aromatic compound metabolic process	173	5346	0.00033	0.00077
CDC Consul	RecvsC	Downregulated	GO:0065003	P	macromolecular complex assembly	37	779	0.00036	0.00084
CDC Consul	RecvsC	Downregulated	GO:0071704	P	organic substance metabolic process	319	10883	0.00037	0.00086
CDC Consul	RecvsC	Downregulated	GO:0055080	P	cation homeostasis	17	250	0.00041	0.00094
CDC Consul	RecvsC	Downregulated	GO:0065007	P	biological regulation	188	5924	0.00044	0.001
CDC Consul	RecvsC	Downregulated	GO:0046483	P	heterocycle metabolic process	168	5203	0.00047	0.0011
CDC Consul	RecvsC	Downregulated	GO:0045454	P	cell redox homeostasis	11	125	0.00061	0.0014
CDC Consul	RecvsC	Downregulated	GO:0009891	P	positive regulation of biosynthetic process	31	630	0.00061	0.0014
CDC Consul	RecvsC	Downregulated	GO:0009893	P	positive regulation of metabolic process	32	663	0.00069	0.0015
CDC Consul	RecvsC	Downregulated	GO:0042743	P	hydrogen peroxide metabolic process	21	366	0.00077	0.0017
CDC Consul	RecvsC	Downregulated	GO:0050801	P	ion homeostasis	17	268	0.00086	0.0019
CDC Consul	RecvsC	Downregulated	GO:0050790	P	regulation of catalytic activity	19	319	0.00089	0.002
CDC Consul	RecvsC	Downregulated	GO:0010310	P	regulation of hydrogen peroxide metabolic process	14	198	0.00091	0.002
CDC Consul	RecvsC	Downregulated	GO:2000377	P	regulation of reactive oxygen species metabolic process	15	223	0.00098	0.0022
CDC Consul	RecvsC	Downregulated	GO:0016070	P	RNA metabolic process	119	3538	0.001	0.0023
CDC Consul	RecvsC	Downregulated	GO:0009987	P	cellular process	356	12497	0.0011	0.0024
CDC Consul	RecvsC	Downregulated	GO:0048438	P	floral whorl development	26	519	0.0013	0.0028
CDC Consul	RecvsC	Downregulated	GO:0006139	P	nucleobase-containing compound metabolic process	154	4811	0.0013	0.0028
CDC Consul	RecvsC	Downregulated	GO:0009887	P	organ morphogenesis	28	576	0.0013	0.0029
CDC Consul	RecvsC	Downregulated	GO:0072593	P	reactive oxygen species metabolic process	22	410	0.0013	0.0029
CDC Consul	RecvsC	Downregulated	GO:0050896	P	response to stimulus	210	6902	0.0016	0.0035
CDC Consul	RecvsC	Downregulated	GO:0030001	P	metal ion transport	30	645	0.0017	0.0037
CDC Consul	RecvsC	Downregulated	GO:0044262	P	cellular carbohydrate metabolic process	38	887	0.0019	0.0039
CDC Consul	RecvsC	Downregulated	GO:0048731	P	system development	98	2870	0.002	0.0042
CDC Consul	RecvsC	Downregulated	GO:0006399	P	tRNA metabolic process	12	170	0.0021	0.0044
CDC Consul	RecvsC	Downregulated	GO:1901565	P	organonitrogen compound catabolic process	19	345	0.0021	0.0044
CDC Consul	RecvsC	Downregulated	GO:0065009	P	regulation of molecular function	20	373	0.0022	0.0045
CDC Consul	RecvsC	Downregulated	GO:0065008	P	regulation of biological quality	52	1335	0.0022	0.0045
CDC Consul	RecvsC	Downregulated	GO:0006520	P	cellular amino acid metabolic process	26	541	0.0022	0.0047
CDC Consul	RecvsC	Downregulated	GO:0048878	P	chemical homeostasis	18	327	0.0027	0.0056
CDC Consul	RecvsC	Downregulated	GO:0008652	P	cellular amino acid biosynthetic process	16	277	0.0029	0.0061
CDC Consul	RecvsC	Downregulated	GO:0009862	P	systemic acquired resistance, salicylic acid mediated signaling pathway	16	281	0.0033	0.0069
CDC Consul	RecvsC	Downregulated	GO:0002831	P	regulation of response to biotic stimulus	10	135	0.0035	0.0071
CDC Consul	RecvsC	Downregulated	GO:0009886	P	post-embryonic morphogenesis	24	503	0.0035	0.0072
CDC Consul	RecvsC	Downregulated	GO:0009653	P	anatomical structure morphogenesis	67	1871	0.0038	0.0078
CDC Consul	RecvsC	Downregulated	GO:0099402	P	plant organ development	58	1578	0.0042	0.0085
CDC Consul	RecvsC	Downregulated	GO:0070838	P	divalent metal ion transport	15	263	0.0044	0.0088
CDC Consul	RecvsC	Downregulated	GO:0072511	P	divalent inorganic cation transport	15	264	0.0045	0.0091
CDC Consul	RecvsC	Downregulated	GO:0044264	P	cellular polysaccharide metabolic process	32	752	0.0045	0.0091
CDC Consul	RecvsC	Downregulated	GO:0051649	P	establishment of localization in cell	54	1458	0.0049	0.0097
CDC Consul	RecvsC	Downregulated	GO:0034285	P	response to disaccharide	13	218	0.0054	0.011
CDC Consul	RecvsC	Downregulated	GO:0009744	P	response to sucrose	13	218	0.0054	0.011
CDC Consul	RecvsC	Downregulated	GO:0009746	P	response to hexose	12	197	0.0063	0.013
CDC Consul	RecvsC	Downregulated	GO:0034284	P	response to monosaccharide	12	198	0.0066	0.013
CDC Consul	RecvsC	Downregulated	GO:0001101	P	response to acid chemical	57	1584	0.0068	0.013
CDC Consul	RecvsC	Downregulated	GO:0051606	P	detection of stimulus	11	174	0.0068	0.013
CDC Consul	RecvsC	Downregulated	GO:0043900	P	regulation of multi-organism process	10	150	0.0069	0.013
CDC Consul	RecvsC	Downregulated	GO:1901700	P	response to oxygen-containing compound	85	2557	0.0079	0.015
CDC Consul	RecvsC	Downregulated	GO:0051641	P	cellular localization	56	1565	0.0081	0.016
CDC Consul	RecvsC	Downregulated	GO:0090558	P	plant epidermis development	29	695	0.0086	0.016
CDC Consul	RecvsC	Downregulated	GO:0044550	P	secondary metabolite biosynthetic process	17	341	0.0088	0.017
CDC Consul	RecvsC	Downregulated	GO:0005976	P	polysaccharide metabolic process	34	856	0.0093	0.018
CDC Consul	RecvsC	Downregulated	GO:0050789	P	regulation of biological process	160	5298	0.01	0.019
CDC Consul	RecvsC	Downregulated	GO:0019222	P	regulation of metabolic process	96	2978	0.011	0.02
CDC Consul	RecvsC	Downregulated	GO:1901362	P	organic cyclic compound biosynthetic process	107	3375	0.011	0.021
CDC Consul	RecvsC	Downregulated	GO:0034637	P	cellular carbohydrate biosynthetic process	26	617	0.011	0.021
CDC Consul	RecvsC	Downregulated	GO:0009863	P	salicylic acid mediated signaling pathway	19	410	0.012	0.022
CDC Consul	RecvsC	Downregulated	GO:0071229	P	cellular response to acid chemical	33	839	0.012	0.022
CDC Consul	RecvsC	Downregulated	GO:0071446	P	cellular response to salicylic acid stimulus	19	411	0.012	0.022
CDC Consul	RecvsC	Downregulated	GO:1901615	P	organic hydroxy compound metabolic process	18	383	0.012	0.023
CDC Consul	RecvsC	Downregulated	GO:0019438	P	aromatic compound biosynthetic process	101	3176	0.013	0.023
CDC Consul	RecvsC	Downregulated	GO:0048522	P	positive regulation of cellular process	33	846	0.013	0.024
CDC Consul	RecvsC	Downregulated	GO:0009697	P	salicylic acid biosynthetic process	14	273	0.013	0.024
CDC Consul	RecvsC	Downregulated	GO:0090304	P	nucleic acid metabolic process	125	4055	0.014	0.025
CDC Consul	RecvsC	Downregulated	GO:0009743	P	response to carbohydrate	21	479	0.014	0.026
CDC Consul	RecvsC	Downregulated	GO:1901617	P	organic hydroxy compound biosynthetic process	15	305	0.015	0.027
CDC Consul	RecvsC	Downregulated	GO:0031323	P	regulation of cellular metabolic process	88	2736	0.015	0.028
CDC Consul	RecvsC	Downregulated	GO:0044767	P	single-organism developmental process	128	4182	0.016	0.028
CDC Consul	RecvsC	Downregulated	GO:0006417	P	regulation of translation	12	224	0.016	0.028
CDC Consul	RecvsC	Downregulated	GO:0034248	P	regulation of cellular amide metabolic process	12	224	0.016	0.028
CDC Consul	RecvsC	Downregulated	GO:0010608	P	posttranscriptional regulation of gene expression	15	308	0.016	0.029
CDC Consul	RecvsC	Downregulated	GO:0009750	P	response to fructose	10	172	0.016	0.029
CDC Consul	RecvsC	Downregulated	GO:0032502	P	developmental process	131	4297	0.016	0.029
CDC Consul	RecvsC	Downregulated	GO:0000165	P	MAPK cascade	13	255	0.017	0.031
CDC Consul	RecvsC	Downregulated	GO:0023014	P	signal transduction by protein phosphorylation	13	255	0.017	0.031
CDC Consul	RecvsC	Downregulated	GO:0048856	P	anatomical structure development	129	4239	0.018	0.031
CDC Consul	RecvsC	Downregulated	GO:0071214	P	cellular response to abiotic stimulus	10	175	0.018	0.031
CDC Consul	RecvsC	Downregulated	GO:0044707	P	single-multicellular organism process	118	3844	0.019	0.033
CDC Consul	RecvsC	Downregulated	GO:0048437	P	floral organ development	25	617	0.019	0.033
CDC Consul	RecvsC	Downregulated	GO:0007275	P	multicellular organism development	114	3707	0.02	0.035
CDC Consul	RecvsC	Downregulated	GO:0009696	P	salicylic acid metabolic process	14	291	0.021	0.037
CDC Consul	RecvsC	Downregulated	GO:0042445	P	hormone metabolic process	14	291	0.021	0.037
CDC Consul	RecvsC	Downregulated	GO:0044238	P	primary metabolic process	278	9925	0.022	0.039
CDC Consul	RecvsC	Downregulated	GO:0044260	P	cellular macromolecule metabolic process	207	7195	0.023	0.039
CDC Consul	RecvsC	Downregulated	GO:0071407	P	cellular response to organic cyclic compound	24	596	0.023	0.039
CDC Consul	RecvsC	Downregulated	GO:0042446	P	hormone biosynthetic process	12	239	0.024	0.041
CDC Consul	RecvsC	Downregulated	GO:0009755	P	hormone-mediated signaling pathway	33	889	0.024	0.041
CDC Consul	RecvsC	Downregulated	GO:0018130	P	heterocycle biosynthetic process	96	3082	0.024	0.041
CDC Consul	RecvsC	Downregulated	GO:0034645	P	cellular macromolecule biosynthetic process	124	4106	0.025	0.042
CDC Consul	RecvsC	Downregulated	GO:0033692	P	cellular polysaccharide biosynthetic process	23	571	0.025	0.043
CDC Consul	RecvsC	Downregulated	GO:0009791	P	post-embryonic development	77	2415	0.027	0.045
CDC Consul	RecvsC	Downregulated	GO:0006833	P	water transport	11	216	0.027	0.046
CDC Consul	RecvsC	Downregulated	GO:0042044	P	fluid transport	11	216	0.027	0.046
CDC Consul	RecvsC	Downregulated	GO:0032870	P	cellular response to hormone stimulus	34	932	0.028	0.046
CDC Consul	RecvsC	Downregulated	GO:0051234	P	establishment of localization	114	3755	0.028	0.046
CDC Consul	RecvsC	Downregulated	GO:0006950	P	response to stress	127	4237	0.028	0.047
CDC Consul	RecvsC	Downregulated	GO:0071495	P	cellular response to endogenous stimulus	34	935	0.029	0.047
CDC Consul	RecvsC	Downregulated	GO:0006612	P	protein targeting to membrane	19	455	0.029	0.048
CDC Consul	RecvsC	Downregulated	GO:0016491	F	oxidoreductase activity	75	1454	1.3e-08	1e-06
CDC Consul	RecvsC	Downregulated	GO:0016853	F	isomerase activity	22	216	1.5e-07	4.3e-06
CDC Consul	RecvsC	Downregulated	GO:0003755	F	peptidyl-prolyl cis-trans isomerase activity	12	59	1.7e-07	4.3e-06
CDC Consul	RecvsC	Downregulated	GO:0016859	F	cis-trans isomerase activity	12	63	3.2e-07	6e-06
CDC Consul	RecvsC	Downregulated	GO:0016667	F	oxidoreductase activity, acting on a sulfur group of donors	14	125	1e-05	0.00015
CDC Consul	RecvsC	Downregulated	GO:0015036	F	disulfide oxidoreductase activity	11	97	8.1e-05	0.001
CDC Consul	RecvsC	Downregulated	GO:0016209	F	antioxidant activity	13	141	0.00013	0.0014
CDC Consul	RecvsC	Downregulated	GO:0015035	F	protein disulfide oxidoreductase activity	10	90	0.0002	0.0019
CDC Consul	RecvsC	Downregulated	GO:0009055	F	electron carrier activity	23	406	0.00052	0.0044
CDC Consul	RecvsC	Downregulated	GO:0003735	F	structural constituent of ribosome	20	365	0.0017	0.013
CDC Consul	RecvsC	Downregulated	GO:0044434	C	chloroplast part	171	1207	1.1e-73	7.8e-72
CDC Consul	RecvsC	Downregulated	GO:0044435	C	plastid part	172	1230	2.2e-73	7.9e-72
CDC Consul	RecvsC	Downregulated	GO:0009579	C	thylakoid	114	547	5.9e-63	1.4e-61
CDC Consul	RecvsC	Downregulated	GO:0009507	C	chloroplast	265	3597	1.6e-62	2.9e-61
CDC Consul	RecvsC	Downregulated	GO:0009536	C	plastid	266	3682	3.8e-61	5.6e-60
CDC Consul	RecvsC	Downregulated	GO:0009532	C	plastid stroma	109	676	2.5e-50	3.1e-49
CDC Consul	RecvsC	Downregulated	GO:0031976	C	plastid thylakoid	90	421	3.7e-50	3.4e-49
CDC Consul	RecvsC	Downregulated	GO:0009534	C	chloroplast thylakoid	90	421	3.7e-50	3.4e-49
CDC Consul	RecvsC	Downregulated	GO:0009570	C	chloroplast stroma	106	660	9.6e-49	7.8e-48
CDC Consul	RecvsC	Downregulated	GO:0044436	C	thylakoid part	79	389	1.5e-42	1.1e-41
CDC Consul	RecvsC	Downregulated	GO:0034357	C	photosynthetic membrane	73	347	3.4e-40	2.2e-39
CDC Consul	RecvsC	Downregulated	GO:0042651	C	thylakoid membrane	72	338	5.8e-40	3.5e-39
CDC Consul	RecvsC	Downregulated	GO:0055035	C	plastid thylakoid membrane	68	305	7.9e-39	4.1e-38
CDC Consul	RecvsC	Downregulated	GO:0009535	C	chloroplast thylakoid membrane	68	305	7.9e-39	4.1e-38
CDC Consul	RecvsC	Downregulated	GO:0009526	C	plastid envelope	87	609	2.5e-36	1.2e-35
CDC Consul	RecvsC	Downregulated	GO:0009941	C	chloroplast envelope	85	580	3.2e-36	1.4e-35
CDC Consul	RecvsC	Downregulated	GO:0031984	C	organelle subcompartment	90	698	1.7e-34	7.4e-34
CDC Consul	RecvsC	Downregulated	GO:0031967	C	organelle envelope	88	905	1.3e-25	5.4e-25
CDC Consul	RecvsC	Downregulated	GO:0031975	C	envelope	88	906	1.4e-25	5.5e-25
CDC Consul	RecvsC	Downregulated	GO:0044422	C	organelle part	188	3451	1.3e-24	4.6e-24
CDC Consul	RecvsC	Downregulated	GO:0044446	C	intracellular organelle part	187	3437	2.1e-24	7.3e-24
CDC Consul	RecvsC	Downregulated	GO:0031977	C	thylakoid lumen	27	84	1.9e-19	6.2e-19
CDC Consul	RecvsC	Downregulated	GO:0031978	C	plastid thylakoid lumen	25	69	3.9e-19	1.2e-18
CDC Consul	RecvsC	Downregulated	GO:0009543	C	chloroplast thylakoid lumen	25	69	3.9e-19	1.2e-18
CDC Consul	RecvsC	Downregulated	GO:0044444	C	cytoplasmic part	326	8851	4.7e-17	1.4e-16
CDC Consul	RecvsC	Downregulated	GO:0005737	C	cytoplasm	354	10681	8.6e-12	2.4e-11
CDC Consul	RecvsC	Downregulated	GO:0048046	C	apoplast	39	408	1.3e-11	3.5e-11
CDC Consul	RecvsC	Downregulated	GO:0010319	C	stromule	14	54	1.1e-09	2.8e-09
CDC Consul	RecvsC	Downregulated	GO:0009523	C	photosystem II	11	38	2.6e-08	6.4e-08
CDC Consul	RecvsC	Downregulated	GO:0009521	C	photosystem	12	52	5.1e-08	1.2e-07
CDC Consul	RecvsC	Downregulated	GO:0043231	C	intracellular membrane-bounded organelle	416	14216	1.7e-06	4e-06
CDC Consul	RecvsC	Downregulated	GO:0043227	C	membrane-bounded organelle	416	14226	1.9e-06	4.3e-06
CDC Consul	RecvsC	Downregulated	GO:0005576	C	extracellular region	85	1968	2.1e-06	4.6e-06
CDC Consul	RecvsC	Downregulated	GO:0043229	C	intracellular organelle	417	14404	7.5e-06	1.6e-05
CDC Consul	RecvsC	Downregulated	GO:0043226	C	organelle	417	14414	8.3e-06	1.7e-05
CDC Consul	RecvsC	Downregulated	GO:0005840	C	ribosome	26	427	7.8e-05	0.00016
CDC Consul	RecvsC	Downregulated	GO:0016020	C	membrane	190	5822	8.6e-05	0.00017
CDC Consul	RecvsC	Downregulated	GO:1990904	C	ribonucleoprotein complex	26	509	0.001	0.0019
CDC Consul	RecvsC	Downregulated	GO:0030529	C	intracellular ribonucleoprotein complex	26	509	0.001	0.0019
CDC Consul	RecvsC	Downregulated	GO:0098796	C	membrane protein complex	22	411	0.0014	0.0025
CDC Consul	RecvsC	Downregulated	GO:0044424	C	intracellular part	449	16458	0.0031	0.0055
CDC Consul	RecvsC	Downregulated	GO:0005622	C	intracellular	449	16531	0.0052	0.009

## Sheet: 3c. Upregulated_Kesen
	(c) Summary of functional categories that were significantly enriched within upregulated genes in Kesen_075.
Genotype	DEG Treatment Cluster	Upregulated or Downregulated DEG Cluster	GO Term	Ontology	Description	Number in input lista	Number in BG/Refb	p-value	FDR
Kesen_075	CAvsC	Upregulated	GO:0009414	P	response to water deprivation	118	488	1.8e-13	8.5e-11
Kesen_075	CAvsC	Upregulated	GO:0009415	P	response to water	118	491	2.6e-13	8.5e-11
Kesen_075	CAvsC	Upregulated	GO:0001101	P	response to acid chemical	278	1584	1.3e-13	8.5e-11
Kesen_075	CAvsC	Upregulated	GO:0050896	P	response to stimulus	922	6902	4.3e-13	1e-10
Kesen_075	CAvsC	Upregulated	GO:0051716	P	cellular response to stimulus	477	3168	1.1e-12	1.7e-10
Kesen_075	CAvsC	Upregulated	GO:1901700	P	response to oxygen-containing compound	400	2557	1.2e-12	1.7e-10
Kesen_075	CAvsC	Upregulated	GO:0006950	P	response to stress	607	4237	1.2e-12	1.7e-10
Kesen_075	CAvsC	Upregulated	GO:0009719	P	response to endogenous stimulus	327	1996	1.7e-12	2e-10
Kesen_075	CAvsC	Upregulated	GO:0071229	P	cellular response to acid chemical	168	839	2.2e-12	2.4e-10
Kesen_075	CAvsC	Upregulated	GO:0009738	P	abscisic acid-activated signaling pathway	87	339	2.2e-11	1.8e-09
Kesen_075	CAvsC	Upregulated	GO:0033554	P	cellular response to stress	259	1528	2.4e-11	1.8e-09
Kesen_075	CAvsC	Upregulated	GO:0009753	P	response to jasmonic acid	119	539	2.4e-11	1.8e-09
Kesen_075	CAvsC	Upregulated	GO:0007154	P	cell communication	371	2389	2.2e-11	1.8e-09
Kesen_075	CAvsC	Upregulated	GO:0010243	P	response to organonitrogen compound	107	464	2.8e-11	2e-09
Kesen_075	CAvsC	Upregulated	GO:0042221	P	response to chemical	563	3968	5e-11	3.3e-09
Kesen_075	CAvsC	Upregulated	GO:0010033	P	response to organic substance	435	2921	5.8e-11	3.5e-09
Kesen_075	CAvsC	Upregulated	GO:0010200	P	response to chitin	102	441	7.2e-11	4.1e-09
Kesen_075	CAvsC	Upregulated	GO:0097306	P	cellular response to alcohol	88	359	1.2e-10	6e-09
Kesen_075	CAvsC	Upregulated	GO:0071215	P	cellular response to abscisic acid stimulus	88	359	1.2e-10	6e-09
Kesen_075	CAvsC	Upregulated	GO:0009755	P	hormone-mediated signaling pathway	168	889	1.2e-10	6e-09
Kesen_075	CAvsC	Upregulated	GO:0070887	P	cellular response to chemical stimulus	254	1534	2.9e-10	1.3e-08
Kesen_075	CAvsC	Upregulated	GO:0002376	P	immune system process	202	1147	3e-10	1.3e-08
Kesen_075	CAvsC	Upregulated	GO:0006952	P	defense response	277	1715	4e-10	1.6e-08
Kesen_075	CAvsC	Upregulated	GO:0048583	P	regulation of response to stimulus	164	877	3.8e-10	1.6e-08
Kesen_075	CAvsC	Upregulated	GO:0009620	P	response to fungus	128	632	5.4e-10	2.1e-08
Kesen_075	CAvsC	Upregulated	GO:0032870	P	cellular response to hormone stimulus	171	932	5.6e-10	2.1e-08
Kesen_075	CAvsC	Upregulated	GO:0008219	P	cell death	126	621	6.7e-10	2.4e-08
Kesen_075	CAvsC	Upregulated	GO:0071495	P	cellular response to endogenous stimulus	171	935	6.9e-10	2.4e-08
Kesen_075	CAvsC	Upregulated	GO:0010941	P	regulation of cell death	108	503	7.9e-10	2.6e-08
Kesen_075	CAvsC	Upregulated	GO:0009723	P	response to ethylene	94	418	1.4e-09	4.4e-08
Kesen_075	CAvsC	Upregulated	GO:0042538	P	hyperosmotic salinity response	60	213	1.5e-09	4.7e-08
Kesen_075	CAvsC	Upregulated	GO:0007165	P	signal transduction	304	1954	1.7e-09	5.2e-08
Kesen_075	CAvsC	Upregulated	GO:0048585	P	negative regulation of response to stimulus	96	438	2.8e-09	8.3e-08
Kesen_075	CAvsC	Upregulated	GO:0043067	P	regulation of programmed cell death	103	487	3.9e-09	1.1e-07
Kesen_075	CAvsC	Upregulated	GO:0009611	P	response to wounding	96	446	6.2e-09	1.7e-07
Kesen_075	CAvsC	Upregulated	GO:1901701	P	cellular response to oxygen-containing compound	181	1043	7e-09	1.9e-07
Kesen_075	CAvsC	Upregulated	GO:0009725	P	response to hormone	279	1789	7.2e-09	1.9e-07
Kesen_075	CAvsC	Upregulated	GO:0010363	P	regulation of plant-type hypersensitive response	96	448	7.5e-09	1.9e-07
Kesen_075	CAvsC	Upregulated	GO:0044700	P	single organism signaling	308	2024	9.8e-09	2.4e-07
Kesen_075	CAvsC	Upregulated	GO:0071396	P	cellular response to lipid	99	473	1.2e-08	3e-07
Kesen_075	CAvsC	Upregulated	GO:0050832	P	defense response to fungus	93	434	1.3e-08	3e-07
Kesen_075	CAvsC	Upregulated	GO:0031347	P	regulation of defense response	121	624	1.4e-08	3.1e-07
Kesen_075	CAvsC	Upregulated	GO:0023052	P	signaling	308	2033	1.4e-08	3.1e-07
Kesen_075	CAvsC	Upregulated	GO:0012501	P	programmed cell death	111	555	1.4e-08	3.1e-07
Kesen_075	CAvsC	Upregulated	GO:0006612	P	protein targeting to membrane	96	455	1.4e-08	3.1e-07
Kesen_075	CAvsC	Upregulated	GO:0034050	P	host programmed cell death induced by symbiont	102	498	1.9e-08	3.8e-07
Kesen_075	CAvsC	Upregulated	GO:0009751	P	response to salicylic acid	104	511	1.8e-08	3.8e-07
Kesen_075	CAvsC	Upregulated	GO:0009626	P	plant-type hypersensitive response	102	498	1.9e-08	3.8e-07
Kesen_075	CAvsC	Upregulated	GO:0080135	P	regulation of cellular response to stress	96	459	2.1e-08	4.1e-07
Kesen_075	CAvsC	Upregulated	GO:0009737	P	response to abscisic acid	143	786	2.4e-08	4.4e-07
Kesen_075	CAvsC	Upregulated	GO:0090150	P	establishment of protein localization to membrane	97	467	2.4e-08	4.4e-07
Kesen_075	CAvsC	Upregulated	GO:0072657	P	protein localization to membrane	97	467	2.4e-08	4.4e-07
Kesen_075	CAvsC	Upregulated	GO:0097305	P	response to alcohol	143	786	2.4e-08	4.4e-07
Kesen_075	CAvsC	Upregulated	GO:0071310	P	cellular response to organic substance	224	1390	2.6e-08	4.8e-07
Kesen_075	CAvsC	Upregulated	GO:0080134	P	regulation of response to stress	123	653	4.5e-08	7.9e-07
Kesen_075	CAvsC	Upregulated	GO:0009607	P	response to biotic stimulus	260	1683	5.2e-08	9e-07
Kesen_075	CAvsC	Upregulated	GO:0002682	P	regulation of immune system process	98	483	5.3e-08	9.1e-07
Kesen_075	CAvsC	Upregulated	GO:0009863	P	salicylic acid mediated signaling pathway	87	410	5.5e-08	9.2e-07
Kesen_075	CAvsC	Upregulated	GO:0071446	P	cellular response to salicylic acid stimulus	87	411	6e-08	9.9e-07
Kesen_075	CAvsC	Upregulated	GO:0043207	P	response to external biotic stimulus	256	1658	6.9e-08	1e-06
Kesen_075	CAvsC	Upregulated	GO:0002679	P	respiratory burst involved in defense response	45	154	6.6e-08	1e-06
Kesen_075	CAvsC	Upregulated	GO:0051707	P	response to other organism	256	1658	6.9e-08	1e-06
Kesen_075	CAvsC	Upregulated	GO:0050776	P	regulation of immune response	97	479	6.8e-08	1e-06
Kesen_075	CAvsC	Upregulated	GO:0045730	P	respiratory burst	45	154	6.6e-08	1e-06
Kesen_075	CAvsC	Upregulated	GO:0009628	P	response to abiotic stimulus	438	3130	6.5e-08	1e-06
Kesen_075	CAvsC	Upregulated	GO:0035556	P	intracellular signal transduction	135	746	7.7e-08	1.1e-06
Kesen_075	CAvsC	Upregulated	GO:0045088	P	regulation of innate immune response	96	474	7.8e-08	1.1e-06
Kesen_075	CAvsC	Upregulated	GO:0010035	P	response to inorganic substance	235	1500	9.1e-08	1.3e-06
Kesen_075	CAvsC	Upregulated	GO:0006970	P	response to osmotic stress	169	999	1e-07	1.4e-06
Kesen_075	CAvsC	Upregulated	GO:0006972	P	hyperosmotic response	75	339	1.1e-07	1.5e-06
Kesen_075	CAvsC	Upregulated	GO:0009812	P	flavonoid metabolic process	68	296	1.3e-07	1.8e-06
Kesen_075	CAvsC	Upregulated	GO:0060548	P	negative regulation of cell death	64	273	1.6e-07	2.2e-06
Kesen_075	CAvsC	Upregulated	GO:0045087	P	innate immune response	171	1023	1.7e-07	2.2e-06
Kesen_075	CAvsC	Upregulated	GO:0043647	P	inositol phosphate metabolic process	33	97	2.2e-07	2.9e-06
Kesen_075	CAvsC	Upregulated	GO:0046173	P	polyol biosynthetic process	28	73	2.5e-07	3.2e-06
Kesen_075	CAvsC	Upregulated	GO:0006955	P	immune response	171	1031	2.6e-07	3.3e-06
Kesen_075	CAvsC	Upregulated	GO:0009867	P	jasmonic acid mediated signaling pathway	74	345	3.7e-07	4.6e-06
Kesen_075	CAvsC	Upregulated	GO:0071395	P	cellular response to jasmonic acid stimulus	74	345	3.7e-07	4.6e-06
Kesen_075	CAvsC	Upregulated	GO:0046165	P	alcohol biosynthetic process	30	85	4e-07	5e-06
Kesen_075	CAvsC	Upregulated	GO:0009627	P	systemic acquired resistance	100	522	4.1e-07	5e-06
Kesen_075	CAvsC	Upregulated	GO:0010264	P	myo-inositol hexakisphosphate biosynthetic process	26	67	5.6e-07	6.6e-06
Kesen_075	CAvsC	Upregulated	GO:0033517	P	myo-inositol hexakisphosphate metabolic process	26	67	5.6e-07	6.6e-06
Kesen_075	CAvsC	Upregulated	GO:1901698	P	response to nitrogen compound	136	786	6.3e-07	7.4e-06
Kesen_075	CAvsC	Upregulated	GO:0043069	P	negative regulation of programmed cell death	60	261	6.8e-07	7.8e-06
Kesen_075	CAvsC	Upregulated	GO:0032958	P	inositol phosphate biosynthetic process	26	68	7e-07	7.9e-06
Kesen_075	CAvsC	Upregulated	GO:0031348	P	negative regulation of defense response	68	313	7.4e-07	8.3e-06
Kesen_075	CAvsC	Upregulated	GO:0019751	P	polyol metabolic process	36	121	9.2e-07	1e-05
Kesen_075	CAvsC	Upregulated	GO:0033993	P	response to lipid	164	1003	1e-06	1.1e-05
Kesen_075	CAvsC	Upregulated	GO:0009651	P	response to salt stress	156	944	1.1e-06	1.2e-05
Kesen_075	CAvsC	Upregulated	GO:0009814	P	defense response, incompatible interaction	114	635	1.1e-06	1.2e-05
Kesen_075	CAvsC	Upregulated	GO:0009605	P	response to external stimulus	334	2356	1.2e-06	1.2e-05
Kesen_075	CAvsC	Upregulated	GO:0052542	P	defense response by callose deposition	26	71	1.3e-06	1.4e-05
Kesen_075	CAvsC	Upregulated	GO:0009813	P	flavonoid biosynthetic process	58	256	1.5e-06	1.6e-05
Kesen_075	CAvsC	Upregulated	GO:0035967	P	cellular response to topologically incorrect protein	49	203	2.2e-06	2.2e-05
Kesen_075	CAvsC	Upregulated	GO:0034620	P	cellular response to unfolded protein	49	203	2.2e-06	2.2e-05
Kesen_075	CAvsC	Upregulated	GO:0006986	P	response to unfolded protein	49	203	2.2e-06	2.2e-05
Kesen_075	CAvsC	Upregulated	GO:0006066	P	alcohol metabolic process	41	156	2.5e-06	2.5e-05
Kesen_075	CAvsC	Upregulated	GO:0030968	P	endoplasmic reticulum unfolded protein response	48	200	3.1e-06	3.1e-05
Kesen_075	CAvsC	Upregulated	GO:0034976	P	response to endoplasmic reticulum stress	80	410	3.2e-06	3.1e-05
Kesen_075	CAvsC	Upregulated	GO:0009862	P	systemic acquired resistance, salicylic acid mediated signaling pathway	60	281	5.1e-06	5e-05
Kesen_075	CAvsC	Upregulated	GO:0009404	P	toxin metabolic process	54	244	6.2e-06	6e-05
Kesen_075	CAvsC	Upregulated	GO:0010224	P	response to UV-B	32	113	8.5e-06	8.1e-05
Kesen_075	CAvsC	Upregulated	GO:0071702	P	organic substance transport	282	1997	1.2e-05	0.00011
Kesen_075	CAvsC	Upregulated	GO:0019748	P	secondary metabolic process	116	689	1.3e-05	0.00012
Kesen_075	CAvsC	Upregulated	GO:0014070	P	response to organic cyclic compound	145	912	1.5e-05	0.00014
Kesen_075	CAvsC	Upregulated	GO:0006787	P	porphyrin-containing compound catabolic process	23	71	2.7e-05	0.00024
Kesen_075	CAvsC	Upregulated	GO:0051187	P	cofactor catabolic process	23	71	2.7e-05	0.00024
Kesen_075	CAvsC	Upregulated	GO:0033015	P	tetrapyrrole catabolic process	23	71	2.7e-05	0.00024
Kesen_075	CAvsC	Upregulated	GO:0015996	P	chlorophyll catabolic process	22	68	4.1e-05	0.00036
Kesen_075	CAvsC	Upregulated	GO:0046149	P	pigment catabolic process	22	68	4.1e-05	0.00036
Kesen_075	CAvsC	Upregulated	GO:0050794	P	regulation of cellular process	584	4642	7.7e-05	0.00067
Kesen_075	CAvsC	Upregulated	GO:0071407	P	cellular response to organic cyclic compound	99	596	8.3e-05	0.00072
Kesen_075	CAvsC	Upregulated	GO:0098542	P	defense response to other organism	176	1196	9e-05	0.00077
Kesen_075	CAvsC	Upregulated	GO:0009873	P	ethylene-activated signaling pathway	38	168	9.4e-05	0.0008
Kesen_075	CAvsC	Upregulated	GO:0000165	P	MAPK cascade	51	255	0.00011	0.0009
Kesen_075	CAvsC	Upregulated	GO:0023014	P	signal transduction by protein phosphorylation	51	255	0.00011	0.0009
Kesen_075	CAvsC	Upregulated	GO:1902580	P	single-organism cellular localization	127	819	0.00013	0.0011
Kesen_075	CAvsC	Upregulated	GO:0071369	P	cellular response to ethylene stimulus	40	185	0.00014	0.0012
Kesen_075	CAvsC	Upregulated	GO:0033037	P	polysaccharide localization	28	112	0.00019	0.0015
Kesen_075	CAvsC	Upregulated	GO:0052545	P	callose localization	28	112	0.00019	0.0015
Kesen_075	CAvsC	Upregulated	GO:1902582	P	single-organism intracellular transport	125	815	0.00022	0.0018
Kesen_075	CAvsC	Upregulated	GO:0090487	P	secondary metabolite catabolic process	46	230	0.00023	0.0018
Kesen_075	CAvsC	Upregulated	GO:0009407	P	toxin catabolic process	46	230	0.00023	0.0018
Kesen_075	CAvsC	Upregulated	GO:0010286	P	heat acclimation	23	84	0.00023	0.0018
Kesen_075	CAvsC	Upregulated	GO:0071705	P	nitrogen compound transport	126	824	0.00023	0.0018
Kesen_075	CAvsC	Upregulated	GO:0009699	P	phenylpropanoid biosynthetic process	37	171	0.00025	0.0019
Kesen_075	CAvsC	Upregulated	GO:0051704	P	multi-organism process	311	2343	0.00026	0.002
Kesen_075	CAvsC	Upregulated	GO:0035966	P	response to topologically incorrect protein	67	386	0.00039	0.0029
Kesen_075	CAvsC	Upregulated	GO:0000160	P	phosphorelay signal transduction system	44	223	0.00039	0.0029
Kesen_075	CAvsC	Upregulated	GO:0009962	P	regulation of flavonoid biosynthetic process	31	137	0.00039	0.0029
Kesen_075	CAvsC	Upregulated	GO:0009698	P	phenylpropanoid metabolic process	44	224	0.00043	0.0032
Kesen_075	CAvsC	Upregulated	GO:0006865	P	amino acid transport	53	287	0.00044	0.0032
Kesen_075	CAvsC	Upregulated	GO:0044802	P	single-organism membrane organization	107	694	0.00052	0.0038
Kesen_075	CAvsC	Upregulated	GO:0006468	P	protein phosphorylation	203	1469	0.00057	0.0041
Kesen_075	CAvsC	Upregulated	GO:0031668	P	cellular response to extracellular stimulus	62	358	0.00067	0.0047
Kesen_075	CAvsC	Upregulated	GO:0023057	P	negative regulation of signaling	23	92	0.00067	0.0047
Kesen_075	CAvsC	Upregulated	GO:0009968	P	negative regulation of signal transduction	23	92	0.00067	0.0047
Kesen_075	CAvsC	Upregulated	GO:0010648	P	negative regulation of cell communication	23	92	0.00067	0.0047
Kesen_075	CAvsC	Upregulated	GO:0002252	P	immune effector process	56	315	0.00069	0.0048
Kesen_075	CAvsC	Upregulated	GO:0071496	P	cellular response to external stimulus	62	360	0.00075	0.0052
Kesen_075	CAvsC	Upregulated	GO:0016310	P	phosphorylation	244	1822	0.0008	0.0055
Kesen_075	CAvsC	Upregulated	GO:0009963	P	positive regulation of flavonoid biosynthetic process	28	125	0.00084	0.0057
Kesen_075	CAvsC	Upregulated	GO:0044248	P	cellular catabolic process	216	1590	0.00085	0.0057
Kesen_075	CAvsC	Upregulated	GO:0006820	P	anion transport	96	620	0.00087	0.0058
Kesen_075	CAvsC	Upregulated	GO:0031669	P	cellular response to nutrient levels	56	319	0.00089	0.006
Kesen_075	CAvsC	Upregulated	GO:0007568	P	aging	36	180	0.001	0.0068
Kesen_075	CAvsC	Upregulated	GO:0080167	P	response to karrikin	31	147	0.0011	0.0071
Kesen_075	CAvsC	Upregulated	GO:0051606	P	detection of stimulus	35	174	0.0011	0.0072
Kesen_075	CAvsC	Upregulated	GO:0050789	P	regulation of biological process	642	5298	0.0011	0.0075
Kesen_075	CAvsC	Upregulated	GO:0046283	P	anthocyanin-containing compound metabolic process	24	103	0.0012	0.0078
Kesen_075	CAvsC	Upregulated	GO:0016036	P	cellular response to phosphate starvation	31	149	0.0013	0.0083
Kesen_075	CAvsC	Upregulated	GO:0044550	P	secondary metabolite biosynthetic process	58	341	0.0014	0.009
Kesen_075	CAvsC	Upregulated	GO:0006914	P	autophagy	18	68	0.0014	0.0091
Kesen_075	CAvsC	Upregulated	GO:0006605	P	protein targeting	150	1064	0.0015	0.0092
Kesen_075	CAvsC	Upregulated	GO:0009991	P	response to extracellular stimulus	63	379	0.0015	0.0093
Kesen_075	CAvsC	Upregulated	GO:0009696	P	salicylic acid metabolic process	51	291	0.0015	0.0095
Kesen_075	CAvsC	Upregulated	GO:0044710	P	single-organism metabolic process	713	5955	0.0017	0.01
Kesen_075	CAvsC	Upregulated	GO:0023051	P	regulation of signaling	36	186	0.0017	0.01
Kesen_075	CAvsC	Upregulated	GO:0009966	P	regulation of signal transduction	36	186	0.0017	0.01
Kesen_075	CAvsC	Upregulated	GO:1901615	P	organic hydroxy compound metabolic process	63	383	0.0018	0.011
Kesen_075	CAvsC	Upregulated	GO:0009875	P	pollen-pistil interaction	17	64	0.0019	0.011
Kesen_075	CAvsC	Upregulated	GO:0010260	P	organ senescence	26	120	0.0019	0.011
Kesen_075	CAvsC	Upregulated	GO:0009697	P	salicylic acid biosynthetic process	48	273	0.0019	0.012
Kesen_075	CAvsC	Upregulated	GO:0048519	P	negative regulation of biological process	186	1370	0.002	0.012
Kesen_075	CAvsC	Upregulated	GO:0006810	P	transport	453	3661	0.002	0.012
Kesen_075	CAvsC	Upregulated	GO:0031667	P	response to nutrient levels	57	340	0.002	0.012
Kesen_075	CAvsC	Upregulated	GO:0015711	P	organic anion transport	56	333	0.0021	0.012
Kesen_075	CAvsC	Upregulated	GO:0046942	P	carboxylic acid transport	56	333	0.0021	0.012
Kesen_075	CAvsC	Upregulated	GO:0009595	P	detection of biotic stimulus	27	128	0.0022	0.012
Kesen_075	CAvsC	Upregulated	GO:0009408	P	response to heat	57	341	0.0022	0.012
Kesen_075	CAvsC	Upregulated	GO:0009056	P	catabolic process	266	2048	0.0022	0.012
Kesen_075	CAvsC	Upregulated	GO:0009267	P	cellular response to starvation	51	297	0.0022	0.012
Kesen_075	CAvsC	Upregulated	GO:0051234	P	establishment of localization	463	3755	0.0022	0.012
Kesen_075	CAvsC	Upregulated	GO:0042743	P	hydrogen peroxide metabolic process	60	366	0.0025	0.014
Kesen_075	CAvsC	Upregulated	GO:0043900	P	regulation of multi-organism process	30	150	0.0026	0.014
Kesen_075	CAvsC	Upregulated	GO:0010646	P	regulation of cell communication	36	192	0.0027	0.015
Kesen_075	CAvsC	Upregulated	GO:0009788	P	negative regulation of abscisic acid-activated signaling pathway	11	33	0.0028	0.015
Kesen_075	CAvsC	Upregulated	GO:0009617	P	response to bacterium	97	655	0.0028	0.015
Kesen_075	CAvsC	Upregulated	GO:1901420	P	negative regulation of response to alcohol	11	33	0.0028	0.015
Kesen_075	CAvsC	Upregulated	GO:0046907	P	intracellular transport	181	1341	0.0028	0.015
Kesen_075	CAvsC	Upregulated	GO:0006886	P	intracellular protein transport	163	1193	0.0029	0.016
Kesen_075	CAvsC	Upregulated	GO:0051179	P	localization	487	3983	0.003	0.016
Kesen_075	CAvsC	Upregulated	GO:0070727	P	cellular macromolecule localization	171	1261	0.0031	0.016
Kesen_075	CAvsC	Upregulated	GO:0042594	P	response to starvation	51	303	0.0032	0.017
Kesen_075	CAvsC	Upregulated	GO:0034613	P	cellular protein localization	166	1222	0.0033	0.017
Kesen_075	CAvsC	Upregulated	GO:0044765	P	single-organism transport	229	1752	0.0034	0.018
Kesen_075	CAvsC	Upregulated	GO:0072593	P	reactive oxygen species metabolic process	65	410	0.0034	0.018
Kesen_075	CAvsC	Upregulated	GO:0008037	P	cell recognition	16	63	0.0037	0.019
Kesen_075	CAvsC	Upregulated	GO:0071214	P	cellular response to abiotic stimulus	33	175	0.0036	0.019
Kesen_075	CAvsC	Upregulated	GO:0048544	P	recognition of pollen	16	63	0.0037	0.019
Kesen_075	CAvsC	Upregulated	GO:0045184	P	establishment of protein localization	176	1312	0.004	0.02
Kesen_075	CAvsC	Upregulated	GO:1902578	P	single-organism localization	231	1776	0.004	0.02
Kesen_075	CAvsC	Upregulated	GO:0002831	P	regulation of response to biotic stimulus	27	135	0.0041	0.02
Kesen_075	CAvsC	Upregulated	GO:0015833	P	peptide transport	27	135	0.0041	0.02
Kesen_075	CAvsC	Upregulated	GO:0006857	P	oligopeptide transport	27	135	0.0041	0.02
Kesen_075	CAvsC	Upregulated	GO:0009410	P	response to xenobiotic stimulus	19	83	0.0044	0.021
Kesen_075	CAvsC	Upregulated	GO:0044712	P	single-organism catabolic process	169	1257	0.0043	0.021
Kesen_075	CAvsC	Upregulated	GO:0015031	P	protein transport	175	1309	0.0046	0.022
Kesen_075	CAvsC	Upregulated	GO:0072330	P	monocarboxylic acid biosynthetic process	103	717	0.0047	0.023
Kesen_075	CAvsC	Upregulated	GO:0042886	P	amide transport	28	144	0.0049	0.024
Kesen_075	CAvsC	Upregulated	GO:0048523	P	negative regulation of cellular process	140	1021	0.005	0.024
Kesen_075	CAvsC	Upregulated	GO:0009805	P	coumarin biosynthetic process	18	78	0.0051	0.024
Kesen_075	CAvsC	Upregulated	GO:0009804	P	coumarin metabolic process	18	78	0.0051	0.024
Kesen_075	CAvsC	Upregulated	GO:0009694	P	jasmonic acid metabolic process	38	216	0.0053	0.025
Kesen_075	CAvsC	Upregulated	GO:0009624	P	response to nematode	22	105	0.0057	0.027
Kesen_075	CAvsC	Upregulated	GO:0042742	P	defense response to bacterium	73	483	0.0056	0.027
Kesen_075	CAvsC	Upregulated	GO:0042752	P	regulation of circadian rhythm	12	43	0.006	0.028
Kesen_075	CAvsC	Upregulated	GO:0006796	P	phosphate-containing compound metabolic process	363	2936	0.0061	0.028
Kesen_075	CAvsC	Upregulated	GO:0055065	P	metal ion homeostasis	26	133	0.0062	0.029
Kesen_075	CAvsC	Upregulated	GO:0051649	P	establishment of localization in cell	191	1458	0.0066	0.03
Kesen_075	CAvsC	Upregulated	GO:0009889	P	regulation of biosynthetic process	314	2514	0.0066	0.031
Kesen_075	CAvsC	Upregulated	GO:0008104	P	protein localization	183	1391	0.0067	0.031
Kesen_075	CAvsC	Upregulated	GO:0010310	P	regulation of hydrogen peroxide metabolic process	35	198	0.0068	0.031
Kesen_075	CAvsC	Upregulated	GO:0009718	P	anthocyanin-containing compound biosynthetic process	16	68	0.0068	0.031
Kesen_075	CAvsC	Upregulated	GO:0006875	P	cellular metal ion homeostasis	20	94	0.007	0.032
Kesen_075	CAvsC	Upregulated	GO:0006793	P	phosphorus metabolic process	363	2947	0.0074	0.033
Kesen_075	CAvsC	Upregulated	GO:0071462	P	cellular response to water stimulus	18	82	0.0078	0.035
Kesen_075	CAvsC	Upregulated	GO:0042631	P	cellular response to water deprivation	18	82	0.0078	0.035
Kesen_075	CAvsC	Upregulated	GO:1901617	P	organic hydroxy compound biosynthetic process	49	305	0.0081	0.036
Kesen_075	CAvsC	Upregulated	GO:0065007	P	biological regulation	697	5924	0.0082	0.036
Kesen_075	CAvsC	Upregulated	GO:2000377	P	regulation of reactive oxygen species metabolic process	38	223	0.0083	0.036
Kesen_075	CAvsC	Upregulated	GO:0051641	P	cellular localization	202	1565	0.0091	0.039
Kesen_075	CAvsC	Upregulated	GO:0019375	P	galactolipid biosynthetic process	23	117	0.0091	0.039
Kesen_075	CAvsC	Upregulated	GO:2001141	P	regulation of RNA biosynthetic process	275	2193	0.0092	0.04
Kesen_075	CAvsC	Upregulated	GO:0006355	P	regulation of transcription, DNA-templated	275	2193	0.0092	0.04
Kesen_075	CAvsC	Upregulated	GO:1903506	P	regulation of nucleic acid-templated transcription	275	2193	0.0092	0.04
Kesen_075	CAvsC	Upregulated	GO:0009695	P	jasmonic acid biosynthetic process	33	189	0.0098	0.042
Kesen_075	CAvsC	Upregulated	GO:0019374	P	galactolipid metabolic process	23	118	0.0098	0.042
Kesen_075	CAvsC	Upregulated	GO:0009692	P	ethylene metabolic process	21	105	0.01	0.043
Kesen_075	CAvsC	Upregulated	GO:0009693	P	ethylene biosynthetic process	21	105	0.01	0.043
Kesen_075	CAvsC	Upregulated	GO:0043449	P	cellular alkene metabolic process	21	105	0.01	0.043
Kesen_075	CAvsC	Upregulated	GO:1901419	P	regulation of response to alcohol	14	59	0.01	0.043
Kesen_075	CAvsC	Upregulated	GO:0009787	P	regulation of abscisic acid-activated signaling pathway	14	59	0.01	0.043
Kesen_075	CAvsC	Upregulated	GO:1900674	P	olefin biosynthetic process	21	105	0.01	0.043
Kesen_075	CAvsC	Upregulated	GO:1900673	P	olefin metabolic process	21	105	0.01	0.043
Kesen_075	CAvsC	Upregulated	GO:0043450	P	alkene biosynthetic process	21	105	0.01	0.043
Kesen_075	CAvsC	Upregulated	GO:0033036	P	macromolecule localization	214	1675	0.011	0.044
Kesen_075	CAvsC	Upregulated	GO:0051252	P	regulation of RNA metabolic process	275	2205	0.012	0.047
Kesen_075	CAvsC	Upregulated	GO:0044699	P	single-organism process	1221	10735	0.012	0.048
Kesen_075	CAvsC	Upregulated	GO:0007623	P	circadian rhythm	27	149	0.012	0.049
Kesen_075	CAvsC	Upregulated	GO:0048511	P	rhythmic process	27	149	0.012	0.049
Kesen_075	CAvsC	Upregulated	GO:0001071	F	nucleic acid binding transcription factor activity	215	1493	4.9e-05	0.0045
Kesen_075	CAvsC	Upregulated	GO:0003700	F	transcription factor activity, sequence-specific DNA binding	215	1493	4.9e-05	0.0045
Kesen_075	CAvsC	Upregulated	GO:0005488	F	binding	1137	9671	0.00024	0.0084
Kesen_075	CAvsC	Upregulated	GO:0016772	F	transferase activity, transferring phosphorus-containing groups	223	1615	0.00032	0.0084
Kesen_075	CAvsC	Upregulated	GO:0043565	F	sequence-specific DNA binding	70	392	0.00014	0.0084
Kesen_075	CAvsC	Upregulated	GO:0016301	F	kinase activity	191	1338	0.0002	0.0084
Kesen_075	CAvsC	Upregulated	GO:0004672	F	protein kinase activity	161	1106	0.00028	0.0084
Kesen_075	CAvsC	Upregulated	GO:0016773	F	phosphotransferase activity, alcohol group as acceptor	181	1278	0.0004	0.0094
Kesen_075	CAvsC	Upregulated	GO:0004674	F	protein serine/threonine kinase activity	135	962	0.0028	0.048
Kesen_075	CAvsC	Upregulated	GO:0038023	F	signaling receptor activity	23	104	0.0027	0.048
Kesen_075	CAvsC	Upregulated	GO:0050660	F	flavin adenine dinucleotide binding	28	136	0.0025	0.048
Kesen_075	CAvsC	Upregulated	GO:0005886	C	plasma membrane	462	3563	4.9e-05	0.0054
Kesen_075	3hrvsCA	Upregulated	GO:0010200	P	response to chitin	77	441	3.4e-40	1.2e-37
Kesen_075	3hrvsCA	Upregulated	GO:0010243	P	response to organonitrogen compound	77	464	7.9e-39	1.5e-36
Kesen_075	3hrvsCA	Upregulated	GO:1901698	P	response to nitrogen compound	84	786	9.8e-30	1.2e-27
Kesen_075	3hrvsCA	Upregulated	GO:0009719	P	response to endogenous stimulus	124	1996	2.7e-23	2.5e-21
Kesen_075	3hrvsCA	Upregulated	GO:0002679	P	respiratory burst involved in defense response	36	154	7.5e-23	4.6e-21
Kesen_075	3hrvsCA	Upregulated	GO:0045730	P	respiratory burst	36	154	7.5e-23	4.6e-21
Kesen_075	3hrvsCA	Upregulated	GO:1901700	P	response to oxygen-containing compound	141	2557	5.1e-22	2.7e-20
Kesen_075	3hrvsCA	Upregulated	GO:0010033	P	response to organic substance	147	2921	1.9e-19	8.8e-18
Kesen_075	3hrvsCA	Upregulated	GO:0042221	P	response to chemical	171	3968	2.2e-16	9.2e-15
Kesen_075	3hrvsCA	Upregulated	GO:0002376	P	immune system process	75	1147	4.3e-15	1.4e-13
Kesen_075	3hrvsCA	Upregulated	GO:0006952	P	defense response	96	1715	4.1e-15	1.4e-13
Kesen_075	3hrvsCA	Upregulated	GO:0001101	P	response to acid chemical	91	1584	5.8e-15	1.8e-13
Kesen_075	3hrvsCA	Upregulated	GO:0002252	P	immune effector process	37	315	1.1e-14	3.1e-13
Kesen_075	3hrvsCA	Upregulated	GO:0035556	P	intracellular signal transduction	56	746	1e-13	2.7e-12
Kesen_075	3hrvsCA	Upregulated	GO:0009753	P	response to jasmonic acid	46	539	3e-13	7.5e-12
Kesen_075	3hrvsCA	Upregulated	GO:0006950	P	response to stress	163	4237	2.2e-11	5e-10
Kesen_075	3hrvsCA	Upregulated	GO:0050896	P	response to stimulus	232	6902	7.1e-11	1.5e-09
Kesen_075	3hrvsCA	Upregulated	GO:0009751	P	response to salicylic acid	40	511	1.3e-10	2.7e-09
Kesen_075	3hrvsCA	Upregulated	GO:0031347	P	regulation of defense response	44	624	3.4e-10	6.6e-09
Kesen_075	3hrvsCA	Upregulated	GO:0007165	P	signal transduction	91	1954	3.9e-10	7.1e-09
Kesen_075	3hrvsCA	Upregulated	GO:0009620	P	response to fungus	44	632	5e-10	8.7e-09
Kesen_075	3hrvsCA	Upregulated	GO:0010363	P	regulation of plant-type hypersensitive response	36	448	5.9e-10	9.9e-09
Kesen_075	3hrvsCA	Upregulated	GO:0043069	P	negative regulation of programmed cell death	27	261	6.2e-10	1e-08
Kesen_075	3hrvsCA	Upregulated	GO:0045088	P	regulation of innate immune response	37	474	7.1e-10	1.1e-08
Kesen_075	3hrvsCA	Upregulated	GO:0006612	P	protein targeting to membrane	36	455	8.7e-10	1.3e-08
Kesen_075	3hrvsCA	Upregulated	GO:0050832	P	defense response to fungus	35	434	9.4e-10	1.3e-08
Kesen_075	3hrvsCA	Upregulated	GO:0050776	P	regulation of immune response	37	479	9.3e-10	1.3e-08
Kesen_075	3hrvsCA	Upregulated	GO:0080135	P	regulation of cellular response to stress	36	459	1.1e-09	1.4e-08
Kesen_075	3hrvsCA	Upregulated	GO:0002682	P	regulation of immune system process	37	483	1.1e-09	1.5e-08
Kesen_075	3hrvsCA	Upregulated	GO:0080134	P	regulation of response to stress	44	653	1.3e-09	1.6e-08
Kesen_075	3hrvsCA	Upregulated	GO:0060548	P	negative regulation of cell death	27	273	1.5e-09	1.7e-08
Kesen_075	3hrvsCA	Upregulated	GO:0009414	P	response to water deprivation	37	488	1.5e-09	1.7e-08
Kesen_075	3hrvsCA	Upregulated	GO:0072657	P	protein localization to membrane	36	467	1.7e-09	1.7e-08
Kesen_075	3hrvsCA	Upregulated	GO:0071229	P	cellular response to acid chemical	51	839	1.7e-09	1.7e-08
Kesen_075	3hrvsCA	Upregulated	GO:0090150	P	establishment of protein localization to membrane	36	467	1.7e-09	1.7e-08
Kesen_075	3hrvsCA	Upregulated	GO:0009725	P	response to hormone	84	1789	1.5e-09	1.7e-08
Kesen_075	3hrvsCA	Upregulated	GO:0009415	P	response to water	37	491	1.7e-09	1.7e-08
Kesen_075	3hrvsCA	Upregulated	GO:0044700	P	single organism signaling	91	2024	2.1e-09	2.1e-08
Kesen_075	3hrvsCA	Upregulated	GO:0009607	P	response to biotic stimulus	80	1683	2.3e-09	2.1e-08
Kesen_075	3hrvsCA	Upregulated	GO:0034050	P	host programmed cell death induced by symbiont	37	498	2.5e-09	2.2e-08
Kesen_075	3hrvsCA	Upregulated	GO:0009626	P	plant-type hypersensitive response	37	498	2.5e-09	2.2e-08
Kesen_075	3hrvsCA	Upregulated	GO:0023052	P	signaling	91	2033	2.6e-09	2.3e-08
Kesen_075	3hrvsCA	Upregulated	GO:0010941	P	regulation of cell death	37	503	3.2e-09	2.7e-08
Kesen_075	3hrvsCA	Upregulated	GO:0045087	P	innate immune response	57	1023	3.5e-09	2.9e-08
Kesen_075	3hrvsCA	Upregulated	GO:0009612	P	response to mechanical stimulus	15	80	3.9e-09	3.2e-08
Kesen_075	3hrvsCA	Upregulated	GO:0006955	P	immune response	57	1031	4.6e-09	3.6e-08
Kesen_075	3hrvsCA	Upregulated	GO:0043067	P	regulation of programmed cell death	36	487	4.7e-09	3.7e-08
Kesen_075	3hrvsCA	Upregulated	GO:0070887	P	cellular response to chemical stimulus	74	1534	5.5e-09	4.2e-08
Kesen_075	3hrvsCA	Upregulated	GO:0043207	P	response to external biotic stimulus	78	1658	5.7e-09	4.2e-08
Kesen_075	3hrvsCA	Upregulated	GO:0051707	P	response to other organism	78	1658	5.7e-09	4.2e-08
Kesen_075	3hrvsCA	Upregulated	GO:0009611	P	response to wounding	34	446	6.2e-09	4.5e-08
Kesen_075	3hrvsCA	Upregulated	GO:0071310	P	cellular response to organic substance	69	1390	6.5e-09	4.6e-08
Kesen_075	3hrvsCA	Upregulated	GO:0098542	P	defense response to other organism	62	1196	9.2e-09	6.4e-08
Kesen_075	3hrvsCA	Upregulated	GO:0009755	P	hormone-mediated signaling pathway	51	889	1e-08	6.9e-08
Kesen_075	3hrvsCA	Upregulated	GO:0009863	P	salicylic acid mediated signaling pathway	32	410	1e-08	7e-08
Kesen_075	3hrvsCA	Upregulated	GO:0071446	P	cellular response to salicylic acid stimulus	32	411	1.1e-08	7.2e-08
Kesen_075	3hrvsCA	Upregulated	GO:0009867	P	jasmonic acid mediated signaling pathway	29	345	1.1e-08	7.3e-08
Kesen_075	3hrvsCA	Upregulated	GO:0071395	P	cellular response to jasmonic acid stimulus	29	345	1.1e-08	7.3e-08
Kesen_075	3hrvsCA	Upregulated	GO:0009814	P	defense response, incompatible interaction	41	635	1.5e-08	9.3e-08
Kesen_075	3hrvsCA	Upregulated	GO:0009723	P	response to ethylene	32	418	1.6e-08	9.8e-08
Kesen_075	3hrvsCA	Upregulated	GO:0009627	P	systemic acquired resistance	36	522	2.5e-08	1.5e-07
Kesen_075	3hrvsCA	Upregulated	GO:0012501	P	programmed cell death	37	555	3.6e-08	2.1e-07
Kesen_075	3hrvsCA	Upregulated	GO:1901701	P	cellular response to oxygen-containing compound	55	1043	4e-08	2.3e-07
Kesen_075	3hrvsCA	Upregulated	GO:0032870	P	cellular response to hormone stimulus	51	932	4.3e-08	2.5e-07
Kesen_075	3hrvsCA	Upregulated	GO:0071495	P	cellular response to endogenous stimulus	51	935	4.7e-08	2.7e-07
Kesen_075	3hrvsCA	Upregulated	GO:0014070	P	response to organic cyclic compound	50	912	5.6e-08	3.1e-07
Kesen_075	3hrvsCA	Upregulated	GO:0008219	P	cell death	39	621	6.8e-08	3.7e-07
Kesen_075	3hrvsCA	Upregulated	GO:0009605	P	response to external stimulus	96	2356	7.8e-08	4.2e-07
Kesen_075	3hrvsCA	Upregulated	GO:0007154	P	cell communication	97	2389	7.7e-08	4.2e-07
Kesen_075	3hrvsCA	Upregulated	GO:0031348	P	negative regulation of defense response	26	313	8.2e-08	4.3e-07
Kesen_075	3hrvsCA	Upregulated	GO:0009692	P	ethylene metabolic process	15	105	1e-07	4.8e-07
Kesen_075	3hrvsCA	Upregulated	GO:0009693	P	ethylene biosynthetic process	15	105	1e-07	4.8e-07
Kesen_075	3hrvsCA	Upregulated	GO:0043449	P	cellular alkene metabolic process	15	105	1e-07	4.8e-07
Kesen_075	3hrvsCA	Upregulated	GO:1900673	P	olefin metabolic process	15	105	1e-07	4.8e-07
Kesen_075	3hrvsCA	Upregulated	GO:1900674	P	olefin biosynthetic process	15	105	1e-07	4.8e-07
Kesen_075	3hrvsCA	Upregulated	GO:0043450	P	alkene biosynthetic process	15	105	1e-07	4.8e-07
Kesen_075	3hrvsCA	Upregulated	GO:0009738	P	abscisic acid-activated signaling pathway	27	339	1e-07	4.9e-07
Kesen_075	3hrvsCA	Upregulated	GO:0048583	P	regulation of response to stimulus	48	877	1.1e-07	5.2e-07
Kesen_075	3hrvsCA	Upregulated	GO:0000165	P	MAPK cascade	23	255	1.2e-07	5.5e-07
Kesen_075	3hrvsCA	Upregulated	GO:0023014	P	signal transduction by protein phosphorylation	23	255	1.2e-07	5.5e-07
Kesen_075	3hrvsCA	Upregulated	GO:0048585	P	negative regulation of response to stimulus	31	438	1.4e-07	6.3e-07
Kesen_075	3hrvsCA	Upregulated	GO:0009862	P	systemic acquired resistance, salicylic acid mediated signaling pathway	24	281	1.6e-07	7.2e-07
Kesen_075	3hrvsCA	Upregulated	GO:0034620	P	cellular response to unfolded protein	20	203	2.2e-07	9.4e-07
Kesen_075	3hrvsCA	Upregulated	GO:0035967	P	cellular response to topologically incorrect protein	20	203	2.2e-07	9.4e-07
Kesen_075	3hrvsCA	Upregulated	GO:0006986	P	response to unfolded protein	20	203	2.2e-07	9.4e-07
Kesen_075	3hrvsCA	Upregulated	GO:0009617	P	response to bacterium	39	655	2.5e-07	1.1e-06
Kesen_075	3hrvsCA	Upregulated	GO:0097306	P	cellular response to alcohol	27	359	3e-07	1.2e-06
Kesen_075	3hrvsCA	Upregulated	GO:0071215	P	cellular response to abscisic acid stimulus	27	359	3e-07	1.2e-06
Kesen_075	3hrvsCA	Upregulated	GO:0042742	P	defense response to bacterium	32	483	3.5e-07	1.4e-06
Kesen_075	3hrvsCA	Upregulated	GO:0097305	P	response to alcohol	43	786	5.3e-07	2.1e-06
Kesen_075	3hrvsCA	Upregulated	GO:0009737	P	response to abscisic acid	43	786	5.3e-07	2.1e-06
Kesen_075	3hrvsCA	Upregulated	GO:0050794	P	regulation of cellular process	156	4642	7e-07	2.8e-06
Kesen_075	3hrvsCA	Upregulated	GO:0030968	P	endoplasmic reticulum unfolded protein response	19	200	7.3e-07	2.9e-06
Kesen_075	3hrvsCA	Upregulated	GO:0065007	P	biological regulation	188	5924	1.3e-06	5.3e-06
Kesen_075	3hrvsCA	Upregulated	GO:0010310	P	regulation of hydrogen peroxide metabolic process	18	198	2.5e-06	9.8e-06
Kesen_075	3hrvsCA	Upregulated	GO:0050789	P	regulation of biological process	170	5298	3.1e-06	1.2e-05
Kesen_075	3hrvsCA	Upregulated	GO:2000377	P	regulation of reactive oxygen species metabolic process	19	223	3.2e-06	1.2e-05
Kesen_075	3hrvsCA	Upregulated	GO:0033993	P	response to lipid	48	1003	4.1e-06	1.5e-05
Kesen_075	3hrvsCA	Upregulated	GO:0009697	P	salicylic acid biosynthetic process	21	273	4.5e-06	1.7e-05
Kesen_075	3hrvsCA	Upregulated	GO:0009595	P	detection of biotic stimulus	14	128	4.8e-06	1.8e-05
Kesen_075	3hrvsCA	Upregulated	GO:0051716	P	cellular response to stimulus	112	3168	5.3e-06	1.9e-05
Kesen_075	3hrvsCA	Upregulated	GO:0002831	P	regulation of response to biotic stimulus	14	135	8.4e-06	3e-05
Kesen_075	3hrvsCA	Upregulated	GO:0071705	P	nitrogen compound transport	41	824	8.9e-06	3.2e-05
Kesen_075	3hrvsCA	Upregulated	GO:0071407	P	cellular response to organic cyclic compound	33	596	9e-06	3.2e-05
Kesen_075	3hrvsCA	Upregulated	GO:0010286	P	heat acclimation	11	84	1.1e-05	3.8e-05
Kesen_075	3hrvsCA	Upregulated	GO:0009696	P	salicylic acid metabolic process	21	291	1.1e-05	3.9e-05
Kesen_075	3hrvsCA	Upregulated	GO:0071702	P	organic substance transport	77	1997	1.3e-05	4.5e-05
Kesen_075	3hrvsCA	Upregulated	GO:0044802	P	single-organism membrane organization	36	694	1.4e-05	4.7e-05
Kesen_075	3hrvsCA	Upregulated	GO:1902582	P	single-organism intracellular transport	40	815	1.6e-05	5.2e-05
Kesen_075	3hrvsCA	Upregulated	GO:1902580	P	single-organism cellular localization	40	819	1.7e-05	5.8e-05
Kesen_075	3hrvsCA	Upregulated	GO:2001141	P	regulation of RNA biosynthetic process	82	2193	1.9e-05	6.3e-05
Kesen_075	3hrvsCA	Upregulated	GO:0006355	P	regulation of transcription, DNA-templated	82	2193	1.9e-05	6.3e-05
Kesen_075	3hrvsCA	Upregulated	GO:1903506	P	regulation of nucleic acid-templated transcription	82	2193	1.9e-05	6.3e-05
Kesen_075	3hrvsCA	Upregulated	GO:0009873	P	ethylene-activated signaling pathway	15	168	2.1e-05	6.8e-05
Kesen_075	3hrvsCA	Upregulated	GO:0051252	P	regulation of RNA metabolic process	82	2205	2.4e-05	7.5e-05
Kesen_075	3hrvsCA	Upregulated	GO:0031323	P	regulation of cellular metabolic process	97	2736	2.4e-05	7.6e-05
Kesen_075	3hrvsCA	Upregulated	GO:0043900	P	regulation of multi-organism process	14	150	2.5e-05	7.8e-05
Kesen_075	3hrvsCA	Upregulated	GO:0071396	P	cellular response to lipid	27	473	3.6e-05	0.00011
Kesen_075	3hrvsCA	Upregulated	GO:0051704	P	multi-organism process	85	2343	3.9e-05	0.00012
Kesen_075	3hrvsCA	Upregulated	GO:0019222	P	regulation of metabolic process	102	2978	5.5e-05	0.00017
Kesen_075	3hrvsCA	Upregulated	GO:0071369	P	cellular response to ethylene stimulus	15	185	5.9e-05	0.00018
Kesen_075	3hrvsCA	Upregulated	GO:0019219	P	regulation of nucleobase-containing compound metabolic process	83	2306	6.3e-05	0.00019
Kesen_075	3hrvsCA	Upregulated	GO:0034976	P	response to endoplasmic reticulum stress	24	410	6.7e-05	0.0002
Kesen_075	3hrvsCA	Upregulated	GO:0010556	P	regulation of macromolecule biosynthetic process	84	2353	7.4e-05	0.00022
Kesen_075	3hrvsCA	Upregulated	GO:2000112	P	regulation of cellular macromolecule biosynthetic process	84	2353	7.4e-05	0.00022
Kesen_075	3hrvsCA	Upregulated	GO:0042538	P	hyperosmotic salinity response	16	213	7.8e-05	0.00023
Kesen_075	3hrvsCA	Upregulated	GO:0033554	P	cellular response to stress	60	1528	8.1e-05	0.00023
Kesen_075	3hrvsCA	Upregulated	GO:0097659	P	nucleic acid-templated transcription	84	2366	8.9e-05	0.00025
Kesen_075	3hrvsCA	Upregulated	GO:0006351	P	transcription, DNA-templated	84	2366	8.9e-05	0.00025
Kesen_075	3hrvsCA	Upregulated	GO:0032774	P	RNA biosynthetic process	84	2367	9.1e-05	0.00026
Kesen_075	3hrvsCA	Upregulated	GO:0009628	P	response to abiotic stimulus	105	3130	9.2e-05	0.00026
Kesen_075	3hrvsCA	Upregulated	GO:0009889	P	regulation of biosynthetic process	88	2514	9.6e-05	0.00027
Kesen_075	3hrvsCA	Upregulated	GO:0051606	P	detection of stimulus	14	174	0.00011	0.0003
Kesen_075	3hrvsCA	Upregulated	GO:0051171	P	regulation of nitrogen compound metabolic process	85	2417	0.00011	0.0003
Kesen_075	3hrvsCA	Upregulated	GO:0031326	P	regulation of cellular biosynthetic process	84	2391	0.00013	0.00034
Kesen_075	3hrvsCA	Upregulated	GO:0072330	P	monocarboxylic acid biosynthetic process	34	717	0.00013	0.00034
Kesen_075	3hrvsCA	Upregulated	GO:0000160	P	phosphorelay signal transduction system	16	223	0.00013	0.00035
Kesen_075	3hrvsCA	Upregulated	GO:0010468	P	regulation of gene expression	84	2396	0.00013	0.00036
Kesen_075	3hrvsCA	Upregulated	GO:0010035	P	response to inorganic substance	58	1500	0.00016	0.00042
Kesen_075	3hrvsCA	Upregulated	GO:0048519	P	negative regulation of biological process	54	1370	0.00017	0.00045
Kesen_075	3hrvsCA	Upregulated	GO:0035966	P	response to topologically incorrect protein	22	386	0.00019	0.0005
Kesen_075	3hrvsCA	Upregulated	GO:0006865	P	amino acid transport	18	287	0.00024	0.00063
Kesen_075	3hrvsCA	Upregulated	GO:0006605	P	protein targeting	44	1064	0.00026	0.00068
Kesen_075	3hrvsCA	Upregulated	GO:0060255	P	regulation of macromolecule metabolic process	88	2594	0.00027	0.00069
Kesen_075	3hrvsCA	Upregulated	GO:0009694	P	jasmonic acid metabolic process	15	216	0.00029	0.00073
Kesen_075	3hrvsCA	Upregulated	GO:0080090	P	regulation of primary metabolic process	91	2712	0.0003	0.00075
Kesen_075	3hrvsCA	Upregulated	GO:0048523	P	negative regulation of cellular process	42	1021	0.0004	0.001
Kesen_075	3hrvsCA	Upregulated	GO:0015711	P	organic anion transport	19	333	0.0005	0.0012
Kesen_075	3hrvsCA	Upregulated	GO:0046942	P	carboxylic acid transport	19	333	0.0005	0.0012
Kesen_075	3hrvsCA	Upregulated	GO:0009409	P	response to cold	31	700	0.00075	0.0018
Kesen_075	3hrvsCA	Upregulated	GO:0034613	P	cellular protein localization	47	1222	0.00076	0.0018
Kesen_075	3hrvsCA	Upregulated	GO:0009733	P	response to auxin	23	459	0.00076	0.0019
Kesen_075	3hrvsCA	Upregulated	GO:0006886	P	intracellular protein transport	46	1193	0.00082	0.002
Kesen_075	3hrvsCA	Upregulated	GO:0006820	P	anion transport	28	620	0.001	0.0024
Kesen_075	3hrvsCA	Upregulated	GO:1902578	P	single-organism localization	62	1776	0.0012	0.0029
Kesen_075	3hrvsCA	Upregulated	GO:0061024	P	membrane organization	37	917	0.0012	0.0029
Kesen_075	3hrvsCA	Upregulated	GO:1901362	P	organic cyclic compound biosynthetic process	105	3375	0.0013	0.0031
Kesen_075	3hrvsCA	Upregulated	GO:0034654	P	nucleobase-containing compound biosynthetic process	89	2774	0.0014	0.0032
Kesen_075	3hrvsCA	Upregulated	GO:0070727	P	cellular macromolecule localization	47	1261	0.0014	0.0033
Kesen_075	3hrvsCA	Upregulated	GO:0044765	P	single-organism transport	61	1752	0.0014	0.0033
Kesen_075	3hrvsCA	Upregulated	GO:0042743	P	hydrogen peroxide metabolic process	19	366	0.0015	0.0033
Kesen_075	3hrvsCA	Upregulated	GO:0009408	P	response to heat	18	341	0.0016	0.0037
Kesen_075	3hrvsCA	Upregulated	GO:0046907	P	intracellular transport	49	1341	0.0017	0.0038
Kesen_075	3hrvsCA	Upregulated	GO:0009266	P	response to temperature stimulus	42	1102	0.0017	0.0038
Kesen_075	3hrvsCA	Upregulated	GO:0015031	P	protein transport	48	1309	0.0017	0.0039
Kesen_075	3hrvsCA	Upregulated	GO:0045184	P	establishment of protein localization	48	1312	0.0018	0.004
Kesen_075	3hrvsCA	Upregulated	GO:0072593	P	reactive oxygen species metabolic process	20	410	0.0022	0.0049
Kesen_075	3hrvsCA	Upregulated	GO:0006468	P	protein phosphorylation	52	1469	0.0023	0.005
Kesen_075	3hrvsCA	Upregulated	GO:0046394	P	carboxylic acid biosynthetic process	37	954	0.0024	0.0052
Kesen_075	3hrvsCA	Upregulated	GO:0009404	P	toxin metabolic process	14	244	0.0025	0.0055
Kesen_075	3hrvsCA	Upregulated	GO:0016567	P	protein ubiquitination	16	301	0.0027	0.0058
Kesen_075	3hrvsCA	Upregulated	GO:0009642	P	response to light intensity	16	306	0.0031	0.0067
Kesen_075	3hrvsCA	Upregulated	GO:0008104	P	protein localization	49	1391	0.0034	0.0071
Kesen_075	3hrvsCA	Upregulated	GO:0006972	P	hyperosmotic response	17	339	0.0035	0.0075
Kesen_075	3hrvsCA	Upregulated	GO:0006810	P	transport	109	3661	0.0043	0.0091
Kesen_075	3hrvsCA	Upregulated	GO:0032446	P	protein modification by small protein conjugation	16	321	0.0048	0.01
Kesen_075	3hrvsCA	Upregulated	GO:0009695	P	jasmonic acid biosynthetic process	11	189	0.0064	0.013
Kesen_075	3hrvsCA	Upregulated	GO:0019438	P	aromatic compound biosynthetic process	95	3176	0.007	0.014
Kesen_075	3hrvsCA	Upregulated	GO:0051649	P	establishment of localization in cell	49	1458	0.0078	0.016
Kesen_075	3hrvsCA	Upregulated	GO:0051234	P	establishment of localization	109	3755	0.0091	0.019
Kesen_075	3hrvsCA	Upregulated	GO:0018130	P	heterocycle biosynthetic process	91	3082	0.012	0.023
Kesen_075	3hrvsCA	Upregulated	GO:0051641	P	cellular localization	51	1565	0.012	0.023
Kesen_075	3hrvsCA	Upregulated	GO:0019748	P	secondary metabolic process	26	689	0.014	0.027
Kesen_075	3hrvsCA	Upregulated	GO:0044710	P	single-organism metabolic process	162	5955	0.014	0.029
Kesen_075	3hrvsCA	Upregulated	GO:0016053	P	organic acid biosynthetic process	40	1219	0.022	0.043
Kesen_075	3hrvsCA	Upregulated	GO:0051179	P	localization	111	3983	0.025	0.05
Kesen_075	3hrvsCA	Upregulated	GO:0001071	F	nucleic acid binding transcription factor activity	78	1493	5.9e-11	2e-09
Kesen_075	3hrvsCA	Upregulated	GO:0003700	F	transcription factor activity, sequence-specific DNA binding	78	1493	5.9e-11	2e-09
Kesen_075	3hrvsCA	Upregulated	GO:0043565	F	sequence-specific DNA binding	23	392	9.1e-05	0.0015
Kesen_075	3hrvsCA	Upregulated	GO:0003677	F	DNA binding	70	1862	7.3e-05	0.0015
Kesen_075	3hrvsCA	Upregulated	GO:0004842	F	ubiquitin-protein transferase activity	16	272	0.001	0.011
Kesen_075	3hrvsCA	Upregulated	GO:0005509	F	calcium ion binding	15	243	0.00091	0.011
Kesen_075	3hrvsCA	Upregulated	GO:0019787	F	ubiquitin-like protein transferase activity	16	277	0.0012	0.011
Kesen_075	3hrvsCA	Upregulated	GO:0005516	F	calmodulin binding	13	209	0.0018	0.015
Kesen_075	3hrvsCA	Upregulated	GO:0016705	F	oxidoreductase activity, acting on paired donors, with incorporation or reduction of molecular oxygen	19	405	0.0042	0.031
Kesen_075	3hrvsCA	Upregulated	GO:0016758	F	transferase activity, transferring hexosyl groups	19	428	0.0073	0.048
Kesen_075	6hrvsCA	Upregulated	GO:0010200	P	response to chitin	78	441	1.4e-53	4.2e-51
Kesen_075	6hrvsCA	Upregulated	GO:0010243	P	response to organonitrogen compound	78	464	4.1e-52	6.2e-50
Kesen_075	6hrvsCA	Upregulated	GO:1901698	P	response to nitrogen compound	82	786	1.5e-40	1.5e-38
Kesen_075	6hrvsCA	Upregulated	GO:0009719	P	response to endogenous stimulus	108	1996	1.2e-29	8.9e-28
Kesen_075	6hrvsCA	Upregulated	GO:0002679	P	respiratory burst involved in defense response	36	154	2e-28	9.9e-27
Kesen_075	6hrvsCA	Upregulated	GO:0045730	P	respiratory burst	36	154	2e-28	9.9e-27
Kesen_075	6hrvsCA	Upregulated	GO:1901700	P	response to oxygen-containing compound	114	2557	1.8e-24	7.7e-23
Kesen_075	6hrvsCA	Upregulated	GO:0010033	P	response to organic substance	122	2921	5.3e-24	2e-22
Kesen_075	6hrvsCA	Upregulated	GO:0002376	P	immune system process	68	1147	3.3e-20	1.1e-18
Kesen_075	6hrvsCA	Upregulated	GO:0002252	P	immune effector process	37	315	6e-20	1.8e-18
Kesen_075	6hrvsCA	Upregulated	GO:0042221	P	response to chemical	137	3968	7.8e-20	2.1e-18
Kesen_075	6hrvsCA	Upregulated	GO:0006952	P	defense response	81	1715	2.4e-18	6e-17
Kesen_075	6hrvsCA	Upregulated	GO:0035556	P	intracellular signal transduction	49	746	2.7e-16	6.2e-15
Kesen_075	6hrvsCA	Upregulated	GO:0001101	P	response to acid chemical	70	1584	2e-14	4.2e-13
Kesen_075	6hrvsCA	Upregulated	GO:0006950	P	response to stress	129	4237	3.6e-14	7.2e-13
Kesen_075	6hrvsCA	Upregulated	GO:0050896	P	response to stimulus	179	6902	4.5e-14	8.4e-13
Kesen_075	6hrvsCA	Upregulated	GO:0009753	P	response to jasmonic acid	38	539	1e-13	1.8e-12
Kesen_075	6hrvsCA	Upregulated	GO:0009723	P	response to ethylene	32	418	1.3e-12	2.2e-11
Kesen_075	6hrvsCA	Upregulated	GO:0009751	P	response to salicylic acid	35	511	2.2e-12	3.5e-11
Kesen_075	6hrvsCA	Upregulated	GO:0009620	P	response to fungus	39	632	2.4e-12	3.5e-11
Kesen_075	6hrvsCA	Upregulated	GO:0050832	P	defense response to fungus	32	434	3.3e-12	4.8e-11
Kesen_075	6hrvsCA	Upregulated	GO:0009611	P	response to wounding	32	446	6.5e-12	8.5e-11
Kesen_075	6hrvsCA	Upregulated	GO:0045088	P	regulation of innate immune response	33	474	6.4e-12	8.5e-11
Kesen_075	6hrvsCA	Upregulated	GO:0010363	P	regulation of plant-type hypersensitive response	32	448	7.3e-12	9.1e-11
Kesen_075	6hrvsCA	Upregulated	GO:0009607	P	response to biotic stimulus	67	1683	7.9e-12	9.5e-11
Kesen_075	6hrvsCA	Upregulated	GO:0050776	P	regulation of immune response	33	479	8.4e-12	9.7e-11
Kesen_075	6hrvsCA	Upregulated	GO:0006612	P	protein targeting to membrane	32	455	1.1e-11	1.1e-10
Kesen_075	6hrvsCA	Upregulated	GO:0002682	P	regulation of immune system process	33	483	1e-11	1.1e-10
Kesen_075	6hrvsCA	Upregulated	GO:0080135	P	regulation of cellular response to stress	32	459	1.3e-11	1.4e-10
Kesen_075	6hrvsCA	Upregulated	GO:0071229	P	cellular response to acid chemical	44	839	1.5e-11	1.5e-10
Kesen_075	6hrvsCA	Upregulated	GO:0072657	P	protein localization to membrane	32	467	2e-11	1.8e-10
Kesen_075	6hrvsCA	Upregulated	GO:0090150	P	establishment of protein localization to membrane	32	467	2e-11	1.8e-10
Kesen_075	6hrvsCA	Upregulated	GO:0045087	P	innate immune response	49	1023	2e-11	1.8e-10
Kesen_075	6hrvsCA	Upregulated	GO:0034050	P	host programmed cell death induced by symbiont	33	498	2.2e-11	1.9e-10
Kesen_075	6hrvsCA	Upregulated	GO:0009626	P	plant-type hypersensitive response	33	498	2.2e-11	1.9e-10
Kesen_075	6hrvsCA	Upregulated	GO:0006955	P	immune response	49	1031	2.6e-11	2.1e-10
Kesen_075	6hrvsCA	Upregulated	GO:0009755	P	hormone-mediated signaling pathway	45	889	2.6e-11	2.1e-10
Kesen_075	6hrvsCA	Upregulated	GO:0031347	P	regulation of defense response	37	624	2.7e-11	2.1e-10
Kesen_075	6hrvsCA	Upregulated	GO:0043069	P	negative regulation of programmed cell death	24	261	2.9e-11	2.2e-10
Kesen_075	6hrvsCA	Upregulated	GO:0010941	P	regulation of cell death	33	503	2.8e-11	2.2e-10
Kesen_075	6hrvsCA	Upregulated	GO:0051707	P	response to other organism	65	1658	3.2e-11	2.3e-10
Kesen_075	6hrvsCA	Upregulated	GO:0043207	P	response to external biotic stimulus	65	1658	3.2e-11	2.3e-10
Kesen_075	6hrvsCA	Upregulated	GO:0007165	P	signal transduction	72	1954	3.6e-11	2.5e-10
Kesen_075	6hrvsCA	Upregulated	GO:0043067	P	regulation of programmed cell death	32	487	5.5e-11	3.8e-10
Kesen_075	6hrvsCA	Upregulated	GO:0009414	P	response to water deprivation	32	488	5.8e-11	3.8e-10
Kesen_075	6hrvsCA	Upregulated	GO:0014070	P	response to organic cyclic compound	45	912	5.7e-11	3.8e-10
Kesen_075	6hrvsCA	Upregulated	GO:0044700	P	single organism signaling	73	2024	6.5e-11	4.2e-10
Kesen_075	6hrvsCA	Upregulated	GO:0009415	P	response to water	32	491	6.7e-11	4.2e-10
Kesen_075	6hrvsCA	Upregulated	GO:0060548	P	negative regulation of cell death	24	273	6.8e-11	4.2e-10
Kesen_075	6hrvsCA	Upregulated	GO:0023052	P	signaling	73	2033	7.9e-11	4.8e-10
Kesen_075	6hrvsCA	Upregulated	GO:0009863	P	salicylic acid mediated signaling pathway	29	410	9.1e-11	5.3e-10
Kesen_075	6hrvsCA	Upregulated	GO:0080134	P	regulation of response to stress	37	653	9e-11	5.3e-10
Kesen_075	6hrvsCA	Upregulated	GO:0071446	P	cellular response to salicylic acid stimulus	29	411	9.6e-11	5.4e-10
Kesen_075	6hrvsCA	Upregulated	GO:0009725	P	response to hormone	67	1789	1e-10	5.7e-10
Kesen_075	6hrvsCA	Upregulated	GO:0032870	P	cellular response to hormone stimulus	45	932	1.1e-10	6.1e-10
Kesen_075	6hrvsCA	Upregulated	GO:0009862	P	systemic acquired resistance, salicylic acid mediated signaling pathway	24	281	1.2e-10	6.4e-10
Kesen_075	6hrvsCA	Upregulated	GO:0071495	P	cellular response to endogenous stimulus	45	935	1.2e-10	6.5e-10
Kesen_075	6hrvsCA	Upregulated	GO:0009605	P	response to external stimulus	79	2356	2.6e-10	1.4e-09
Kesen_075	6hrvsCA	Upregulated	GO:0010310	P	regulation of hydrogen peroxide metabolic process	20	198	2.9e-10	1.5e-09
Kesen_075	6hrvsCA	Upregulated	GO:0012501	P	programmed cell death	33	555	3.1e-10	1.6e-09
Kesen_075	6hrvsCA	Upregulated	GO:2000377	P	regulation of reactive oxygen species metabolic process	21	223	3.4e-10	1.7e-09
Kesen_075	6hrvsCA	Upregulated	GO:0000165	P	MAPK cascade	22	255	6e-10	2.9e-09
Kesen_075	6hrvsCA	Upregulated	GO:0023014	P	signal transduction by protein phosphorylation	22	255	6e-10	2.9e-09
Kesen_075	6hrvsCA	Upregulated	GO:0070887	P	cellular response to chemical stimulus	59	1534	6.3e-10	3e-09
Kesen_075	6hrvsCA	Upregulated	GO:0009738	P	abscisic acid-activated signaling pathway	25	339	8.5e-10	3.9e-09
Kesen_075	6hrvsCA	Upregulated	GO:0071310	P	cellular response to organic substance	55	1390	1e-09	4.6e-09
Kesen_075	6hrvsCA	Upregulated	GO:0098542	P	defense response to other organism	50	1196	1.1e-09	5e-09
Kesen_075	6hrvsCA	Upregulated	GO:0009867	P	jasmonic acid mediated signaling pathway	25	345	1.2e-09	5.2e-09
Kesen_075	6hrvsCA	Upregulated	GO:0071395	P	cellular response to jasmonic acid stimulus	25	345	1.2e-09	5.2e-09
Kesen_075	6hrvsCA	Upregulated	GO:0008219	P	cell death	34	621	1.3e-09	5.5e-09
Kesen_075	6hrvsCA	Upregulated	GO:2001141	P	regulation of RNA biosynthetic process	73	2193	2.1e-09	8.5e-09
Kesen_075	6hrvsCA	Upregulated	GO:0006355	P	regulation of transcription, DNA-templated	73	2193	2.1e-09	8.5e-09
Kesen_075	6hrvsCA	Upregulated	GO:1903506	P	regulation of nucleic acid-templated transcription	73	2193	2.1e-09	8.5e-09
Kesen_075	6hrvsCA	Upregulated	GO:0009814	P	defense response, incompatible interaction	34	635	2.2e-09	8.8e-09
Kesen_075	6hrvsCA	Upregulated	GO:0009612	P	response to mechanical stimulus	13	80	2.4e-09	9.8e-09
Kesen_075	6hrvsCA	Upregulated	GO:0071215	P	cellular response to abscisic acid stimulus	25	359	2.5e-09	9.9e-09
Kesen_075	6hrvsCA	Upregulated	GO:0097306	P	cellular response to alcohol	25	359	2.5e-09	9.9e-09
Kesen_075	6hrvsCA	Upregulated	GO:0051252	P	regulation of RNA metabolic process	73	2205	2.6e-09	1e-08
Kesen_075	6hrvsCA	Upregulated	GO:0042742	P	defense response to bacterium	29	483	3.2e-09	1.2e-08
Kesen_075	6hrvsCA	Upregulated	GO:0009627	P	systemic acquired resistance	30	522	4.4e-09	1.7e-08
Kesen_075	6hrvsCA	Upregulated	GO:0009617	P	response to bacterium	34	655	4.6e-09	1.7e-08
Kesen_075	6hrvsCA	Upregulated	GO:0048583	P	regulation of response to stimulus	40	877	6.2e-09	2.3e-08
Kesen_075	6hrvsCA	Upregulated	GO:1901701	P	cellular response to oxygen-containing compound	44	1043	9.6e-09	3.5e-08
Kesen_075	6hrvsCA	Upregulated	GO:0097305	P	response to alcohol	37	786	1.1e-08	3.9e-08
Kesen_075	6hrvsCA	Upregulated	GO:0009737	P	response to abscisic acid	37	786	1.1e-08	3.9e-08
Kesen_075	6hrvsCA	Upregulated	GO:0050794	P	regulation of cellular process	120	4642	1.6e-08	5.6e-08
Kesen_075	6hrvsCA	Upregulated	GO:0019219	P	regulation of nucleobase-containing compound metabolic process	73	2306	1.6e-08	5.6e-08
Kesen_075	6hrvsCA	Upregulated	GO:0031323	P	regulation of cellular metabolic process	82	2736	1.9e-08	6.3e-08
Kesen_075	6hrvsCA	Upregulated	GO:0019222	P	regulation of metabolic process	87	2978	1.9e-08	6.4e-08
Kesen_075	6hrvsCA	Upregulated	GO:0031348	P	negative regulation of defense response	22	313	2e-08	6.7e-08
Kesen_075	6hrvsCA	Upregulated	GO:0009889	P	regulation of biosynthetic process	77	2514	2.4e-08	7.8e-08
Kesen_075	6hrvsCA	Upregulated	GO:0048585	P	negative regulation of response to stimulus	26	438	2.7e-08	8.7e-08
Kesen_075	6hrvsCA	Upregulated	GO:0007154	P	cell communication	74	2389	3.1e-08	9.9e-08
Kesen_075	6hrvsCA	Upregulated	GO:0010468	P	regulation of gene expression	74	2396	3.4e-08	1.1e-07
Kesen_075	6hrvsCA	Upregulated	GO:2000112	P	regulation of cellular macromolecule biosynthetic process	73	2353	3.6e-08	1.1e-07
Kesen_075	6hrvsCA	Upregulated	GO:0010556	P	regulation of macromolecule biosynthetic process	73	2353	3.6e-08	1.1e-07
Kesen_075	6hrvsCA	Upregulated	GO:0097659	P	nucleic acid-templated transcription	73	2366	4.5e-08	1.4e-07
Kesen_075	6hrvsCA	Upregulated	GO:0006351	P	transcription, DNA-templated	73	2366	4.5e-08	1.4e-07
Kesen_075	6hrvsCA	Upregulated	GO:0032774	P	RNA biosynthetic process	73	2367	4.6e-08	1.4e-07
Kesen_075	6hrvsCA	Upregulated	GO:0051171	P	regulation of nitrogen compound metabolic process	74	2417	4.9e-08	1.5e-07
Kesen_075	6hrvsCA	Upregulated	GO:0009595	P	detection of biotic stimulus	14	128	5.7e-08	1.7e-07
Kesen_075	6hrvsCA	Upregulated	GO:0050789	P	regulation of biological process	130	5298	6.6e-08	1.9e-07
Kesen_075	6hrvsCA	Upregulated	GO:0031326	P	regulation of cellular biosynthetic process	73	2391	6.8e-08	2e-07
Kesen_075	6hrvsCA	Upregulated	GO:0071407	P	cellular response to organic cyclic compound	30	596	7.4e-08	2.1e-07
Kesen_075	6hrvsCA	Upregulated	GO:0002831	P	regulation of response to biotic stimulus	14	135	1.1e-07	3e-07
Kesen_075	6hrvsCA	Upregulated	GO:0044802	P	single-organism membrane organization	32	694	1.8e-07	5.1e-07
Kesen_075	6hrvsCA	Upregulated	GO:0033993	P	response to lipid	40	1003	2e-07	5.6e-07
Kesen_075	6hrvsCA	Upregulated	GO:0080090	P	regulation of primary metabolic process	78	2712	2.4e-07	6.8e-07
Kesen_075	6hrvsCA	Upregulated	GO:0043449	P	cellular alkene metabolic process	12	105	3.3e-07	8.8e-07
Kesen_075	6hrvsCA	Upregulated	GO:0009692	P	ethylene metabolic process	12	105	3.3e-07	8.8e-07
Kesen_075	6hrvsCA	Upregulated	GO:1900673	P	olefin metabolic process	12	105	3.3e-07	8.8e-07
Kesen_075	6hrvsCA	Upregulated	GO:1900674	P	olefin biosynthetic process	12	105	3.3e-07	8.8e-07
Kesen_075	6hrvsCA	Upregulated	GO:0009693	P	ethylene biosynthetic process	12	105	3.3e-07	8.8e-07
Kesen_075	6hrvsCA	Upregulated	GO:0043450	P	alkene biosynthetic process	12	105	3.3e-07	8.8e-07
Kesen_075	6hrvsCA	Upregulated	GO:0043900	P	regulation of multi-organism process	14	150	3.5e-07	9.1e-07
Kesen_075	6hrvsCA	Upregulated	GO:0060255	P	regulation of macromolecule metabolic process	75	2594	3.6e-07	9.4e-07
Kesen_075	6hrvsCA	Upregulated	GO:0071396	P	cellular response to lipid	25	473	4e-07	1e-06
Kesen_075	6hrvsCA	Upregulated	GO:0006986	P	response to unfolded protein	16	203	4.3e-07	1.1e-06
Kesen_075	6hrvsCA	Upregulated	GO:0035967	P	cellular response to topologically incorrect protein	16	203	4.3e-07	1.1e-06
Kesen_075	6hrvsCA	Upregulated	GO:0034620	P	cellular response to unfolded protein	16	203	4.3e-07	1.1e-06
Kesen_075	6hrvsCA	Upregulated	GO:0042538	P	hyperosmotic salinity response	16	213	7.8e-07	1.9e-06
Kesen_075	6hrvsCA	Upregulated	GO:0009697	P	salicylic acid biosynthetic process	18	273	9.5e-07	2.3e-06
Kesen_075	6hrvsCA	Upregulated	GO:0042743	P	hydrogen peroxide metabolic process	21	366	1e-06	2.5e-06
Kesen_075	6hrvsCA	Upregulated	GO:0009873	P	ethylene-activated signaling pathway	14	168	1.2e-06	3e-06
Kesen_075	6hrvsCA	Upregulated	GO:0009628	P	response to abiotic stimulus	84	3130	1.3e-06	3.1e-06
Kesen_075	6hrvsCA	Upregulated	GO:0051704	P	multi-organism process	68	2343	1.3e-06	3.1e-06
Kesen_075	6hrvsCA	Upregulated	GO:0072593	P	reactive oxygen species metabolic process	22	410	1.6e-06	3.8e-06
Kesen_075	6hrvsCA	Upregulated	GO:0030968	P	endoplasmic reticulum unfolded protein response	15	200	1.8e-06	4.1e-06
Kesen_075	6hrvsCA	Upregulated	GO:0051606	P	detection of stimulus	14	174	1.8e-06	4.2e-06
Kesen_075	6hrvsCA	Upregulated	GO:1902582	P	single-organism intracellular transport	33	815	1.8e-06	4.2e-06
Kesen_075	6hrvsCA	Upregulated	GO:1902580	P	single-organism cellular localization	33	819	2e-06	4.7e-06
Kesen_075	6hrvsCA	Upregulated	GO:0051716	P	cellular response to stimulus	84	3168	2e-06	4.7e-06
Kesen_075	6hrvsCA	Upregulated	GO:0009696	P	salicylic acid metabolic process	18	291	2.2e-06	5e-06
Kesen_075	6hrvsCA	Upregulated	GO:0034654	P	nucleobase-containing compound biosynthetic process	76	2774	2.3e-06	5.1e-06
Kesen_075	6hrvsCA	Upregulated	GO:0071369	P	cellular response to ethylene stimulus	14	185	3.5e-06	7.8e-06
Kesen_075	6hrvsCA	Upregulated	GO:1901362	P	organic cyclic compound biosynthetic process	87	3375	3.9e-06	8.6e-06
Kesen_075	6hrvsCA	Upregulated	GO:0009409	P	response to cold	29	700	5.2e-06	1.1e-05
Kesen_075	6hrvsCA	Upregulated	GO:0065007	P	biological regulation	133	5924	6.8e-06	1.5e-05
Kesen_075	6hrvsCA	Upregulated	GO:0001666	P	response to hypoxia	10	98	8.1e-06	1.8e-05
Kesen_075	6hrvsCA	Upregulated	GO:0018130	P	heterocycle biosynthetic process	80	3082	8.5e-06	1.8e-05
Kesen_075	6hrvsCA	Upregulated	GO:0036293	P	response to decreased oxygen levels	10	100	9.5e-06	2e-05
Kesen_075	6hrvsCA	Upregulated	GO:0070482	P	response to oxygen levels	10	100	9.5e-06	2e-05
Kesen_075	6hrvsCA	Upregulated	GO:0010035	P	response to inorganic substance	47	1500	1.1e-05	2.4e-05
Kesen_075	6hrvsCA	Upregulated	GO:0019438	P	aromatic compound biosynthetic process	81	3176	1.4e-05	2.9e-05
Kesen_075	6hrvsCA	Upregulated	GO:0000160	P	phosphorelay signal transduction system	14	223	2.6e-05	5.3e-05
Kesen_075	6hrvsCA	Upregulated	GO:0009266	P	response to temperature stimulus	37	1102	2.6e-05	5.3e-05
Kesen_075	6hrvsCA	Upregulated	GO:0035966	P	response to topologically incorrect protein	19	386	2.6e-05	5.3e-05
Kesen_075	6hrvsCA	Upregulated	GO:0009733	P	response to auxin	21	459	2.7e-05	5.6e-05
Kesen_075	6hrvsCA	Upregulated	GO:0006605	P	protein targeting	36	1064	2.9e-05	5.8e-05
Kesen_075	6hrvsCA	Upregulated	GO:0061024	P	membrane organization	32	917	4.6e-05	9.3e-05
Kesen_075	6hrvsCA	Upregulated	GO:0006972	P	hyperosmotic response	17	339	5.5e-05	0.00011
Kesen_075	6hrvsCA	Upregulated	GO:0033554	P	cellular response to stress	45	1528	7.4e-05	0.00015
Kesen_075	6hrvsCA	Upregulated	GO:0048519	P	negative regulation of biological process	41	1370	0.00011	0.00022
Kesen_075	6hrvsCA	Upregulated	GO:0006886	P	intracellular protein transport	37	1193	0.00013	0.00025
Kesen_075	6hrvsCA	Upregulated	GO:0072330	P	monocarboxylic acid biosynthetic process	26	717	0.00013	0.00026
Kesen_075	6hrvsCA	Upregulated	GO:0048523	P	negative regulation of cellular process	33	1021	0.00014	0.00028
Kesen_075	6hrvsCA	Upregulated	GO:0034976	P	response to endoplasmic reticulum stress	18	410	0.00017	0.00032
Kesen_075	6hrvsCA	Upregulated	GO:0034613	P	cellular protein localization	37	1222	0.0002	0.00038
Kesen_075	6hrvsCA	Upregulated	GO:0006970	P	response to osmotic stress	32	999	0.00021	0.0004
Kesen_075	6hrvsCA	Upregulated	GO:0071702	P	organic substance transport	53	1997	0.00022	0.00042
Kesen_075	6hrvsCA	Upregulated	GO:0006865	P	amino acid transport	14	287	0.00032	0.0006
Kesen_075	6hrvsCA	Upregulated	GO:0070727	P	cellular macromolecule localization	37	1261	0.00036	0.00067
Kesen_075	6hrvsCA	Upregulated	GO:0016567	P	protein ubiquitination	14	301	0.00051	0.00094
Kesen_075	6hrvsCA	Upregulated	GO:0015031	P	protein transport	37	1309	0.00071	0.0013
Kesen_075	6hrvsCA	Upregulated	GO:0045184	P	establishment of protein localization	37	1312	0.00074	0.0013
Kesen_075	6hrvsCA	Upregulated	GO:0009651	P	response to salt stress	29	944	0.0008	0.0014
Kesen_075	6hrvsCA	Upregulated	GO:0009404	P	toxin metabolic process	12	244	0.00079	0.0014
Kesen_075	6hrvsCA	Upregulated	GO:0006468	P	protein phosphorylation	40	1469	0.00087	0.0016
Kesen_075	6hrvsCA	Upregulated	GO:0032446	P	protein modification by small protein conjugation	14	321	0.00092	0.0016
Kesen_075	6hrvsCA	Upregulated	GO:0044271	P	cellular nitrogen compound biosynthetic process	80	3557	0.00092	0.0016
Kesen_075	6hrvsCA	Upregulated	GO:0046394	P	carboxylic acid biosynthetic process	29	954	0.00093	0.0016
Kesen_075	6hrvsCA	Upregulated	GO:0046907	P	intracellular transport	37	1341	0.0011	0.0019
Kesen_075	6hrvsCA	Upregulated	GO:0008104	P	protein localization	38	1391	0.0011	0.0019
Kesen_075	6hrvsCA	Upregulated	GO:0015711	P	organic anion transport	14	333	0.0013	0.0022
Kesen_075	6hrvsCA	Upregulated	GO:0046942	P	carboxylic acid transport	14	333	0.0013	0.0022
Kesen_075	6hrvsCA	Upregulated	GO:0009893	P	positive regulation of metabolic process	22	663	0.0013	0.0023
Kesen_075	6hrvsCA	Upregulated	GO:0009408	P	response to heat	14	341	0.0016	0.0027
Kesen_075	6hrvsCA	Upregulated	GO:0009891	P	positive regulation of biosynthetic process	21	630	0.0016	0.0027
Kesen_075	6hrvsCA	Upregulated	GO:0009642	P	response to light intensity	13	306	0.0017	0.0029
Kesen_075	6hrvsCA	Upregulated	GO:0044765	P	single-organism transport	44	1752	0.0023	0.0038
Kesen_075	6hrvsCA	Upregulated	GO:1902578	P	single-organism localization	44	1776	0.0029	0.0048
Kesen_075	6hrvsCA	Upregulated	GO:0006820	P	anion transport	20	620	0.003	0.0049
Kesen_075	6hrvsCA	Upregulated	GO:0051649	P	establishment of localization in cell	37	1458	0.0043	0.0071
Kesen_075	6hrvsCA	Upregulated	GO:0016070	P	RNA metabolic process	75	3538	0.0063	0.01
Kesen_075	6hrvsCA	Upregulated	GO:0016310	P	phosphorylation	43	1822	0.0074	0.012
Kesen_075	6hrvsCA	Upregulated	GO:0051641	P	cellular localization	38	1565	0.0076	0.012
Kesen_075	6hrvsCA	Upregulated	GO:0071705	P	nitrogen compound transport	23	824	0.0082	0.013
Kesen_075	6hrvsCA	Upregulated	GO:0016053	P	organic acid biosynthetic process	31	1219	0.0085	0.014
Kesen_075	6hrvsCA	Upregulated	GO:0036211	P	protein modification process	61	2825	0.0097	0.015
Kesen_075	6hrvsCA	Upregulated	GO:0006464	P	cellular protein modification process	61	2825	0.0097	0.015
Kesen_075	6hrvsCA	Upregulated	GO:0048518	P	positive regulation of biological process	28	1091	0.011	0.017
Kesen_075	6hrvsCA	Upregulated	GO:0045893	P	positive regulation of transcription, DNA-templated	15	478	0.012	0.018
Kesen_075	6hrvsCA	Upregulated	GO:1903508	P	positive regulation of nucleic acid-templated transcription	15	478	0.012	0.018
Kesen_075	6hrvsCA	Upregulated	GO:0051254	P	positive regulation of RNA metabolic process	15	478	0.012	0.018
Kesen_075	6hrvsCA	Upregulated	GO:1902680	P	positive regulation of RNA biosynthetic process	15	478	0.012	0.018
Kesen_075	6hrvsCA	Upregulated	GO:0010604	P	positive regulation of macromolecule metabolic process	16	524	0.012	0.019
Kesen_075	6hrvsCA	Upregulated	GO:0033036	P	macromolecule localization	39	1675	0.013	0.02
Kesen_075	6hrvsCA	Upregulated	GO:0045935	P	positive regulation of nucleobase-containing compound metabolic process	15	485	0.013	0.02
Kesen_075	6hrvsCA	Upregulated	GO:0031325	P	positive regulation of cellular metabolic process	16	532	0.014	0.021
Kesen_075	6hrvsCA	Upregulated	GO:0010557	P	positive regulation of macromolecule biosynthetic process	15	501	0.017	0.026
Kesen_075	6hrvsCA	Upregulated	GO:0010467	P	gene expression	75	3704	0.018	0.026
Kesen_075	6hrvsCA	Upregulated	GO:0010628	P	positive regulation of gene expression	15	503	0.018	0.027
Kesen_075	6hrvsCA	Upregulated	GO:0031328	P	positive regulation of cellular biosynthetic process	15	507	0.019	0.028
Kesen_075	6hrvsCA	Upregulated	GO:0070647	P	protein modification by small protein conjugation or removal	14	464	0.02	0.029
Kesen_075	6hrvsCA	Upregulated	GO:0044260	P	cellular macromolecule metabolic process	134	7195	0.02	0.029
Kesen_075	6hrvsCA	Upregulated	GO:0051173	P	positive regulation of nitrogen compound metabolic process	15	510	0.02	0.029
Kesen_075	6hrvsCA	Upregulated	GO:1901576	P	organic substance biosynthetic process	125	6658	0.02	0.029
Kesen_075	6hrvsCA	Upregulated	GO:0006979	P	response to oxidative stress	17	616	0.023	0.034
Kesen_075	6hrvsCA	Upregulated	GO:0006810	P	transport	73	3661	0.026	0.038
Kesen_075	6hrvsCA	Upregulated	GO:0044710	P	single-organism metabolic process	112	5955	0.028	0.04
Kesen_075	6hrvsCA	Upregulated	GO:0019748	P	secondary metabolic process	18	689	0.032	0.045
Kesen_075	6hrvsCA	Upregulated	GO:0034645	P	cellular macromolecule biosynthetic process	80	4106	0.032	0.046
Kesen_075	6hrvsCA	Upregulated	GO:0003700	F	transcription factor activity, sequence-specific DNA binding	65	1493	3.9e-13	9.5e-12
Kesen_075	6hrvsCA	Upregulated	GO:0001071	F	nucleic acid binding transcription factor activity	65	1493	3.9e-13	9.5e-12
Kesen_075	6hrvsCA	Upregulated	GO:0005509	F	calcium ion binding	19	243	4e-08	5.4e-07
Kesen_075	6hrvsCA	Upregulated	GO:0003677	F	DNA binding	62	1862	4.4e-08	5.4e-07
Kesen_075	6hrvsCA	Upregulated	GO:0043565	F	sequence-specific DNA binding	23	392	2.1e-07	2.1e-06
Kesen_075	6hrvsCA	Upregulated	GO:0004842	F	ubiquitin-protein transferase activity	16	272	1.5e-05	0.00012
Kesen_075	6hrvsCA	Upregulated	GO:0019787	F	ubiquitin-like protein transferase activity	16	277	1.8e-05	0.00013
Kesen_075	6hrvsCA	Upregulated	GO:0005516	F	calmodulin binding	12	209	0.00021	0.0013
Kesen_075	6hrvsCA	Upregulated	GO:0003676	F	nucleic acid binding	67	3005	0.0032	0.018
Kesen_075	6hrvsCA	Upregulated	GO:0046872	F	metal ion binding	55	2435	0.006	0.03
Kesen_075	6hrvsCA	Upregulated	GO:0005515	F	protein binding	62	2855	0.0081	0.036
Kesen_075	6hrvsCA	Upregulated	GO:0016757	F	transferase activity, transferring glycosyl groups	18	613	0.012	0.047
Kesen_075	6hrvsCA	Upregulated	GO:0043169	F	cation binding	56	2592	0.013	0.049
Kesen_075	12hrvsCA	Upregulated	GO:0010200	P	response to chitin	81	441	1.4e-57	4.3e-55
Kesen_075	12hrvsCA	Upregulated	GO:0010243	P	response to organonitrogen compound	81	464	4.8e-56	7.2e-54
Kesen_075	12hrvsCA	Upregulated	GO:1901698	P	response to nitrogen compound	89	786	1.3e-47	1.2e-45
Kesen_075	12hrvsCA	Upregulated	GO:0009719	P	response to endogenous stimulus	113	1996	9.2e-34	6.9e-32
Kesen_075	12hrvsCA	Upregulated	GO:0002679	P	respiratory burst involved in defense response	40	154	2.3e-33	1.1e-31
Kesen_075	12hrvsCA	Upregulated	GO:0045730	P	respiratory burst	40	154	2.3e-33	1.1e-31
Kesen_075	12hrvsCA	Upregulated	GO:1901700	P	response to oxygen-containing compound	121	2557	2.4e-29	1e-27
Kesen_075	12hrvsCA	Upregulated	GO:0010033	P	response to organic substance	126	2921	4.6e-27	1.7e-25
Kesen_075	12hrvsCA	Upregulated	GO:0002376	P	immune system process	76	1147	5.3e-26	1.8e-24
Kesen_075	12hrvsCA	Upregulated	GO:0002252	P	immune effector process	42	315	8.7e-25	2.6e-23
Kesen_075	12hrvsCA	Upregulated	GO:0006952	P	defense response	87	1715	2.6e-22	7.2e-21
Kesen_075	12hrvsCA	Upregulated	GO:0042221	P	response to chemical	140	3968	3.7e-22	9.2e-21
Kesen_075	12hrvsCA	Upregulated	GO:0001101	P	response to acid chemical	80	1584	2.6e-20	5.9e-19
Kesen_075	12hrvsCA	Upregulated	GO:0035556	P	intracellular signal transduction	54	746	4.7e-20	1e-18
Kesen_075	12hrvsCA	Upregulated	GO:0009753	P	response to jasmonic acid	45	539	5.3e-19	1.1e-17
Kesen_075	12hrvsCA	Upregulated	GO:0009751	P	response to salicylic acid	43	511	2.6e-18	4.9e-17
Kesen_075	12hrvsCA	Upregulated	GO:0006950	P	response to stress	134	4237	6e-17	1.1e-15
Kesen_075	12hrvsCA	Upregulated	GO:0071229	P	cellular response to acid chemical	52	839	1.2e-16	2.1e-15
Kesen_075	12hrvsCA	Upregulated	GO:0034050	P	host programmed cell death induced by symbiont	40	498	1.9e-16	2.8e-15
Kesen_075	12hrvsCA	Upregulated	GO:0009626	P	plant-type hypersensitive response	40	498	1.9e-16	2.8e-15
Kesen_075	12hrvsCA	Upregulated	GO:0009620	P	response to fungus	44	632	7.1e-16	1e-14
Kesen_075	12hrvsCA	Upregulated	GO:0009607	P	response to biotic stimulus	74	1683	1.3e-15	1.5e-14
Kesen_075	12hrvsCA	Upregulated	GO:0009755	P	hormone-mediated signaling pathway	52	889	1.2e-15	1.5e-14
Kesen_075	12hrvsCA	Upregulated	GO:0010363	P	regulation of plant-type hypersensitive response	37	448	1.2e-15	1.5e-14
Kesen_075	12hrvsCA	Upregulated	GO:0045088	P	regulation of innate immune response	38	474	1.2e-15	1.5e-14
Kesen_075	12hrvsCA	Upregulated	GO:0045087	P	innate immune response	56	1023	1.2e-15	1.5e-14
Kesen_075	12hrvsCA	Upregulated	GO:0010941	P	regulation of cell death	39	503	1.4e-15	1.5e-14
Kesen_075	12hrvsCA	Upregulated	GO:0006955	P	immune response	56	1031	1.7e-15	1.7e-14
Kesen_075	12hrvsCA	Upregulated	GO:0050776	P	regulation of immune response	38	479	1.6e-15	1.7e-14
Kesen_075	12hrvsCA	Upregulated	GO:0006612	P	protein targeting to membrane	37	455	1.9e-15	1.9e-14
Kesen_075	12hrvsCA	Upregulated	GO:0002682	P	regulation of immune system process	38	483	2.1e-15	2e-14
Kesen_075	12hrvsCA	Upregulated	GO:0080135	P	regulation of cellular response to stress	37	459	2.5e-15	2.3e-14
Kesen_075	12hrvsCA	Upregulated	GO:0009863	P	salicylic acid mediated signaling pathway	35	410	3e-15	2.7e-14
Kesen_075	12hrvsCA	Upregulated	GO:0071446	P	cellular response to salicylic acid stimulus	35	411	3.2e-15	2.7e-14
Kesen_075	12hrvsCA	Upregulated	GO:0014070	P	response to organic cyclic compound	52	912	3.1e-15	2.7e-14
Kesen_075	12hrvsCA	Upregulated	GO:0072657	P	protein localization to membrane	37	467	4.1e-15	3.3e-14
Kesen_075	12hrvsCA	Upregulated	GO:0050896	P	response to stimulus	179	6902	4.2e-15	3.3e-14
Kesen_075	12hrvsCA	Upregulated	GO:0090150	P	establishment of protein localization to membrane	37	467	4.1e-15	3.3e-14
Kesen_075	12hrvsCA	Upregulated	GO:0009723	P	response to ethylene	35	418	5.1e-15	3.9e-14
Kesen_075	12hrvsCA	Upregulated	GO:0012501	P	programmed cell death	40	555	5.6e-15	4.2e-14
Kesen_075	12hrvsCA	Upregulated	GO:0051707	P	response to other organism	72	1658	6.2e-15	4.4e-14
Kesen_075	12hrvsCA	Upregulated	GO:0043207	P	response to external biotic stimulus	72	1658	6.2e-15	4.4e-14
Kesen_075	12hrvsCA	Upregulated	GO:0032870	P	cellular response to hormone stimulus	52	932	7.2e-15	5e-14
Kesen_075	12hrvsCA	Upregulated	GO:0071495	P	cellular response to endogenous stimulus	52	935	8.1e-15	5.5e-14
Kesen_075	12hrvsCA	Upregulated	GO:0009725	P	response to hormone	75	1789	8.7e-15	5.8e-14
Kesen_075	12hrvsCA	Upregulated	GO:0043069	P	negative regulation of programmed cell death	28	261	1.1e-14	7.4e-14
Kesen_075	12hrvsCA	Upregulated	GO:0043067	P	regulation of programmed cell death	37	487	1.4e-14	8.8e-14
Kesen_075	12hrvsCA	Upregulated	GO:0050832	P	defense response to fungus	35	434	1.5e-14	9.1e-14
Kesen_075	12hrvsCA	Upregulated	GO:0070887	P	cellular response to chemical stimulus	68	1534	1.6e-14	9.8e-14
Kesen_075	12hrvsCA	Upregulated	GO:0071310	P	cellular response to organic substance	64	1390	2.1e-14	1.3e-13
Kesen_075	12hrvsCA	Upregulated	GO:0009611	P	response to wounding	35	446	3.1e-14	1.8e-13
Kesen_075	12hrvsCA	Upregulated	GO:0060548	P	negative regulation of cell death	28	273	3.2e-14	1.8e-13
Kesen_075	12hrvsCA	Upregulated	GO:0008219	P	cell death	41	621	4e-14	2.2e-13
Kesen_075	12hrvsCA	Upregulated	GO:0080134	P	regulation of response to stress	42	653	4.3e-14	2.4e-13
Kesen_075	12hrvsCA	Upregulated	GO:0009605	P	response to external stimulus	87	2356	4.4e-14	2.4e-13
Kesen_075	12hrvsCA	Upregulated	GO:0031347	P	regulation of defense response	41	624	4.6e-14	2.5e-13
Kesen_075	12hrvsCA	Upregulated	GO:0009862	P	systemic acquired resistance, salicylic acid mediated signaling pathway	28	281	6.2e-14	3.2e-13
Kesen_075	12hrvsCA	Upregulated	GO:0009738	P	abscisic acid-activated signaling pathway	30	339	1.3e-13	6.9e-13
Kesen_075	12hrvsCA	Upregulated	GO:0009867	P	jasmonic acid mediated signaling pathway	30	345	2e-13	1e-12
Kesen_075	12hrvsCA	Upregulated	GO:0071395	P	cellular response to jasmonic acid stimulus	30	345	2e-13	1e-12
Kesen_075	12hrvsCA	Upregulated	GO:0042742	P	defense response to bacterium	35	483	2.7e-13	1.3e-12
Kesen_075	12hrvsCA	Upregulated	GO:0000165	P	MAPK cascade	26	255	3.1e-13	1.5e-12
Kesen_075	12hrvsCA	Upregulated	GO:0023014	P	signal transduction by protein phosphorylation	26	255	3.1e-13	1.5e-12
Kesen_075	12hrvsCA	Upregulated	GO:0009814	P	defense response, incompatible interaction	40	635	3.4e-13	1.6e-12
Kesen_075	12hrvsCA	Upregulated	GO:1901701	P	cellular response to oxygen-containing compound	52	1043	4.8e-13	2.2e-12
Kesen_075	12hrvsCA	Upregulated	GO:0071215	P	cellular response to abscisic acid stimulus	30	359	5.2e-13	2.3e-12
Kesen_075	12hrvsCA	Upregulated	GO:0097306	P	cellular response to alcohol	30	359	5.2e-13	2.3e-12
Kesen_075	12hrvsCA	Upregulated	GO:0098542	P	defense response to other organism	56	1196	6.1e-13	2.7e-12
Kesen_075	12hrvsCA	Upregulated	GO:0010310	P	regulation of hydrogen peroxide metabolic process	23	198	6.4e-13	2.8e-12
Kesen_075	12hrvsCA	Upregulated	GO:0007165	P	signal transduction	75	1954	6.6e-13	2.8e-12
Kesen_075	12hrvsCA	Upregulated	GO:0009617	P	response to bacterium	40	655	8.7e-13	3.7e-12
Kesen_075	12hrvsCA	Upregulated	GO:2000377	P	regulation of reactive oxygen species metabolic process	24	223	9e-13	3.7e-12
Kesen_075	12hrvsCA	Upregulated	GO:0044700	P	single organism signaling	76	2024	1.3e-12	5.3e-12
Kesen_075	12hrvsCA	Upregulated	GO:0009612	P	response to mechanical stimulus	16	80	1.6e-12	6.3e-12
Kesen_075	12hrvsCA	Upregulated	GO:0023052	P	signaling	76	2033	1.6e-12	6.3e-12
Kesen_075	12hrvsCA	Upregulated	GO:0009627	P	systemic acquired resistance	35	522	2.2e-12	8.6e-12
Kesen_075	12hrvsCA	Upregulated	GO:0097305	P	response to alcohol	43	786	3.6e-12	1.4e-11
Kesen_075	12hrvsCA	Upregulated	GO:0009737	P	response to abscisic acid	43	786	3.6e-12	1.4e-11
Kesen_075	12hrvsCA	Upregulated	GO:0031348	P	negative regulation of defense response	27	313	4e-12	1.5e-11
Kesen_075	12hrvsCA	Upregulated	GO:0071407	P	cellular response to organic cyclic compound	37	596	4.2e-12	1.6e-11
Kesen_075	12hrvsCA	Upregulated	GO:0009414	P	response to water deprivation	33	488	7.8e-12	2.9e-11
Kesen_075	12hrvsCA	Upregulated	GO:0048583	P	regulation of response to stimulus	45	877	8.6e-12	3.1e-11
Kesen_075	12hrvsCA	Upregulated	GO:0009415	P	response to water	33	491	9.1e-12	3.3e-11
Kesen_075	12hrvsCA	Upregulated	GO:0048585	P	negative regulation of response to stimulus	31	438	1.2e-11	4.2e-11
Kesen_075	12hrvsCA	Upregulated	GO:0009595	P	detection of biotic stimulus	18	128	1.3e-11	4.4e-11
Kesen_075	12hrvsCA	Upregulated	GO:0002831	P	regulation of response to biotic stimulus	18	135	2.8e-11	9.7e-11
Kesen_075	12hrvsCA	Upregulated	GO:0033993	P	response to lipid	47	1003	5.5e-11	1.9e-10
Kesen_075	12hrvsCA	Upregulated	GO:0044802	P	single-organism membrane organization	38	694	7.1e-11	2.4e-10
Kesen_075	12hrvsCA	Upregulated	GO:0043900	P	regulation of multi-organism process	18	150	1.3e-10	4.5e-10
Kesen_075	12hrvsCA	Upregulated	GO:0007154	P	cell communication	79	2389	1.9e-10	6.2e-10
Kesen_075	12hrvsCA	Upregulated	GO:0071396	P	cellular response to lipid	30	473	3.1e-10	1e-09
Kesen_075	12hrvsCA	Upregulated	GO:2001141	P	regulation of RNA biosynthetic process	74	2193	3.4e-10	1.1e-09
Kesen_075	12hrvsCA	Upregulated	GO:0006355	P	regulation of transcription, DNA-templated	74	2193	3.4e-10	1.1e-09
Kesen_075	12hrvsCA	Upregulated	GO:1903506	P	regulation of nucleic acid-templated transcription	74	2193	3.4e-10	1.1e-09
Kesen_075	12hrvsCA	Upregulated	GO:0051252	P	regulation of RNA metabolic process	74	2205	4.4e-10	1.4e-09
Kesen_075	12hrvsCA	Upregulated	GO:0031323	P	regulation of cellular metabolic process	85	2736	6.4e-10	2e-09
Kesen_075	12hrvsCA	Upregulated	GO:0051606	P	detection of stimulus	18	174	1.2e-09	3.7e-09
Kesen_075	12hrvsCA	Upregulated	GO:0009697	P	salicylic acid biosynthetic process	22	273	1.4e-09	4.2e-09
Kesen_075	12hrvsCA	Upregulated	GO:1902582	P	single-organism intracellular transport	39	815	1.6e-09	4.8e-09
Kesen_075	12hrvsCA	Upregulated	GO:1902580	P	single-organism cellular localization	39	819	1.8e-09	5.4e-09
Kesen_075	12hrvsCA	Upregulated	GO:0006986	P	response to unfolded protein	19	203	1.9e-09	5.6e-09
Kesen_075	12hrvsCA	Upregulated	GO:0035967	P	cellular response to topologically incorrect protein	19	203	1.9e-09	5.6e-09
Kesen_075	12hrvsCA	Upregulated	GO:0034620	P	cellular response to unfolded protein	19	203	1.9e-09	5.6e-09
Kesen_075	12hrvsCA	Upregulated	GO:0050794	P	regulation of cellular process	121	4642	2.2e-09	6.3e-09
Kesen_075	12hrvsCA	Upregulated	GO:0051704	P	multi-organism process	75	2343	2.5e-09	7.1e-09
Kesen_075	12hrvsCA	Upregulated	GO:0051716	P	cellular response to stimulus	92	3168	2.9e-09	8.2e-09
Kesen_075	12hrvsCA	Upregulated	GO:0019219	P	regulation of nucleobase-containing compound metabolic process	74	2306	3e-09	8.3e-09
Kesen_075	12hrvsCA	Upregulated	GO:0019222	P	regulation of metabolic process	88	2978	3.2e-09	9e-09
Kesen_075	12hrvsCA	Upregulated	GO:0009696	P	salicylic acid metabolic process	22	291	4.1e-09	1.1e-08
Kesen_075	12hrvsCA	Upregulated	GO:0010468	P	regulation of gene expression	75	2396	6.4e-09	1.8e-08
Kesen_075	12hrvsCA	Upregulated	GO:2000112	P	regulation of cellular macromolecule biosynthetic process	74	2353	6.9e-09	1.8e-08
Kesen_075	12hrvsCA	Upregulated	GO:0010556	P	regulation of macromolecule biosynthetic process	74	2353	6.9e-09	1.8e-08
Kesen_075	12hrvsCA	Upregulated	GO:0097659	P	nucleic acid-templated transcription	74	2366	8.7e-09	2.3e-08
Kesen_075	12hrvsCA	Upregulated	GO:0006351	P	transcription, DNA-templated	74	2366	8.7e-09	2.3e-08
Kesen_075	12hrvsCA	Upregulated	GO:0032774	P	RNA biosynthetic process	74	2367	8.8e-09	2.3e-08
Kesen_075	12hrvsCA	Upregulated	GO:0030968	P	endoplasmic reticulum unfolded protein response	18	200	9.1e-09	2.3e-08
Kesen_075	12hrvsCA	Upregulated	GO:0051171	P	regulation of nitrogen compound metabolic process	75	2417	9.3e-09	2.4e-08
Kesen_075	12hrvsCA	Upregulated	GO:0009889	P	regulation of biosynthetic process	77	2514	9.6e-09	2.4e-08
Kesen_075	12hrvsCA	Upregulated	GO:0042743	P	hydrogen peroxide metabolic process	24	366	1.1e-08	2.7e-08
Kesen_075	12hrvsCA	Upregulated	GO:0031326	P	regulation of cellular biosynthetic process	74	2391	1.3e-08	3.3e-08
Kesen_075	12hrvsCA	Upregulated	GO:0050789	P	regulation of biological process	130	5298	1.7e-08	4.3e-08
Kesen_075	12hrvsCA	Upregulated	GO:0072593	P	reactive oxygen species metabolic process	25	410	2.1e-08	5.1e-08
Kesen_075	12hrvsCA	Upregulated	GO:0009873	P	ethylene-activated signaling pathway	16	168	3e-08	7.2e-08
Kesen_075	12hrvsCA	Upregulated	GO:0033554	P	cellular response to stress	54	1528	3e-08	7.3e-08
Kesen_075	12hrvsCA	Upregulated	GO:0043449	P	cellular alkene metabolic process	13	105	3.6e-08	8.4e-08
Kesen_075	12hrvsCA	Upregulated	GO:0009692	P	ethylene metabolic process	13	105	3.6e-08	8.4e-08
Kesen_075	12hrvsCA	Upregulated	GO:1900673	P	olefin metabolic process	13	105	3.6e-08	8.4e-08
Kesen_075	12hrvsCA	Upregulated	GO:1900674	P	olefin biosynthetic process	13	105	3.6e-08	8.4e-08
Kesen_075	12hrvsCA	Upregulated	GO:0009693	P	ethylene biosynthetic process	13	105	3.6e-08	8.4e-08
Kesen_075	12hrvsCA	Upregulated	GO:0043450	P	alkene biosynthetic process	13	105	3.6e-08	8.4e-08
Kesen_075	12hrvsCA	Upregulated	GO:0048519	P	negative regulation of biological process	50	1370	4e-08	9.2e-08
Kesen_075	12hrvsCA	Upregulated	GO:0060255	P	regulation of macromolecule metabolic process	76	2594	7.6e-08	1.7e-07
Kesen_075	12hrvsCA	Upregulated	GO:0061024	P	membrane organization	38	917	1e-07	2.2e-07
Kesen_075	12hrvsCA	Upregulated	GO:0071369	P	cellular response to ethylene stimulus	16	185	1e-07	2.3e-07
Kesen_075	12hrvsCA	Upregulated	GO:0080090	P	regulation of primary metabolic process	78	2712	1e-07	2.3e-07
Kesen_075	12hrvsCA	Upregulated	GO:0042538	P	hyperosmotic salinity response	17	213	1.2e-07	2.6e-07
Kesen_075	12hrvsCA	Upregulated	GO:0006605	P	protein targeting	41	1064	2e-07	4.3e-07
Kesen_075	12hrvsCA	Upregulated	GO:0072330	P	monocarboxylic acid biosynthetic process	32	717	2.3e-07	5e-07
Kesen_075	12hrvsCA	Upregulated	GO:0034654	P	nucleobase-containing compound biosynthetic process	77	2774	5.2e-07	1.1e-06
Kesen_075	12hrvsCA	Upregulated	GO:0009628	P	response to abiotic stimulus	83	3130	1e-06	2.2e-06
Kesen_075	12hrvsCA	Upregulated	GO:0000160	P	phosphorelay signal transduction system	16	223	1.1e-06	2.2e-06
Kesen_075	12hrvsCA	Upregulated	GO:0065007	P	biological regulation	134	5924	1.2e-06	2.6e-06
Kesen_075	12hrvsCA	Upregulated	GO:0048523	P	negative regulation of cellular process	38	1021	1.3e-06	2.7e-06
Kesen_075	12hrvsCA	Upregulated	GO:0010035	P	response to inorganic substance	49	1500	1.3e-06	2.8e-06
Kesen_075	12hrvsCA	Upregulated	GO:0006886	P	intracellular protein transport	42	1193	1.4e-06	2.8e-06
Kesen_075	12hrvsCA	Upregulated	GO:0034613	P	cellular protein localization	42	1222	2.5e-06	5e-06
Kesen_075	12hrvsCA	Upregulated	GO:1901362	P	organic cyclic compound biosynthetic process	86	3375	3.1e-06	6.3e-06
Kesen_075	12hrvsCA	Upregulated	GO:0034976	P	response to endoplasmic reticulum stress	21	410	4e-06	8.1e-06
Kesen_075	12hrvsCA	Upregulated	GO:0046394	P	carboxylic acid biosynthetic process	35	954	4.7e-06	9.4e-06
Kesen_075	12hrvsCA	Upregulated	GO:0070727	P	cellular macromolecule localization	42	1261	5.2e-06	1e-05
Kesen_075	12hrvsCA	Upregulated	GO:0035966	P	response to topologically incorrect protein	20	386	5.8e-06	1.2e-05
Kesen_075	12hrvsCA	Upregulated	GO:0009733	P	response to auxin	22	459	6.5e-06	1.3e-05
Kesen_075	12hrvsCA	Upregulated	GO:0009409	P	response to cold	28	700	9.8e-06	1.9e-05
Kesen_075	12hrvsCA	Upregulated	GO:0019438	P	aromatic compound biosynthetic process	80	3176	1.2e-05	2.3e-05
Kesen_075	12hrvsCA	Upregulated	GO:0006972	P	hyperosmotic response	18	339	1.2e-05	2.4e-05
Kesen_075	12hrvsCA	Upregulated	GO:0015031	P	protein transport	42	1309	1.3e-05	2.4e-05
Kesen_075	12hrvsCA	Upregulated	GO:0018130	P	heterocycle biosynthetic process	78	3082	1.3e-05	2.5e-05
Kesen_075	12hrvsCA	Upregulated	GO:0045184	P	establishment of protein localization	42	1312	1.3e-05	2.5e-05
Kesen_075	12hrvsCA	Upregulated	GO:0071702	P	organic substance transport	56	1997	1.9e-05	3.6e-05
Kesen_075	12hrvsCA	Upregulated	GO:0046907	P	intracellular transport	42	1341	2.2e-05	4.1e-05
Kesen_075	12hrvsCA	Upregulated	GO:0008104	P	protein localization	43	1391	2.3e-05	4.3e-05
Kesen_075	12hrvsCA	Upregulated	GO:0051649	P	establishment of localization in cell	43	1458	6.7e-05	0.00012
Kesen_075	12hrvsCA	Upregulated	GO:0044765	P	single-organism transport	49	1752	7.3e-05	0.00013
Kesen_075	12hrvsCA	Upregulated	GO:0006865	P	amino acid transport	15	287	7.8e-05	0.00014
Kesen_075	12hrvsCA	Upregulated	GO:0009266	P	response to temperature stimulus	35	1102	8.5e-05	0.00015
Kesen_075	12hrvsCA	Upregulated	GO:1902578	P	single-organism localization	49	1776	0.0001	0.00018
Kesen_075	12hrvsCA	Upregulated	GO:0016053	P	organic acid biosynthetic process	37	1219	0.00013	0.00023
Kesen_075	12hrvsCA	Upregulated	GO:0006970	P	response to osmotic stress	32	999	0.00015	0.00026
Kesen_075	12hrvsCA	Upregulated	GO:0051641	P	cellular localization	44	1565	0.00016	0.00028
Kesen_075	12hrvsCA	Upregulated	GO:0009694	P	jasmonic acid metabolic process	12	216	0.00024	0.00041
Kesen_075	12hrvsCA	Upregulated	GO:0009651	P	response to salt stress	30	944	0.00027	0.00048
Kesen_075	12hrvsCA	Upregulated	GO:0009695	P	jasmonic acid biosynthetic process	11	189	0.00029	0.00051
Kesen_075	12hrvsCA	Upregulated	GO:0015711	P	organic anion transport	15	333	0.00036	0.00062
Kesen_075	12hrvsCA	Upregulated	GO:0046942	P	carboxylic acid transport	15	333	0.00036	0.00062
Kesen_075	12hrvsCA	Upregulated	GO:0009642	P	response to light intensity	14	306	0.00049	0.00083
Kesen_075	12hrvsCA	Upregulated	GO:0044271	P	cellular nitrogen compound biosynthetic process	80	3557	0.0005	0.00085
Kesen_075	12hrvsCA	Upregulated	GO:0006468	P	protein phosphorylation	40	1469	0.00059	0.001
Kesen_075	12hrvsCA	Upregulated	GO:0033036	P	macromolecule localization	44	1675	0.00065	0.0011
Kesen_075	12hrvsCA	Upregulated	GO:0009893	P	positive regulation of metabolic process	22	663	0.001	0.0017
Kesen_075	12hrvsCA	Upregulated	GO:0006820	P	anion transport	21	620	0.0011	0.0018
Kesen_075	12hrvsCA	Upregulated	GO:0016567	P	protein ubiquitination	13	301	0.0013	0.0021
Kesen_075	12hrvsCA	Upregulated	GO:0009891	P	positive regulation of biosynthetic process	21	630	0.0013	0.0021
Kesen_075	12hrvsCA	Upregulated	GO:0009408	P	response to heat	14	341	0.0013	0.0022
Kesen_075	12hrvsCA	Upregulated	GO:0032446	P	protein modification by small protein conjugation	13	321	0.0022	0.0036
Kesen_075	12hrvsCA	Upregulated	GO:0048518	P	positive regulation of biological process	30	1091	0.0025	0.004
Kesen_075	12hrvsCA	Upregulated	GO:0016070	P	RNA metabolic process	76	3538	0.0025	0.004
Kesen_075	12hrvsCA	Upregulated	GO:0071705	P	nitrogen compound transport	24	824	0.0033	0.0053
Kesen_075	12hrvsCA	Upregulated	GO:1901576	P	organic substance biosynthetic process	128	6658	0.0041	0.0065
Kesen_075	12hrvsCA	Upregulated	GO:0044283	P	small molecule biosynthetic process	38	1541	0.0044	0.0069
Kesen_075	12hrvsCA	Upregulated	GO:0010604	P	positive regulation of macromolecule metabolic process	17	524	0.0047	0.0074
Kesen_075	12hrvsCA	Upregulated	GO:0006979	P	response to oxidative stress	19	616	0.0048	0.0076
Kesen_075	12hrvsCA	Upregulated	GO:0045935	P	positive regulation of nucleobase-containing compound metabolic process	16	485	0.0051	0.008
Kesen_075	12hrvsCA	Upregulated	GO:0031325	P	positive regulation of cellular metabolic process	17	532	0.0054	0.0084
Kesen_075	12hrvsCA	Upregulated	GO:0006810	P	transport	76	3661	0.0059	0.0092
Kesen_075	12hrvsCA	Upregulated	GO:0009404	P	toxin metabolic process	10	244	0.0063	0.0097
Kesen_075	12hrvsCA	Upregulated	GO:0010557	P	positive regulation of macromolecule biosynthetic process	16	501	0.0069	0.01
Kesen_075	12hrvsCA	Upregulated	GO:0051234	P	establishment of localization	77	3755	0.0075	0.011
Kesen_075	12hrvsCA	Upregulated	GO:0031328	P	positive regulation of cellular biosynthetic process	16	507	0.0076	0.012
Kesen_075	12hrvsCA	Upregulated	GO:0010467	P	gene expression	76	3704	0.0079	0.012
Kesen_075	12hrvsCA	Upregulated	GO:0051173	P	positive regulation of nitrogen compound metabolic process	16	510	0.008	0.012
Kesen_075	12hrvsCA	Upregulated	GO:0016310	P	phosphorylation	42	1822	0.0085	0.013
Kesen_075	12hrvsCA	Upregulated	GO:0044710	P	single-organism metabolic process	114	5955	0.0086	0.013
Kesen_075	12hrvsCA	Upregulated	GO:0044260	P	cellular macromolecule metabolic process	134	7195	0.0099	0.015
Kesen_075	12hrvsCA	Upregulated	GO:0045893	P	positive regulation of transcription, DNA-templated	15	478	0.01	0.015
Kesen_075	12hrvsCA	Upregulated	GO:1903508	P	positive regulation of nucleic acid-templated transcription	15	478	0.01	0.015
Kesen_075	12hrvsCA	Upregulated	GO:0051254	P	positive regulation of RNA metabolic process	15	478	0.01	0.015
Kesen_075	12hrvsCA	Upregulated	GO:1902680	P	positive regulation of RNA biosynthetic process	15	478	0.01	0.015
Kesen_075	12hrvsCA	Upregulated	GO:0034645	P	cellular macromolecule biosynthetic process	82	4106	0.011	0.016
Kesen_075	12hrvsCA	Upregulated	GO:0009058	P	biosynthetic process	129	6920	0.011	0.016
Kesen_075	12hrvsCA	Upregulated	GO:0036211	P	protein modification process	59	2825	0.014	0.02
Kesen_075	12hrvsCA	Upregulated	GO:0006464	P	cellular protein modification process	59	2825	0.014	0.02
Kesen_075	12hrvsCA	Upregulated	GO:0010628	P	positive regulation of gene expression	15	503	0.015	0.021
Kesen_075	12hrvsCA	Upregulated	GO:0044249	P	cellular biosynthetic process	119	6383	0.016	0.023
Kesen_075	12hrvsCA	Upregulated	GO:0048522	P	positive regulation of cellular process	22	846	0.016	0.023
Kesen_075	12hrvsCA	Upregulated	GO:0032787	P	monocarboxylic acid metabolic process	37	1635	0.017	0.024
Kesen_075	12hrvsCA	Upregulated	GO:0051179	P	localization	78	3983	0.02	0.028
Kesen_075	12hrvsCA	Upregulated	GO:0009059	P	macromolecule biosynthetic process	82	4219	0.021	0.028
Kesen_075	12hrvsCA	Upregulated	GO:0090304	P	nucleic acid metabolic process	79	4055	0.022	0.03
Kesen_075	12hrvsCA	Upregulated	GO:0070647	P	protein modification by small protein conjugation or removal	13	464	0.035	0.048
Kesen_075	12hrvsCA	Upregulated	GO:0003700	F	transcription factor activity, sequence-specific DNA binding	65	1493	1.5e-13	3.7e-12
Kesen_075	12hrvsCA	Upregulated	GO:0001071	F	nucleic acid binding transcription factor activity	65	1493	1.5e-13	3.7e-12
Kesen_075	12hrvsCA	Upregulated	GO:0003677	F	DNA binding	62	1862	2.1e-08	3.4e-07
Kesen_075	12hrvsCA	Upregulated	GO:0043565	F	sequence-specific DNA binding	22	392	5.6e-07	6.6e-06
Kesen_075	12hrvsCA	Upregulated	GO:0005509	F	calcium ion binding	17	243	6.8e-07	6.6e-06
Kesen_075	12hrvsCA	Upregulated	GO:0005516	F	calmodulin binding	13	209	4.4e-05	0.00036
Kesen_075	12hrvsCA	Upregulated	GO:0004842	F	ubiquitin-protein transferase activity	14	272	0.00016	0.0011
Kesen_075	12hrvsCA	Upregulated	GO:0019787	F	ubiquitin-like protein transferase activity	14	277	0.00019	0.0011
Kesen_075	12hrvsCA	Upregulated	GO:0016757	F	transferase activity, transferring glycosyl groups	20	613	0.0021	0.01
Kesen_075	12hrvsCA	Upregulated	GO:0003676	F	nucleic acid binding	67	3005	0.002	0.01
Kesen_075	12hrvsCA	Upregulated	GO:0016758	F	transferase activity, transferring hexosyl groups	15	428	0.0039	0.017
Kesen_075	12hrvsCA	Upregulated	GO:0005515	F	protein binding	61	2855	0.008	0.03
Kesen_075	12hrvsCA	Upregulated	GO:0008194	F	UDP-glycosyltransferase activity	11	293	0.0079	0.03
Kesen_075	12hrvsCA	Upregulated	GO:0046872	F	metal ion binding	53	2435	0.0096	0.033
Kesen_075	24hrvsCA	Upregulated	GO:0010200	P	response to chitin	73	441	4.1e-55	1.2e-52
Kesen_075	24hrvsCA	Upregulated	GO:0010243	P	response to organonitrogen compound	73	464	1e-53	1.4e-51
Kesen_075	24hrvsCA	Upregulated	GO:1901698	P	response to nitrogen compound	76	786	3.7e-42	3.4e-40
Kesen_075	24hrvsCA	Upregulated	GO:0009719	P	response to endogenous stimulus	98	1996	1.9e-31	1.4e-29
Kesen_075	24hrvsCA	Upregulated	GO:0002679	P	respiratory burst involved in defense response	33	154	5.1e-28	2.4e-26
Kesen_075	24hrvsCA	Upregulated	GO:0045730	P	respiratory burst	33	154	5.1e-28	2.4e-26
Kesen_075	24hrvsCA	Upregulated	GO:0010033	P	response to organic substance	110	2921	4.1e-26	1.6e-24
Kesen_075	24hrvsCA	Upregulated	GO:1901700	P	response to oxygen-containing compound	100	2557	1.4e-24	4.8e-23
Kesen_075	24hrvsCA	Upregulated	GO:0002376	P	immune system process	63	1147	5.7e-22	1.8e-20
Kesen_075	24hrvsCA	Upregulated	GO:0042221	P	response to chemical	120	3968	9.6e-21	2.7e-19
Kesen_075	24hrvsCA	Upregulated	GO:0006952	P	defense response	75	1715	1.3e-20	3.2e-19
Kesen_075	24hrvsCA	Upregulated	GO:0002252	P	immune effector process	34	315	3.3e-20	7.7e-19
Kesen_075	24hrvsCA	Upregulated	GO:0035556	P	intracellular signal transduction	49	746	4.2e-20	9.1e-19
Kesen_075	24hrvsCA	Upregulated	GO:0009753	P	response to jasmonic acid	37	539	6.8e-16	1.3e-14
Kesen_075	24hrvsCA	Upregulated	GO:0001101	P	response to acid chemical	63	1584	2.4e-15	4.5e-14
Kesen_075	24hrvsCA	Upregulated	GO:0006950	P	response to stress	111	4237	2.2e-14	3.8e-13
Kesen_075	24hrvsCA	Upregulated	GO:0009751	P	response to salicylic acid	34	511	2.6e-14	4.3e-13
Kesen_075	24hrvsCA	Upregulated	GO:0050896	P	response to stimulus	152	6902	2.8e-14	4.3e-13
Kesen_075	24hrvsCA	Upregulated	GO:0045088	P	regulation of innate immune response	32	474	1.1e-13	1.6e-12
Kesen_075	24hrvsCA	Upregulated	GO:0023052	P	signaling	69	2033	1.6e-13	2e-12
Kesen_075	24hrvsCA	Upregulated	GO:0009723	P	response to ethylene	30	418	1.5e-13	2e-12
Kesen_075	24hrvsCA	Upregulated	GO:0010363	P	regulation of plant-type hypersensitive response	31	448	1.5e-13	2e-12
Kesen_075	24hrvsCA	Upregulated	GO:0050776	P	regulation of immune response	32	479	1.4e-13	2e-12
Kesen_075	24hrvsCA	Upregulated	GO:0002682	P	regulation of immune system process	32	483	1.8e-13	2.1e-12
Kesen_075	24hrvsCA	Upregulated	GO:0006612	P	protein targeting to membrane	31	455	2.2e-13	2.4e-12
Kesen_075	24hrvsCA	Upregulated	GO:0007165	P	signal transduction	67	1954	2.5e-13	2.7e-12
Kesen_075	24hrvsCA	Upregulated	GO:0080135	P	regulation of cellular response to stress	31	459	2.7e-13	2.8e-12
Kesen_075	24hrvsCA	Upregulated	GO:0072657	P	protein localization to membrane	31	467	4.1e-13	3.6e-12
Kesen_075	24hrvsCA	Upregulated	GO:0044700	P	single organism signaling	68	2024	4e-13	3.6e-12
Kesen_075	24hrvsCA	Upregulated	GO:0034050	P	host programmed cell death induced by symbiont	32	498	3.8e-13	3.6e-12
Kesen_075	24hrvsCA	Upregulated	GO:0090150	P	establishment of protein localization to membrane	31	467	4.1e-13	3.6e-12
Kesen_075	24hrvsCA	Upregulated	GO:0009626	P	plant-type hypersensitive response	32	498	3.8e-13	3.6e-12
Kesen_075	24hrvsCA	Upregulated	GO:0045087	P	innate immune response	46	1023	4.6e-13	3.9e-12
Kesen_075	24hrvsCA	Upregulated	GO:0010941	P	regulation of cell death	32	503	5e-13	4.1e-12
Kesen_075	24hrvsCA	Upregulated	GO:0006955	P	immune response	46	1031	6e-13	4.8e-12
Kesen_075	24hrvsCA	Upregulated	GO:0009611	P	response to wounding	30	446	7.4e-13	5.7e-12
Kesen_075	24hrvsCA	Upregulated	GO:0071229	P	cellular response to acid chemical	41	839	8.1e-13	6.1e-12
Kesen_075	24hrvsCA	Upregulated	GO:0031347	P	regulation of defense response	35	624	1.2e-12	8.3e-12
Kesen_075	24hrvsCA	Upregulated	GO:0009755	P	hormone-mediated signaling pathway	42	889	1.2e-12	8.3e-12
Kesen_075	24hrvsCA	Upregulated	GO:0043067	P	regulation of programmed cell death	31	487	1.2e-12	8.3e-12
Kesen_075	24hrvsCA	Upregulated	GO:0009607	P	response to biotic stimulus	60	1683	1.3e-12	8.6e-12
Kesen_075	24hrvsCA	Upregulated	GO:0009862	P	systemic acquired resistance, salicylic acid mediated signaling pathway	24	281	1.5e-12	1e-11
Kesen_075	24hrvsCA	Upregulated	GO:0009620	P	response to fungus	35	632	1.6e-12	1e-11
Kesen_075	24hrvsCA	Upregulated	GO:0009725	P	response to hormone	62	1789	1.6e-12	1e-11
Kesen_075	24hrvsCA	Upregulated	GO:0043069	P	negative regulation of programmed cell death	23	261	2.5e-12	1.6e-11
Kesen_075	24hrvsCA	Upregulated	GO:0071310	P	cellular response to organic substance	53	1390	3e-12	1.8e-11
Kesen_075	24hrvsCA	Upregulated	GO:0009863	P	salicylic acid mediated signaling pathway	28	410	3.2e-12	1.9e-11
Kesen_075	24hrvsCA	Upregulated	GO:0071446	P	cellular response to salicylic acid stimulus	28	411	3.4e-12	1.9e-11
Kesen_075	24hrvsCA	Upregulated	GO:0070887	P	cellular response to chemical stimulus	56	1534	3.4e-12	1.9e-11
Kesen_075	24hrvsCA	Upregulated	GO:0080134	P	regulation of response to stress	35	653	3.9e-12	2.2e-11
Kesen_075	24hrvsCA	Upregulated	GO:0032870	P	cellular response to hormone stimulus	42	932	5.1e-12	2.8e-11
Kesen_075	24hrvsCA	Upregulated	GO:0071495	P	cellular response to endogenous stimulus	42	935	5.6e-12	3e-11
Kesen_075	24hrvsCA	Upregulated	GO:0012501	P	programmed cell death	32	555	5.8e-12	3.1e-11
Kesen_075	24hrvsCA	Upregulated	GO:0060548	P	negative regulation of cell death	23	273	6e-12	3.1e-11
Kesen_075	24hrvsCA	Upregulated	GO:0051707	P	response to other organism	58	1658	6.9e-12	3.4e-11
Kesen_075	24hrvsCA	Upregulated	GO:0043207	P	response to external biotic stimulus	58	1658	6.9e-12	3.4e-11
Kesen_075	24hrvsCA	Upregulated	GO:0014070	P	response to organic cyclic compound	41	912	1e-11	5e-11
Kesen_075	24hrvsCA	Upregulated	GO:0050832	P	defense response to fungus	28	434	1.1e-11	5.3e-11
Kesen_075	24hrvsCA	Upregulated	GO:0000165	P	MAPK cascade	22	255	1.1e-11	5.3e-11
Kesen_075	24hrvsCA	Upregulated	GO:0023014	P	signal transduction by protein phosphorylation	22	255	1.1e-11	5.3e-11
Kesen_075	24hrvsCA	Upregulated	GO:0031348	P	negative regulation of defense response	24	313	1.3e-11	5.9e-11
Kesen_075	24hrvsCA	Upregulated	GO:0048585	P	negative regulation of response to stimulus	28	438	1.4e-11	6.2e-11
Kesen_075	24hrvsCA	Upregulated	GO:0009867	P	jasmonic acid mediated signaling pathway	25	345	1.5e-11	6.5e-11
Kesen_075	24hrvsCA	Upregulated	GO:0071395	P	cellular response to jasmonic acid stimulus	25	345	1.5e-11	6.5e-11
Kesen_075	24hrvsCA	Upregulated	GO:0009612	P	response to mechanical stimulus	14	80	1.6e-11	6.8e-11
Kesen_075	24hrvsCA	Upregulated	GO:0009605	P	response to external stimulus	71	2356	1.6e-11	6.8e-11
Kesen_075	24hrvsCA	Upregulated	GO:0008219	P	cell death	33	621	2.1e-11	8.8e-11
Kesen_075	24hrvsCA	Upregulated	GO:2001141	P	regulation of RNA biosynthetic process	67	2193	4e-11	1.6e-10
Kesen_075	24hrvsCA	Upregulated	GO:0006355	P	regulation of transcription, DNA-templated	67	2193	4e-11	1.6e-10
Kesen_075	24hrvsCA	Upregulated	GO:1903506	P	regulation of nucleic acid-templated transcription	67	2193	4e-11	1.6e-10
Kesen_075	24hrvsCA	Upregulated	GO:0051252	P	regulation of RNA metabolic process	67	2205	5e-11	2e-10
Kesen_075	24hrvsCA	Upregulated	GO:2000377	P	regulation of reactive oxygen species metabolic process	20	223	5.3e-11	2.1e-10
Kesen_075	24hrvsCA	Upregulated	GO:0010310	P	regulation of hydrogen peroxide metabolic process	19	198	5.6e-11	2.1e-10
Kesen_075	24hrvsCA	Upregulated	GO:0042742	P	defense response to bacterium	28	483	1.2e-10	4.5e-10
Kesen_075	24hrvsCA	Upregulated	GO:0009627	P	systemic acquired resistance	29	522	1.4e-10	5.2e-10
Kesen_075	24hrvsCA	Upregulated	GO:0009814	P	defense response, incompatible interaction	32	635	1.6e-10	5.7e-10
Kesen_075	24hrvsCA	Upregulated	GO:0048583	P	regulation of response to stimulus	38	877	1.7e-10	6.3e-10
Kesen_075	24hrvsCA	Upregulated	GO:0007154	P	cell communication	69	2389	2.1e-10	7.5e-10
Kesen_075	24hrvsCA	Upregulated	GO:0098542	P	defense response to other organism	45	1196	2.5e-10	9e-10
Kesen_075	24hrvsCA	Upregulated	GO:0050794	P	regulation of cellular process	107	4642	2.6e-10	9.1e-10
Kesen_075	24hrvsCA	Upregulated	GO:0031323	P	regulation of cellular metabolic process	75	2736	2.8e-10	9.7e-10
Kesen_075	24hrvsCA	Upregulated	GO:0019219	P	regulation of nucleobase-containing compound metabolic process	67	2306	3.3e-10	1.1e-09
Kesen_075	24hrvsCA	Upregulated	GO:1901701	P	cellular response to oxygen-containing compound	41	1043	5.1e-10	1.7e-09
Kesen_075	24hrvsCA	Upregulated	GO:0006986	P	response to unfolded protein	18	203	5.9e-10	1.9e-09
Kesen_075	24hrvsCA	Upregulated	GO:0035967	P	cellular response to topologically incorrect protein	18	203	5.9e-10	1.9e-09
Kesen_075	24hrvsCA	Upregulated	GO:0034620	P	cellular response to unfolded protein	18	203	5.9e-10	1.9e-09
Kesen_075	24hrvsCA	Upregulated	GO:0009889	P	regulation of biosynthetic process	70	2514	7.1e-10	2.3e-09
Kesen_075	24hrvsCA	Upregulated	GO:2000112	P	regulation of cellular macromolecule biosynthetic process	67	2353	7.5e-10	2.3e-09
Kesen_075	24hrvsCA	Upregulated	GO:0010556	P	regulation of macromolecule biosynthetic process	67	2353	7.5e-10	2.3e-09
Kesen_075	24hrvsCA	Upregulated	GO:0019222	P	regulation of metabolic process	78	2978	8.8e-10	2.7e-09
Kesen_075	24hrvsCA	Upregulated	GO:0051171	P	regulation of nitrogen compound metabolic process	68	2417	8.8e-10	2.7e-09
Kesen_075	24hrvsCA	Upregulated	GO:0097659	P	nucleic acid-templated transcription	67	2366	9.3e-10	2.8e-09
Kesen_075	24hrvsCA	Upregulated	GO:0006351	P	transcription, DNA-templated	67	2366	9.3e-10	2.8e-09
Kesen_075	24hrvsCA	Upregulated	GO:0032774	P	RNA biosynthetic process	67	2367	9.5e-10	2.8e-09
Kesen_075	24hrvsCA	Upregulated	GO:0009617	P	response to bacterium	31	655	1.3e-09	3.8e-09
Kesen_075	24hrvsCA	Upregulated	GO:0031326	P	regulation of cellular biosynthetic process	67	2391	1.4e-09	4.2e-09
Kesen_075	24hrvsCA	Upregulated	GO:0010468	P	regulation of gene expression	67	2396	1.6e-09	4.5e-09
Kesen_075	24hrvsCA	Upregulated	GO:0009738	P	abscisic acid-activated signaling pathway	22	339	1.8e-09	5.1e-09
Kesen_075	24hrvsCA	Upregulated	GO:0071407	P	cellular response to organic cyclic compound	29	596	2.6e-09	7.2e-09
Kesen_075	24hrvsCA	Upregulated	GO:0009414	P	response to water deprivation	26	488	3e-09	8.5e-09
Kesen_075	24hrvsCA	Upregulated	GO:0030968	P	endoplasmic reticulum unfolded protein response	17	200	3.2e-09	9e-09
Kesen_075	24hrvsCA	Upregulated	GO:0009415	P	response to water	26	491	3.4e-09	9.4e-09
Kesen_075	24hrvsCA	Upregulated	GO:0009595	P	detection of biotic stimulus	14	128	4.3e-09	1.2e-08
Kesen_075	24hrvsCA	Upregulated	GO:0071215	P	cellular response to abscisic acid stimulus	22	359	4.9e-09	1.3e-08
Kesen_075	24hrvsCA	Upregulated	GO:0044802	P	single-organism membrane organization	31	694	4.8e-09	1.3e-08
Kesen_075	24hrvsCA	Upregulated	GO:0097306	P	cellular response to alcohol	22	359	4.9e-09	1.3e-08
Kesen_075	24hrvsCA	Upregulated	GO:0097305	P	response to alcohol	33	786	6.4e-09	1.7e-08
Kesen_075	24hrvsCA	Upregulated	GO:0009737	P	response to abscisic acid	33	786	6.4e-09	1.7e-08
Kesen_075	24hrvsCA	Upregulated	GO:0080090	P	regulation of primary metabolic process	71	2712	6.7e-09	1.7e-08
Kesen_075	24hrvsCA	Upregulated	GO:0002831	P	regulation of response to biotic stimulus	14	135	8e-09	2e-08
Kesen_075	24hrvsCA	Upregulated	GO:0050789	P	regulation of biological process	112	5298	1.3e-08	3.3e-08
Kesen_075	24hrvsCA	Upregulated	GO:0060255	P	regulation of macromolecule metabolic process	68	2594	1.5e-08	3.7e-08
Kesen_075	24hrvsCA	Upregulated	GO:0009873	P	ethylene-activated signaling pathway	15	168	1.5e-08	3.7e-08
Kesen_075	24hrvsCA	Upregulated	GO:0043900	P	regulation of multi-organism process	14	150	2.7e-08	6.7e-08
Kesen_075	24hrvsCA	Upregulated	GO:0051716	P	cellular response to stimulus	77	3168	3e-08	7.4e-08
Kesen_075	24hrvsCA	Upregulated	GO:0034654	P	nucleobase-containing compound biosynthetic process	70	2774	3.8e-08	9.2e-08
Kesen_075	24hrvsCA	Upregulated	GO:0009697	P	salicylic acid biosynthetic process	18	273	4.5e-08	1.1e-07
Kesen_075	24hrvsCA	Upregulated	GO:0071369	P	cellular response to ethylene stimulus	15	185	5e-08	1.2e-07
Kesen_075	24hrvsCA	Upregulated	GO:1902582	P	single-organism intracellular transport	32	815	5e-08	1.2e-07
Kesen_075	24hrvsCA	Upregulated	GO:1902580	P	single-organism cellular localization	32	819	5.5e-08	1.3e-07
Kesen_075	24hrvsCA	Upregulated	GO:0033993	P	response to lipid	36	1003	6e-08	1.4e-07
Kesen_075	24hrvsCA	Upregulated	GO:0009696	P	salicylic acid metabolic process	18	291	1.1e-07	2.5e-07
Kesen_075	24hrvsCA	Upregulated	GO:0051704	P	multi-organism process	61	2343	1.3e-07	2.9e-07
Kesen_075	24hrvsCA	Upregulated	GO:0042743	P	hydrogen peroxide metabolic process	20	366	1.5e-07	3.3e-07
Kesen_075	24hrvsCA	Upregulated	GO:0051606	P	detection of stimulus	14	174	1.5e-07	3.4e-07
Kesen_075	24hrvsCA	Upregulated	GO:1901362	P	organic cyclic compound biosynthetic process	78	3375	1.9e-07	4.3e-07
Kesen_075	24hrvsCA	Upregulated	GO:0072593	P	reactive oxygen species metabolic process	21	410	2e-07	4.3e-07
Kesen_075	24hrvsCA	Upregulated	GO:0043449	P	cellular alkene metabolic process	11	105	3e-07	6.2e-07
Kesen_075	24hrvsCA	Upregulated	GO:0009692	P	ethylene metabolic process	11	105	3e-07	6.2e-07
Kesen_075	24hrvsCA	Upregulated	GO:1900673	P	olefin metabolic process	11	105	3e-07	6.2e-07
Kesen_075	24hrvsCA	Upregulated	GO:1900674	P	olefin biosynthetic process	11	105	3e-07	6.2e-07
Kesen_075	24hrvsCA	Upregulated	GO:0048519	P	negative regulation of biological process	42	1370	3e-07	6.2e-07
Kesen_075	24hrvsCA	Upregulated	GO:0009693	P	ethylene biosynthetic process	11	105	3e-07	6.2e-07
Kesen_075	24hrvsCA	Upregulated	GO:0043450	P	alkene biosynthetic process	11	105	3e-07	6.2e-07
Kesen_075	24hrvsCA	Upregulated	GO:0000160	P	phosphorelay signal transduction system	15	223	4.8e-07	9.9e-07
Kesen_075	24hrvsCA	Upregulated	GO:0071396	P	cellular response to lipid	22	473	4.8e-07	9.9e-07
Kesen_075	24hrvsCA	Upregulated	GO:0019438	P	aromatic compound biosynthetic process	73	3176	6.9e-07	1.4e-06
Kesen_075	24hrvsCA	Upregulated	GO:0034976	P	response to endoplasmic reticulum stress	20	410	8e-07	1.6e-06
Kesen_075	24hrvsCA	Upregulated	GO:0065007	P	biological regulation	115	5924	8.3e-07	1.7e-06
Kesen_075	24hrvsCA	Upregulated	GO:0018130	P	heterocycle biosynthetic process	71	3082	9.5e-07	1.9e-06
Kesen_075	24hrvsCA	Upregulated	GO:0035966	P	response to topologically incorrect protein	19	386	1.3e-06	2.7e-06
Kesen_075	24hrvsCA	Upregulated	GO:0061024	P	membrane organization	31	917	1.8e-06	3.6e-06
Kesen_075	24hrvsCA	Upregulated	GO:0006605	P	protein targeting	34	1064	1.9e-06	3.7e-06
Kesen_075	24hrvsCA	Upregulated	GO:0033554	P	cellular response to stress	43	1528	1.9e-06	3.7e-06
Kesen_075	24hrvsCA	Upregulated	GO:0072330	P	monocarboxylic acid biosynthetic process	26	717	3.9e-06	7.5e-06
Kesen_075	24hrvsCA	Upregulated	GO:0048523	P	negative regulation of cellular process	32	1021	5.7e-06	1.1e-05
Kesen_075	24hrvsCA	Upregulated	GO:0009628	P	response to abiotic stimulus	69	3130	6.5e-06	1.2e-05
Kesen_075	24hrvsCA	Upregulated	GO:0042538	P	hyperosmotic salinity response	13	213	7.6e-06	1.4e-05
Kesen_075	24hrvsCA	Upregulated	GO:0009409	P	response to cold	25	700	7.8e-06	1.5e-05
Kesen_075	24hrvsCA	Upregulated	GO:0006886	P	intracellular protein transport	35	1193	8.1e-06	1.5e-05
Kesen_075	24hrvsCA	Upregulated	GO:0034613	P	cellular protein localization	35	1222	1.3e-05	2.5e-05
Kesen_075	24hrvsCA	Upregulated	GO:0071702	P	organic substance transport	49	1997	1.4e-05	2.5e-05
Kesen_075	24hrvsCA	Upregulated	GO:0009733	P	response to auxin	19	459	1.4e-05	2.6e-05
Kesen_075	24hrvsCA	Upregulated	GO:0070727	P	cellular macromolecule localization	35	1261	2.5e-05	4.6e-05
Kesen_075	24hrvsCA	Upregulated	GO:0044765	P	single-organism transport	43	1752	5e-05	9e-05
Kesen_075	24hrvsCA	Upregulated	GO:0015031	P	protein transport	35	1309	5.3e-05	9.5e-05
Kesen_075	24hrvsCA	Upregulated	GO:0045184	P	establishment of protein localization	35	1312	5.6e-05	9.9e-05
Kesen_075	24hrvsCA	Upregulated	GO:0044271	P	cellular nitrogen compound biosynthetic process	72	3557	6.7e-05	0.00012
Kesen_075	24hrvsCA	Upregulated	GO:1902578	P	single-organism localization	43	1776	6.8e-05	0.00012
Kesen_075	24hrvsCA	Upregulated	GO:0046394	P	carboxylic acid biosynthetic process	28	954	6.9e-05	0.00012
Kesen_075	24hrvsCA	Upregulated	GO:0010035	P	response to inorganic substance	38	1500	7.6e-05	0.00013
Kesen_075	24hrvsCA	Upregulated	GO:0008104	P	protein localization	36	1391	7.9e-05	0.00014
Kesen_075	24hrvsCA	Upregulated	GO:0046907	P	intracellular transport	35	1341	8.5e-05	0.00015
Kesen_075	24hrvsCA	Upregulated	GO:0009266	P	response to temperature stimulus	30	1102	0.00014	0.00024
Kesen_075	24hrvsCA	Upregulated	GO:0006865	P	amino acid transport	13	287	0.00014	0.00024
Kesen_075	24hrvsCA	Upregulated	GO:0006972	P	hyperosmotic response	14	339	0.0002	0.00034
Kesen_075	24hrvsCA	Upregulated	GO:0016070	P	RNA metabolic process	69	3538	0.0003	0.0005
Kesen_075	24hrvsCA	Upregulated	GO:0051649	P	establishment of localization in cell	35	1458	0.0004	0.00066
Kesen_075	24hrvsCA	Upregulated	GO:0015711	P	organic anion transport	13	333	0.00056	0.00092
Kesen_075	24hrvsCA	Upregulated	GO:0046942	P	carboxylic acid transport	13	333	0.00056	0.00092
Kesen_075	24hrvsCA	Upregulated	GO:0051641	P	cellular localization	36	1565	0.00071	0.0012
Kesen_075	24hrvsCA	Upregulated	GO:0016053	P	organic acid biosynthetic process	30	1219	0.00072	0.0012
Kesen_075	24hrvsCA	Upregulated	GO:0016567	P	protein ubiquitination	12	301	0.00076	0.0012
Kesen_075	24hrvsCA	Upregulated	GO:0009642	P	response to light intensity	12	306	0.00087	0.0014
Kesen_075	24hrvsCA	Upregulated	GO:0006468	P	protein phosphorylation	34	1469	0.0009	0.0014
Kesen_075	24hrvsCA	Upregulated	GO:0032446	P	protein modification by small protein conjugation	12	321	0.0013	0.002
Kesen_075	24hrvsCA	Upregulated	GO:0009893	P	positive regulation of metabolic process	19	663	0.0013	0.0021
Kesen_075	24hrvsCA	Upregulated	GO:0009404	P	toxin metabolic process	10	244	0.0017	0.0026
Kesen_075	24hrvsCA	Upregulated	GO:0010467	P	gene expression	68	3704	0.0017	0.0026
Kesen_075	24hrvsCA	Upregulated	GO:0009891	P	positive regulation of biosynthetic process	18	630	0.0018	0.0029
Kesen_075	24hrvsCA	Upregulated	GO:0033036	P	macromolecule localization	36	1675	0.0022	0.0035
Kesen_075	24hrvsCA	Upregulated	GO:1901576	P	organic substance biosynthetic process	109	6658	0.0027	0.0042
Kesen_075	24hrvsCA	Upregulated	GO:0071705	P	nitrogen compound transport	21	824	0.003	0.0046
Kesen_075	24hrvsCA	Upregulated	GO:0006810	P	transport	66	3661	0.0031	0.0047
Kesen_075	24hrvsCA	Upregulated	GO:0006970	P	response to osmotic stress	24	999	0.0033	0.005
Kesen_075	24hrvsCA	Upregulated	GO:0034645	P	cellular macromolecule biosynthetic process	72	4106	0.0039	0.0059
Kesen_075	24hrvsCA	Upregulated	GO:0051234	P	establishment of localization	66	3755	0.0056	0.0084
Kesen_075	24hrvsCA	Upregulated	GO:0090304	P	nucleic acid metabolic process	70	4055	0.0065	0.0097
Kesen_075	24hrvsCA	Upregulated	GO:0009651	P	response to salt stress	22	944	0.0067	0.01
Kesen_075	24hrvsCA	Upregulated	GO:0009058	P	biosynthetic process	110	6920	0.0069	0.01
Kesen_075	24hrvsCA	Upregulated	GO:0009059	P	macromolecule biosynthetic process	72	4219	0.0075	0.011
Kesen_075	24hrvsCA	Upregulated	GO:0006820	P	anion transport	16	620	0.0082	0.012
Kesen_075	24hrvsCA	Upregulated	GO:0016310	P	phosphorylation	36	1822	0.0083	0.012
Kesen_075	24hrvsCA	Upregulated	GO:0048518	P	positive regulation of biological process	24	1091	0.0093	0.013
Kesen_075	24hrvsCA	Upregulated	GO:0010604	P	positive regulation of macromolecule metabolic process	14	524	0.0099	0.014
Kesen_075	24hrvsCA	Upregulated	GO:0044283	P	small molecule biosynthetic process	31	1541	0.011	0.015
Kesen_075	24hrvsCA	Upregulated	GO:0045893	P	positive regulation of transcription, DNA-templated	13	478	0.011	0.015
Kesen_075	24hrvsCA	Upregulated	GO:1903508	P	positive regulation of nucleic acid-templated transcription	13	478	0.011	0.015
Kesen_075	24hrvsCA	Upregulated	GO:0051254	P	positive regulation of RNA metabolic process	13	478	0.011	0.015
Kesen_075	24hrvsCA	Upregulated	GO:1902680	P	positive regulation of RNA biosynthetic process	13	478	0.011	0.015
Kesen_075	24hrvsCA	Upregulated	GO:0031325	P	positive regulation of cellular metabolic process	14	532	0.011	0.015
Kesen_075	24hrvsCA	Upregulated	GO:0044249	P	cellular biosynthetic process	101	6383	0.012	0.017
Kesen_075	24hrvsCA	Upregulated	GO:0044260	P	cellular macromolecule metabolic process	112	7195	0.012	0.017
Kesen_075	24hrvsCA	Upregulated	GO:0045935	P	positive regulation of nucleobase-containing compound metabolic process	13	485	0.012	0.017
Kesen_075	24hrvsCA	Upregulated	GO:0051179	P	localization	67	3983	0.014	0.019
Kesen_075	24hrvsCA	Upregulated	GO:0036211	P	protein modification process	50	2825	0.015	0.02
Kesen_075	24hrvsCA	Upregulated	GO:0006464	P	cellular protein modification process	50	2825	0.015	0.02
Kesen_075	24hrvsCA	Upregulated	GO:0009408	P	response to heat	10	341	0.015	0.021
Kesen_075	24hrvsCA	Upregulated	GO:0010557	P	positive regulation of macromolecule biosynthetic process	13	501	0.016	0.021
Kesen_075	24hrvsCA	Upregulated	GO:0010628	P	positive regulation of gene expression	13	503	0.016	0.021
Kesen_075	24hrvsCA	Upregulated	GO:0031328	P	positive regulation of cellular biosynthetic process	13	507	0.017	0.023
Kesen_075	24hrvsCA	Upregulated	GO:0051173	P	positive regulation of nitrogen compound metabolic process	13	510	0.018	0.023
Kesen_075	24hrvsCA	Upregulated	GO:0019748	P	secondary metabolic process	16	689	0.02	0.026
Kesen_075	24hrvsCA	Upregulated	GO:0070647	P	protein modification by small protein conjugation or removal	12	464	0.02	0.026
Kesen_075	24hrvsCA	Upregulated	GO:0032787	P	monocarboxylic acid metabolic process	31	1635	0.023	0.03
Kesen_075	24hrvsCA	Upregulated	GO:0006139	P	nucleobase-containing compound metabolic process	77	4811	0.025	0.032
Kesen_075	24hrvsCA	Upregulated	GO:1901360	P	organic cyclic compound metabolic process	86	5503	0.03	0.038
Kesen_075	24hrvsCA	Upregulated	GO:0048522	P	positive regulation of cellular process	18	846	0.03	0.038
Kesen_075	24hrvsCA	Upregulated	GO:0006979	P	response to oxidative stress	14	616	0.033	0.042
Kesen_075	24hrvsCA	Upregulated	GO:0003700	F	transcription factor activity, sequence-specific DNA binding	61	1493	2.3e-15	5.4e-14
Kesen_075	24hrvsCA	Upregulated	GO:0001071	F	nucleic acid binding transcription factor activity	61	1493	2.3e-15	5.4e-14
Kesen_075	24hrvsCA	Upregulated	GO:0003677	F	DNA binding	55	1862	1.1e-08	1.7e-07
Kesen_075	24hrvsCA	Upregulated	GO:0043565	F	sequence-specific DNA binding	21	392	9.7e-08	1.1e-06
Kesen_075	24hrvsCA	Upregulated	GO:0005509	F	calcium ion binding	14	243	6.3e-06	5.9e-05
Kesen_075	24hrvsCA	Upregulated	GO:0004842	F	ubiquitin-protein transferase activity	13	272	8.5e-05	0.00067
Kesen_075	24hrvsCA	Upregulated	GO:0019787	F	ubiquitin-like protein transferase activity	13	277	0.0001	0.00068
Kesen_075	24hrvsCA	Upregulated	GO:0003676	F	nucleic acid binding	60	3005	0.00046	0.0027
Kesen_075	24hrvsCA	Upregulated	GO:0005516	F	calmodulin binding	10	209	0.00055	0.0029
Kesen_075	24hrvsCA	Upregulated	GO:0046872	F	metal ion binding	47	2435	0.004	0.019
Kesen_075	24hrvsCA	Upregulated	GO:0005634	C	nucleus	129	7766	0.00039	0.011
Kesen_075	RecvsC	Upregulated	GO:0050896	P	response to stimulus	612	6902	9.3e-24	6.5e-21
Kesen_075	RecvsC	Upregulated	GO:0006950	P	response to stress	416	4237	1.1e-21	3.7e-19
Kesen_075	RecvsC	Upregulated	GO:0042221	P	response to chemical	393	3968	6.3e-21	1.5e-18
Kesen_075	RecvsC	Upregulated	GO:0006952	P	defense response	211	1715	9.9e-20	1.8e-17
Kesen_075	RecvsC	Upregulated	GO:0002376	P	immune system process	155	1147	9.2e-18	1.3e-15
Kesen_075	RecvsC	Upregulated	GO:1901700	P	response to oxygen-containing compound	272	2557	1.5e-17	1.8e-15
Kesen_075	RecvsC	Upregulated	GO:0007154	P	cell communication	256	2389	8e-17	8e-15
Kesen_075	RecvsC	Upregulated	GO:0010033	P	response to organic substance	294	2921	5.1e-16	4.5e-14
Kesen_075	RecvsC	Upregulated	GO:0045087	P	innate immune response	138	1023	7.9e-16	6.2e-14
Kesen_075	RecvsC	Upregulated	GO:0006955	P	immune response	138	1031	1.4e-15	9.7e-14
Kesen_075	RecvsC	Upregulated	GO:0009719	P	response to endogenous stimulus	219	1996	2.4e-15	1.5e-13
Kesen_075	RecvsC	Upregulated	GO:0001101	P	response to acid chemical	184	1584	5.2e-15	3.1e-13
Kesen_075	RecvsC	Upregulated	GO:0009607	P	response to biotic stimulus	191	1683	1.1e-14	6.1e-13
Kesen_075	RecvsC	Upregulated	GO:0043207	P	response to external biotic stimulus	187	1658	3.8e-14	1.8e-12
Kesen_075	RecvsC	Upregulated	GO:0051707	P	response to other organism	187	1658	3.8e-14	1.8e-12
Kesen_075	RecvsC	Upregulated	GO:0051716	P	cellular response to stimulus	304	3168	4.5e-14	1.9e-12
Kesen_075	RecvsC	Upregulated	GO:1901698	P	response to nitrogen compound	111	786	4.5e-14	1.9e-12
Kesen_075	RecvsC	Upregulated	GO:0009605	P	response to external stimulus	242	2356	5.5e-14	2.2e-12
Kesen_075	RecvsC	Upregulated	GO:0006820	P	anion transport	92	620	6.3e-13	2.3e-11
Kesen_075	RecvsC	Upregulated	GO:0009620	P	response to fungus	91	632	3.8e-12	1.3e-10
Kesen_075	RecvsC	Upregulated	GO:0009814	P	defense response, incompatible interaction	91	635	4.7e-12	1.6e-10
Kesen_075	RecvsC	Upregulated	GO:0009725	P	response to hormone	189	1789	6.1e-12	1.9e-10
Kesen_075	RecvsC	Upregulated	GO:0033554	P	cellular response to stress	167	1528	1.1e-11	3.4e-10
Kesen_075	RecvsC	Upregulated	GO:0051704	P	multi-organism process	230	2343	1.8e-11	5.2e-10
Kesen_075	RecvsC	Upregulated	GO:0034050	P	host programmed cell death induced by symbiont	76	498	2.1e-11	5.7e-10
Kesen_075	RecvsC	Upregulated	GO:0009626	P	plant-type hypersensitive response	76	498	2.1e-11	5.7e-10
Kesen_075	RecvsC	Upregulated	GO:0050776	P	regulation of immune response	74	479	2.3e-11	6.1e-10
Kesen_075	RecvsC	Upregulated	GO:0002679	P	respiratory burst involved in defense response	38	154	2.9e-11	7.1e-10
Kesen_075	RecvsC	Upregulated	GO:0045730	P	respiratory burst	38	154	2.9e-11	7.1e-10
Kesen_075	RecvsC	Upregulated	GO:0098542	P	defense response to other organism	138	1196	3e-11	7.1e-10
Kesen_075	RecvsC	Upregulated	GO:0002682	P	regulation of immune system process	74	483	3.3e-11	7.5e-10
Kesen_075	RecvsC	Upregulated	GO:0050832	P	defense response to fungus	69	434	3.7e-11	7.6e-10
Kesen_075	RecvsC	Upregulated	GO:0045088	P	regulation of innate immune response	73	474	3.6e-11	7.6e-10
Kesen_075	RecvsC	Upregulated	GO:0015698	P	inorganic anion transport	50	255	3.6e-11	7.6e-10
Kesen_075	RecvsC	Upregulated	GO:0010363	P	regulation of plant-type hypersensitive response	70	448	5.2e-11	1.1e-09
Kesen_075	RecvsC	Upregulated	GO:0009627	P	systemic acquired resistance	77	522	6.5e-11	1.3e-09
Kesen_075	RecvsC	Upregulated	GO:0010200	P	response to chitin	69	441	6.8e-11	1.3e-09
Kesen_075	RecvsC	Upregulated	GO:0010243	P	response to organonitrogen compound	71	464	8.7e-11	1.6e-09
Kesen_075	RecvsC	Upregulated	GO:0010167	P	response to nitrate	37	153	8.7e-11	1.6e-09
Kesen_075	RecvsC	Upregulated	GO:0080135	P	regulation of cellular response to stress	70	459	1.4e-10	2.4e-09
Kesen_075	RecvsC	Upregulated	GO:0070887	P	cellular response to chemical stimulus	163	1534	1.4e-10	2.5e-09
Kesen_075	RecvsC	Upregulated	GO:0008219	P	cell death	85	621	1.9e-10	3.2e-09
Kesen_075	RecvsC	Upregulated	GO:0031347	P	regulation of defense response	85	624	2.4e-10	3.7e-09
Kesen_075	RecvsC	Upregulated	GO:0071705	P	nitrogen compound transport	103	824	2.4e-10	3.7e-09
Kesen_075	RecvsC	Upregulated	GO:0006612	P	protein targeting to membrane	69	455	2.3e-10	3.7e-09
Kesen_075	RecvsC	Upregulated	GO:0071229	P	cellular response to acid chemical	104	839	2.9e-10	4.5e-09
Kesen_075	RecvsC	Upregulated	GO:0012501	P	programmed cell death	78	555	3.7e-10	5.6e-09
Kesen_075	RecvsC	Upregulated	GO:0035556	P	intracellular signal transduction	95	746	5.1e-10	7.4e-09
Kesen_075	RecvsC	Upregulated	GO:0010035	P	response to inorganic substance	158	1500	5.1e-10	7.4e-09
Kesen_075	RecvsC	Upregulated	GO:0043067	P	regulation of programmed cell death	71	487	5.8e-10	8.1e-09
Kesen_075	RecvsC	Upregulated	GO:0090150	P	establishment of protein localization to membrane	69	467	6.1e-10	8.3e-09
Kesen_075	RecvsC	Upregulated	GO:0072657	P	protein localization to membrane	69	467	6.1e-10	8.3e-09
Kesen_075	RecvsC	Upregulated	GO:0010941	P	regulation of cell death	72	503	8.9e-10	1.2e-08
Kesen_075	RecvsC	Upregulated	GO:0015706	P	nitrate transport	36	161	9.7e-10	1.3e-08
Kesen_075	RecvsC	Upregulated	GO:0009753	P	response to jasmonic acid	75	539	1.2e-09	1.6e-08
Kesen_075	RecvsC	Upregulated	GO:0007165	P	signal transduction	191	1954	1.7e-09	2.1e-08
Kesen_075	RecvsC	Upregulated	GO:0080134	P	regulation of response to stress	85	653	1.7e-09	2.1e-08
Kesen_075	RecvsC	Upregulated	GO:0023052	P	signaling	196	2033	2.8e-09	3.4e-08
Kesen_075	RecvsC	Upregulated	GO:0044700	P	single organism signaling	195	2024	3.3e-09	3.9e-08
Kesen_075	RecvsC	Upregulated	GO:0009813	P	flavonoid biosynthetic process	45	256	6.8e-09	7.9e-08
Kesen_075	RecvsC	Upregulated	GO:0009414	P	response to water deprivation	68	488	6.9e-09	8e-08
Kesen_075	RecvsC	Upregulated	GO:0009751	P	response to salicylic acid	70	511	7.7e-09	8.8e-08
Kesen_075	RecvsC	Upregulated	GO:0009415	P	response to water	68	491	8.6e-09	9.6e-08
Kesen_075	RecvsC	Upregulated	GO:0031669	P	cellular response to nutrient levels	50	319	2.7e-08	3e-07
Kesen_075	RecvsC	Upregulated	GO:0033993	P	response to lipid	110	1003	4.1e-08	4.5e-07
Kesen_075	RecvsC	Upregulated	GO:0009723	P	response to ethylene	59	418	4.6e-08	4.9e-07
Kesen_075	RecvsC	Upregulated	GO:0009812	P	flavonoid metabolic process	47	296	5e-08	5.3e-07
Kesen_075	RecvsC	Upregulated	GO:0048583	P	regulation of response to stimulus	99	877	5.8e-08	6e-07
Kesen_075	RecvsC	Upregulated	GO:0009963	P	positive regulation of flavonoid biosynthetic process	28	125	6.7e-08	6.8e-07
Kesen_075	RecvsC	Upregulated	GO:0071310	P	cellular response to organic substance	140	1390	6.7e-08	6.8e-07
Kesen_075	RecvsC	Upregulated	GO:0009737	P	response to abscisic acid	91	786	7.3e-08	7e-07
Kesen_075	RecvsC	Upregulated	GO:0042538	P	hyperosmotic salinity response	38	213	7.1e-08	7e-07
Kesen_075	RecvsC	Upregulated	GO:0097305	P	response to alcohol	91	786	7.3e-08	7e-07
Kesen_075	RecvsC	Upregulated	GO:0009862	P	systemic acquired resistance, salicylic acid mediated signaling pathway	45	281	7.8e-08	7.4e-07
Kesen_075	RecvsC	Upregulated	GO:0010106	P	cellular response to iron ion starvation	22	80	8.4e-08	7.9e-07
Kesen_075	RecvsC	Upregulated	GO:0009962	P	regulation of flavonoid biosynthetic process	29	137	1.1e-07	1e-06
Kesen_075	RecvsC	Upregulated	GO:0031668	P	cellular response to extracellular stimulus	52	358	1.3e-07	1.2e-06
Kesen_075	RecvsC	Upregulated	GO:0071496	P	cellular response to external stimulus	52	360	1.5e-07	1.4e-06
Kesen_075	RecvsC	Upregulated	GO:0031667	P	response to nutrient levels	50	340	1.6e-07	1.4e-06
Kesen_075	RecvsC	Upregulated	GO:0010286	P	heat acclimation	22	84	1.7e-07	1.5e-06
Kesen_075	RecvsC	Upregulated	GO:0043069	P	negative regulation of programmed cell death	42	261	1.9e-07	1.6e-06
Kesen_075	RecvsC	Upregulated	GO:0008037	P	cell recognition	19	63	1.9e-07	1.6e-06
Kesen_075	RecvsC	Upregulated	GO:0048544	P	recognition of pollen	19	63	1.9e-07	1.6e-06
Kesen_075	RecvsC	Upregulated	GO:0006826	P	iron ion transport	23	93	2.2e-07	1.8e-06
Kesen_075	RecvsC	Upregulated	GO:0060548	P	negative regulation of cell death	43	273	2.3e-07	1.9e-06
Kesen_075	RecvsC	Upregulated	GO:0009617	P	response to bacterium	78	655	2.3e-07	1.9e-06
Kesen_075	RecvsC	Upregulated	GO:0009875	P	pollen-pistil interaction	19	64	2.3e-07	1.9e-06
Kesen_075	RecvsC	Upregulated	GO:1901701	P	cellular response to oxygen-containing compound	110	1043	2.5e-07	2e-06
Kesen_075	RecvsC	Upregulated	GO:0009755	P	hormone-mediated signaling pathway	97	889	3.3e-07	2.6e-06
Kesen_075	RecvsC	Upregulated	GO:0032870	P	cellular response to hormone stimulus	100	932	4.4e-07	3.5e-06
Kesen_075	RecvsC	Upregulated	GO:0001666	P	response to hypoxia	23	98	4.8e-07	3.7e-06
Kesen_075	RecvsC	Upregulated	GO:0071495	P	cellular response to endogenous stimulus	100	935	5e-07	3.9e-06
Kesen_075	RecvsC	Upregulated	GO:0009991	P	response to extracellular stimulus	52	379	6.2e-07	4.7e-06
Kesen_075	RecvsC	Upregulated	GO:0036293	P	response to decreased oxygen levels	23	100	6.5e-07	4.9e-06
Kesen_075	RecvsC	Upregulated	GO:0070482	P	response to oxygen levels	23	100	6.5e-07	4.9e-06
Kesen_075	RecvsC	Upregulated	GO:0009267	P	cellular response to starvation	44	297	7.3e-07	5.4e-06
Kesen_075	RecvsC	Upregulated	GO:0009738	P	abscisic acid-activated signaling pathway	48	339	7.5e-07	5.4e-06
Kesen_075	RecvsC	Upregulated	GO:0006468	P	protein phosphorylation	141	1469	7.7e-07	5.6e-06
Kesen_075	RecvsC	Upregulated	GO:0007568	P	aging	32	180	8e-07	5.7e-06
Kesen_075	RecvsC	Upregulated	GO:0014070	P	response to organic cyclic compound	97	912	9.4e-07	6.6e-06
Kesen_075	RecvsC	Upregulated	GO:0006970	P	response to osmotic stress	104	999	9.3e-07	6.6e-06
Kesen_075	RecvsC	Upregulated	GO:0009863	P	salicylic acid mediated signaling pathway	54	410	1.2e-06	8.1e-06
Kesen_075	RecvsC	Upregulated	GO:0042594	P	response to starvation	44	303	1.2e-06	8.1e-06
Kesen_075	RecvsC	Upregulated	GO:0071446	P	cellular response to salicylic acid stimulus	54	411	1.3e-06	8.5e-06
Kesen_075	RecvsC	Upregulated	GO:0009611	P	response to wounding	57	446	1.4e-06	9.4e-06
Kesen_075	RecvsC	Upregulated	GO:0097306	P	cellular response to alcohol	49	359	1.5e-06	9.8e-06
Kesen_075	RecvsC	Upregulated	GO:0071215	P	cellular response to abscisic acid stimulus	49	359	1.5e-06	9.8e-06
Kesen_075	RecvsC	Upregulated	GO:0042742	P	defense response to bacterium	60	483	1.7e-06	1.1e-05
Kesen_075	RecvsC	Upregulated	GO:0010310	P	regulation of hydrogen peroxide metabolic process	33	198	1.9e-06	1.2e-05
Kesen_075	RecvsC	Upregulated	GO:0009889	P	regulation of biosynthetic process	215	2514	2.4e-06	1.5e-05
Kesen_075	RecvsC	Upregulated	GO:0002252	P	immune effector process	44	315	2.9e-06	1.9e-05
Kesen_075	RecvsC	Upregulated	GO:0010260	P	organ senescence	24	120	3.2e-06	2e-05
Kesen_075	RecvsC	Upregulated	GO:0009651	P	response to salt stress	97	944	3.6e-06	2.3e-05
Kesen_075	RecvsC	Upregulated	GO:0000041	P	transition metal ion transport	31	187	4.2e-06	2.6e-05
Kesen_075	RecvsC	Upregulated	GO:0006811	P	ion transport	127	1342	5.4e-06	3.3e-05
Kesen_075	RecvsC	Upregulated	GO:0071396	P	cellular response to lipid	57	473	7e-06	4.3e-05
Kesen_075	RecvsC	Upregulated	GO:2000377	P	regulation of reactive oxygen species metabolic process	34	223	7.5e-06	4.5e-05
Kesen_075	RecvsC	Upregulated	GO:0051179	P	localization	313	3983	9.1e-06	5.4e-05
Kesen_075	RecvsC	Upregulated	GO:0006810	P	transport	291	3661	9.1e-06	5.4e-05
Kesen_075	RecvsC	Upregulated	GO:0015711	P	organic anion transport	44	333	1e-05	6.1e-05
Kesen_075	RecvsC	Upregulated	GO:0046942	P	carboxylic acid transport	44	333	1e-05	6.1e-05
Kesen_075	RecvsC	Upregulated	GO:0019748	P	secondary metabolic process	74	689	1.4e-05	7.9e-05
Kesen_075	RecvsC	Upregulated	GO:0035967	P	cellular response to topologically incorrect protein	31	203	1.8e-05	0.0001
Kesen_075	RecvsC	Upregulated	GO:0050794	P	regulation of cellular process	355	4642	1.8e-05	0.0001
Kesen_075	RecvsC	Upregulated	GO:0034620	P	cellular response to unfolded protein	31	203	1.8e-05	0.0001
Kesen_075	RecvsC	Upregulated	GO:0006986	P	response to unfolded protein	31	203	1.8e-05	0.0001
Kesen_075	RecvsC	Upregulated	GO:0009867	P	jasmonic acid mediated signaling pathway	44	345	2.3e-05	0.00012
Kesen_075	RecvsC	Upregulated	GO:0071395	P	cellular response to jasmonic acid stimulus	44	345	2.3e-05	0.00012
Kesen_075	RecvsC	Upregulated	GO:0051234	P	establishment of localization	294	3755	2.4e-05	0.00013
Kesen_075	RecvsC	Upregulated	GO:0031348	P	negative regulation of defense response	41	313	2.5e-05	0.00013
Kesen_075	RecvsC	Upregulated	GO:0065007	P	biological regulation	438	5924	2.9e-05	0.00016
Kesen_075	RecvsC	Upregulated	GO:0006972	P	hyperosmotic response	43	339	3.1e-05	0.00017
Kesen_075	RecvsC	Upregulated	GO:0009628	P	response to abiotic stimulus	250	3130	3.4e-05	0.00018
Kesen_075	RecvsC	Upregulated	GO:0050789	P	regulation of biological process	396	5298	3.5e-05	0.00018
Kesen_075	RecvsC	Upregulated	GO:0009699	P	phenylpropanoid biosynthetic process	27	171	3.7e-05	0.00019
Kesen_075	RecvsC	Upregulated	GO:0006865	P	amino acid transport	38	287	3.9e-05	0.0002
Kesen_075	RecvsC	Upregulated	GO:0019222	P	regulation of metabolic process	239	2978	4e-05	0.0002
Kesen_075	RecvsC	Upregulated	GO:0044802	P	single-organism membrane organization	72	694	4.9e-05	0.00025
Kesen_075	RecvsC	Upregulated	GO:0080090	P	regulation of primary metabolic process	219	2712	6.3e-05	0.00032
Kesen_075	RecvsC	Upregulated	GO:0034976	P	response to endoplasmic reticulum stress	48	410	6.9e-05	0.00035
Kesen_075	RecvsC	Upregulated	GO:0030968	P	endoplasmic reticulum unfolded protein response	29	200	7.6e-05	0.00038
Kesen_075	RecvsC	Upregulated	GO:2001141	P	regulation of RNA biosynthetic process	180	2193	0.00014	0.00071
Kesen_075	RecvsC	Upregulated	GO:0006355	P	regulation of transcription, DNA-templated	180	2193	0.00014	0.00071
Kesen_075	RecvsC	Upregulated	GO:1903506	P	regulation of nucleic acid-templated transcription	180	2193	0.00014	0.00071
Kesen_075	RecvsC	Upregulated	GO:0071702	P	organic substance transport	166	1997	0.00015	0.00074
Kesen_075	RecvsC	Upregulated	GO:0048585	P	negative regulation of response to stimulus	49	438	0.00016	0.00077
Kesen_075	RecvsC	Upregulated	GO:0009873	P	ethylene-activated signaling pathway	25	168	0.00016	0.00078
Kesen_075	RecvsC	Upregulated	GO:0000165	P	MAPK cascade	33	255	0.00018	0.00085
Kesen_075	RecvsC	Upregulated	GO:0009404	P	toxin metabolic process	32	244	0.00018	0.00085
Kesen_075	RecvsC	Upregulated	GO:0023014	P	signal transduction by protein phosphorylation	33	255	0.00018	0.00085
Kesen_075	RecvsC	Upregulated	GO:0016310	P	phosphorylation	153	1822	0.00018	0.00085
Kesen_075	RecvsC	Upregulated	GO:0051252	P	regulation of RNA metabolic process	180	2205	0.00019	0.00087
Kesen_075	RecvsC	Upregulated	GO:0000160	P	phosphorelay signal transduction system	30	223	0.00019	0.00088
Kesen_075	RecvsC	Upregulated	GO:0009698	P	phenylpropanoid metabolic process	30	224	0.0002	0.00093
Kesen_075	RecvsC	Upregulated	GO:0002237	P	response to molecule of bacterial origin	17	94	0.00024	0.0011
Kesen_075	RecvsC	Upregulated	GO:0071369	P	cellular response to ethylene stimulus	26	185	0.00027	0.0012
Kesen_075	RecvsC	Upregulated	GO:0042886	P	amide transport	22	144	0.00028	0.0013
Kesen_075	RecvsC	Upregulated	GO:0009834	P	plant-type secondary cell wall biogenesis	14	71	0.00039	0.0018
Kesen_075	RecvsC	Upregulated	GO:0009595	P	detection of biotic stimulus	20	128	0.0004	0.0018
Kesen_075	RecvsC	Upregulated	GO:0009408	P	response to heat	39	341	0.00048	0.0021
Kesen_075	RecvsC	Upregulated	GO:0051606	P	detection of stimulus	24	174	0.00058	0.0025
Kesen_075	RecvsC	Upregulated	GO:0031326	P	regulation of cellular biosynthetic process	189	2391	0.00059	0.0026
Kesen_075	RecvsC	Upregulated	GO:2000112	P	regulation of cellular macromolecule biosynthetic process	186	2353	0.00065	0.0028
Kesen_075	RecvsC	Upregulated	GO:0010556	P	regulation of macromolecule biosynthetic process	186	2353	0.00065	0.0028
Kesen_075	RecvsC	Upregulated	GO:0071407	P	cellular response to organic cyclic compound	59	596	0.00068	0.0029
Kesen_075	RecvsC	Upregulated	GO:0015833	P	peptide transport	20	135	0.00074	0.0031
Kesen_075	RecvsC	Upregulated	GO:0006857	P	oligopeptide transport	20	135	0.00074	0.0031
Kesen_075	RecvsC	Upregulated	GO:0019219	P	regulation of nucleobase-containing compound metabolic process	182	2306	0.0008	0.0034
Kesen_075	RecvsC	Upregulated	GO:0006914	P	autophagy	13	68	0.00081	0.0034
Kesen_075	RecvsC	Upregulated	GO:0080167	P	response to karrikin	21	147	0.00084	0.0035
Kesen_075	RecvsC	Upregulated	GO:0044550	P	secondary metabolite biosynthetic process	38	341	0.00088	0.0036
Kesen_075	RecvsC	Upregulated	GO:0009697	P	salicylic acid biosynthetic process	32	273	0.001	0.0042
Kesen_075	RecvsC	Upregulated	GO:0010468	P	regulation of gene expression	187	2396	0.0011	0.0045
Kesen_075	RecvsC	Upregulated	GO:0009944	P	polarity specification of adaxial/abaxial axis	16	100	0.0012	0.0048
Kesen_075	RecvsC	Upregulated	GO:0051171	P	regulation of nitrogen compound metabolic process	188	2417	0.0012	0.005
Kesen_075	RecvsC	Upregulated	GO:0009943	P	adaxial/abaxial axis specification	16	101	0.0013	0.0052
Kesen_075	RecvsC	Upregulated	GO:0065001	P	specification of axis polarity	16	101	0.0013	0.0052
Kesen_075	RecvsC	Upregulated	GO:0009696	P	salicylic acid metabolic process	33	291	0.0014	0.0056
Kesen_075	RecvsC	Upregulated	GO:1902582	P	single-organism intracellular transport	74	815	0.0014	0.0056
Kesen_075	RecvsC	Upregulated	GO:0009816	P	defense response to bacterium, incompatible interaction	11	55	0.0015	0.0057
Kesen_075	RecvsC	Upregulated	GO:0009817	P	defense response to fungus, incompatible interaction	11	55	0.0015	0.0057
Kesen_075	RecvsC	Upregulated	GO:0010150	P	leaf senescence	14	83	0.0015	0.0059
Kesen_075	RecvsC	Upregulated	GO:1902580	P	single-organism cellular localization	74	819	0.0016	0.0062
Kesen_075	RecvsC	Upregulated	GO:0042743	P	hydrogen peroxide metabolic process	39	366	0.0016	0.0062
Kesen_075	RecvsC	Upregulated	GO:0002831	P	regulation of response to biotic stimulus	19	135	0.0017	0.0064
Kesen_075	RecvsC	Upregulated	GO:0031323	P	regulation of cellular metabolic process	208	2736	0.0019	0.0072
Kesen_075	RecvsC	Upregulated	GO:0044765	P	single-organism transport	140	1752	0.0021	0.0081
Kesen_075	RecvsC	Upregulated	GO:0006979	P	response to oxidative stress	58	616	0.0022	0.0081
Kesen_075	RecvsC	Upregulated	GO:0015996	P	chlorophyll catabolic process	12	68	0.0023	0.0085
Kesen_075	RecvsC	Upregulated	GO:0046149	P	pigment catabolic process	12	68	0.0023	0.0085
Kesen_075	RecvsC	Upregulated	GO:0043900	P	regulation of multi-organism process	20	150	0.0023	0.0085
Kesen_075	RecvsC	Upregulated	GO:0097659	P	nucleic acid-templated transcription	182	2366	0.0023	0.0085
Kesen_075	RecvsC	Upregulated	GO:0006351	P	transcription, DNA-templated	182	2366	0.0023	0.0085
Kesen_075	RecvsC	Upregulated	GO:0032774	P	RNA biosynthetic process	182	2367	0.0024	0.0086
Kesen_075	RecvsC	Upregulated	GO:0009955	P	adaxial/abaxial pattern specification	16	108	0.0024	0.0086
Kesen_075	RecvsC	Upregulated	GO:0044706	P	multi-multicellular organism process	38	363	0.0024	0.0087
Kesen_075	RecvsC	Upregulated	GO:0009856	P	pollination	38	363	0.0024	0.0087
Kesen_075	RecvsC	Upregulated	GO:0010583	P	response to cyclopentenone	20	151	0.0025	0.0088
Kesen_075	RecvsC	Upregulated	GO:0009739	P	response to gibberellin	21	163	0.0026	0.0093
Kesen_075	RecvsC	Upregulated	GO:0033015	P	tetrapyrrole catabolic process	12	71	0.0031	0.011
Kesen_075	RecvsC	Upregulated	GO:0006787	P	porphyrin-containing compound catabolic process	12	71	0.0031	0.011
Kesen_075	RecvsC	Upregulated	GO:0051187	P	cofactor catabolic process	12	71	0.0031	0.011
Kesen_075	RecvsC	Upregulated	GO:1902578	P	single-organism localization	140	1776	0.0034	0.012
Kesen_075	RecvsC	Upregulated	GO:0009410	P	response to xenobiotic stimulus	13	83	0.0039	0.013
Kesen_075	RecvsC	Upregulated	GO:0015804	P	neutral amino acid transport	15	104	0.004	0.014
Kesen_075	RecvsC	Upregulated	GO:0090487	P	secondary metabolite catabolic process	26	230	0.0045	0.015
Kesen_075	RecvsC	Upregulated	GO:0009407	P	toxin catabolic process	26	230	0.0045	0.015
Kesen_075	RecvsC	Upregulated	GO:0019725	P	cellular homeostasis	35	344	0.0053	0.018
Kesen_075	RecvsC	Upregulated	GO:0010264	P	myo-inositol hexakisphosphate biosynthetic process	11	67	0.0056	0.019
Kesen_075	RecvsC	Upregulated	GO:0033517	P	myo-inositol hexakisphosphate metabolic process	11	67	0.0056	0.019
Kesen_075	RecvsC	Upregulated	GO:0009798	P	axis specification	16	119	0.0056	0.019
Kesen_075	RecvsC	Upregulated	GO:0015824	P	proline transport	14	98	0.0058	0.019
Kesen_075	RecvsC	Upregulated	GO:0072593	P	reactive oxygen species metabolic process	40	410	0.0057	0.019
Kesen_075	RecvsC	Upregulated	GO:0035966	P	response to topologically incorrect protein	38	386	0.0061	0.02
Kesen_075	RecvsC	Upregulated	GO:0032958	P	inositol phosphate biosynthetic process	11	68	0.0061	0.02
Kesen_075	RecvsC	Upregulated	GO:0009805	P	coumarin biosynthetic process	12	78	0.0061	0.02
Kesen_075	RecvsC	Upregulated	GO:0009804	P	coumarin metabolic process	12	78	0.0061	0.02
Kesen_075	RecvsC	Upregulated	GO:0030001	P	metal ion transport	57	645	0.0078	0.025
Kesen_075	RecvsC	Upregulated	GO:0009733	P	response to auxin	43	459	0.0081	0.026
Kesen_075	RecvsC	Upregulated	GO:0072330	P	monocarboxylic acid biosynthetic process	62	717	0.0087	0.028
Kesen_075	RecvsC	Upregulated	GO:1901565	P	organonitrogen compound catabolic process	34	345	0.009	0.029
Kesen_075	RecvsC	Upregulated	GO:0009692	P	ethylene metabolic process	14	105	0.0097	0.03
Kesen_075	RecvsC	Upregulated	GO:0009693	P	ethylene biosynthetic process	14	105	0.0097	0.03
Kesen_075	RecvsC	Upregulated	GO:0043449	P	cellular alkene metabolic process	14	105	0.0097	0.03
Kesen_075	RecvsC	Upregulated	GO:0009855	P	determination of bilateral symmetry	18	150	0.0097	0.03
Kesen_075	RecvsC	Upregulated	GO:0009624	P	response to nematode	14	105	0.0097	0.03
Kesen_075	RecvsC	Upregulated	GO:1900674	P	olefin biosynthetic process	14	105	0.0097	0.03
Kesen_075	RecvsC	Upregulated	GO:0046173	P	polyol biosynthetic process	11	73	0.0097	0.03
Kesen_075	RecvsC	Upregulated	GO:1900673	P	olefin metabolic process	14	105	0.0097	0.03
Kesen_075	RecvsC	Upregulated	GO:0043450	P	alkene biosynthetic process	14	105	0.0097	0.03
Kesen_075	RecvsC	Upregulated	GO:0009799	P	specification of symmetry	18	151	0.01	0.031
Kesen_075	RecvsC	Upregulated	GO:0046165	P	alcohol biosynthetic process	12	85	0.011	0.033
Kesen_075	RecvsC	Upregulated	GO:0055082	P	cellular chemical homeostasis	23	212	0.011	0.033
Kesen_075	RecvsC	Upregulated	GO:0048878	P	chemical homeostasis	32	327	0.012	0.036
Kesen_075	RecvsC	Upregulated	GO:0043090	P	amino acid import	16	134	0.015	0.044
Kesen_075	RecvsC	Upregulated	GO:0060255	P	regulation of macromolecule metabolic process	189	2594	0.015	0.044
Kesen_075	RecvsC	Upregulated	GO:0009718	P	anthocyanin-containing compound biosynthetic process	10	68	0.015	0.046
Kesen_075	RecvsC	Upregulated	GO:0055114	P	oxidation-reduction process	108	1399	0.016	0.048
Kesen_075	RecvsC	Upregulated	GO:0042592	P	homeostatic process	47	536	0.017	0.049
Kesen_075	RecvsC	Upregulated	GO:0030003	P	cellular cation homeostasis	21	196	0.016	0.049
Kesen_075	RecvsC	Upregulated	GO:0010224	P	response to UV-B	14	113	0.017	0.049
Kesen_075	RecvsC	Upregulated	GO:0043565	F	sequence-specific DNA binding	67	392	4.3e-12	3e-10
Kesen_075	RecvsC	Upregulated	GO:0001071	F	nucleic acid binding transcription factor activity	165	1493	6.7e-12	3e-10
Kesen_075	RecvsC	Upregulated	GO:0003700	F	transcription factor activity, sequence-specific DNA binding	165	1493	6.7e-12	3e-10
Kesen_075	RecvsC	Upregulated	GO:0016705	F	oxidoreductase activity, acting on paired donors, with incorporation or reduction of molecular oxygen	63	405	5.7e-10	1.9e-08
Kesen_075	RecvsC	Upregulated	GO:0004674	F	protein serine/threonine kinase activity	101	962	9.5e-07	2.5e-05
Kesen_075	RecvsC	Upregulated	GO:0016491	F	oxidoreductase activity	138	1454	1.8e-06	3.9e-05
Kesen_075	RecvsC	Upregulated	GO:0004672	F	protein kinase activity	110	1106	3.2e-06	6.1e-05
Kesen_075	RecvsC	Upregulated	GO:0030246	F	carbohydrate binding	28	167	1e-05	0.00017
Kesen_075	RecvsC	Upregulated	GO:0051213	F	dioxygenase activity	28	173	1.8e-05	0.00026
Kesen_075	RecvsC	Upregulated	GO:0019825	F	oxygen binding	27	166	2.3e-05	0.00031
Kesen_075	RecvsC	Upregulated	GO:0046906	F	tetrapyrrole binding	41	314	2.6e-05	0.00032
Kesen_075	RecvsC	Upregulated	GO:0020037	F	heme binding	39	295	3.2e-05	0.00035
Kesen_075	RecvsC	Upregulated	GO:0016301	F	kinase activity	122	1338	3.9e-05	0.0004
Kesen_075	RecvsC	Upregulated	GO:0004675	F	transmembrane receptor protein serine/threonine kinase activity	11	36	6.5e-05	0.00062
Kesen_075	RecvsC	Upregulated	GO:0016773	F	phosphotransferase activity, alcohol group as acceptor	116	1278	7.2e-05	0.00064
Kesen_075	RecvsC	Upregulated	GO:0016706	F	oxidoreductase activity, acting on paired donors, with incorporation or reduction of molecular oxygen, 2-oxoglutarate as one donor, and incorporation of one atom each of oxygen into both donors	22	132	9.3e-05	0.00073
Kesen_075	RecvsC	Upregulated	GO:0004888	F	transmembrane signaling receptor activity	16	77	9.1e-05	0.00073
Kesen_075	RecvsC	Upregulated	GO:0009055	F	electron carrier activity	47	406	0.0001	0.00077
Kesen_075	RecvsC	Upregulated	GO:0099600	F	transmembrane receptor activity	17	90	0.00015	0.0011
Kesen_075	RecvsC	Upregulated	GO:0015103	F	inorganic anion transmembrane transporter activity	19	112	0.00022	0.0015
Kesen_075	RecvsC	Upregulated	GO:0004497	F	monooxygenase activity	23	157	0.00035	0.0022
Kesen_075	RecvsC	Upregulated	GO:0003677	F	DNA binding	153	1862	0.00045	0.0027
Kesen_075	RecvsC	Upregulated	GO:0019199	F	transmembrane receptor protein kinase activity	11	47	0.00047	0.0027
Kesen_075	RecvsC	Upregulated	GO:0005506	F	iron ion binding	35	296	0.00054	0.003
Kesen_075	RecvsC	Upregulated	GO:0016709	F	oxidoreductase activity, acting on paired donors, with incorporation or reduction of molecular oxygen, NAD(P)H as one donor, and incorporation of one atom of oxygen	17	102	0.00056	0.003
Kesen_075	RecvsC	Upregulated	GO:0038023	F	signaling receptor activity	17	104	0.00068	0.0035
Kesen_075	RecvsC	Upregulated	GO:0004713	F	protein tyrosine kinase activity	32	275	0.0012	0.0057
Kesen_075	RecvsC	Upregulated	GO:0004871	F	signal transducer activity	32	277	0.0013	0.0061
Kesen_075	RecvsC	Upregulated	GO:0035251	F	UDP-glucosyltransferase activity	21	174	0.0052	0.024
Kesen_075	RecvsC	Upregulated	GO:0016772	F	transferase activity, transferring phosphorus-containing groups	127	1615	0.0056	0.025
Kesen_075	RecvsC	Upregulated	GO:0046527	F	glucosyltransferase activity	22	189	0.0063	0.027
Kesen_075	RecvsC	Upregulated	GO:0060089	F	molecular transducer activity	18	144	0.0067	0.027
Kesen_075	RecvsC	Upregulated	GO:0004872	F	receptor activity	18	144	0.0067	0.027
Kesen_075	RecvsC	Upregulated	GO:0016798	F	hydrolase activity, acting on glycosyl bonds	43	459	0.0081	0.032
Kesen_075	RecvsC	Upregulated	GO:0004553	F	hydrolase activity, hydrolyzing O-glycosyl compounds	40	430	0.011	0.044
Kesen_075	RecvsC	Upregulated	GO:0005886	C	plasma membrane	306	3563	5.6e-09	3.8e-07
Kesen_075	RecvsC	Upregulated	GO:0071944	C	cell periphery	338	4217	6e-07	2.1e-05

## Sheet: 3d. Downregulated_Kesen
	(d) Summary of functional categories that were significantly enriched within downregulated genes in Kesen_075.
Genotype	DEG Treatment Cluster	Upregulated or Downregulated DEG Cluster	GO Term	Ontology	Description	Number in input lista	Number in BG/Refb	p-value	FDR
Kesen_075	CAvsC	Downregulated	GO:0015979	P	photosynthesis	165	357	7.2e-32	8.3e-29
Kesen_075	CAvsC	Downregulated	GO:0019684	P	photosynthesis, light reaction	133	277	4.1e-27	2.4e-24
Kesen_075	CAvsC	Downregulated	GO:0019682	P	glyceraldehyde-3-phosphate metabolic process	134	373	2.3e-18	9e-16
Kesen_075	CAvsC	Downregulated	GO:0009657	P	plastid organization	142	428	5.7e-17	1.7e-14
Kesen_075	CAvsC	Downregulated	GO:0042254	P	ribosome biogenesis	135	404	2.1e-16	4.1e-14
Kesen_075	CAvsC	Downregulated	GO:0022613	P	ribonucleoprotein complex biogenesis	137	413	2.1e-16	4.1e-14
Kesen_075	CAvsC	Downregulated	GO:0010207	P	photosystem II assembly	72	144	5.3e-16	8.8e-14
Kesen_075	CAvsC	Downregulated	GO:0044085	P	cellular component biogenesis	375	1712	3.6e-15	5.2e-13
Kesen_075	CAvsC	Downregulated	GO:0006364	P	rRNA processing	104	285	6.6e-15	8.6e-13
Kesen_075	CAvsC	Downregulated	GO:0016072	P	rRNA metabolic process	104	286	8e-15	9.3e-13
Kesen_075	CAvsC	Downregulated	GO:0006081	P	cellular aldehyde metabolic process	145	477	1e-14	1.1e-12
Kesen_075	CAvsC	Downregulated	GO:0019288	P	isopentenyl diphosphate biosynthetic process, methylerythritol 4-phosphate pathway	94	259	1.7e-13	1.7e-11
Kesen_075	CAvsC	Downregulated	GO:0009240	P	isopentenyl diphosphate biosynthetic process	94	261	2.5e-13	2e-11
Kesen_075	CAvsC	Downregulated	GO:0046490	P	isopentenyl diphosphate metabolic process	94	261	2.5e-13	2e-11
Kesen_075	CAvsC	Downregulated	GO:0034470	P	ncRNA processing	113	350	3.9e-13	3e-11
Kesen_075	CAvsC	Downregulated	GO:0006091	P	generation of precursor metabolites and energy	170	644	1.6e-12	1.2e-10
Kesen_075	CAvsC	Downregulated	GO:0034660	P	ncRNA metabolic process	133	466	5.6e-12	3.4e-10
Kesen_075	CAvsC	Downregulated	GO:0010027	P	thylakoid membrane organization	81	221	5.3e-12	3.4e-10
Kesen_075	CAvsC	Downregulated	GO:0009668	P	plastid membrane organization	81	221	5.3e-12	3.4e-10
Kesen_075	CAvsC	Downregulated	GO:0010103	P	stomatal complex morphogenesis	60	135	6.8e-12	3.9e-10
Kesen_075	CAvsC	Downregulated	GO:0008299	P	isoprenoid biosynthetic process	132	471	1.9e-11	1e-09
Kesen_075	CAvsC	Downregulated	GO:0006720	P	isoprenoid metabolic process	138	508	4e-11	2.1e-09
Kesen_075	CAvsC	Downregulated	GO:0010374	P	stomatal complex development	74	204	6.4e-11	3.2e-09
Kesen_075	CAvsC	Downregulated	GO:0051188	P	cofactor biosynthetic process	116	402	7.3e-11	3.5e-09
Kesen_075	CAvsC	Downregulated	GO:0051186	P	cofactor metabolic process	221	966	1e-10	4.7e-09
Kesen_075	CAvsC	Downregulated	GO:0009069	P	serine family amino acid metabolic process	88	271	1.2e-10	5.4e-09
Kesen_075	CAvsC	Downregulated	GO:0009767	P	photosynthetic electron transport chain	38	66	1.9e-10	8.3e-09
Kesen_075	CAvsC	Downregulated	GO:0022607	P	cellular component assembly	234	1049	2.1e-10	8.7e-09
Kesen_075	CAvsC	Downregulated	GO:0008654	P	phospholipid biosynthetic process	114	406	4.1e-10	1.6e-08
Kesen_075	CAvsC	Downregulated	GO:0051156	P	glucose 6-phosphate metabolic process	68	190	5.9e-10	2.2e-08
Kesen_075	CAvsC	Downregulated	GO:0006098	P	pentose-phosphate shunt	68	190	5.9e-10	2.2e-08
Kesen_075	CAvsC	Downregulated	GO:0019344	P	cysteine biosynthetic process	69	195	6.6e-10	2.4e-08
Kesen_075	CAvsC	Downregulated	GO:0006534	P	cysteine metabolic process	69	196	7.8e-10	2.8e-08
Kesen_075	CAvsC	Downregulated	GO:0009070	P	serine family amino acid biosynthetic process	70	202	1e-09	3.5e-08
Kesen_075	CAvsC	Downregulated	GO:0006739	P	NADP metabolic process	68	195	1.4e-09	4.7e-08
Kesen_075	CAvsC	Downregulated	GO:0009773	P	photosynthetic electron transport in photosystem I	31	50	2.4e-09	7.8e-08
Kesen_075	CAvsC	Downregulated	GO:0008610	P	lipid biosynthetic process	222	1018	3.3e-09	1e-07
Kesen_075	CAvsC	Downregulated	GO:0010218	P	response to far red light	43	95	4e-09	1.2e-07
Kesen_075	CAvsC	Downregulated	GO:0043933	P	macromolecular complex subunit organization	275	1345	9.2e-09	2.8e-07
Kesen_075	CAvsC	Downregulated	GO:0010389	P	regulation of G2/M transition of mitotic cell cycle	37	78	1.8e-08	5.2e-07
Kesen_075	CAvsC	Downregulated	GO:1902749	P	regulation of cell cycle G2/M phase transition	37	78	1.8e-08	5.2e-07
Kesen_075	CAvsC	Downregulated	GO:0000086	P	G2/M transition of mitotic cell cycle	37	79	2.4e-08	6.5e-07
Kesen_075	CAvsC	Downregulated	GO:0044839	P	cell cycle G2/M phase transition	37	79	2.4e-08	6.5e-07
Kesen_075	CAvsC	Downregulated	GO:0022900	P	electron transport chain	41	96	3.3e-08	8.8e-07
Kesen_075	CAvsC	Downregulated	GO:0006732	P	coenzyme metabolic process	162	708	3.4e-08	8.8e-07
Kesen_075	CAvsC	Downregulated	GO:0008283	P	cell proliferation	84	294	4.2e-08	1.1e-06
Kesen_075	CAvsC	Downregulated	GO:1901987	P	regulation of cell cycle phase transition	39	91	6.6e-08	1.6e-06
Kesen_075	CAvsC	Downregulated	GO:1901990	P	regulation of mitotic cell cycle phase transition	39	91	6.6e-08	1.6e-06
Kesen_075	CAvsC	Downregulated	GO:1901605	P	alpha-amino acid metabolic process	131	544	6.3e-08	1.6e-06
Kesen_075	CAvsC	Downregulated	GO:0010114	P	response to red light	41	101	1e-07	2.3e-06
Kesen_075	CAvsC	Downregulated	GO:0065003	P	macromolecular complex assembly	172	779	1e-07	2.3e-06
Kesen_075	CAvsC	Downregulated	GO:0006644	P	phospholipid metabolic process	122	502	1.2e-07	2.6e-06
Kesen_075	CAvsC	Downregulated	GO:0044770	P	cell cycle phase transition	39	94	1.3e-07	2.8e-06
Kesen_075	CAvsC	Downregulated	GO:0044772	P	mitotic cell cycle phase transition	39	94	1.3e-07	2.8e-06
Kesen_075	CAvsC	Downregulated	GO:0006996	P	organelle organization	433	2377	1.4e-07	2.9e-06
Kesen_075	CAvsC	Downregulated	GO:0010016	P	shoot system morphogenesis	124	515	1.4e-07	2.9e-06
Kesen_075	CAvsC	Downregulated	GO:0034622	P	cellular macromolecular complex assembly	166	749	1.4e-07	2.9e-06
Kesen_075	CAvsC	Downregulated	GO:0006461	P	protein complex assembly	166	750	1.5e-07	3e-06
Kesen_075	CAvsC	Downregulated	GO:0070271	P	protein complex biogenesis	166	752	1.7e-07	3.4e-06
Kesen_075	CAvsC	Downregulated	GO:0006779	P	porphyrin-containing compound biosynthetic process	58	179	1.8e-07	3.4e-06
Kesen_075	CAvsC	Downregulated	GO:0046148	P	pigment biosynthetic process	86	318	2.2e-07	4.2e-06
Kesen_075	CAvsC	Downregulated	GO:0071840	P	cellular component organization or biogenesis	743	4418	2.7e-07	5e-06
Kesen_075	CAvsC	Downregulated	GO:0051322	P	anaphase	43	115	3.1e-07	5.7e-06
Kesen_075	CAvsC	Downregulated	GO:0033014	P	tetrapyrrole biosynthetic process	58	183	3.2e-07	5.9e-06
Kesen_075	CAvsC	Downregulated	GO:0015995	P	chlorophyll biosynthetic process	51	151	3.4e-07	6.1e-06
Kesen_075	CAvsC	Downregulated	GO:0009637	P	response to blue light	51	152	4e-07	7.1e-06
Kesen_075	CAvsC	Downregulated	GO:0065004	P	protein-DNA complex assembly	30	64	4.8e-07	8.3e-06
Kesen_075	CAvsC	Downregulated	GO:0071824	P	protein-DNA complex subunit organization	30	64	4.8e-07	8.3e-06
Kesen_075	CAvsC	Downregulated	GO:0071822	P	protein complex subunit organization	167	773	5.1e-07	8.5e-06
Kesen_075	CAvsC	Downregulated	GO:0009886	P	post-embryonic morphogenesis	119	503	5.5e-07	9.1e-06
Kesen_075	CAvsC	Downregulated	GO:0006334	P	nucleosome assembly	29	61	5.9e-07	9.6e-06
Kesen_075	CAvsC	Downregulated	GO:0034728	P	nucleosome organization	29	61	5.9e-07	9.6e-06
Kesen_075	CAvsC	Downregulated	GO:0006090	P	pyruvate metabolic process	126	543	6.1e-07	9.7e-06
Kesen_075	CAvsC	Downregulated	GO:0031497	P	chromatin assembly	31	69	6.4e-07	1e-05
Kesen_075	CAvsC	Downregulated	GO:0006270	P	DNA replication initiation	31	69	6.4e-07	1e-05
Kesen_075	CAvsC	Downregulated	GO:0006275	P	regulation of DNA replication	49	146	6.7e-07	1e-05
Kesen_075	CAvsC	Downregulated	GO:1901566	P	organonitrogen compound biosynthetic process	343	1846	7e-07	1.1e-05
Kesen_075	CAvsC	Downregulated	GO:0006323	P	DNA packaging	33	78	8.2e-07	1.2e-05
Kesen_075	CAvsC	Downregulated	GO:0006260	P	DNA replication	91	359	1.1e-06	1.6e-05
Kesen_075	CAvsC	Downregulated	GO:0007017	P	microtubule-based process	91	360	1.2e-06	1.7e-05
Kesen_075	CAvsC	Downregulated	GO:0061647	P	histone H3-K9 modification	59	198	1.4e-06	1.9e-05
Kesen_075	CAvsC	Downregulated	GO:0051567	P	histone H3-K9 methylation	59	198	1.4e-06	1.9e-05
Kesen_075	CAvsC	Downregulated	GO:0061024	P	membrane organization	189	917	1.4e-06	1.9e-05
Kesen_075	CAvsC	Downregulated	GO:1903047	P	mitotic cell cycle process	85	332	1.7e-06	2.4e-05
Kesen_075	CAvsC	Downregulated	GO:0009765	P	photosynthesis, light harvesting	20	33	2.1e-06	2.9e-05
Kesen_075	CAvsC	Downregulated	GO:0006629	P	lipid metabolic process	312	1677	2.1e-06	2.9e-05
Kesen_075	CAvsC	Downregulated	GO:0071103	P	DNA conformation change	40	113	2.4e-06	3.2e-05
Kesen_075	CAvsC	Downregulated	GO:0045036	P	protein targeting to chloroplast	28	63	2.6e-06	3.3e-05
Kesen_075	CAvsC	Downregulated	GO:0072596	P	establishment of protein localization to chloroplast	28	63	2.6e-06	3.3e-05
Kesen_075	CAvsC	Downregulated	GO:0072598	P	protein localization to chloroplast	28	63	2.6e-06	3.3e-05
Kesen_075	CAvsC	Downregulated	GO:0048367	P	shoot system development	283	1502	2.8e-06	3.5e-05
Kesen_075	CAvsC	Downregulated	GO:0006733	P	oxidoreduction coenzyme metabolic process	123	547	3.1e-06	4e-05
Kesen_075	CAvsC	Downregulated	GO:0009658	P	chloroplast organization	69	255	3.3e-06	4.1e-05
Kesen_075	CAvsC	Downregulated	GO:0006333	P	chromatin assembly or disassembly	39	111	3.6e-06	4.5e-05
Kesen_075	CAvsC	Downregulated	GO:1901607	P	alpha-amino acid biosynthetic process	96	399	3.6e-06	4.5e-05
Kesen_075	CAvsC	Downregulated	GO:0090558	P	plant epidermis development	148	695	4.4e-06	5.3e-05
Kesen_075	CAvsC	Downregulated	GO:0035266	P	meristem growth	64	233	4.8e-06	5.8e-05
Kesen_075	CAvsC	Downregulated	GO:0016053	P	organic acid biosynthetic process	235	1219	5.2e-06	6.2e-05
Kesen_075	CAvsC	Downregulated	GO:0010075	P	regulation of meristem growth	61	219	5.6e-06	6.5e-05
Kesen_075	CAvsC	Downregulated	GO:0000910	P	cytokinesis	70	265	5.6e-06	6.5e-05
Kesen_075	CAvsC	Downregulated	GO:0051052	P	regulation of DNA metabolic process	61	220	6.3e-06	7.1e-05
Kesen_075	CAvsC	Downregulated	GO:0051174	P	regulation of phosphorus metabolic process	60	215	6.3e-06	7.1e-05
Kesen_075	CAvsC	Downregulated	GO:0019220	P	regulation of phosphate metabolic process	60	215	6.3e-06	7.1e-05
Kesen_075	CAvsC	Downregulated	GO:0007346	P	regulation of mitotic cell cycle	42	128	6.4e-06	7.2e-05
Kesen_075	CAvsC	Downregulated	GO:0044711	P	single-organism biosynthetic process	574	3401	6.7e-06	7.4e-05
Kesen_075	CAvsC	Downregulated	GO:0000281	P	mitotic cytokinesis	64	237	7.7e-06	8.4e-05
Kesen_075	CAvsC	Downregulated	GO:0000278	P	mitotic cell cycle	92	388	9.4e-06	0.0001
Kesen_075	CAvsC	Downregulated	GO:0042440	P	pigment metabolic process	95	405	9.8e-06	0.00011
Kesen_075	CAvsC	Downregulated	GO:0000911	P	cytokinesis by cell plate formation	60	219	1e-05	0.00011
Kesen_075	CAvsC	Downregulated	GO:0006325	P	chromatin organization	139	656	1.1e-05	0.00011
Kesen_075	CAvsC	Downregulated	GO:0031399	P	regulation of protein modification process	61	226	1.3e-05	0.00013
Kesen_075	CAvsC	Downregulated	GO:0061640	P	cytoskeleton-dependent cytokinesis	64	243	1.5e-05	0.00015
Kesen_075	CAvsC	Downregulated	GO:0006790	P	sulfur compound metabolic process	106	472	1.5e-05	0.00016
Kesen_075	CAvsC	Downregulated	GO:0006633	P	fatty acid biosynthetic process	58	213	1.6e-05	0.00017
Kesen_075	CAvsC	Downregulated	GO:1902410	P	mitotic cytokinetic process	60	224	1.8e-05	0.00018
Kesen_075	CAvsC	Downregulated	GO:0010324	P	membrane invagination	60	224	1.8e-05	0.00018
Kesen_075	CAvsC	Downregulated	GO:0032506	P	cytokinetic process	60	224	1.8e-05	0.00018
Kesen_075	CAvsC	Downregulated	GO:0051656	P	establishment of organelle localization	41	131	2.1e-05	0.0002
Kesen_075	CAvsC	Downregulated	GO:0035303	P	regulation of dephosphorylation	39	122	2.2e-05	0.0002
Kesen_075	CAvsC	Downregulated	GO:0051667	P	establishment of plastid localization	39	122	2.2e-05	0.0002
Kesen_075	CAvsC	Downregulated	GO:0051644	P	plastid localization	39	122	2.2e-05	0.0002
Kesen_075	CAvsC	Downregulated	GO:0035304	P	regulation of protein dephosphorylation	39	122	2.2e-05	0.0002
Kesen_075	CAvsC	Downregulated	GO:0016043	P	cellular component organization	656	3988	2.2e-05	0.0002
Kesen_075	CAvsC	Downregulated	GO:0019750	P	chloroplast localization	39	122	2.2e-05	0.0002
Kesen_075	CAvsC	Downregulated	GO:0009902	P	chloroplast relocation	39	122	2.2e-05	0.0002
Kesen_075	CAvsC	Downregulated	GO:0006778	P	porphyrin-containing compound metabolic process	67	264	2.6e-05	0.00024
Kesen_075	CAvsC	Downregulated	GO:0033013	P	tetrapyrrole metabolic process	67	265	2.8e-05	0.00026
Kesen_075	CAvsC	Downregulated	GO:0051726	P	regulation of cell cycle	77	319	2.9e-05	0.00027
Kesen_075	CAvsC	Downregulated	GO:0015994	P	chlorophyll metabolic process	60	231	3.8e-05	0.00034
Kesen_075	CAvsC	Downregulated	GO:0031163	P	metallo-sulfur cluster assembly	33	98	4e-05	0.00035
Kesen_075	CAvsC	Downregulated	GO:0016226	P	iron-sulfur cluster assembly	33	98	4e-05	0.00035
Kesen_075	CAvsC	Downregulated	GO:0009825	P	multidimensional cell growth	46	161	4.5e-05	0.00039
Kesen_075	CAvsC	Downregulated	GO:0009653	P	anatomical structure morphogenesis	330	1871	5.1e-05	0.00045
Kesen_075	CAvsC	Downregulated	GO:0048438	P	floral whorl development	111	519	5.7e-05	0.0005
Kesen_075	CAvsC	Downregulated	GO:0090407	P	organophosphate biosynthetic process	170	873	6.8e-05	0.00058
Kesen_075	CAvsC	Downregulated	GO:0005976	P	polysaccharide metabolic process	167	856	7.2e-05	0.00061
Kesen_075	CAvsC	Downregulated	GO:0042793	P	transcription from plastid promoter	28	79	7.2e-05	0.00061
Kesen_075	CAvsC	Downregulated	GO:0006261	P	DNA-dependent DNA replication	69	286	7.5e-05	0.00063
Kesen_075	CAvsC	Downregulated	GO:0048437	P	floral organ development	127	617	7.6e-05	0.00063
Kesen_075	CAvsC	Downregulated	GO:1901564	P	organonitrogen compound metabolic process	448	2651	7.6e-05	0.00064
Kesen_075	CAvsC	Downregulated	GO:0048638	P	regulation of developmental growth	74	314	7.9e-05	0.00065
Kesen_075	CAvsC	Downregulated	GO:0006949	P	syncytium formation	14	24	9.5e-05	0.00078
Kesen_075	CAvsC	Downregulated	GO:0034968	P	histone lysine methylation	65	267	9.5e-05	0.00078
Kesen_075	CAvsC	Downregulated	GO:0016572	P	histone phosphorylation	30	90	0.0001	0.00081
Kesen_075	CAvsC	Downregulated	GO:0018022	P	peptidyl-lysine methylation	65	268	0.0001	0.00084
Kesen_075	CAvsC	Downregulated	GO:0016570	P	histone modification	90	408	0.00011	0.00089
Kesen_075	CAvsC	Downregulated	GO:0009072	P	aromatic amino acid family metabolic process	52	200	0.00012	0.00093
Kesen_075	CAvsC	Downregulated	GO:0051640	P	organelle localization	47	175	0.00013	0.001
Kesen_075	CAvsC	Downregulated	GO:0040008	P	regulation of growth	76	333	0.00015	0.0012
Kesen_075	CAvsC	Downregulated	GO:0099402	P	plant organ development	279	1578	0.00017	0.0014
Kesen_075	CAvsC	Downregulated	GO:0048827	P	phyllome development	175	924	0.00018	0.0014
Kesen_075	CAvsC	Downregulated	GO:0048509	P	regulation of meristem development	64	269	0.00019	0.0014
Kesen_075	CAvsC	Downregulated	GO:0006306	P	DNA methylation	52	205	0.0002	0.0015
Kesen_075	CAvsC	Downregulated	GO:0006305	P	DNA alkylation	52	205	0.0002	0.0015
Kesen_075	CAvsC	Downregulated	GO:0048731	P	system development	476	2870	0.0002	0.0015
Kesen_075	CAvsC	Downregulated	GO:0019637	P	organophosphate metabolic process	251	1403	0.0002	0.0015
Kesen_075	CAvsC	Downregulated	GO:0010817	P	regulation of hormone levels	97	457	0.0002	0.0015
Kesen_075	CAvsC	Downregulated	GO:0009888	P	tissue development	251	1404	0.00021	0.0015
Kesen_075	CAvsC	Downregulated	GO:0044728	P	DNA methylation or demethylation	52	206	0.00022	0.0016
Kesen_075	CAvsC	Downregulated	GO:0044699	P	single-organism process	1612	10735	0.00022	0.0016
Kesen_075	CAvsC	Downregulated	GO:1901576	P	organic substance biosynthetic process	1032	6658	0.00022	0.0016
Kesen_075	CAvsC	Downregulated	GO:0043623	P	cellular protein complex assembly	132	667	0.00024	0.0017
Kesen_075	CAvsC	Downregulated	GO:0006304	P	DNA modification	52	207	0.00024	0.0017
Kesen_075	CAvsC	Downregulated	GO:0090626	P	plant epidermis morphogenesis	74	328	0.00025	0.0017
Kesen_075	CAvsC	Downregulated	GO:0006082	P	organic acid metabolic process	400	2375	0.00025	0.0017
Kesen_075	CAvsC	Downregulated	GO:0000226	P	microtubule cytoskeleton organization	65	278	0.00025	0.0018
Kesen_075	CAvsC	Downregulated	GO:0010155	P	regulation of proton transport	30	96	0.00025	0.0018
Kesen_075	CAvsC	Downregulated	GO:0016569	P	covalent chromatin modification	98	467	0.00027	0.0019
Kesen_075	CAvsC	Downregulated	GO:0016571	P	histone methylation	72	319	0.00029	0.002
Kesen_075	CAvsC	Downregulated	GO:0007018	P	microtubule-based movement	27	83	0.0003	0.0021
Kesen_075	CAvsC	Downregulated	GO:0044281	P	small molecule metabolic process	534	3276	0.00033	0.0022
Kesen_075	CAvsC	Downregulated	GO:0044255	P	cellular lipid metabolic process	242	1360	0.00034	0.0023
Kesen_075	CAvsC	Downregulated	GO:0006546	P	glycine catabolic process	24	70	0.00034	0.0023
Kesen_075	CAvsC	Downregulated	GO:0009071	P	serine family amino acid catabolic process	24	70	0.00034	0.0023
Kesen_075	CAvsC	Downregulated	GO:0032502	P	developmental process	685	4297	0.00034	0.0023
Kesen_075	CAvsC	Downregulated	GO:0006412	P	translation	145	753	0.00034	0.0023
Kesen_075	CAvsC	Downregulated	GO:0006636	P	unsaturated fatty acid biosynthetic process	28	89	0.00037	0.0024
Kesen_075	CAvsC	Downregulated	GO:0033559	P	unsaturated fatty acid metabolic process	28	89	0.00037	0.0024
Kesen_075	CAvsC	Downregulated	GO:0044767	P	single-organism developmental process	667	4182	0.0004	0.0026
Kesen_075	CAvsC	Downregulated	GO:0010564	P	regulation of cell cycle process	44	170	0.00041	0.0026
Kesen_075	CAvsC	Downregulated	GO:0043043	P	peptide biosynthetic process	145	757	0.00042	0.0027
Kesen_075	CAvsC	Downregulated	GO:0048856	P	anatomical structure development	675	4239	0.00043	0.0027
Kesen_075	CAvsC	Downregulated	GO:0006479	P	protein methylation	73	330	0.00044	0.0028
Kesen_075	CAvsC	Downregulated	GO:0008213	P	protein alkylation	73	330	0.00044	0.0028
Kesen_075	CAvsC	Downregulated	GO:0046496	P	nicotinamide nucleotide metabolic process	98	475	0.00044	0.0028
Kesen_075	CAvsC	Downregulated	GO:0016128	P	phytosteroid metabolic process	31	105	0.00046	0.0029
Kesen_075	CAvsC	Downregulated	GO:0043604	P	amide biosynthetic process	146	766	0.00048	0.003
Kesen_075	CAvsC	Downregulated	GO:0019362	P	pyridine nucleotide metabolic process	98	477	0.0005	0.0031
Kesen_075	CAvsC	Downregulated	GO:0022403	P	cell cycle phase	56	237	0.00052	0.0032
Kesen_075	CAvsC	Downregulated	GO:0044848	P	biological phase	56	237	0.00052	0.0032
Kesen_075	CAvsC	Downregulated	GO:0006084	P	acetyl-CoA metabolic process	26	82	0.00053	0.0032
Kesen_075	CAvsC	Downregulated	GO:0006544	P	glycine metabolic process	25	78	0.00059	0.0036
Kesen_075	CAvsC	Downregulated	GO:0016556	P	mRNA modification	33	117	0.0006	0.0036
Kesen_075	CAvsC	Downregulated	GO:0072524	P	pyridine-containing compound metabolic process	98	482	0.00067	0.004
Kesen_075	CAvsC	Downregulated	GO:0044283	P	small molecule biosynthetic process	267	1541	0.0007	0.0042
Kesen_075	CAvsC	Downregulated	GO:0006694	P	steroid biosynthetic process	48	197	0.00072	0.0042
Kesen_075	CAvsC	Downregulated	GO:0016129	P	phytosteroid biosynthetic process	30	104	0.00077	0.0045
Kesen_075	CAvsC	Downregulated	GO:0016131	P	brassinosteroid metabolic process	30	104	0.00077	0.0045
Kesen_075	CAvsC	Downregulated	GO:0019725	P	cellular homeostasis	74	344	0.00079	0.0046
Kesen_075	CAvsC	Downregulated	GO:0065007	P	biological regulation	916	5924	0.00081	0.0047
Kesen_075	CAvsC	Downregulated	GO:1901606	P	alpha-amino acid catabolic process	41	161	0.00082	0.0048
Kesen_075	CAvsC	Downregulated	GO:0044763	P	single-organism cellular process	1274	8424	0.00086	0.005
Kesen_075	CAvsC	Downregulated	GO:0044707	P	single-multicellular organism process	612	3844	0.00086	0.005
Kesen_075	CAvsC	Downregulated	GO:0009791	P	post-embryonic development	399	2415	0.00089	0.0051
Kesen_075	CAvsC	Downregulated	GO:1901663	P	quinone biosynthetic process	15	36	0.0009	0.0051
Kesen_075	CAvsC	Downregulated	GO:1901661	P	quinone metabolic process	15	36	0.0009	0.0051
Kesen_075	CAvsC	Downregulated	GO:0006518	P	peptide metabolic process	145	774	0.00093	0.0052
Kesen_075	CAvsC	Downregulated	GO:0051225	P	spindle assembly	18	49	0.00095	0.0053
Kesen_075	CAvsC	Downregulated	GO:0016126	P	sterol biosynthetic process	39	152	0.00096	0.0054
Kesen_075	CAvsC	Downregulated	GO:0009965	P	leaf morphogenesis	59	262	0.001	0.0057
Kesen_075	CAvsC	Downregulated	GO:0051301	P	cell division	90	442	0.001	0.0058
Kesen_075	CAvsC	Downregulated	GO:0035383	P	thioester metabolic process	26	87	0.0011	0.006
Kesen_075	CAvsC	Downregulated	GO:0006637	P	acyl-CoA metabolic process	26	87	0.0011	0.006
Kesen_075	CAvsC	Downregulated	GO:0006346	P	methylation-dependent chromatin silencing	37	143	0.0011	0.0061
Kesen_075	CAvsC	Downregulated	GO:0048589	P	developmental growth	159	866	0.0011	0.0062
Kesen_075	CAvsC	Downregulated	GO:0007051	P	spindle organization	18	50	0.0011	0.0062
Kesen_075	CAvsC	Downregulated	GO:0008202	P	steroid metabolic process	51	219	0.0012	0.0063
Kesen_075	CAvsC	Downregulated	GO:0009058	P	biosynthetic process	1056	6920	0.0012	0.0066
Kesen_075	CAvsC	Downregulated	GO:0016132	P	brassinosteroid biosynthetic process	29	103	0.0013	0.0068
Kesen_075	CAvsC	Downregulated	GO:0090567	P	reproductive shoot system development	185	1036	0.0014	0.0076
Kesen_075	CAvsC	Downregulated	GO:0010073	P	meristem maintenance	75	359	0.0015	0.0077
Kesen_075	CAvsC	Downregulated	GO:0009108	P	coenzyme biosynthetic process	42	173	0.0016	0.0082
Kesen_075	CAvsC	Downregulated	GO:0044710	P	single-organism metabolic process	915	5955	0.0016	0.0083
Kesen_075	CAvsC	Downregulated	GO:0009908	P	flower development	183	1026	0.0016	0.0083
Kesen_075	CAvsC	Downregulated	GO:0006796	P	phosphate-containing compound metabolic process	473	2936	0.0017	0.0088
Kesen_075	CAvsC	Downregulated	GO:0051276	P	chromosome organization	155	851	0.0017	0.0089
Kesen_075	CAvsC	Downregulated	GO:0018193	P	peptidyl-amino acid modification	92	463	0.0018	0.009
Kesen_075	CAvsC	Downregulated	GO:0006793	P	phosphorus metabolic process	474	2947	0.0019	0.0096
Kesen_075	CAvsC	Downregulated	GO:0006073	P	cellular glucan metabolic process	103	532	0.002	0.01
Kesen_075	CAvsC	Downregulated	GO:0044042	P	glucan metabolic process	103	532	0.002	0.01
Kesen_075	CAvsC	Downregulated	GO:0048466	P	androecium development	46	198	0.0021	0.01
Kesen_075	CAvsC	Downregulated	GO:0048443	P	stamen development	46	198	0.0021	0.01
Kesen_075	CAvsC	Downregulated	GO:0042181	P	ketone biosynthetic process	15	40	0.0021	0.01
Kesen_075	CAvsC	Downregulated	GO:0016108	P	tetraterpenoid metabolic process	33	128	0.0021	0.011
Kesen_075	CAvsC	Downregulated	GO:0016116	P	carotenoid metabolic process	33	128	0.0021	0.011
Kesen_075	CAvsC	Downregulated	GO:0044802	P	single-organism membrane organization	129	694	0.0022	0.011
Kesen_075	CAvsC	Downregulated	GO:0043481	P	anthocyanin accumulation in tissues in response to UV light	37	150	0.0023	0.011
Kesen_075	CAvsC	Downregulated	GO:0043480	P	pigment accumulation in tissues	37	150	0.0023	0.011
Kesen_075	CAvsC	Downregulated	GO:0050790	P	regulation of catalytic activity	67	319	0.0023	0.011
Kesen_075	CAvsC	Downregulated	GO:0006396	P	RNA processing	170	953	0.0023	0.011
Kesen_075	CAvsC	Downregulated	GO:0043478	P	pigment accumulation in response to UV light	37	150	0.0023	0.011
Kesen_075	CAvsC	Downregulated	GO:0043479	P	pigment accumulation in tissues in response to UV light	37	150	0.0023	0.011
Kesen_075	CAvsC	Downregulated	GO:0016125	P	sterol metabolic process	39	161	0.0023	0.011
Kesen_075	CAvsC	Downregulated	GO:0042446	P	hormone biosynthetic process	53	239	0.0024	0.011
Kesen_075	CAvsC	Downregulated	GO:0016109	P	tetraterpenoid biosynthetic process	32	124	0.0024	0.011
Kesen_075	CAvsC	Downregulated	GO:0042445	P	hormone metabolic process	62	291	0.0024	0.011
Kesen_075	CAvsC	Downregulated	GO:0016117	P	carotenoid biosynthetic process	32	124	0.0024	0.011
Kesen_075	CAvsC	Downregulated	GO:0043476	P	pigment accumulation	37	151	0.0025	0.012
Kesen_075	CAvsC	Downregulated	GO:0043603	P	cellular amide metabolic process	148	818	0.0027	0.013
Kesen_075	CAvsC	Downregulated	GO:0072511	P	divalent inorganic cation transport	57	264	0.0028	0.013
Kesen_075	CAvsC	Downregulated	GO:0043473	P	pigmentation	37	152	0.0028	0.013
Kesen_075	CAvsC	Downregulated	GO:0000023	P	maltose metabolic process	39	163	0.0028	0.013
Kesen_075	CAvsC	Downregulated	GO:0032501	P	multicellular organismal process	641	4100	0.0028	0.013
Kesen_075	CAvsC	Downregulated	GO:0009887	P	organ morphogenesis	109	576	0.0029	0.013
Kesen_075	CAvsC	Downregulated	GO:0000087	P	mitotic M phase	11	25	0.0031	0.014
Kesen_075	CAvsC	Downregulated	GO:0032268	P	regulation of cellular protein metabolic process	87	443	0.003	0.014
Kesen_075	CAvsC	Downregulated	GO:0016114	P	terpenoid biosynthetic process	56	260	0.0031	0.014
Kesen_075	CAvsC	Downregulated	GO:0007167	P	enzyme linked receptor protein signaling pathway	37	154	0.0033	0.015
Kesen_075	CAvsC	Downregulated	GO:0070925	P	organelle assembly	20	66	0.0034	0.015
Kesen_075	CAvsC	Downregulated	GO:0048446	P	petal morphogenesis	22	76	0.0035	0.016
Kesen_075	CAvsC	Downregulated	GO:0008356	P	asymmetric cell division	13	34	0.0035	0.016
Kesen_075	CAvsC	Downregulated	GO:0040007	P	growth	182	1042	0.0036	0.016
Kesen_075	CAvsC	Downregulated	GO:0009106	P	lipoate metabolic process	18	57	0.0037	0.016
Kesen_075	CAvsC	Downregulated	GO:0019752	P	carboxylic acid metabolic process	334	2040	0.0038	0.017
Kesen_075	CAvsC	Downregulated	GO:0070838	P	divalent metal ion transport	56	263	0.0038	0.017
Kesen_075	CAvsC	Downregulated	GO:0007275	P	multicellular organism development	581	3707	0.0038	0.017
Kesen_075	CAvsC	Downregulated	GO:0019252	P	starch biosynthetic process	43	189	0.0039	0.017
Kesen_075	CAvsC	Downregulated	GO:0043414	P	macromolecule methylation	110	589	0.0039	0.017
Kesen_075	CAvsC	Downregulated	GO:0007010	P	cytoskeleton organization	110	590	0.0041	0.018
Kesen_075	CAvsC	Downregulated	GO:0019216	P	regulation of lipid metabolic process	18	58	0.0043	0.019
Kesen_075	CAvsC	Downregulated	GO:0007169	P	transmembrane receptor protein tyrosine kinase signaling pathway	36	152	0.0045	0.02
Kesen_075	CAvsC	Downregulated	GO:0051246	P	regulation of protein metabolic process	89	463	0.0046	0.02
Kesen_075	CAvsC	Downregulated	GO:0006721	P	terpenoid metabolic process	62	301	0.0046	0.02
Kesen_075	CAvsC	Downregulated	GO:0015992	P	proton transport	35	147	0.0047	0.02
Kesen_075	CAvsC	Downregulated	GO:0044249	P	cellular biosynthetic process	967	6383	0.0047	0.02
Kesen_075	CAvsC	Downregulated	GO:0046394	P	carboxylic acid biosynthetic process	167	954	0.0047	0.02
Kesen_075	CAvsC	Downregulated	GO:0006818	P	hydrogen transport	35	147	0.0047	0.02
Kesen_075	CAvsC	Downregulated	GO:0005982	P	starch metabolic process	52	243	0.0048	0.02
Kesen_075	CAvsC	Downregulated	GO:0048451	P	petal formation	20	69	0.0052	0.021
Kesen_075	CAvsC	Downregulated	GO:0048453	P	sepal formation	20	69	0.0052	0.021
Kesen_075	CAvsC	Downregulated	GO:0031407	P	oxylipin metabolic process	15	45	0.0052	0.021
Kesen_075	CAvsC	Downregulated	GO:0048447	P	sepal morphogenesis	20	69	0.0052	0.021
Kesen_075	CAvsC	Downregulated	GO:0031408	P	oxylipin biosynthetic process	15	45	0.0052	0.021
Kesen_075	CAvsC	Downregulated	GO:0071554	P	cell wall organization or biogenesis	187	1088	0.0056	0.023
Kesen_075	CAvsC	Downregulated	GO:0043436	P	oxoacid metabolic process	346	2138	0.0058	0.024
Kesen_075	CAvsC	Downregulated	GO:0005984	P	disaccharide metabolic process	47	217	0.0058	0.024
Kesen_075	CAvsC	Downregulated	GO:1901617	P	organic hydroxy compound biosynthetic process	62	305	0.0059	0.024
Kesen_075	CAvsC	Downregulated	GO:1901615	P	organic hydroxy compound metabolic process	75	383	0.0059	0.024
Kesen_075	CAvsC	Downregulated	GO:0009617	P	response to bacterium	119	655	0.0059	0.024
Kesen_075	CAvsC	Downregulated	GO:0000279	P	M phase	11	28	0.006	0.024
Kesen_075	CAvsC	Downregulated	GO:0048465	P	corolla development	26	101	0.006	0.024
Kesen_075	CAvsC	Downregulated	GO:0048441	P	petal development	26	101	0.006	0.024
Kesen_075	CAvsC	Downregulated	GO:0006812	P	cation transport	156	891	0.0061	0.024
Kesen_075	CAvsC	Downregulated	GO:0032787	P	monocarboxylic acid metabolic process	270	1635	0.0062	0.024
Kesen_075	CAvsC	Downregulated	GO:0006744	P	ubiquinone biosynthetic process	10	24	0.0063	0.025
Kesen_075	CAvsC	Downregulated	GO:0006743	P	ubiquinone metabolic process	10	24	0.0063	0.025
Kesen_075	CAvsC	Downregulated	GO:0032259	P	methylation	112	613	0.0064	0.025
Kesen_075	CAvsC	Downregulated	GO:0048464	P	flower calyx development	20	71	0.0067	0.026
Kesen_075	CAvsC	Downregulated	GO:0006753	P	nucleoside phosphate metabolic process	164	945	0.0067	0.026
Kesen_075	CAvsC	Downregulated	GO:0009828	P	plant-type cell wall loosening	14	42	0.0068	0.026
Kesen_075	CAvsC	Downregulated	GO:0042547	P	cell wall modification involved in multidimensional cell growth	14	42	0.0068	0.026
Kesen_075	CAvsC	Downregulated	GO:0000096	P	sulfur amino acid metabolic process	19	66	0.0067	0.026
Kesen_075	CAvsC	Downregulated	GO:0009063	P	cellular amino acid catabolic process	31	129	0.0067	0.026
Kesen_075	CAvsC	Downregulated	GO:0048442	P	sepal development	20	71	0.0067	0.026
Kesen_075	CAvsC	Downregulated	GO:0006766	P	vitamin metabolic process	29	118	0.0067	0.026
Kesen_075	CAvsC	Downregulated	GO:0007166	P	cell surface receptor signaling pathway	37	163	0.0072	0.027
Kesen_075	CAvsC	Downregulated	GO:0005975	P	carbohydrate metabolic process	336	2081	0.0073	0.028
Kesen_075	CAvsC	Downregulated	GO:0009831	P	plant-type cell wall modification involved in multidimensional cell growth	13	38	0.0075	0.028
Kesen_075	CAvsC	Downregulated	GO:0055086	P	nucleobase-containing small molecule metabolic process	168	975	0.0077	0.029
Kesen_075	CAvsC	Downregulated	GO:0009117	P	nucleotide metabolic process	163	943	0.0078	0.029
Kesen_075	CAvsC	Downregulated	GO:0009409	P	response to cold	125	700	0.0079	0.029
Kesen_075	CAvsC	Downregulated	GO:0006342	P	chromatin silencing	59	292	0.0079	0.03
Kesen_075	CAvsC	Downregulated	GO:0006928	P	movement of cell or subcellular component	38	170	0.008	0.03
Kesen_075	CAvsC	Downregulated	GO:0065008	P	regulation of biological quality	223	1335	0.008	0.03
Kesen_075	CAvsC	Downregulated	GO:0048481	P	plant ovule development	37	165	0.0085	0.031
Kesen_075	CAvsC	Downregulated	GO:0045814	P	negative regulation of gene expression, epigenetic	59	294	0.0089	0.033
Kesen_075	CAvsC	Downregulated	GO:0035670	P	plant-type ovary development	37	166	0.0092	0.034
Kesen_075	CAvsC	Downregulated	GO:0055082	P	cellular chemical homeostasis	45	212	0.0092	0.034
Kesen_075	CAvsC	Downregulated	GO:0072330	P	monocarboxylic acid biosynthetic process	127	717	0.0092	0.034
Kesen_075	CAvsC	Downregulated	GO:0008152	P	metabolic process	1740	11898	0.0096	0.035
Kesen_075	CAvsC	Downregulated	GO:1904029	P	regulation of cyclin-dependent protein kinase activity	17	59	0.0099	0.036
Kesen_075	CAvsC	Downregulated	GO:0000079	P	regulation of cyclin-dependent protein serine/threonine kinase activity	17	59	0.0099	0.036
Kesen_075	CAvsC	Downregulated	GO:0042592	P	homeostatic process	98	536	0.01	0.036
Kesen_075	CAvsC	Downregulated	GO:0006873	P	cellular ion homeostasis	43	202	0.01	0.037
Kesen_075	CAvsC	Downregulated	GO:0044264	P	cellular polysaccharide metabolic process	132	752	0.01	0.037
Kesen_075	CAvsC	Downregulated	GO:0080147	P	root hair cell development	51	250	0.011	0.039
Kesen_075	CAvsC	Downregulated	GO:0043085	P	positive regulation of catalytic activity	30	129	0.011	0.039
Kesen_075	CAvsC	Downregulated	GO:0009311	P	oligosaccharide metabolic process	52	256	0.011	0.039
Kesen_075	CAvsC	Downregulated	GO:0018205	P	peptidyl-lysine modification	75	396	0.012	0.041
Kesen_075	CAvsC	Downregulated	GO:0007049	P	cell cycle	155	904	0.012	0.041
Kesen_075	CAvsC	Downregulated	GO:0009639	P	response to red or far red light	84	453	0.012	0.043
Kesen_075	CAvsC	Downregulated	GO:1902680	P	positive regulation of RNA biosynthetic process	88	478	0.012	0.043
Kesen_075	CAvsC	Downregulated	GO:0045893	P	positive regulation of transcription, DNA-templated	88	478	0.012	0.043
Kesen_075	CAvsC	Downregulated	GO:1903508	P	positive regulation of nucleic acid-templated transcription	88	478	0.012	0.043
Kesen_075	CAvsC	Downregulated	GO:0051254	P	positive regulation of RNA metabolic process	88	478	0.012	0.043
Kesen_075	CAvsC	Downregulated	GO:0006184	P	obsolete GTP catabolic process	13	41	0.012	0.043
Kesen_075	CAvsC	Downregulated	GO:0006520	P	cellular amino acid metabolic process	98	541	0.012	0.043
Kesen_075	CAvsC	Downregulated	GO:0065009	P	regulation of molecular function	71	373	0.012	0.043
Kesen_075	CAvsC	Downregulated	GO:0045935	P	positive regulation of nucleobase-containing compound metabolic process	89	485	0.013	0.044
Kesen_075	CAvsC	Downregulated	GO:0050793	P	regulation of developmental process	164	965	0.013	0.044
Kesen_075	CAvsC	Downregulated	GO:0044093	P	positive regulation of molecular function	30	131	0.013	0.045
Kesen_075	CAvsC	Downregulated	GO:0006807	P	nitrogen compound metabolic process	902	6003	0.014	0.046
Kesen_075	CAvsC	Downregulated	GO:0030001	P	metal ion transport	114	645	0.014	0.047
Kesen_075	CAvsC	Downregulated	GO:0048767	P	root hair elongation	49	242	0.014	0.047
Kesen_075	CAvsC	Downregulated	GO:0009664	P	plant-type cell wall organization	79	425	0.014	0.047
Kesen_075	CAvsC	Downregulated	GO:0031048	P	chromatin silencing by small RNA	31	138	0.015	0.049
Kesen_075	CAvsC	Downregulated	GO:0071555	P	cell wall organization	129	743	0.015	0.049
Kesen_075	CAvsC	Downregulated	GO:0005198	F	structural molecule activity	114	478	6.7e-07	7.5e-05
Kesen_075	CAvsC	Downregulated	GO:0003735	F	structural constituent of ribosome	93	365	6.7e-07	7.5e-05
Kesen_075	CAvsC	Downregulated	GO:0016762	F	xyloglucan:xyloglucosyl transferase activity	18	37	6.3e-05	0.0032
Kesen_075	CAvsC	Downregulated	GO:0016798	F	hydrolase activity, acting on glycosyl bonds	100	459	7.2e-05	0.0032
Kesen_075	CAvsC	Downregulated	GO:0004553	F	hydrolase activity, hydrolyzing O-glycosyl compounds	96	430	4.6e-05	0.0032
Kesen_075	CAvsC	Downregulated	GO:0019207	F	kinase regulator activity	18	43	0.00028	0.01
Kesen_075	CAvsC	Downregulated	GO:0016168	F	chlorophyll binding	11	18	0.0004	0.011
Kesen_075	CAvsC	Downregulated	GO:0019887	F	protein kinase regulator activity	17	41	0.00044	0.011
Kesen_075	CAvsC	Downregulated	GO:0016538	F	cyclin-dependent protein serine/threonine kinase regulator activity	14	29	0.00043	0.011
Kesen_075	CAvsC	Downregulated	GO:0008187	F	poly-pyrimidine tract binding	10	20	0.0023	0.044
Kesen_075	CAvsC	Downregulated	GO:0003777	F	microtubule motor activity	23	78	0.0024	0.044
Kesen_075	CAvsC	Downregulated	GO:0008266	F	poly(U) RNA binding	10	20	0.0023	0.044
Kesen_075	CAvsC	Downregulated	GO:0044435	C	plastid part	372	1230	2.7e-36	3.8e-34
Kesen_075	CAvsC	Downregulated	GO:0044434	C	chloroplast part	364	1207	2.8e-35	2e-33
Kesen_075	CAvsC	Downregulated	GO:0009579	C	thylakoid	219	547	1.1e-34	5e-33
Kesen_075	CAvsC	Downregulated	GO:0031976	C	plastid thylakoid	182	421	3.5e-32	9.7e-31
Kesen_075	CAvsC	Downregulated	GO:0009534	C	chloroplast thylakoid	182	421	3.5e-32	9.7e-31
Kesen_075	CAvsC	Downregulated	GO:0009532	C	plastid stroma	228	676	2e-27	4.7e-26
Kesen_075	CAvsC	Downregulated	GO:0009570	C	chloroplast stroma	218	660	2.8e-25	5.6e-24
Kesen_075	CAvsC	Downregulated	GO:0009535	C	chloroplast thylakoid membrane	134	305	1.8e-24	2.8e-23
Kesen_075	CAvsC	Downregulated	GO:0055035	C	plastid thylakoid membrane	134	305	1.8e-24	2.8e-23
Kesen_075	CAvsC	Downregulated	GO:0042651	C	thylakoid membrane	142	338	2.2e-24	3.1e-23
Kesen_075	CAvsC	Downregulated	GO:0034357	C	photosynthetic membrane	144	347	2.6e-24	3.4e-23
Kesen_075	CAvsC	Downregulated	GO:0044436	C	thylakoid part	153	389	7.1e-24	8.3e-23
Kesen_075	CAvsC	Downregulated	GO:0009507	C	chloroplast	738	3597	9.3e-24	1e-22
Kesen_075	CAvsC	Downregulated	GO:0009536	C	plastid	751	3682	1.3e-23	1.3e-22
Kesen_075	CAvsC	Downregulated	GO:0031984	C	organelle subcompartment	206	698	3.2e-19	3e-18
Kesen_075	CAvsC	Downregulated	GO:0009941	C	chloroplast envelope	167	580	5.4e-15	4.7e-14
Kesen_075	CAvsC	Downregulated	GO:0009526	C	plastid envelope	172	609	8.8e-15	7.3e-14
Kesen_075	CAvsC	Downregulated	GO:0009521	C	photosystem	37	52	3.8e-12	3e-11
Kesen_075	CAvsC	Downregulated	GO:0044446	C	intracellular organelle part	635	3437	7e-12	5.2e-11
Kesen_075	CAvsC	Downregulated	GO:0044422	C	organelle part	637	3451	7.5e-12	5.2e-11
Kesen_075	CAvsC	Downregulated	GO:0005576	C	extracellular region	393	1968	5.6e-11	3.7e-10
Kesen_075	CAvsC	Downregulated	GO:0044815	C	DNA packaging complex	33	60	7e-09	4.4e-08
Kesen_075	CAvsC	Downregulated	GO:0048046	C	apoplast	109	408	9.6e-09	5.8e-08
Kesen_075	CAvsC	Downregulated	GO:0000786	C	nucleosome	31	57	2.4e-08	1.4e-07
Kesen_075	CAvsC	Downregulated	GO:0009523	C	photosystem II	25	38	3.5e-08	2e-07
Kesen_075	CAvsC	Downregulated	GO:0031967	C	organelle envelope	195	905	6.5e-08	3.5e-07
Kesen_075	CAvsC	Downregulated	GO:0031975	C	envelope	195	906	7e-08	3.6e-07
Kesen_075	CAvsC	Downregulated	GO:0032993	C	protein-DNA complex	33	69	9.1e-08	4.6e-07
Kesen_075	CAvsC	Downregulated	GO:0005840	C	ribosome	106	427	3.3e-07	1.6e-06
Kesen_075	CAvsC	Downregulated	GO:0098807	C	chloroplast thylakoid membrane protein complex	19	26	4.9e-07	2.3e-06
Kesen_075	CAvsC	Downregulated	GO:0031978	C	plastid thylakoid lumen	31	69	6.4e-07	2.8e-06
Kesen_075	CAvsC	Downregulated	GO:0009543	C	chloroplast thylakoid lumen	31	69	6.4e-07	2.8e-06
Kesen_075	CAvsC	Downregulated	GO:0031977	C	thylakoid lumen	34	84	1.3e-06	5.3e-06
Kesen_075	CAvsC	Downregulated	GO:0005618	C	cell wall	171	824	3.1e-06	1.3e-05
Kesen_075	CAvsC	Downregulated	GO:0009654	C	photosystem II oxygen evolving complex	14	16	3.7e-06	1.5e-05
Kesen_075	CAvsC	Downregulated	GO:0043232	C	intracellular non-membrane-bounded organelle	219	1116	4e-06	1.5e-05
Kesen_075	CAvsC	Downregulated	GO:0043228	C	non-membrane-bounded organelle	219	1116	4e-06	1.5e-05
Kesen_075	CAvsC	Downregulated	GO:0030312	C	external encapsulating structure	171	830	4.4e-06	1.6e-05
Kesen_075	CAvsC	Downregulated	GO:0031225	C	anchored component of membrane	56	194	5.5e-06	2e-05
Kesen_075	CAvsC	Downregulated	GO:0016020	C	membrane	930	5822	1.2e-05	4.3e-05
Kesen_075	CAvsC	Downregulated	GO:0030095	C	chloroplast photosystem II	13	16	1.4e-05	4.9e-05
Kesen_075	CAvsC	Downregulated	GO:0009522	C	photosystem I	12	14	2.1e-05	7.2e-05
Kesen_075	CAvsC	Downregulated	GO:0005694	C	chromosome	59	221	2.3e-05	7.3e-05
Kesen_075	CAvsC	Downregulated	GO:0010287	C	plastoglobule	24	58	3.3e-05	0.00011
Kesen_075	CAvsC	Downregulated	GO:0000785	C	chromatin	32	93	3.7e-05	0.00011
Kesen_075	CAvsC	Downregulated	GO:0030529	C	intracellular ribonucleoprotein complex	110	509	4.3e-05	0.00013
Kesen_075	CAvsC	Downregulated	GO:1990904	C	ribonucleoprotein complex	110	509	4.3e-05	0.00013
Kesen_075	CAvsC	Downregulated	GO:0044445	C	cytosolic part	80	340	4.4e-05	0.00013
Kesen_075	CAvsC	Downregulated	GO:0044427	C	chromosomal part	45	157	5e-05	0.00014
Kesen_075	CAvsC	Downregulated	GO:0022626	C	cytosolic ribosome	73	311	9.8e-05	0.00027
Kesen_075	CAvsC	Downregulated	GO:0046658	C	anchored component of plasma membrane	26	75	0.00017	0.00047
Kesen_075	CAvsC	Downregulated	GO:0009505	C	plant-type cell wall	75	341	0.00043	0.0012
Kesen_075	CAvsC	Downregulated	GO:0009295	C	nucleoid	17	42	0.00055	0.0014
Kesen_075	CAvsC	Downregulated	GO:0042646	C	plastid nucleoid	13	28	0.0009	0.0023
Kesen_075	CAvsC	Downregulated	GO:0044391	C	ribosomal subunit	59	262	0.001	0.0026
Kesen_075	CAvsC	Downregulated	GO:0010319	C	stromule	18	54	0.0023	0.0058
Kesen_075	CAvsC	Downregulated	GO:0044459	C	plasma membrane part	62	299	0.0041	0.01
Kesen_075	CAvsC	Downregulated	GO:0030076	C	light-harvesting complex	13	35	0.0043	0.01
Kesen_075	CAvsC	Downregulated	GO:0015630	C	microtubule cytoskeleton	34	143	0.0054	0.013
Kesen_075	CAvsC	Downregulated	GO:0044444	C	cytoplasmic part	1317	8851	0.0056	0.013
Kesen_075	CAvsC	Downregulated	GO:0071944	C	cell periphery	652	4217	0.0059	0.014
Kesen_075	CAvsC	Downregulated	GO:0015934	C	large ribosomal subunit	35	150	0.0062	0.014
Kesen_075	CAvsC	Downregulated	GO:0032991	C	macromolecular complex	298	1859	0.015	0.033
Kesen_075	CAvsC	Downregulated	GO:0005856	C	cytoskeleton	44	214	0.015	0.034
Kesen_075	CAvsC	Downregulated	GO:0031226	C	intrinsic component of plasma membrane	32	146	0.018	0.038
Kesen_075	CAvsC	Downregulated	GO:0005874	C	microtubule	18	70	0.02	0.043
Kesen_075	CAvsC	Downregulated	GO:0019898	C	extrinsic component of membrane	27	120	0.021	0.044
Kesen_075	CAvsC	Downregulated	GO:0022627	C	cytosolic small ribosomal subunit	24	104	0.023	0.047
Kesen_075	CAvsC	Downregulated	GO:0044430	C	cytoskeletal part	37	179	0.023	0.047
Kesen_075	3hrvsCA	Downregulated	No significant term
Kesen_075	6hrvsCA	Downregulated	No significant term
Kesen_075	12hrvsCA	Downregulated	No significant term
Kesen_075	24hrvsCA	Downregulated	No significant term
Kesen_075	RecvsC	Downregulated	GO:0009657	P	plastid organization	110	428	4.2e-47	3.1e-44
Kesen_075	RecvsC	Downregulated	GO:0015979	P	photosynthesis	97	357	2.8e-43	6.9e-41
Kesen_075	RecvsC	Downregulated	GO:0019682	P	glyceraldehyde-3-phosphate metabolic process	99	373	2.1e-43	6.9e-41
Kesen_075	RecvsC	Downregulated	GO:0019288	P	isopentenyl diphosphate biosynthetic process, methylerythritol 4-phosphate pathway	79	259	2.8e-38	5.1e-36
Kesen_075	RecvsC	Downregulated	GO:0009240	P	isopentenyl diphosphate biosynthetic process	79	261	4.3e-38	5.3e-36
Kesen_075	RecvsC	Downregulated	GO:0046490	P	isopentenyl diphosphate metabolic process	79	261	4.3e-38	5.3e-36
Kesen_075	RecvsC	Downregulated	GO:0006081	P	cellular aldehyde metabolic process	101	477	6.1e-37	6.4e-35
Kesen_075	RecvsC	Downregulated	GO:0008299	P	isoprenoid biosynthetic process	99	471	5.6e-36	5.1e-34
Kesen_075	RecvsC	Downregulated	GO:0006720	P	isoprenoid metabolic process	100	508	2.9e-34	2.2e-32
Kesen_075	RecvsC	Downregulated	GO:0019684	P	photosynthesis, light reaction	76	277	3e-34	2.2e-32
Kesen_075	RecvsC	Downregulated	GO:0008610	P	lipid biosynthetic process	138	1018	1.1e-31	7.4e-30
Kesen_075	RecvsC	Downregulated	GO:0051186	P	cofactor metabolic process	130	966	1.5e-29	9.4e-28
Kesen_075	RecvsC	Downregulated	GO:0008654	P	phospholipid biosynthetic process	83	406	1.7e-29	9.4e-28
Kesen_075	RecvsC	Downregulated	GO:0010027	P	thylakoid membrane organization	63	221	2.6e-29	1.2e-27
Kesen_075	RecvsC	Downregulated	GO:0009668	P	plastid membrane organization	63	221	2.6e-29	1.2e-27
Kesen_075	RecvsC	Downregulated	GO:0009658	P	chloroplast organization	67	255	2.4e-29	1.2e-27
Kesen_075	RecvsC	Downregulated	GO:0006090	P	pyruvate metabolic process	91	543	1.1e-26	4.8e-25
Kesen_075	RecvsC	Downregulated	GO:0051188	P	cofactor biosynthetic process	78	402	1.7e-26	7e-25
Kesen_075	RecvsC	Downregulated	GO:0006644	P	phospholipid metabolic process	85	502	3.2e-25	1.2e-23
Kesen_075	RecvsC	Downregulated	GO:0046148	P	pigment biosynthetic process	64	318	1.2e-22	4.5e-21
Kesen_075	RecvsC	Downregulated	GO:0006629	P	lipid metabolic process	161	1677	6.7e-22	2.3e-20
Kesen_075	RecvsC	Downregulated	GO:0034660	P	ncRNA metabolic process	76	466	8.9e-22	3e-20
Kesen_075	RecvsC	Downregulated	GO:0006091	P	generation of precursor metabolites and energy	90	644	1.6e-21	5.1e-20
Kesen_075	RecvsC	Downregulated	GO:0051156	P	glucose 6-phosphate metabolic process	48	190	9.7e-21	2.9e-19
Kesen_075	RecvsC	Downregulated	GO:0006098	P	pentose-phosphate shunt	48	190	9.7e-21	2.9e-19
Kesen_075	RecvsC	Downregulated	GO:0006739	P	NADP metabolic process	48	195	2.4e-20	6.9e-19
Kesen_075	RecvsC	Downregulated	GO:0044255	P	cellular lipid metabolic process	137	1360	2.9e-20	8e-19
Kesen_075	RecvsC	Downregulated	GO:0006779	P	porphyrin-containing compound biosynthetic process	46	179	3.5e-20	9.3e-19
Kesen_075	RecvsC	Downregulated	GO:0033014	P	tetrapyrrole biosynthetic process	46	183	7.5e-20	1.9e-18
Kesen_075	RecvsC	Downregulated	GO:0006364	P	rRNA processing	56	285	1.6e-19	3.8e-18
Kesen_075	RecvsC	Downregulated	GO:0016072	P	rRNA metabolic process	56	286	1.8e-19	4.3e-18
Kesen_075	RecvsC	Downregulated	GO:0006082	P	organic acid metabolic process	195	2375	2.2e-19	5.1e-18
Kesen_075	RecvsC	Downregulated	GO:0042440	P	pigment metabolic process	66	405	5e-19	1.1e-17
Kesen_075	RecvsC	Downregulated	GO:0034470	P	ncRNA processing	60	350	2.6e-18	5.5e-17
Kesen_075	RecvsC	Downregulated	GO:0015995	P	chlorophyll biosynthetic process	40	151	4.2e-18	8.8e-17
Kesen_075	RecvsC	Downregulated	GO:0022613	P	ribonucleoprotein complex biogenesis	65	413	4.5e-18	9.1e-17
Kesen_075	RecvsC	Downregulated	GO:0044711	P	single-organism biosynthetic process	246	3401	4.9e-18	9.7e-17
Kesen_075	RecvsC	Downregulated	GO:0042254	P	ribosome biogenesis	64	404	6.1e-18	1.2e-16
Kesen_075	RecvsC	Downregulated	GO:0090407	P	organophosphate biosynthetic process	99	873	8.1e-18	1.5e-16
Kesen_075	RecvsC	Downregulated	GO:1901564	P	organonitrogen compound metabolic process	205	2651	1.1e-17	2e-16
Kesen_075	RecvsC	Downregulated	GO:0044281	P	small molecule metabolic process	238	3276	1.3e-17	2.4e-16
Kesen_075	RecvsC	Downregulated	GO:0006732	P	coenzyme metabolic process	86	708	3.5e-17	5.9e-16
Kesen_075	RecvsC	Downregulated	GO:0043436	P	oxoacid metabolic process	175	2138	3.4e-17	5.9e-16
Kesen_075	RecvsC	Downregulated	GO:0019752	P	carboxylic acid metabolic process	169	2040	4.8e-17	8e-16
Kesen_075	RecvsC	Downregulated	GO:0006778	P	porphyrin-containing compound metabolic process	50	264	5.4e-17	8.8e-16
Kesen_075	RecvsC	Downregulated	GO:0033013	P	tetrapyrrole metabolic process	50	265	6.1e-17	9.8e-16
Kesen_075	RecvsC	Downregulated	GO:0032787	P	monocarboxylic acid metabolic process	145	1635	6.8e-17	1.1e-15
Kesen_075	RecvsC	Downregulated	GO:1901566	P	organonitrogen compound biosynthetic process	157	1846	9.2e-17	1.4e-15
Kesen_075	RecvsC	Downregulated	GO:0019637	P	organophosphate metabolic process	129	1403	3.7e-16	5.5e-15
Kesen_075	RecvsC	Downregulated	GO:0010207	P	photosystem II assembly	36	144	9.2e-16	1.4e-14
Kesen_075	RecvsC	Downregulated	GO:0061024	P	membrane organization	97	917	1.1e-15	1.5e-14
Kesen_075	RecvsC	Downregulated	GO:0006733	P	oxidoreduction coenzyme metabolic process	71	547	1.1e-15	1.6e-14
Kesen_075	RecvsC	Downregulated	GO:0006633	P	fatty acid biosynthetic process	43	213	1.2e-15	1.6e-14
Kesen_075	RecvsC	Downregulated	GO:0051667	P	establishment of plastid localization	33	122	2.1e-15	2.8e-14
Kesen_075	RecvsC	Downregulated	GO:0051644	P	plastid localization	33	122	2.1e-15	2.8e-14
Kesen_075	RecvsC	Downregulated	GO:0019750	P	chloroplast localization	33	122	2.1e-15	2.8e-14
Kesen_075	RecvsC	Downregulated	GO:0009902	P	chloroplast relocation	33	122	2.1e-15	2.8e-14
Kesen_075	RecvsC	Downregulated	GO:0006996	P	organelle organization	182	2377	3.1e-15	3.9e-14
Kesen_075	RecvsC	Downregulated	GO:0015994	P	chlorophyll metabolic process	44	231	3.4e-15	4.3e-14
Kesen_075	RecvsC	Downregulated	GO:0045036	P	protein targeting to chloroplast	25	63	4.3e-15	5.1e-14
Kesen_075	RecvsC	Downregulated	GO:0072596	P	establishment of protein localization to chloroplast	25	63	4.3e-15	5.1e-14
Kesen_075	RecvsC	Downregulated	GO:0072598	P	protein localization to chloroplast	25	63	4.3e-15	5.1e-14
Kesen_075	RecvsC	Downregulated	GO:0016108	P	tetraterpenoid metabolic process	33	128	6.9e-15	7.9e-14
Kesen_075	RecvsC	Downregulated	GO:0016116	P	carotenoid metabolic process	33	128	6.9e-15	7.9e-14
Kesen_075	RecvsC	Downregulated	GO:0051656	P	establishment of organelle localization	33	131	1.2e-14	1.4e-13
Kesen_075	RecvsC	Downregulated	GO:0016109	P	tetraterpenoid biosynthetic process	32	124	1.7e-14	1.9e-13
Kesen_075	RecvsC	Downregulated	GO:0016117	P	carotenoid biosynthetic process	32	124	1.7e-14	1.9e-13
Kesen_075	RecvsC	Downregulated	GO:0044802	P	single-organism membrane organization	78	694	4.8e-14	5.2e-13
Kesen_075	RecvsC	Downregulated	GO:1901135	P	carbohydrate derivative metabolic process	125	1458	1.3e-13	1.4e-12
Kesen_075	RecvsC	Downregulated	GO:0006790	P	sulfur compound metabolic process	61	472	1.5e-13	1.6e-12
Kesen_075	RecvsC	Downregulated	GO:0044710	P	single-organism metabolic process	351	5955	2.9e-13	3e-12
Kesen_075	RecvsC	Downregulated	GO:0071840	P	cellular component organization or biogenesis	276	4418	1.1e-12	1.1e-11
Kesen_075	RecvsC	Downregulated	GO:0046496	P	nicotinamide nucleotide metabolic process	59	475	1.7e-12	1.7e-11
Kesen_075	RecvsC	Downregulated	GO:0044085	P	cellular component biogenesis	136	1712	1.8e-12	1.7e-11
Kesen_075	RecvsC	Downregulated	GO:0042793	P	transcription from plastid promoter	24	79	1.8e-12	1.8e-11
Kesen_075	RecvsC	Downregulated	GO:0016114	P	terpenoid biosynthetic process	42	260	1.9e-12	1.8e-11
Kesen_075	RecvsC	Downregulated	GO:0019362	P	pyridine nucleotide metabolic process	59	477	2e-12	1.9e-11
Kesen_075	RecvsC	Downregulated	GO:0072524	P	pyridine-containing compound metabolic process	59	482	2.9e-12	2.8e-11
Kesen_075	RecvsC	Downregulated	GO:0008152	P	metabolic process	599	11898	7.2e-12	6.7e-11
Kesen_075	RecvsC	Downregulated	GO:0009058	P	biosynthetic process	388	6920	7.4e-12	6.8e-11
Kesen_075	RecvsC	Downregulated	GO:0044699	P	single-organism process	551	10735	9.7e-12	8.8e-11
Kesen_075	RecvsC	Downregulated	GO:0051640	P	organelle localization	33	175	1.3e-11	1.1e-10
Kesen_075	RecvsC	Downregulated	GO:1901576	P	organic substance biosynthetic process	375	6658	1.3e-11	1.2e-10
Kesen_075	RecvsC	Downregulated	GO:0016043	P	cellular component organization	250	3988	1.6e-11	1.4e-10
Kesen_075	RecvsC	Downregulated	GO:0006793	P	phosphorus metabolic process	198	2947	1.9e-11	1.6e-10
Kesen_075	RecvsC	Downregulated	GO:0006796	P	phosphate-containing compound metabolic process	197	2936	2.4e-11	2e-10
Kesen_075	RecvsC	Downregulated	GO:0016053	P	organic acid biosynthetic process	104	1219	2.4e-11	2.1e-10
Kesen_075	RecvsC	Downregulated	GO:0006721	P	terpenoid metabolic process	43	301	3.7e-11	3.1e-10
Kesen_075	RecvsC	Downregulated	GO:0044283	P	small molecule biosynthetic process	121	1541	7.1e-11	5.9e-10
Kesen_075	RecvsC	Downregulated	GO:0009069	P	serine family amino acid metabolic process	40	271	7.4e-11	6.1e-10
Kesen_075	RecvsC	Downregulated	GO:0048367	P	shoot system development	118	1502	1.2e-10	1e-09
Kesen_075	RecvsC	Downregulated	GO:0071704	P	organic substance metabolic process	550	10883	2.1e-10	1.6e-09
Kesen_075	RecvsC	Downregulated	GO:0010103	P	stomatal complex morphogenesis	27	135	2.9e-10	2.3e-09
Kesen_075	RecvsC	Downregulated	GO:0072330	P	monocarboxylic acid biosynthetic process	70	717	3.4e-10	2.6e-09
Kesen_075	RecvsC	Downregulated	GO:0031163	P	metallo-sulfur cluster assembly	23	98	4.2e-10	3.2e-09
Kesen_075	RecvsC	Downregulated	GO:0016226	P	iron-sulfur cluster assembly	23	98	4.2e-10	3.2e-09
Kesen_075	RecvsC	Downregulated	GO:0006636	P	unsaturated fatty acid biosynthetic process	22	89	4.3e-10	3.2e-09
Kesen_075	RecvsC	Downregulated	GO:0033559	P	unsaturated fatty acid metabolic process	22	89	4.3e-10	3.2e-09
Kesen_075	RecvsC	Downregulated	GO:0022607	P	cellular component assembly	90	1049	4.7e-10	3.5e-09
Kesen_075	RecvsC	Downregulated	GO:0044763	P	single-organism cellular process	443	8424	8.2e-10	6e-09
Kesen_075	RecvsC	Downregulated	GO:0019693	P	ribose phosphate metabolic process	70	739	1.1e-09	8e-09
Kesen_075	RecvsC	Downregulated	GO:0010218	P	response to far red light	22	95	1.2e-09	8.9e-09
Kesen_075	RecvsC	Downregulated	GO:0042742	P	defense response to bacterium	53	483	1.4e-09	9.7e-09
Kesen_075	RecvsC	Downregulated	GO:0010374	P	stomatal complex development	32	204	1.6e-09	1.1e-08
Kesen_075	RecvsC	Downregulated	GO:0009117	P	nucleotide metabolic process	82	943	1.7e-09	1.2e-08
Kesen_075	RecvsC	Downregulated	GO:0044238	P	primary metabolic process	505	9925	1.7e-09	1.2e-08
Kesen_075	RecvsC	Downregulated	GO:0006753	P	nucleoside phosphate metabolic process	82	945	1.8e-09	1.2e-08
Kesen_075	RecvsC	Downregulated	GO:0044249	P	cellular biosynthetic process	348	6383	6.7e-09	4.5e-08
Kesen_075	RecvsC	Downregulated	GO:0055086	P	nucleobase-containing small molecule metabolic process	82	975	6.8e-09	4.6e-08
Kesen_075	RecvsC	Downregulated	GO:0009409	P	response to cold	65	700	9e-09	6e-08
Kesen_075	RecvsC	Downregulated	GO:1901605	P	alpha-amino acid metabolic process	55	544	9.4e-09	6.2e-08
Kesen_075	RecvsC	Downregulated	GO:0009617	P	response to bacterium	62	655	1e-08	6.8e-08
Kesen_075	RecvsC	Downregulated	GO:0009072	P	aromatic amino acid family metabolic process	30	200	1.3e-08	8.2e-08
Kesen_075	RecvsC	Downregulated	GO:0010114	P	response to red light	21	101	1.5e-08	9.8e-08
Kesen_075	RecvsC	Downregulated	GO:0044237	P	cellular metabolic process	503	10045	2.4e-08	1.5e-07
Kesen_075	RecvsC	Downregulated	GO:0009767	P	photosynthetic electron transport chain	17	66	2.5e-08	1.6e-07
Kesen_075	RecvsC	Downregulated	GO:0010016	P	shoot system morphogenesis	52	515	2.5e-08	1.6e-07
Kesen_075	RecvsC	Downregulated	GO:0019344	P	cysteine biosynthetic process	29	195	2.6e-08	1.6e-07
Kesen_075	RecvsC	Downregulated	GO:0048827	P	phyllome development	77	924	2.9e-08	1.8e-07
Kesen_075	RecvsC	Downregulated	GO:0006534	P	cysteine metabolic process	29	196	2.9e-08	1.8e-07
Kesen_075	RecvsC	Downregulated	GO:0048481	P	plant ovule development	26	165	4.9e-08	3e-07
Kesen_075	RecvsC	Downregulated	GO:0006546	P	glycine catabolic process	17	70	5.2e-08	3.1e-07
Kesen_075	RecvsC	Downregulated	GO:0009070	P	serine family amino acid biosynthetic process	29	202	5.2e-08	3.1e-07
Kesen_075	RecvsC	Downregulated	GO:0009071	P	serine family amino acid catabolic process	17	70	5.2e-08	3.1e-07
Kesen_075	RecvsC	Downregulated	GO:0035670	P	plant-type ovary development	26	166	5.4e-08	3.2e-07
Kesen_075	RecvsC	Downregulated	GO:0046394	P	carboxylic acid biosynthetic process	77	954	9.7e-08	5.7e-07
Kesen_075	RecvsC	Downregulated	GO:1901606	P	alpha-amino acid catabolic process	25	161	1.1e-07	6.5e-07
Kesen_075	RecvsC	Downregulated	GO:0048438	P	floral whorl development	50	519	1.7e-07	1e-06
Kesen_075	RecvsC	Downregulated	GO:0009773	P	photosynthetic electron transport in photosystem I	14	50	1.8e-07	1e-06
Kesen_075	RecvsC	Downregulated	GO:0006396	P	RNA processing	76	953	1.8e-07	1e-06
Kesen_075	RecvsC	Downregulated	GO:0010389	P	regulation of G2/M transition of mitotic cell cycle	17	78	2e-07	1.1e-06
Kesen_075	RecvsC	Downregulated	GO:0006544	P	glycine metabolic process	17	78	2e-07	1.1e-06
Kesen_075	RecvsC	Downregulated	GO:1902749	P	regulation of cell cycle G2/M phase transition	17	78	2e-07	1.1e-06
Kesen_075	RecvsC	Downregulated	GO:0006631	P	fatty acid metabolic process	51	538	2.1e-07	1.1e-06
Kesen_075	RecvsC	Downregulated	GO:0000086	P	G2/M transition of mitotic cell cycle	17	79	2.3e-07	1.3e-06
Kesen_075	RecvsC	Downregulated	GO:0044839	P	cell cycle G2/M phase transition	17	79	2.3e-07	1.3e-06
Kesen_075	RecvsC	Downregulated	GO:0006275	P	regulation of DNA replication	23	146	2.9e-07	1.5e-06
Kesen_075	RecvsC	Downregulated	GO:0061647	P	histone H3-K9 modification	27	198	3.7e-07	2e-06
Kesen_075	RecvsC	Downregulated	GO:0051567	P	histone H3-K9 methylation	27	198	3.7e-07	2e-06
Kesen_075	RecvsC	Downregulated	GO:0043604	P	amide biosynthetic process	64	766	4.1e-07	2.1e-06
Kesen_075	RecvsC	Downregulated	GO:0006412	P	translation	63	753	4.8e-07	2.5e-06
Kesen_075	RecvsC	Downregulated	GO:0043043	P	peptide biosynthetic process	63	757	5.7e-07	2.9e-06
Kesen_075	RecvsC	Downregulated	GO:0006807	P	nitrogen compound metabolic process	319	6003	5.8e-07	3e-06
Kesen_075	RecvsC	Downregulated	GO:0009106	P	lipoate metabolic process	14	57	6.9e-07	3.5e-06
Kesen_075	RecvsC	Downregulated	GO:0009987	P	cellular process	593	12497	9.9e-07	5e-06
Kesen_075	RecvsC	Downregulated	GO:0006518	P	peptide metabolic process	63	774	1.1e-06	5.7e-06
Kesen_075	RecvsC	Downregulated	GO:1901987	P	regulation of cell cycle phase transition	17	91	1.3e-06	6.5e-06
Kesen_075	RecvsC	Downregulated	GO:1901990	P	regulation of mitotic cell cycle phase transition	17	91	1.3e-06	6.5e-06
Kesen_075	RecvsC	Downregulated	GO:0005982	P	starch metabolic process	29	243	1.7e-06	8.2e-06
Kesen_075	RecvsC	Downregulated	GO:0009637	P	response to blue light	22	152	1.8e-06	9e-06
Kesen_075	RecvsC	Downregulated	GO:0048437	P	floral organ development	53	617	1.9e-06	9.3e-06
Kesen_075	RecvsC	Downregulated	GO:0044770	P	cell cycle phase transition	17	94	1.9e-06	9.3e-06
Kesen_075	RecvsC	Downregulated	GO:0044772	P	mitotic cell cycle phase transition	17	94	1.9e-06	9.3e-06
Kesen_075	RecvsC	Downregulated	GO:1901360	P	organic cyclic compound metabolic process	293	5503	2e-06	9.4e-06
Kesen_075	RecvsC	Downregulated	GO:0009063	P	cellular amino acid catabolic process	20	129	2.1e-06	1e-05
Kesen_075	RecvsC	Downregulated	GO:0022900	P	electron transport chain	17	96	2.5e-06	1.2e-05
Kesen_075	RecvsC	Downregulated	GO:1902680	P	positive regulation of RNA biosynthetic process	44	478	2.9e-06	1.3e-05
Kesen_075	RecvsC	Downregulated	GO:0045893	P	positive regulation of transcription, DNA-templated	44	478	2.9e-06	1.3e-05
Kesen_075	RecvsC	Downregulated	GO:0043933	P	macromolecular complex subunit organization	93	1345	2.9e-06	1.3e-05
Kesen_075	RecvsC	Downregulated	GO:1903508	P	positive regulation of nucleic acid-templated transcription	44	478	2.9e-06	1.3e-05
Kesen_075	RecvsC	Downregulated	GO:0051254	P	positive regulation of RNA metabolic process	44	478	2.9e-06	1.3e-05
Kesen_075	RecvsC	Downregulated	GO:0000096	P	sulfur amino acid metabolic process	14	66	3.1e-06	1.4e-05
Kesen_075	RecvsC	Downregulated	GO:0043603	P	cellular amide metabolic process	64	818	3.2e-06	1.4e-05
Kesen_075	RecvsC	Downregulated	GO:0035303	P	regulation of dephosphorylation	19	122	3.5e-06	1.6e-05
Kesen_075	RecvsC	Downregulated	GO:0035304	P	regulation of protein dephosphorylation	19	122	3.5e-06	1.6e-05
Kesen_075	RecvsC	Downregulated	GO:0034641	P	cellular nitrogen compound metabolic process	291	5501	3.7e-06	1.7e-05
Kesen_075	RecvsC	Downregulated	GO:0045935	P	positive regulation of nucleobase-containing compound metabolic process	44	485	4.1e-06	1.8e-05
Kesen_075	RecvsC	Downregulated	GO:0006270	P	DNA replication initiation	14	69	4.8e-06	2.1e-05
Kesen_075	RecvsC	Downregulated	GO:0031328	P	positive regulation of cellular biosynthetic process	45	507	5.3e-06	2.3e-05
Kesen_075	RecvsC	Downregulated	GO:0051173	P	positive regulation of nitrogen compound metabolic process	45	510	6.1e-06	2.6e-05
Kesen_075	RecvsC	Downregulated	GO:0042445	P	hormone metabolic process	31	291	6.2e-06	2.7e-05
Kesen_075	RecvsC	Downregulated	GO:0051052	P	regulation of DNA metabolic process	26	220	6.6e-06	2.8e-05
Kesen_075	RecvsC	Downregulated	GO:0055114	P	oxidation-reduction process	94	1399	7.6e-06	3.2e-05
Kesen_075	RecvsC	Downregulated	GO:0009908	P	flower development	74	1026	8.2e-06	3.5e-05
Kesen_075	RecvsC	Downregulated	GO:0010557	P	positive regulation of macromolecule biosynthetic process	44	501	8.6e-06	3.6e-05
Kesen_075	RecvsC	Downregulated	GO:0010628	P	positive regulation of gene expression	44	503	9.5e-06	3.9e-05
Kesen_075	RecvsC	Downregulated	GO:0010817	P	regulation of hormone levels	41	457	1.1e-05	4.5e-05
Kesen_075	RecvsC	Downregulated	GO:0090567	P	reproductive shoot system development	74	1036	1.1e-05	4.6e-05
Kesen_075	RecvsC	Downregulated	GO:0019252	P	starch biosynthetic process	23	189	1.4e-05	5.9e-05
Kesen_075	RecvsC	Downregulated	GO:0048440	P	carpel development	27	246	1.5e-05	6.1e-05
Kesen_075	RecvsC	Downregulated	GO:0031325	P	positive regulation of cellular metabolic process	45	532	1.6e-05	6.6e-05
Kesen_075	RecvsC	Downregulated	GO:0019216	P	regulation of lipid metabolic process	12	58	1.9e-05	7.8e-05
Kesen_075	RecvsC	Downregulated	GO:0007346	P	regulation of mitotic cell cycle	18	128	2.2e-05	8.8e-05
Kesen_075	RecvsC	Downregulated	GO:0005976	P	polysaccharide metabolic process	63	856	2.2e-05	8.9e-05
Kesen_075	RecvsC	Downregulated	GO:0034968	P	histone lysine methylation	28	267	2.2e-05	8.9e-05
Kesen_075	RecvsC	Downregulated	GO:0099402	P	plant organ development	101	1578	2.3e-05	9e-05
Kesen_075	RecvsC	Downregulated	GO:0006461	P	protein complex assembly	57	750	2.4e-05	9.3e-05
Kesen_075	RecvsC	Downregulated	GO:0018022	P	peptidyl-lysine methylation	28	268	2.4e-05	9.3e-05
Kesen_075	RecvsC	Downregulated	GO:0010604	P	positive regulation of macromolecule metabolic process	44	524	2.4e-05	9.3e-05
Kesen_075	RecvsC	Downregulated	GO:0044272	P	sulfur compound biosynthetic process	27	254	2.5e-05	9.7e-05
Kesen_075	RecvsC	Downregulated	GO:0070271	P	protein complex biogenesis	57	752	2.6e-05	9.8e-05
Kesen_075	RecvsC	Downregulated	GO:0043623	P	cellular protein complex assembly	52	667	2.9e-05	0.00011
Kesen_075	RecvsC	Downregulated	GO:0044707	P	single-multicellular organism process	209	3844	3.3e-05	0.00012
Kesen_075	RecvsC	Downregulated	GO:0051174	P	regulation of phosphorus metabolic process	24	215	3.4e-05	0.00013
Kesen_075	RecvsC	Downregulated	GO:0019220	P	regulation of phosphate metabolic process	24	215	3.4e-05	0.00013
Kesen_075	RecvsC	Downregulated	GO:0065003	P	macromolecular complex assembly	58	779	3.5e-05	0.00013
Kesen_075	RecvsC	Downregulated	GO:0048467	P	gynoecium development	27	260	3.6e-05	0.00014
Kesen_075	RecvsC	Downregulated	GO:0005975	P	carbohydrate metabolic process	125	2081	3.7e-05	0.00014
Kesen_075	RecvsC	Downregulated	GO:0032501	P	multicellular organismal process	220	4100	4.2e-05	0.00016
Kesen_075	RecvsC	Downregulated	GO:0032502	P	developmental process	229	4297	4.2e-05	0.00016
Kesen_075	RecvsC	Downregulated	GO:0048856	P	anatomical structure development	226	4239	4.7e-05	0.00017
Kesen_075	RecvsC	Downregulated	GO:0006260	P	DNA replication	33	359	5e-05	0.00018
Kesen_075	RecvsC	Downregulated	GO:0071822	P	protein complex subunit organization	57	773	5.2e-05	0.00019
Kesen_075	RecvsC	Downregulated	GO:0044767	P	single-organism developmental process	223	4182	5.4e-05	0.00019
Kesen_075	RecvsC	Downregulated	GO:0031408	P	oxylipin biosynthetic process	10	45	5.6e-05	0.0002
Kesen_075	RecvsC	Downregulated	GO:0031407	P	oxylipin metabolic process	10	45	5.6e-05	0.0002
Kesen_075	RecvsC	Downregulated	GO:0042446	P	hormone biosynthetic process	25	239	6.3e-05	0.00022
Kesen_075	RecvsC	Downregulated	GO:0044042	P	glucan metabolic process	43	532	6.6e-05	0.00023
Kesen_075	RecvsC	Downregulated	GO:0006073	P	cellular glucan metabolic process	43	532	6.6e-05	0.00023
Kesen_075	RecvsC	Downregulated	GO:1901607	P	alpha-amino acid biosynthetic process	35	399	7.2e-05	0.00025
Kesen_075	RecvsC	Downregulated	GO:0048731	P	system development	161	2870	7.8e-05	0.00027
Kesen_075	RecvsC	Downregulated	GO:0034622	P	cellular macromolecular complex assembly	55	749	7.8e-05	0.00027
Kesen_075	RecvsC	Downregulated	GO:0006399	P	tRNA metabolic process	20	170	7.9e-05	0.00027
Kesen_075	RecvsC	Downregulated	GO:0009791	P	post-embryonic development	139	2415	8.8e-05	0.0003
Kesen_075	RecvsC	Downregulated	GO:0009108	P	coenzyme biosynthetic process	20	173	9.8e-05	0.00033
Kesen_075	RecvsC	Downregulated	GO:0009891	P	positive regulation of biosynthetic process	48	630	9.8e-05	0.00033
Kesen_075	RecvsC	Downregulated	GO:0009965	P	leaf morphogenesis	26	262	0.0001	0.00034
Kesen_075	RecvsC	Downregulated	GO:0035266	P	meristem growth	24	233	0.00011	0.00037
Kesen_075	RecvsC	Downregulated	GO:0010075	P	regulation of meristem growth	23	219	0.00012	0.00038
Kesen_075	RecvsC	Downregulated	GO:0008202	P	steroid metabolic process	23	219	0.00012	0.00038
Kesen_075	RecvsC	Downregulated	GO:0090626	P	plant epidermis morphogenesis	30	328	0.00012	0.00039
Kesen_075	RecvsC	Downregulated	GO:0065008	P	regulation of biological quality	85	1335	0.00012	0.00041
Kesen_075	RecvsC	Downregulated	GO:0006479	P	protein methylation	30	330	0.00013	0.00043
Kesen_075	RecvsC	Downregulated	GO:0008213	P	protein alkylation	30	330	0.00013	0.00043
Kesen_075	RecvsC	Downregulated	GO:1903047	P	mitotic cell cycle process	30	332	0.00014	0.00047
Kesen_075	RecvsC	Downregulated	GO:0009886	P	post-embryonic morphogenesis	40	503	0.00016	0.00053
Kesen_075	RecvsC	Downregulated	GO:0016126	P	sterol biosynthetic process	18	152	0.00016	0.00053
Kesen_075	RecvsC	Downregulated	GO:0009893	P	positive regulation of metabolic process	49	663	0.00016	0.00053
Kesen_075	RecvsC	Downregulated	GO:0016571	P	histone methylation	29	319	0.00017	0.00054
Kesen_075	RecvsC	Downregulated	GO:0006655	P	phosphatidylglycerol biosynthetic process	12	75	0.00017	0.00055
Kesen_075	RecvsC	Downregulated	GO:0031399	P	regulation of protein modification process	23	226	0.00018	0.00056
Kesen_075	RecvsC	Downregulated	GO:0046483	P	heterocycle metabolic process	265	5203	0.00018	0.00056
Kesen_075	RecvsC	Downregulated	GO:0006520	P	cellular amino acid metabolic process	42	541	0.00018	0.00057
Kesen_075	RecvsC	Downregulated	GO:0009073	P	aromatic amino acid family biosynthetic process	14	100	0.00018	0.00057
Kesen_075	RecvsC	Downregulated	GO:0006694	P	steroid biosynthetic process	21	197	0.00019	0.00058
Kesen_075	RecvsC	Downregulated	GO:0046471	P	phosphatidylglycerol metabolic process	12	76	0.00019	0.0006
Kesen_075	RecvsC	Downregulated	GO:0006725	P	cellular aromatic compound metabolic process	271	5346	0.0002	0.00061
Kesen_075	RecvsC	Downregulated	GO:0044271	P	cellular nitrogen compound biosynthetic process	190	3557	0.00021	0.00065
Kesen_075	RecvsC	Downregulated	GO:0009628	P	response to abiotic stimulus	170	3130	0.00023	0.0007
Kesen_075	RecvsC	Downregulated	GO:0032268	P	regulation of cellular protein metabolic process	36	443	0.00023	0.00071
Kesen_075	RecvsC	Downregulated	GO:0006766	P	vitamin metabolic process	15	118	0.00028	0.00086
Kesen_075	RecvsC	Downregulated	GO:0006306	P	DNA methylation	21	205	0.0003	0.00092
Kesen_075	RecvsC	Downregulated	GO:0006305	P	DNA alkylation	21	205	0.0003	0.00092
Kesen_075	RecvsC	Downregulated	GO:0016125	P	sterol metabolic process	18	161	0.00031	0.00093
Kesen_075	RecvsC	Downregulated	GO:0044728	P	DNA methylation or demethylation	21	206	0.00032	0.00097
Kesen_075	RecvsC	Downregulated	GO:0009266	P	response to temperature stimulus	71	1102	0.00033	0.00097
Kesen_075	RecvsC	Downregulated	GO:0006304	P	DNA modification	21	207	0.00034	0.001
Kesen_075	RecvsC	Downregulated	GO:0051726	P	regulation of cell cycle	28	319	0.00036	0.0011
Kesen_075	RecvsC	Downregulated	GO:0007275	P	multicellular organism development	195	3707	0.00037	0.0011
Kesen_075	RecvsC	Downregulated	GO:0065007	P	biological regulation	294	5924	0.00038	0.0011
Kesen_075	RecvsC	Downregulated	GO:1901617	P	organic hydroxy compound biosynthetic process	27	305	0.00041	0.0012
Kesen_075	RecvsC	Downregulated	GO:0009416	P	response to light stimulus	83	1352	0.00044	0.0013
Kesen_075	RecvsC	Downregulated	GO:0090558	P	plant epidermis development	49	695	0.00045	0.0013
Kesen_075	RecvsC	Downregulated	GO:0044264	P	cellular polysaccharide metabolic process	52	752	0.00046	0.0013
Kesen_075	RecvsC	Downregulated	GO:0051246	P	regulation of protein metabolic process	36	463	0.0005	0.0014
Kesen_075	RecvsC	Downregulated	GO:0018193	P	peptidyl-amino acid modification	36	463	0.0005	0.0014
Kesen_075	RecvsC	Downregulated	GO:1901565	P	organonitrogen compound catabolic process	29	345	0.00055	0.0016
Kesen_075	RecvsC	Downregulated	GO:0010564	P	regulation of cell cycle process	18	170	0.00056	0.0016
Kesen_075	RecvsC	Downregulated	GO:0009314	P	response to radiation	86	1427	0.00059	0.0017
Kesen_075	RecvsC	Downregulated	GO:0048638	P	regulation of developmental growth	27	314	0.00061	0.0017
Kesen_075	RecvsC	Downregulated	GO:1901362	P	organic cyclic compound biosynthetic process	178	3375	0.00063	0.0018
Kesen_075	RecvsC	Downregulated	GO:1901615	P	organic hydroxy compound metabolic process	31	383	0.00065	0.0018
Kesen_075	RecvsC	Downregulated	GO:0048509	P	regulation of meristem development	24	269	0.00075	0.0021
Kesen_075	RecvsC	Downregulated	GO:0016556	P	mRNA modification	14	117	0.00077	0.0021
Kesen_075	RecvsC	Downregulated	GO:0016131	P	brassinosteroid metabolic process	13	104	0.00081	0.0022
Kesen_075	RecvsC	Downregulated	GO:0044262	P	cellular carbohydrate metabolic process	58	887	0.00081	0.0022
Kesen_075	RecvsC	Downregulated	GO:0009851	P	auxin biosynthetic process	13	105	0.00088	0.0024
Kesen_075	RecvsC	Downregulated	GO:0016128	P	phytosteroid metabolic process	13	105	0.00088	0.0024
Kesen_075	RecvsC	Downregulated	GO:0016570	P	histone modification	32	408	0.00087	0.0024
Kesen_075	RecvsC	Downregulated	GO:0000023	P	maltose metabolic process	17	163	0.00092	0.0025
Kesen_075	RecvsC	Downregulated	GO:0016051	P	carbohydrate biosynthetic process	63	991	0.00096	0.0026
Kesen_075	RecvsC	Downregulated	GO:0006569	P	tryptophan catabolic process	10	68	0.0011	0.0028
Kesen_075	RecvsC	Downregulated	GO:0046218	P	indolalkylamine catabolic process	10	68	0.0011	0.0028
Kesen_075	RecvsC	Downregulated	GO:0009653	P	anatomical structure morphogenesis	106	1871	0.0011	0.0029
Kesen_075	RecvsC	Downregulated	GO:0010467	P	gene expression	191	3704	0.0011	0.003
Kesen_075	RecvsC	Downregulated	GO:0006084	P	acetyl-CoA metabolic process	11	82	0.0012	0.0032
Kesen_075	RecvsC	Downregulated	GO:0031048	P	chromatin silencing by small RNA	15	138	0.0012	0.0033
Kesen_075	RecvsC	Downregulated	GO:0009074	P	aromatic amino acid family catabolic process	10	70	0.0013	0.0034
Kesen_075	RecvsC	Downregulated	GO:0040008	P	regulation of growth	27	333	0.0014	0.0036
Kesen_075	RecvsC	Downregulated	GO:0016458	P	gene silencing	33	441	0.0015	0.004
Kesen_075	RecvsC	Downregulated	GO:0000278	P	mitotic cell cycle	30	388	0.0015	0.004
Kesen_075	RecvsC	Downregulated	GO:0042436	P	indole-containing compound catabolic process	10	72	0.0016	0.0041
Kesen_075	RecvsC	Downregulated	GO:0006470	P	protein dephosphorylation	20	221	0.0017	0.0044
Kesen_075	RecvsC	Downregulated	GO:0006346	P	methylation-dependent chromatin silencing	15	143	0.0017	0.0044
Kesen_075	RecvsC	Downregulated	GO:0016311	P	dephosphorylation	22	254	0.0017	0.0045
Kesen_075	RecvsC	Downregulated	GO:0035383	P	thioester metabolic process	11	87	0.0018	0.0047
Kesen_075	RecvsC	Downregulated	GO:0006637	P	acyl-CoA metabolic process	11	87	0.0018	0.0047
Kesen_075	RecvsC	Downregulated	GO:0051322	P	anaphase	13	115	0.0019	0.0047
Kesen_075	RecvsC	Downregulated	GO:0019757	P	glycosinolate metabolic process	17	175	0.0019	0.0047
Kesen_075	RecvsC	Downregulated	GO:0019760	P	glucosinolate metabolic process	17	175	0.0019	0.0047
Kesen_075	RecvsC	Downregulated	GO:0009887	P	organ morphogenesis	40	576	0.0019	0.0047
Kesen_075	RecvsC	Downregulated	GO:0016569	P	covalent chromatin modification	34	467	0.002	0.005
Kesen_075	RecvsC	Downregulated	GO:0009684	P	indoleacetic acid biosynthetic process	11	88	0.002	0.005
Kesen_075	RecvsC	Downregulated	GO:0006139	P	nucleobase-containing compound metabolic process	238	4811	0.0021	0.0052
Kesen_075	RecvsC	Downregulated	GO:0006342	P	chromatin silencing	24	292	0.0021	0.0052
Kesen_075	RecvsC	Downregulated	GO:0019725	P	cellular homeostasis	27	344	0.0021	0.0052
Kesen_075	RecvsC	Downregulated	GO:0009308	P	amine metabolic process	21	242	0.0021	0.0053
Kesen_075	RecvsC	Downregulated	GO:0006568	P	tryptophan metabolic process	11	89	0.0022	0.0053
Kesen_075	RecvsC	Downregulated	GO:0006586	P	indolalkylamine metabolic process	11	89	0.0022	0.0053
Kesen_075	RecvsC	Downregulated	GO:0016132	P	brassinosteroid biosynthetic process	12	103	0.0022	0.0053
Kesen_075	RecvsC	Downregulated	GO:0009639	P	response to red or far red light	33	453	0.0023	0.0055
Kesen_075	RecvsC	Downregulated	GO:0045814	P	negative regulation of gene expression, epigenetic	24	294	0.0023	0.0055
Kesen_075	RecvsC	Downregulated	GO:0009310	P	amine catabolic process	13	118	0.0023	0.0055
Kesen_075	RecvsC	Downregulated	GO:0042402	P	cellular biogenic amine catabolic process	13	118	0.0023	0.0055
Kesen_075	RecvsC	Downregulated	GO:0016129	P	phytosteroid biosynthetic process	12	104	0.0023	0.0056
Kesen_075	RecvsC	Downregulated	GO:0019222	P	regulation of metabolic process	155	2978	0.0025	0.006
Kesen_075	RecvsC	Downregulated	GO:0006576	P	cellular biogenic amine metabolic process	16	170	0.0033	0.008
Kesen_075	RecvsC	Downregulated	GO:0043170	P	macromolecule metabolic process	363	7742	0.0034	0.0081
Kesen_075	RecvsC	Downregulated	GO:0000281	P	mitotic cytokinesis	20	237	0.0036	0.0085
Kesen_075	RecvsC	Downregulated	GO:0098542	P	defense response to other organism	70	1196	0.0037	0.0088
Kesen_075	RecvsC	Downregulated	GO:0009697	P	salicylic acid biosynthetic process	22	273	0.0039	0.0092
Kesen_075	RecvsC	Downregulated	GO:0010608	P	posttranscriptional regulation of gene expression	24	308	0.0039	0.0093
Kesen_075	RecvsC	Downregulated	GO:0007018	P	microtubule-based movement	10	83	0.004	0.0093
Kesen_075	RecvsC	Downregulated	GO:1902410	P	mitotic cytokinetic process	19	224	0.0042	0.0099
Kesen_075	RecvsC	Downregulated	GO:0010324	P	membrane invagination	19	224	0.0042	0.0099
Kesen_075	RecvsC	Downregulated	GO:0032506	P	cytokinetic process	19	224	0.0042	0.0099
Kesen_075	RecvsC	Downregulated	GO:0008283	P	cell proliferation	23	294	0.0045	0.01
Kesen_075	RecvsC	Downregulated	GO:0044106	P	cellular amine metabolic process	16	176	0.0045	0.01
Kesen_075	RecvsC	Downregulated	GO:0009850	P	auxin metabolic process	13	129	0.0046	0.011
Kesen_075	RecvsC	Downregulated	GO:0061640	P	cytoskeleton-dependent cytokinesis	20	243	0.0046	0.011
Kesen_075	RecvsC	Downregulated	GO:0009059	P	macromolecule biosynthetic process	208	4219	0.005	0.011
Kesen_075	RecvsC	Downregulated	GO:0042592	P	homeostatic process	36	536	0.0051	0.012
Kesen_075	RecvsC	Downregulated	GO:0000271	P	polysaccharide biosynthetic process	43	671	0.0051	0.012
Kesen_075	RecvsC	Downregulated	GO:0048653	P	anther development	12	116	0.0052	0.012
Kesen_075	RecvsC	Downregulated	GO:0006812	P	cation transport	54	891	0.0054	0.012
Kesen_075	RecvsC	Downregulated	GO:0000910	P	cytokinesis	21	265	0.0056	0.013
Kesen_075	RecvsC	Downregulated	GO:0031047	P	gene silencing by RNA	26	354	0.0057	0.013
Kesen_075	RecvsC	Downregulated	GO:0040029	P	regulation of gene expression, epigenetic	29	411	0.0061	0.014
Kesen_075	RecvsC	Downregulated	GO:0043900	P	regulation of multi-organism process	14	150	0.0062	0.014
Kesen_075	RecvsC	Downregulated	GO:0002831	P	regulation of response to biotic stimulus	13	135	0.0065	0.014
Kesen_075	RecvsC	Downregulated	GO:0016572	P	histone phosphorylation	10	90	0.0067	0.015
Kesen_075	RecvsC	Downregulated	GO:0018205	P	peptidyl-lysine modification	28	396	0.0067	0.015
Kesen_075	RecvsC	Downregulated	GO:0000911	P	cytokinesis by cell plate formation	18	219	0.0071	0.016
Kesen_075	RecvsC	Downregulated	GO:0031323	P	regulation of cellular metabolic process	140	2736	0.0072	0.016
Kesen_075	RecvsC	Downregulated	GO:0044267	P	cellular protein metabolic process	190	3852	0.0074	0.016
Kesen_075	RecvsC	Downregulated	GO:0009888	P	tissue development	78	1404	0.0077	0.017
Kesen_075	RecvsC	Downregulated	GO:0009696	P	salicylic acid metabolic process	22	291	0.0077	0.017
Kesen_075	RecvsC	Downregulated	GO:0019748	P	secondary metabolic process	43	689	0.0078	0.017
Kesen_075	RecvsC	Downregulated	GO:0019538	P	protein metabolic process	211	4336	0.0081	0.018
Kesen_075	RecvsC	Downregulated	GO:0044260	P	cellular macromolecule metabolic process	335	7195	0.0082	0.018
Kesen_075	RecvsC	Downregulated	GO:0009695	P	jasmonic acid biosynthetic process	16	189	0.0084	0.018
Kesen_075	RecvsC	Downregulated	GO:0045454	P	cell redox homeostasis	12	125	0.0089	0.019
Kesen_075	RecvsC	Downregulated	GO:0009250	P	glucan biosynthetic process	25	350	0.009	0.019
Kesen_075	RecvsC	Downregulated	GO:0016052	P	carbohydrate catabolic process	32	483	0.0094	0.02
Kesen_075	RecvsC	Downregulated	GO:0042430	P	indole-containing compound metabolic process	11	111	0.0097	0.021
Kesen_075	RecvsC	Downregulated	GO:0010155	P	regulation of proton transport	10	96	0.0099	0.021
Kesen_075	RecvsC	Downregulated	GO:0048608	P	reproductive structure development	101	1914	0.01	0.021
Kesen_075	RecvsC	Downregulated	GO:0070838	P	divalent metal ion transport	20	263	0.01	0.021
Kesen_075	RecvsC	Downregulated	GO:0061458	P	reproductive system development	101	1914	0.01	0.021
Kesen_075	RecvsC	Downregulated	GO:0050789	P	regulation of biological process	252	5298	0.01	0.021
Kesen_075	RecvsC	Downregulated	GO:0043207	P	response to external biotic stimulus	89	1658	0.01	0.022
Kesen_075	RecvsC	Downregulated	GO:0050793	P	regulation of developmental process	56	965	0.01	0.022
Kesen_075	RecvsC	Downregulated	GO:0051707	P	response to other organism	89	1658	0.01	0.022
Kesen_075	RecvsC	Downregulated	GO:0072511	P	divalent inorganic cation transport	20	264	0.011	0.022
Kesen_075	RecvsC	Downregulated	GO:0009595	P	detection of biotic stimulus	12	128	0.01	0.022
Kesen_075	RecvsC	Downregulated	GO:0009793	P	embryo development ending in seed dormancy	42	683	0.011	0.022
Kesen_075	RecvsC	Downregulated	GO:0015992	P	proton transport	13	147	0.012	0.025
Kesen_075	RecvsC	Downregulated	GO:0006818	P	hydrogen transport	13	147	0.012	0.025
[truncated: 101 more rows]
