# Supplementary material for: Freezing stress response of wild and cultivated chickpeas
Source: Front Plant Sci. 2024 Feb 5;14:1310459. doi: 10.3389/fpls.2023.1310459 (PMC10876003; doi:10.3389/fpls.2023.1310459)
Supplement: Supplementary file 9 [file Table_4.xlsx]

## Sheet: 4a. Upregulated genes
	Supplementary Table 4. (a) Summary of the functional annotation of upregulated genes in CDC Consul and Kesen_075 under CAvsC (Cold acclimation vs Control). Common GOs between CDC Consul and Kesen are shown in red.
	GO terms of upregulated genes in CDC consul	Description	Number in input list	Number in BG/Ref	FDR		GO terms of upregulated genes in Kesen	Description	Number in input list	Number in BG/Ref	FDR
	GO:1901700	response to oxygen-containing compound	396	2557	1.7e-17		GO:0009414	response to water deprivation	118	488	8.5e-11
	GO:0042221	response to chemical	541	3968	5.8e-15		GO:0009415	response to water	118	491	8.5e-11
	GO:0006950	response to stress	569	4237	6.2e-15		GO:0001101	response to acid chemical	278	1584	8.5e-11
	GO:0009620	response to fungus	134	632	4.6e-13		GO:0050896	response to stimulus	922	6902	1e-10
	GO:0001101	response to acid chemical	257	1584	5.3e-13		GO:0051716	cellular response to stimulus	477	3168	1.7e-10
	GO:0050896	response to stimulus	831	6902	7.7e-13		GO:1901700	response to oxygen-containing compound	400	2557	1.7e-10
	GO:0009719	response to endogenous stimulus	303	1996	2e-12		GO:0006950	response to stress	607	4237	1.7e-10
	GO:0010200	response to chitin	102	441	6.1e-12		GO:0009719	response to endogenous stimulus	327	1996	2e-10
	GO:0009753	response to jasmonic acid	116	539	7.1e-12		GO:0071229	cellular response to acid chemical	168	839	2.4e-10
	GO:0010035	response to inorganic substance	239	1500	1.5e-11		GO:0009738	abscisic acid-activated signaling pathway	87	339	1.8e-09
	GO:0010243	response to organonitrogen compound	104	464	1.5e-11		GO:0033554	cellular response to stress	259	1528	1.8e-09
	GO:0009738	abscisic acid-activated signaling pathway	84	339	3.2e-11		GO:0009753	response to jasmonic acid	119	539	1.8e-09
	GO:0050832	defense response to fungus	98	434	4e-11		GO:0007154	cell communication	371	2389	1.8e-09
	GO:0010033	response to organic substance	397	2921	1.2e-10		GO:0010243	response to organonitrogen compound	107	464	2e-09
	GO:0071229	cellular response to acid chemical	152	839	1.2e-10		GO:0042221	response to chemical	563	3968	3.3e-09
	GO:0009414	response to water deprivation	104	488	1.2e-10		GO:0010033	response to organic substance	435	2921	3.5e-09
	GO:0097306	cellular response to alcohol	85	359	1.2e-10		GO:0010200	response to chitin	102	441	4.1e-09
	GO:0071215	cellular response to abscisic acid stimulus	85	359	1.2e-10		GO:0097306	cellular response to alcohol	88	359	6e-09
	GO:0033554	cellular response to stress	237	1528	1.3e-10		GO:0071215	cellular response to abscisic acid stimulus	88	359	6e-09
	GO:0009415	response to water	104	491	1.5e-10		GO:0009755	hormone-mediated signaling pathway	168	889	6e-09
	GO:0071702	organic substance transport	286	1997	1.5e-09		GO:0070887	cellular response to chemical stimulus	254	1534	1.3e-08
	GO:0009408	response to heat	78	341	3.3e-09		GO:0002376	immune system process	202	1147	1.3e-08
	GO:0060548	negative regulation of cell death	67	273	5.6e-09		GO:0006952	defense response	277	1715	1.6e-08
	GO:0034976	response to endoplasmic reticulum stress	86	410	1.4e-08		GO:0048583	regulation of response to stimulus	164	877	1.6e-08
	GO:0009723	response to ethylene	87	418	1.5e-08		GO:0009620	response to fungus	128	632	2.1e-08
	GO:0009737	response to abscisic acid	135	786	2.6e-08		GO:0032870	cellular response to hormone stimulus	171	932	2.1e-08
	GO:0097305	response to alcohol	135	786	2.6e-08		GO:0008219	cell death	126	621	2.4e-08
	GO:0008219	cell death	113	621	3.7e-08		GO:0071495	cellular response to endogenous stimulus	171	935	2.4e-08
	GO:0009628	response to abiotic stimulus	402	3130	3.7e-08		GO:0010941	regulation of cell death	108	503	2.6e-08
	GO:0071396	cellular response to lipid	93	473	4e-08		GO:0009723	response to ethylene	94	418	4.4e-08
	GO:0051716	cellular response to stimulus	405	3168	4.9e-08		GO:0042538	hyperosmotic salinity response	60	213	4.7e-08
	GO:0043069	negative regulation of programmed cell death	62	261	5.7e-08		GO:0007165	signal transduction	304	1954	5.2e-08
	GO:0006952	defense response	244	1715	5.8e-08		GO:0048585	negative regulation of response to stimulus	96	438	8.3e-08
	GO:0009725	response to hormone	252	1789	6.7e-08		GO:0043067	regulation of programmed cell death	103	487	1.1e-07
	GO:0006605	protein targeting	167	1064	7.2e-08		GO:0009611	response to wounding	96	446	1.7e-07
	GO:0042538	hyperosmotic salinity response	54	213	8.3e-08		GO:1901701	cellular response to oxygen-containing compound	181	1043	1.9e-07
	GO:0006839	mitochondrial transport	44	152	8.3e-08		GO:0009725	response to hormone	279	1789	1.9e-07
	GO:0006626	protein targeting to mitochondrion	36	108	9.6e-08		GO:0010363	regulation of plant-type hypersensitive response	96	448	1.9e-07
	GO:1902580	single-organism cellular localization	136	819	9.6e-08		GO:0044700	single organism signaling	308	2024	2.4e-07
	GO:0072655	establishment of protein localization to mitochondrion	36	108	9.6e-08		GO:0071396	cellular response to lipid	99	473	3e-07
	GO:0002376	immune system process	176	1147	9.6e-08		GO:0050832	defense response to fungus	93	434	3e-07
	GO:0070585	protein localization to mitochondrion	36	108	9.6e-08		GO:0031347	regulation of defense response	121	624	3.1e-07
	GO:0048583	regulation of response to stimulus	143	877	1e-07		GO:0023052	signaling	308	2033	3.1e-07
	GO:0010941	regulation of cell death	95	503	1.1e-07		GO:0012501	programmed cell death	111	555	3.1e-07
	GO:1902582	single-organism intracellular transport	135	815	1.2e-07		GO:0006612	protein targeting to membrane	96	455	3.1e-07
	GO:0034050	host programmed cell death induced by symbiont	94	498	1.2e-07		GO:0034050	host programmed cell death induced by symbiont	102	498	3.8e-07
	GO:0009755	hormone-mediated signaling pathway	144	889	1.2e-07		GO:0009751	response to salicylic acid	104	511	3.8e-07
	GO:0009626	plant-type hypersensitive response	94	498	1.2e-07		GO:0009626	plant-type hypersensitive response	102	498	3.8e-07
	GO:1901698	response to nitrogen compound	131	786	1.3e-07		GO:0080135	regulation of cellular response to stress	96	459	4.1e-07
	GO:0009607	response to biotic stimulus	237	1683	1.5e-07		GO:0009737	response to abscisic acid	143	786	4.4e-07
	GO:1901701	cellular response to oxygen-containing compound	162	1043	1.6e-07		GO:0090150	establishment of protein localization to membrane	97	467	4.4e-07
	GO:0012501	programmed cell death	101	555	1.6e-07		GO:0072657	protein localization to membrane	97	467	4.4e-07
	GO:0032870	cellular response to hormone stimulus	148	932	2.1e-07		GO:0097305	response to alcohol	143	786	4.4e-07
	GO:0043207	response to external biotic stimulus	233	1658	2.1e-07		GO:0071310	cellular response to organic substance	224	1390	4.8e-07
	GO:0051707	response to other organism	233	1658	2.1e-07		GO:0080134	regulation of response to stress	123	653	7.9e-07
	GO:0010363	regulation of plant-type hypersensitive response	86	448	2.3e-07		GO:0009607	response to biotic stimulus	260	1683	9e-07
	GO:0071495	cellular response to endogenous stimulus	148	935	2.3e-07		GO:0002682	regulation of immune system process	98	483	9.1e-07
	GO:0009642	response to light intensity	66	306	2.6e-07		GO:0009863	salicylic acid mediated signaling pathway	87	410	9.2e-07
	GO:0045088	regulation of innate immune response	89	474	3e-07		GO:0071446	cellular response to salicylic acid stimulus	87	411	9.9e-07
	GO:0080135	regulation of cellular response to stress	87	459	3e-07		GO:0043207	response to external biotic stimulus	256	1658	1e-06
	GO:0009814	defense response, incompatible interaction	110	635	3e-07		GO:0002679	respiratory burst involved in defense response	45	154	1e-06
	GO:0006970	response to osmotic stress	155	999	3.1e-07		GO:0051707	response to other organism	256	1658	1e-06
	GO:0009611	response to wounding	85	446	3.3e-07		GO:0050776	regulation of immune response	97	479	1e-06
	GO:0070887	cellular response to chemical stimulus	217	1534	3.9e-07		GO:0045730	respiratory burst	45	154	1e-06
	GO:0006979	response to oxidative stress	107	616	3.9e-07		GO:0009628	response to abiotic stimulus	438	3130	1e-06
	GO:0050776	regulation of immune response	89	479	4.2e-07		GO:0035556	intracellular signal transduction	135	746	1.1e-06
	GO:0043067	regulation of programmed cell death	90	487	4.3e-07		GO:0045088	regulation of innate immune response	96	474	1.1e-06
	GO:0090150	establishment of protein localization to membrane	87	467	5.1e-07		GO:0010035	response to inorganic substance	235	1500	1.3e-06
	GO:0072657	protein localization to membrane	87	467	5.1e-07		GO:0006970	response to osmotic stress	169	999	1.4e-06
	GO:0002682	regulation of immune system process	89	483	5.5e-07		GO:0006972	hyperosmotic response	75	339	1.5e-06
	GO:0045087	innate immune response	156	1023	6.4e-07		GO:0009812	flavonoid metabolic process	68	296	1.8e-06
	GO:0006612	protein targeting to membrane	85	455	6.4e-07		GO:0060548	negative regulation of cell death	64	273	2.2e-06
	GO:0009651	response to salt stress	146	944	8.1e-07		GO:0045087	innate immune response	171	1023	2.2e-06
	GO:0033993	response to lipid	153	1003	8.2e-07		GO:0043647	inositol phosphate metabolic process	33	97	2.9e-06
	GO:0009404	toxin metabolic process	55	244	8.9e-07		GO:0046173	polyol biosynthetic process	28	73	3.2e-06
	GO:0006955	immune response	156	1031	9.4e-07		GO:0006955	immune response	171	1031	3.3e-06
	GO:0006886	intracellular protein transport	175	1193	9.6e-07		GO:0009867	jasmonic acid mediated signaling pathway	74	345	4.6e-06
	GO:0006972	hyperosmotic response	68	339	1.3e-06		GO:0071395	cellular response to jasmonic acid stimulus	74	345	4.6e-06
	GO:0007005	mitochondrion organization	38	138	1.3e-06		GO:0046165	alcohol biosynthetic process	30	85	5e-06
	GO:0009751	response to salicylic acid	91	511	1.3e-06		GO:0009627	systemic acquired resistance	100	522	5e-06
	GO:0009220	pyrimidine ribonucleotide biosynthetic process	41	158	1.6e-06		GO:0010264	myo-inositol hexakisphosphate biosynthetic process	26	67	6.6e-06
	GO:0009218	pyrimidine ribonucleotide metabolic process	41	158	1.6e-06		GO:0033517	myo-inositol hexakisphosphate metabolic process	26	67	6.6e-06
	GO:0034613	cellular protein localization	177	1222	1.6e-06		GO:1901698	response to nitrogen compound	136	786	7.4e-06
	GO:0031347	regulation of defense response	105	624	1.6e-06		GO:0043069	negative regulation of programmed cell death	60	261	7.8e-06
	GO:0051704	multi-organism process	302	2343	1.7e-06		GO:0032958	inositol phosphate biosynthetic process	26	68	7.9e-06
	GO:0070727	cellular macromolecule localization	181	1261	1.9e-06		GO:0031348	negative regulation of defense response	68	313	8.3e-06
	GO:0009867	jasmonic acid mediated signaling pathway	68	345	2.1e-06		GO:0019751	polyol metabolic process	36	121	1e-05
	GO:0071395	cellular response to jasmonic acid stimulus	68	345	2.1e-06		GO:0033993	response to lipid	164	1003	1.1e-05
	GO:0080134	regulation of response to stress	108	653	2.2e-06		GO:0009651	response to salt stress	156	944	1.2e-05
	GO:0009627	systemic acquired resistance	91	522	2.7e-06		GO:0009814	defense response, incompatible interaction	114	635	1.2e-05
	GO:0007154	cell communication	305	2389	3e-06		GO:0009605	response to external stimulus	334	2356	1.2e-05
	GO:0015031	protein transport	185	1309	3.3e-06		GO:0052542	defense response by callose deposition	26	71	1.4e-05
	GO:0071705	nitrogen compound transport	128	824	3.4e-06		GO:0009813	flavonoid biosynthetic process	58	256	1.6e-05
	GO:0045184	establishment of protein localization	185	1312	3.7e-06		GO:0035967	cellular response to topologically incorrect protein	49	203	2.2e-05
	GO:0046907	intracellular transport	188	1341	4.1e-06		GO:0034620	cellular response to unfolded protein	49	203	2.2e-05
	GO:0006221	pyrimidine nucleotide biosynthetic process	41	166	4.2e-06		GO:0006986	response to unfolded protein	49	203	2.2e-05
	GO:0002679	respiratory burst involved in defense response	39	154	4.6e-06		GO:0006066	alcohol metabolic process	41	156	2.5e-05
	GO:0045730	respiratory burst	39	154	4.6e-06		GO:0030968	endoplasmic reticulum unfolded protein response	48	200	3.1e-05
	GO:0048585	negative regulation of response to stimulus	79	438	4.7e-06		GO:0034976	response to endoplasmic reticulum stress	80	410	3.1e-05
	GO:0006220	pyrimidine nucleotide metabolic process	41	168	5.2e-06		GO:0009862	systemic acquired resistance, salicylic acid mediated signaling pathway	60	281	5e-05
	GO:0042542	response to hydrogen peroxide	49	222	5.7e-06		GO:0009404	toxin metabolic process	54	244	6e-05
	GO:0010286	heat acclimation	27	84	5.9e-06		GO:0010224	response to UV-B	32	113	8.1e-05
	GO:0071310	cellular response to organic substance	192	1390	7e-06		GO:0071702	organic substance transport	282	1997	0.00011
	GO:0009266	response to temperature stimulus	158	1102	1.1e-05		GO:0019748	secondary metabolic process	116	689	0.00012
	GO:0009644	response to high light intensity	52	250	1.2e-05		GO:0014070	response to organic cyclic compound	145	912	0.00014
	GO:0009605	response to external stimulus	296	2356	1.4e-05		GO:0006787	porphyrin-containing compound catabolic process	23	71	0.00024
	GO:0044765	single-organism transport	230	1752	1.6e-05		GO:0051187	cofactor catabolic process	23	71	0.00024
	GO:0031348	negative regulation of defense response	60	313	1.9e-05		GO:0033015	tetrapyrrole catabolic process	23	71	0.00024
	GO:0008104	protein localization	189	1391	2.1e-05		GO:0015996	chlorophyll catabolic process	22	68	0.00036
	GO:0090487	secondary metabolite catabolic process	48	230	2.6e-05		GO:0046149	pigment catabolic process	22	68	0.00036
	GO:0009407	toxin catabolic process	48	230	2.6e-05		GO:0050794	regulation of cellular process	584	4642	0.00067
	GO:1902578	single-organism localization	231	1776	2.6e-05		GO:0071407	cellular response to organic cyclic compound	99	596	0.00072
	GO:0009862	systemic acquired resistance, salicylic acid mediated signaling pathway	55	281	2.7e-05		GO:0098542	defense response to other organism	176	1196	0.00077
	GO:0009260	ribonucleotide biosynthetic process	51	252	2.7e-05		GO:0009873	ethylene-activated signaling pathway	38	168	0.0008
	GO:0046390	ribose phosphate biosynthetic process	51	252	2.7e-05		GO:0000165	MAPK cascade	51	255	0.0009
	GO:0072528	pyrimidine-containing compound biosynthetic process	42	189	2.7e-05		GO:0023014	signal transduction by protein phosphorylation	51	255	0.0009
	GO:0009863	salicylic acid mediated signaling pathway	72	410	2.9e-05		GO:1902580	single-organism cellular localization	127	819	0.0011
	GO:0052542	defense response by callose deposition	23	71	3e-05		GO:0071369	cellular response to ethylene stimulus	40	185	0.0012
	GO:0071446	cellular response to salicylic acid stimulus	72	411	3e-05		GO:0033037	polysaccharide localization	28	112	0.0015
	GO:0051649	establishment of localization in cell	195	1458	3.2e-05		GO:0052545	callose localization	28	112	0.0015
	GO:0006810	transport	429	3661	3.7e-05		GO:1902582	single-organism intracellular transport	125	815	0.0018
	GO:0019748	secondary metabolic process	106	689	3.9e-05		GO:0090487	secondary metabolite catabolic process	46	230	0.0018
	GO:0033036	macromolecule localization	218	1675	4.4e-05		GO:0009407	toxin catabolic process	46	230	0.0018
	GO:0072527	pyrimidine-containing compound metabolic process	42	196	5.3e-05		GO:0010286	heat acclimation	23	84	0.0018
	GO:1902593	single-organism nuclear import	41	190	5.8e-05		GO:0071705	nitrogen compound transport	126	824	0.0018
	GO:0006606	protein import into nucleus	41	190	5.8e-05		GO:0009699	phenylpropanoid biosynthetic process	37	171	0.0019
	GO:0044744	protein targeting to nucleus	41	190	5.8e-05		GO:0051704	multi-organism process	311	2343	0.002
	GO:0051170	nuclear import	41	191	6.4e-05		GO:0035966	response to topologically incorrect protein	67	386	0.0029
	GO:0007165	signal transduction	247	1954	6.4e-05		GO:0000160	phosphorelay signal transduction system	44	223	0.0029
	GO:0051641	cellular localization	204	1565	7.8e-05		GO:0009962	regulation of flavonoid biosynthetic process	31	137	0.0029
	GO:0035556	intracellular signal transduction	111	746	8.1e-05		GO:0009698	phenylpropanoid metabolic process	44	224	0.0032
	GO:0051234	establishment of localization	435	3755	8.1e-05		GO:0006865	amino acid transport	53	287	0.0032
	GO:0051179	localization	458	3983	8.7e-05		GO:0044802	single-organism membrane organization	107	694	0.0038
	GO:0080167	response to karrikin	34	147	9.3e-05		GO:0006468	protein phosphorylation	203	1469	0.0041
	GO:0034504	protein localization to nucleus	41	196	0.0001		GO:0031668	cellular response to extracellular stimulus	62	358	0.0047
	GO:0014070	response to organic cyclic compound	129	912	0.00014		GO:0023057	negative regulation of signaling	23	92	0.0047
	GO:0008037	cell recognition	20	63	0.00014		GO:0009968	negative regulation of signal transduction	23	92	0.0047
	GO:0048544	recognition of pollen	20	63	0.00014		GO:0010648	negative regulation of cell communication	23	92	0.0047
	GO:0006865	amino acid transport	53	287	0.00014		GO:0002252	immune effector process	56	315	0.0048
	GO:0009875	pollen-pistil interaction	20	64	0.00016		GO:0071496	cellular response to external stimulus	62	360	0.0052
	GO:0006457	protein folding	59	337	0.00019		GO:0016310	phosphorylation	244	1822	0.0055
	GO:0000302	response to reactive oxygen species	65	386	0.00022		GO:0009963	positive regulation of flavonoid biosynthetic process	28	125	0.0057
	GO:0010310	regulation of hydrogen peroxide metabolic process	40	198	0.00024		GO:0044248	cellular catabolic process	216	1590	0.0057
	GO:0015711	organic anion transport	58	333	0.00024		GO:0006820	anion transport	96	620	0.0058
	GO:0046942	carboxylic acid transport	58	333	0.00024		GO:0031669	cellular response to nutrient levels	56	319	0.006
	GO:0044700	single organism signaling	249	2024	0.00028		GO:0007568	aging	36	180	0.0068
	GO:0010583	response to cyclopentenone	33	151	0.0003		GO:0080167	response to karrikin	31	147	0.0071
	GO:0035966	response to topologically incorrect protein	64	386	0.00036		GO:0051606	detection of stimulus	35	174	0.0072
	GO:0023052	signaling	249	2033	0.00036		GO:0050789	regulation of biological process	642	5298	0.0075
	GO:0035967	cellular response to topologically incorrect protein	40	203	0.00037		GO:0046283	anthocyanin-containing compound metabolic process	24	103	0.0078
	GO:0034620	cellular response to unfolded protein	40	203	0.00037		GO:0016036	cellular response to phosphate starvation	31	149	0.0083
	GO:0006986	response to unfolded protein	40	203	0.00037		GO:0044550	secondary metabolite biosynthetic process	58	341	0.009
	GO:0000165	MAPK cascade	47	255	0.00037		GO:0006914	autophagy	18	68	0.0091
	GO:0023014	signal transduction by protein phosphorylation	47	255	0.00037		GO:0006605	protein targeting	150	1064	0.0092
	GO:0098542	defense response to other organism	158	1196	0.00037		GO:0009991	response to extracellular stimulus	63	379	0.0093
	GO:0010224	response to UV-B	27	113	0.00037		GO:0009696	salicylic acid metabolic process	51	291	0.0095
	GO:0006820	anion transport	92	620	0.00041		GO:0044710	single-organism metabolic process	713	5955	0.01
	GO:0009812	flavonoid metabolic process	52	296	0.00045		GO:0023051	regulation of signaling	36	186	0.01
	GO:0030968	endoplasmic reticulum unfolded protein response	39	200	0.00052		GO:0009966	regulation of signal transduction	36	186	0.01
	GO:0009259	ribonucleotide metabolic process	86	577	0.0006		GO:1901615	organic hydroxy compound metabolic process	63	383	0.011
	GO:0046165	alcohol biosynthetic process	22	85	0.00063		GO:0009875	pollen-pistil interaction	17	64	0.011
	GO:0046173	polyol biosynthetic process	20	73	0.00066		GO:0010260	organ senescence	26	120	0.011
	GO:2000377	regulation of reactive oxygen species metabolic process	41	223	0.001		GO:0009697	salicylic acid biosynthetic process	48	273	0.012
	GO:0009813	flavonoid biosynthetic process	45	256	0.0013		GO:0048519	negative regulation of biological process	186	1370	0.012
	GO:0010264	myo-inositol hexakisphosphate biosynthetic process	18	67	0.0017		GO:0006810	transport	453	3661	0.012
	GO:0033517	myo-inositol hexakisphosphate metabolic process	18	67	0.0017		GO:0031667	response to nutrient levels	57	340	0.012
	GO:0006913	nucleocytoplasmic transport	45	261	0.0018		GO:0015711	organic anion transport	56	333	0.012
	GO:0051169	nuclear transport	45	262	0.0019		GO:0046942	carboxylic acid transport	56	333	0.012
	GO:0032958	inositol phosphate biosynthetic process	18	68	0.0019		GO:0009595	detection of biotic stimulus	27	128	0.012
	GO:0009694	jasmonic acid metabolic process	39	216	0.0019		GO:0009408	response to heat	57	341	0.012
	GO:0043647	inositol phosphate metabolic process	22	97	0.0029		GO:0009056	catabolic process	266	2048	0.012
	GO:0042743	hydrogen peroxide metabolic process	57	366	0.0031		GO:0009267	cellular response to starvation	51	297	0.012
	GO:0044710	single-organism metabolic process	635	5955	0.0032		GO:0051234	establishment of localization	463	3755	0.012
	GO:0033037	polysaccharide localization	24	112	0.0032		GO:0042743	hydrogen peroxide metabolic process	60	366	0.014
	GO:0052545	callose localization	24	112	0.0032		GO:0043900	regulation of multi-organism process	30	150	0.014
	GO:0006066	alcohol metabolic process	30	156	0.0035		GO:0010646	regulation of cell communication	36	192	0.015
	GO:0009699	phenylpropanoid biosynthetic process	32	171	0.0036		GO:0009788	negative regulation of abscisic acid-activated signaling pathway	11	33	0.015
	GO:0009595	detection of biotic stimulus	26	128	0.0039		GO:0009617	response to bacterium	97	655	0.015
	GO:0019751	polyol metabolic process	25	121	0.0039		GO:1901420	negative regulation of response to alcohol	11	33	0.015
	GO:0044802	single-organism membrane organization	94	694	0.0048		GO:0046907	intracellular transport	181	1341	0.015
	GO:0009873	ethylene-activated signaling pathway	31	168	0.0051		GO:0006886	intracellular protein transport	163	1193	0.016
	GO:0009788	negative regulation of abscisic acid-activated signaling pathway	11	33	0.0053		GO:0051179	localization	487	3983	0.016
	GO:1901420	negative regulation of response to alcohol	11	33	0.0053		GO:0070727	cellular macromolecule localization	171	1261	0.016
	GO:0009698	phenylpropanoid metabolic process	38	224	0.0059		GO:0042594	response to starvation	51	303	0.017
	GO:1901419	regulation of response to alcohol	15	59	0.0075		GO:0034613	cellular protein localization	166	1222	0.017
	GO:0009787	regulation of abscisic acid-activated signaling pathway	15	59	0.0075		GO:0044765	single-organism transport	229	1752	0.018
	GO:0009165	nucleotide biosynthetic process	58	395	0.0087		GO:0072593	reactive oxygen species metabolic process	65	410	0.018
	GO:1901293	nucleoside phosphate biosynthetic process	58	397	0.0095		GO:0008037	cell recognition	16	63	0.019
	GO:0071369	cellular response to ethylene stimulus	32	185	0.01		GO:0071214	cellular response to abiotic stimulus	33	175	0.019
	GO:0009817	defense response to fungus, incompatible interaction	14	55	0.01		GO:0048544	recognition of pollen	16	63	0.019
	GO:0072594	establishment of protein localization to organelle	84	631	0.013		GO:0045184	establishment of protein localization	176	1312	0.02
	GO:0009624	response to nematode	21	105	0.013		GO:1902578	single-organism localization	231	1776	0.02
	GO:0002831	regulation of response to biotic stimulus	25	135	0.014		GO:0002831	regulation of response to biotic stimulus	27	135	0.02
	GO:0051606	detection of stimulus	30	174	0.014		GO:0015833	peptide transport	27	135	0.02
	GO:0000160	phosphorelay signal transduction system	36	223	0.015		GO:0006857	oligopeptide transport	27	135	0.02
	GO:0009617	response to bacterium	86	655	0.015		GO:0009410	response to xenobiotic stimulus	19	83	0.021
	GO:0044550	secondary metabolite biosynthetic process	50	341	0.017		GO:0044712	single-organism catabolic process	169	1257	0.021
	GO:0072593	reactive oxygen species metabolic process	58	410	0.017		GO:0015031	protein transport	175	1309	0.022
	GO:0000741	karyogamy	14	59	0.017		GO:0072330	monocarboxylic acid biosynthetic process	103	717	0.023
	GO:0071407	cellular response to organic cyclic compound	79	596	0.017		GO:0042886	amide transport	28	144	0.024
	GO:0009451	RNA modification	58	411	0.017		GO:0048523	negative regulation of cellular process	140	1021	0.024
	GO:0002237	response to molecule of bacterial origin	19	94	0.017		GO:0009805	coumarin biosynthetic process	18	78	0.024
	GO:0044699	single-organism process	1082	10735	0.019		GO:0009804	coumarin metabolic process	18	78	0.024
	GO:0009416	response to light stimulus	160	1352	0.02		GO:0009694	jasmonic acid metabolic process	38	216	0.025
	GO:0009610	response to symbiotic fungus	14	61	0.021		GO:0009624	response to nematode	22	105	0.027
	GO:0009695	jasmonic acid biosynthetic process	31	189	0.022		GO:0042742	defense response to bacterium	73	483	0.027
	GO:0033365	protein localization to organelle	84	650	0.023		GO:0042752	regulation of circadian rhythm	12	43	0.028
	GO:0031668	cellular response to extracellular stimulus	51	358	0.024		GO:0006796	phosphate-containing compound metabolic process	363	2936	0.028
	GO:0009697	salicylic acid biosynthetic process	41	273	0.024		GO:0055065	metal ion homeostasis	26	133	0.029
	GO:0009696	salicylic acid metabolic process	43	291	0.026		GO:0051649	establishment of localization in cell	191	1458	0.03
	GO:0042742	defense response to bacterium	65	483	0.026		GO:0009889	regulation of biosynthetic process	314	2514	0.031
	GO:0008152	metabolic process	1189	11898	0.026		GO:0008104	protein localization	183	1391	0.031
	GO:0071496	cellular response to external stimulus	51	360	0.026		GO:0010310	regulation of hydrogen peroxide metabolic process	35	198	0.031
	GO:0048284	organelle fusion	14	63	0.026		GO:0009718	anthocyanin-containing compound biosynthetic process	16	68	0.031
	GO:0009991	response to extracellular stimulus	53	379	0.028		GO:0006875	cellular metal ion homeostasis	20	94	0.032
	GO:0001510	RNA methylation	32	202	0.029		GO:0006793	phosphorus metabolic process	363	2947	0.033
	GO:0006855	drug transmembrane transport	15	71	0.029		GO:0071462	cellular response to water stimulus	18	82	0.035
	GO:0015893	drug transport	15	72	0.032		GO:0042631	cellular response to water deprivation	18	82	0.035
	GO:0015931	nucleobase-containing compound transport	32	204	0.032		GO:1901617	organic hydroxy compound biosynthetic process	49	305	0.036
	GO:0072330	monocarboxylic acid biosynthetic process	90	717	0.033		GO:0065007	biological regulation	697	5924	0.036
	GO:0009314	response to radiation	165	1427	0.034		GO:2000377	regulation of reactive oxygen species metabolic process	38	223	0.036
	GO:0046283	anthocyanin-containing compound metabolic process	19	103	0.037		GO:0051641	cellular localization	202	1565	0.039
	GO:0043900	regulation of multi-organism process	25	150	0.038		GO:0019375	galactolipid biosynthetic process	23	117	0.039
	GO:0042493	response to drug	15	74	0.038		GO:2001141	regulation of RNA biosynthetic process	275	2193	0.04
	GO:0010118	stomatal movement	23	135	0.04		GO:0006355	regulation of transcription, DNA-templated	275	2193	0.04
	GO:0009692	ethylene metabolic process	19	105	0.041		GO:1903506	regulation of nucleic acid-templated transcription	275	2193	0.04
	GO:0009693	ethylene biosynthetic process	19	105	0.041		GO:0009695	jasmonic acid biosynthetic process	33	189	0.042
	GO:0043449	cellular alkene metabolic process	19	105	0.041		GO:0019374	galactolipid metabolic process	23	118	0.042
	GO:1901137	carbohydrate derivative biosynthetic process	89	717	0.041		GO:0009692	ethylene metabolic process	21	105	0.043
	GO:1900673	olefin metabolic process	19	105	0.041		GO:0009693	ethylene biosynthetic process	21	105	0.043
	GO:1900674	olefin biosynthetic process	19	105	0.041		GO:0043449	cellular alkene metabolic process	21	105	0.043
	GO:0009718	anthocyanin-containing compound biosynthetic process	14	68	0.041		GO:1901419	regulation of response to alcohol	14	59	0.043
	GO:0042886	amide transport	24	144	0.041		GO:0009787	regulation of abscisic acid-activated signaling pathway	14	59	0.043
	GO:0043450	alkene biosynthetic process	19	105	0.041		GO:1900674	olefin biosynthetic process	21	105	0.043
	GO:0001666	response to hypoxia	18	98	0.043		GO:1900673	olefin metabolic process	21	105	0.043
	GO:0015824	proline transport	18	98	0.043		GO:0043450	alkene biosynthetic process	21	105	0.043
	GO:0015706	nitrate transport	26	161	0.043		GO:0033036	macromolecule localization	214	1675	0.044
	GO:0009966	regulation of signal transduction	29	186	0.044		GO:0051252	regulation of RNA metabolic process	275	2205	0.047
	GO:0023051	regulation of signaling	29	186	0.044		GO:0044699	single-organism process	1221	10735	0.048
	GO:0009608	response to symbiont	14	69	0.045		GO:0007623	circadian rhythm	27	149	0.049
	GO:0002252	immune effector process	44	315	0.047		GO:0048511	rhythmic process	27	149	0.049
	GO:0036293	response to decreased oxygen levels	18	100	0.049
	GO:0070482	response to oxygen levels	18	100	0.049

## Sheet: 4b. Downregulated genes
	(b) Summary of the functional annotation of downregulated genes in CDC Consul and Kesen_075 under CAvsC (Cold acclimation vs Control). Common GOs between CDC Consul and Kesen are shown in red.
	GO terms of downregulated genes in CDC consul	Description	Number in input list	Number in BG/Ref	FDR		GO term	Description	Number in input list	Number in BG/Ref	FDR
	GO:0015979	photosynthesis	158	357	7.7e-33		GO:0015979	photosynthesis	165	357	8.3e-29
	GO:0019684	photosynthesis, light reaction	131	277	2.2e-29		GO:0019684	photosynthesis, light reaction	133	277	2.4e-24
	GO:0019682	glyceraldehyde-3-phosphate metabolic process	125	373	1.5e-17		GO:0019682	glyceraldehyde-3-phosphate metabolic process	134	373	9e-16
	GO:0010207	photosystem II assembly	73	144	2.5e-17		GO:0009657	plastid organization	142	428	1.7e-14
	GO:0006081	cellular aldehyde metabolic process	141	477	3.6e-16		GO:0042254	ribosome biogenesis	135	404	4.1e-14
	GO:0006091	generation of precursor metabolites and energy	160	644	9.2e-13		GO:0022613	ribonucleoprotein complex biogenesis	137	413	4.1e-14
	GO:0006720	isoprenoid metabolic process	134	508	3.3e-12		GO:0010207	photosystem II assembly	72	144	8.8e-14
	GO:0008299	isoprenoid biosynthetic process	127	471	3.7e-12		GO:0044085	cellular component biogenesis	375	1712	5.2e-13
	GO:0051156	glucose 6-phosphate metabolic process	71	190	8.4e-12		GO:0006364	rRNA processing	104	285	8.6e-13
	GO:0006098	pentose-phosphate shunt	71	190	8.4e-12		GO:0016072	rRNA metabolic process	104	286	9.3e-13
	GO:0006739	NADP metabolic process	71	195	2.1e-11		GO:0006081	cellular aldehyde metabolic process	145	477	1.1e-12
	GO:0006364	rRNA processing	87	285	1.4e-10		GO:0019288	isopentenyl diphosphate biosynthetic process, methylerythritol 4-phosphate pathway	94	259	1.7e-11
	GO:0016072	rRNA metabolic process	87	286	1.5e-10		GO:0009240	isopentenyl diphosphate biosynthetic process	94	261	2e-11
	GO:0009767	photosynthetic electron transport chain	38	66	2.5e-10		GO:0046490	isopentenyl diphosphate metabolic process	94	261	2e-11
	GO:0010218	response to far red light	45	95	4.3e-10		GO:0034470	ncRNA processing	113	350	3e-11
	GO:0019288	isopentenyl diphosphate biosynthetic process, methylerythritol 4-phosphate pathway	79	259	1.1e-09		GO:0006091	generation of precursor metabolites and energy	170	644	1.2e-10
	GO:0009773	photosynthetic electron transport in photosystem I	32	50	1.3e-09		GO:0034660	ncRNA metabolic process	133	466	3.4e-10
	GO:0009240	isopentenyl diphosphate biosynthetic process	79	261	1.3e-09		GO:0010027	thylakoid membrane organization	81	221	3.4e-10
	GO:0046490	isopentenyl diphosphate metabolic process	79	261	1.3e-09		GO:0009668	plastid membrane organization	81	221	3.4e-10
	GO:0051186	cofactor metabolic process	197	966	1.8e-09		GO:0010103	stomatal complex morphogenesis	60	135	3.9e-10
	GO:0009657	plastid organization	109	428	1.8e-09		GO:0008299	isoprenoid biosynthetic process	132	471	1e-09
	GO:0010114	response to red light	44	101	4.3e-09		GO:0006720	isoprenoid metabolic process	138	508	2.1e-09
	GO:0034470	ncRNA processing	93	350	7.3e-09		GO:0010374	stomatal complex development	74	204	3.2e-09
	GO:0008610	lipid biosynthetic process	201	1018	1.1e-08		GO:0051188	cofactor biosynthetic process	116	402	3.5e-09
	GO:0009069	serine family amino acid metabolic process	77	271	2e-08		GO:0051186	cofactor metabolic process	221	966	4.7e-09
	GO:0019344	cysteine biosynthetic process	62	195	2.7e-08		GO:0009069	serine family amino acid metabolic process	88	271	5.4e-09
	GO:0006534	cysteine metabolic process	62	196	3.1e-08		GO:0009767	photosynthetic electron transport chain	38	66	8.3e-09
	GO:0009070	serine family amino acid biosynthetic process	63	202	3.4e-08		GO:0022607	cellular component assembly	234	1049	8.7e-09
	GO:0022900	electron transport chain	40	96	6.4e-08		GO:0008654	phospholipid biosynthetic process	114	406	1.6e-08
	GO:0015995	chlorophyll biosynthetic process	51	151	1.4e-07		GO:0051156	glucose 6-phosphate metabolic process	68	190	2.2e-08
	GO:0006779	porphyrin-containing compound biosynthetic process	56	179	2.4e-07		GO:0006098	pentose-phosphate shunt	68	190	2.2e-08
	GO:0034660	ncRNA metabolic process	107	466	2.4e-07		GO:0019344	cysteine biosynthetic process	69	195	2.4e-08
	GO:0006732	coenzyme metabolic process	146	708	2.4e-07		GO:0006534	cysteine metabolic process	69	196	2.8e-08
	GO:0046148	pigment biosynthetic process	81	318	3.6e-07		GO:0009070	serine family amino acid biosynthetic process	70	202	3.5e-08
	GO:0042440	pigment metabolic process	96	405	3.6e-07		GO:0006739	NADP metabolic process	68	195	4.7e-08
	GO:0033014	tetrapyrrole biosynthetic process	56	183	3.8e-07		GO:0009773	photosynthetic electron transport in photosystem I	31	50	7.8e-08
	GO:0008654	phospholipid biosynthetic process	96	406	3.8e-07		GO:0008610	lipid biosynthetic process	222	1018	1e-07
	GO:0010374	stomatal complex development	60	204	3.8e-07		GO:0010218	response to far red light	43	95	1.2e-07
	GO:0015994	chlorophyll metabolic process	65	231	3.9e-07		GO:0043933	macromolecular complex subunit organization	275	1345	2.8e-07
	GO:0051188	cofactor biosynthetic process	95	402	4.2e-07		GO:0010389	regulation of G2/M transition of mitotic cell cycle	37	78	5.2e-07
	GO:0010103	stomatal complex morphogenesis	46	135	4.8e-07		GO:1902749	regulation of cell cycle G2/M phase transition	37	78	5.2e-07
	GO:0006778	porphyrin-containing compound metabolic process	70	264	7.7e-07		GO:0000086	G2/M transition of mitotic cell cycle	37	79	6.5e-07
	GO:0010389	regulation of G2/M transition of mitotic cell cycle	33	78	8.1e-07		GO:0044839	cell cycle G2/M phase transition	37	79	6.5e-07
	GO:1902749	regulation of cell cycle G2/M phase transition	33	78	8.1e-07		GO:0022900	electron transport chain	41	96	8.8e-07
	GO:0033013	tetrapyrrole metabolic process	70	265	8.1e-07		GO:0006732	coenzyme metabolic process	162	708	8.8e-07
	GO:0000086	G2/M transition of mitotic cell cycle	33	79	9.7e-07		GO:0008283	cell proliferation	84	294	1.1e-06
	GO:0044839	cell cycle G2/M phase transition	33	79	9.7e-07		GO:1901987	regulation of cell cycle phase transition	39	91	1.6e-06
	GO:0009637	response to blue light	48	152	1.4e-06		GO:1901990	regulation of mitotic cell cycle phase transition	39	91	1.6e-06
	GO:0044085	cellular component biogenesis	288	1712	1.4e-06		GO:1901605	alpha-amino acid metabolic process	131	544	1.6e-06
	GO:0010027	thylakoid membrane organization	61	221	1.5e-06		GO:0010114	response to red light	41	101	2.3e-06
	GO:0009668	plastid membrane organization	61	221	1.5e-06		GO:0065003	macromolecular complex assembly	172	779	2.3e-06
	GO:1901990	regulation of mitotic cell cycle phase transition	35	91	1.7e-06		GO:0006644	phospholipid metabolic process	122	502	2.6e-06
	GO:1901987	regulation of cell cycle phase transition	35	91	1.7e-06		GO:0044770	cell cycle phase transition	39	94	2.8e-06
	GO:0022607	cellular component assembly	192	1049	1.8e-06		GO:0044772	mitotic cell cycle phase transition	39	94	2.8e-06
	GO:0006461	protein complex assembly	146	750	3.1e-06		GO:0006996	organelle organization	433	2377	2.9e-06
	GO:0044770	cell cycle phase transition	35	94	3.1e-06		GO:0010016	shoot system morphogenesis	124	515	2.9e-06
	GO:0044772	mitotic cell cycle phase transition	35	94	3.1e-06		GO:0034622	cellular macromolecular complex assembly	166	749	2.9e-06
	GO:0006629	lipid metabolic process	280	1677	3.3e-06		GO:0006461	protein complex assembly	166	750	3e-06
	GO:0070271	protein complex biogenesis	146	752	3.3e-06		GO:0070271	protein complex biogenesis	166	752	3.4e-06
	GO:0006733	oxidoreduction coenzyme metabolic process	114	547	3.7e-06		GO:0006779	porphyrin-containing compound biosynthetic process	58	179	3.4e-06
	GO:0044711	single-organism biosynthetic process	512	3401	4.1e-06		GO:0046148	pigment biosynthetic process	86	318	4.2e-06
	GO:0034622	cellular macromolecular complex assembly	145	749	4.1e-06		GO:0071840	cellular component organization or biogenesis	743	4418	5e-06
	GO:0022613	ribonucleoprotein complex biogenesis	92	413	4.5e-06		GO:0051322	anaphase	43	115	5.7e-06
	GO:0065003	macromolecular complex assembly	149	779	4.9e-06		GO:0033014	tetrapyrrole biosynthetic process	58	183	5.9e-06
	GO:0071822	protein complex subunit organization	148	773	5.1e-06		GO:0015995	chlorophyll biosynthetic process	51	151	6.1e-06
	GO:0006644	phospholipid metabolic process	106	502	5.2e-06		GO:0009637	response to blue light	51	152	7.1e-06
	GO:0042254	ribosome biogenesis	90	404	5.7e-06		GO:0065004	protein-DNA complex assembly	30	64	8.3e-06
	GO:0016114	terpenoid biosynthetic process	65	260	8.7e-06		GO:0071824	protein-DNA complex subunit organization	30	64	8.3e-06
	GO:0006721	terpenoid metabolic process	72	301	8.9e-06		GO:0071822	protein complex subunit organization	167	773	8.5e-06
	GO:0070838	divalent metal ion transport	65	263	1.2e-05		GO:0009886	post-embryonic morphogenesis	119	503	9.1e-06
	GO:0009765	photosynthesis, light harvesting	19	33	1.3e-05		GO:0006334	nucleosome assembly	29	61	9.6e-06
	GO:0072511	divalent inorganic cation transport	65	264	1.3e-05		GO:0034728	nucleosome organization	29	61	9.6e-06
	GO:0006636	unsaturated fatty acid biosynthetic process	32	89	1.5e-05		GO:0006090	pyruvate metabolic process	126	543	9.7e-06
	GO:0033559	unsaturated fatty acid metabolic process	32	89	1.5e-05		GO:0031497	chromatin assembly	31	69	1e-05
	GO:0051174	regulation of phosphorus metabolic process	56	215	1.6e-05		GO:0006270	DNA replication initiation	31	69	1e-05
	GO:0019220	regulation of phosphate metabolic process	56	215	1.6e-05		GO:0006275	regulation of DNA replication	49	146	1e-05
	GO:0035303	regulation of dephosphorylation	38	122	2.6e-05		GO:1901566	organonitrogen compound biosynthetic process	343	1846	1.1e-05
	GO:0035304	regulation of protein dephosphorylation	38	122	2.6e-05		GO:0006323	DNA packaging	33	78	1.2e-05
	GO:0016556	mRNA modification	37	117	2.6e-05		GO:0006260	DNA replication	91	359	1.6e-05
	GO:0005976	polysaccharide metabolic process	156	856	2.6e-05		GO:0007017	microtubule-based process	91	360	1.7e-05
	GO:0005982	starch metabolic process	60	243	2.7e-05		GO:0061647	histone H3-K9 modification	59	198	1.9e-05
	GO:0031399	regulation of protein modification process	57	226	2.8e-05		GO:0051567	histone H3-K9 methylation	59	198	1.9e-05
	GO:0010016	shoot system morphogenesis	104	515	3.1e-05		GO:0061024	membrane organization	189	917	1.9e-05
	GO:0007017	microtubule-based process	79	360	3.7e-05		GO:1903047	mitotic cell cycle process	85	332	2.4e-05
	GO:0044710	single-organism metabolic process	827	5955	4.4e-05		GO:0009765	photosynthesis, light harvesting	20	33	2.9e-05
	GO:1901605	alpha-amino acid metabolic process	107	544	6e-05		GO:0006629	lipid metabolic process	312	1677	2.9e-05
	GO:0007346	regulation of mitotic cell cycle	38	128	6e-05		GO:0071103	DNA conformation change	40	113	3.2e-05
	GO:0005984	disaccharide metabolic process	54	217	6.6e-05		GO:0045036	protein targeting to chloroplast	28	63	3.3e-05
	GO:0019252	starch biosynthetic process	49	189	6.9e-05		GO:0072596	establishment of protein localization to chloroplast	28	63	3.3e-05
	GO:1903047	mitotic cell cycle process	73	332	7.7e-05		GO:0072598	protein localization to chloroplast	28	63	3.3e-05
	GO:0043623	cellular protein complex assembly	124	667	0.00011		GO:0048367	shoot system development	283	1502	3.5e-05
	GO:1901607	alpha-amino acid biosynthetic process	83	399	0.00011		GO:0006733	oxidoreduction coenzyme metabolic process	123	547	4e-05
	GO:0016108	tetraterpenoid metabolic process	37	128	0.00012		GO:0009658	chloroplast organization	69	255	4.1e-05
	GO:0016116	carotenoid metabolic process	37	128	0.00012		GO:0006333	chromatin assembly or disassembly	39	111	4.5e-05
	GO:0044699	single-organism process	1407	10735	0.00012		GO:1901607	alpha-amino acid biosynthetic process	96	399	4.5e-05
	GO:0016109	tetraterpenoid biosynthetic process	36	124	0.00014		GO:0090558	plant epidermis development	148	695	5.3e-05
	GO:0016117	carotenoid biosynthetic process	36	124	0.00014		GO:0035266	meristem growth	64	233	5.8e-05
	GO:0006090	pyruvate metabolic process	104	543	0.00019		GO:0016053	organic acid biosynthetic process	235	1219	6.2e-05
	GO:0000278	mitotic cell cycle	80	388	0.0002		GO:0010075	regulation of meristem growth	61	219	6.5e-05
	GO:0043933	macromolecular complex subunit organization	219	1345	0.0002		GO:0000910	cytokinesis	70	265	6.5e-05
	GO:0046496	nicotinamide nucleotide metabolic process	93	475	0.00024		GO:0051052	regulation of DNA metabolic process	61	220	7.1e-05
	GO:0009617	response to bacterium	120	655	0.00025		GO:0051174	regulation of phosphorus metabolic process	60	215	7.1e-05
	GO:0048827	phyllome development	159	924	0.00025		GO:0019220	regulation of phosphate metabolic process	60	215	7.1e-05
	GO:0042742	defense response to bacterium	94	483	0.00026		GO:0007346	regulation of mitotic cell cycle	42	128	7.2e-05
	GO:0009886	post-embryonic morphogenesis	97	503	0.00026		GO:0044711	single-organism biosynthetic process	574	3401	7.4e-05
	GO:0019362	pyridine nucleotide metabolic process	93	477	0.00027		GO:0000281	mitotic cytokinesis	64	237	8.4e-05
	GO:0009311	oligosaccharide metabolic process	58	256	0.00027		GO:0000278	mitotic cell cycle	92	388	0.0001
	GO:0055114	oxidation-reduction process	225	1399	0.00028		GO:0042440	pigment metabolic process	95	405	0.00011
	GO:0016053	organic acid biosynthetic process	200	1219	0.00028		GO:0000911	cytokinesis by cell plate formation	60	219	0.00011
	GO:0006073	cellular glucan metabolic process	101	532	0.00029		GO:0006325	chromatin organization	139	656	0.00011
	GO:0019725	cellular homeostasis	72	344	0.00029		GO:0031399	regulation of protein modification process	61	226	0.00013
	GO:0044042	glucan metabolic process	101	532	0.00029		GO:0061640	cytoskeleton-dependent cytokinesis	64	243	0.00015
	GO:0090558	plant epidermis development	125	695	0.00031		GO:0006790	sulfur compound metabolic process	106	472	0.00016
	GO:0061024	membrane organization	157	917	0.00032		GO:0006633	fatty acid biosynthetic process	58	213	0.00017
	GO:0051322	anaphase	33	115	0.00033		GO:1902410	mitotic cytokinetic process	60	224	0.00018
	GO:0072524	pyridine-containing compound metabolic process	93	482	0.00034		GO:0010324	membrane invagination	60	224	0.00018
	GO:0048367	shoot system development	238	1502	0.00036		GO:0032506	cytokinetic process	60	224	0.00018
	GO:0010817	regulation of hormone levels	89	457	0.00037		GO:0051656	establishment of organelle localization	41	131	0.0002
	GO:0010155	regulation of proton transport	29	96	0.00043		GO:0035303	regulation of dephosphorylation	39	122	0.0002
	GO:0008283	cell proliferation	63	294	0.00046		GO:0051667	establishment of plastid localization	39	122	0.0002
	GO:0044255	cellular lipid metabolic process	217	1360	0.00053		GO:0051644	plastid localization	39	122	0.0002
	GO:0051656	establishment of organelle localization	35	131	0.00062		GO:0035304	regulation of protein dephosphorylation	39	122	0.0002
	GO:0006633	fatty acid biosynthetic process	49	213	0.00068		GO:0016043	cellular component organization	656	3988	0.0002
	GO:0000911	cytokinesis by cell plate formation	50	219	0.00068		GO:0019750	chloroplast localization	39	122	0.0002
	GO:0065007	biological regulation	805	5924	0.0007		GO:0009902	chloroplast relocation	39	122	0.0002
	GO:0000023	maltose metabolic process	40	163	0.00093		GO:0006778	porphyrin-containing compound metabolic process	67	264	0.00024
	GO:0000226	microtubule cytoskeleton organization	59	278	0.00093		GO:0033013	tetrapyrrole metabolic process	67	265	0.00026
	GO:0043085	positive regulation of catalytic activity	34	129	0.00093		GO:0051726	regulation of cell cycle	77	319	0.00027
	GO:0006275	regulation of DNA replication	37	146	0.00093		GO:0015994	chlorophyll metabolic process	60	231	0.00034
	GO:0051640	organelle localization	42	175	0.00094		GO:0031163	metallo-sulfur cluster assembly	33	98	0.00035
	GO:1902410	mitotic cytokinetic process	50	224	0.001		GO:0016226	iron-sulfur cluster assembly	33	98	0.00035
	GO:0010324	membrane invagination	50	224	0.001		GO:0009825	multidimensional cell growth	46	161	0.00039
	GO:0032506	cytokinetic process	50	224	0.001		GO:0009653	anatomical structure morphogenesis	330	1871	0.00045
	GO:0055082	cellular chemical homeostasis	48	212	0.001		GO:0048438	floral whorl development	111	519	0.0005
	GO:0000281	mitotic cytokinesis	52	237	0.0011		GO:0090407	organophosphate biosynthetic process	170	873	0.00058
	GO:0044093	positive regulation of molecular function	34	131	0.0011		GO:0005976	polysaccharide metabolic process	167	856	0.00061
	GO:0050790	regulation of catalytic activity	65	319	0.0011		GO:0042793	transcription from plastid promoter	28	79	0.00061
	GO:0044264	cellular polysaccharide metabolic process	129	752	0.0012		GO:0006261	DNA-dependent DNA replication	69	286	0.00063
	GO:0099402	plant organ development	243	1578	0.0012		GO:0048437	floral organ development	127	617	0.00063
	GO:0044262	cellular carbohydrate metabolic process	148	887	0.0012		GO:1901564	organonitrogen compound metabolic process	448	2651	0.00064
	GO:0051667	establishment of plastid localization	32	122	0.0014		GO:0048638	regulation of developmental growth	74	314	0.00065
	GO:0051644	plastid localization	32	122	0.0014		GO:0006949	syncytium formation	14	24	0.00078
	GO:0019750	chloroplast localization	32	122	0.0014		GO:0034968	histone lysine methylation	65	267	0.00078
	GO:0009902	chloroplast relocation	32	122	0.0014		GO:0016572	histone phosphorylation	30	90	0.00081
	GO:0042445	hormone metabolic process	60	291	0.0014		GO:0018022	peptidyl-lysine methylation	65	268	0.00084
	GO:0061640	cytoskeleton-dependent cytokinesis	52	243	0.0017		GO:0016570	histone modification	90	408	0.00089
	GO:0006546	glycine catabolic process	22	70	0.0017		GO:0009072	aromatic amino acid family metabolic process	52	200	0.00093
	GO:0009071	serine family amino acid catabolic process	22	70	0.0017		GO:0051640	organelle localization	47	175	0.001
	GO:0000271	polysaccharide biosynthetic process	116	671	0.0018		GO:0040008	regulation of growth	76	333	0.0012
	GO:0006873	cellular ion homeostasis	45	202	0.002		GO:0099402	plant organ development	279	1578	0.0014
	GO:0042446	hormone biosynthetic process	51	239	0.002		GO:0048827	phyllome development	175	924	0.0014
	GO:0030003	cellular cation homeostasis	44	196	0.002		GO:0048509	regulation of meristem development	64	269	0.0014
	GO:0000910	cytokinesis	55	265	0.0021		GO:0006306	DNA methylation	52	205	0.0015
	GO:0009653	anatomical structure morphogenesis	279	1871	0.0023		GO:0006305	DNA alkylation	52	205	0.0015
	GO:0061647	histone H3-K9 modification	44	198	0.0023		GO:0048731	system development	476	2870	0.0015
	GO:0051567	histone H3-K9 methylation	44	198	0.0023		GO:0019637	organophosphate metabolic process	251	1403	0.0015
	GO:0007018	microtubule-based movement	24	83	0.0024		GO:0010817	regulation of hormone levels	97	457	0.0015
	GO:0006544	glycine metabolic process	23	78	0.0025		GO:0009888	tissue development	251	1404	0.0015
	GO:0065009	regulation of molecular function	71	373	0.0028		GO:0044728	DNA methylation or demethylation	52	206	0.0016
	GO:0016572	histone phosphorylation	25	90	0.003		GO:0044699	single-organism process	1612	10735	0.0016
	GO:0015992	proton transport	35	147	0.003		GO:1901576	organic substance biosynthetic process	1032	6658	0.0016
	GO:0006818	hydrogen transport	35	147	0.003		GO:0043623	cellular protein complex assembly	132	667	0.0017
	GO:0006812	cation transport	145	891	0.0032		GO:0006304	DNA modification	52	207	0.0017
	GO:0006694	steroid biosynthetic process	43	197	0.0035		GO:0090626	plant epidermis morphogenesis	74	328	0.0017
	GO:0034637	cellular carbohydrate biosynthetic process	106	617	0.0036		GO:0006082	organic acid metabolic process	400	2375	0.0017
	GO:0051726	regulation of cell cycle	62	319	0.0038		GO:0000226	microtubule cytoskeleton organization	65	278	0.0018
	GO:0048446	petal morphogenesis	22	76	0.0039		GO:0010155	regulation of proton transport	30	96	0.0018
	GO:0019637	organophosphate metabolic process	214	1403	0.0039		GO:0016569	covalent chromatin modification	98	467	0.0019
	GO:0016051	carbohydrate biosynthetic process	158	991	0.0039		GO:0016571	histone methylation	72	319	0.002
	GO:0044763	single-organism cellular process	1099	8424	0.004		GO:0007018	microtubule-based movement	27	83	0.0021
	GO:0009965	leaf morphogenesis	53	262	0.004		GO:0044281	small molecule metabolic process	534	3276	0.0022
	GO:0006334	nucleosome assembly	19	61	0.0042		GO:0044255	cellular lipid metabolic process	242	1360	0.0023
	GO:0034728	nucleosome organization	19	61	0.0042		GO:0006546	glycine catabolic process	24	70	0.0023
	GO:0044283	small molecule biosynthetic process	232	1541	0.0042		GO:0009071	serine family amino acid catabolic process	24	70	0.0023
	GO:0090626	plant epidermis morphogenesis	63	328	0.0042		GO:0032502	developmental process	685	4297	0.0023
	GO:0016128	phytosteroid metabolic process	27	105	0.0045		GO:0006412	translation	145	753	0.0023
	GO:0006811	ion transport	205	1342	0.0045		GO:0006636	unsaturated fatty acid biosynthetic process	28	89	0.0024
	GO:0048438	floral whorl development	91	519	0.0046		GO:0033559	unsaturated fatty acid metabolic process	28	89	0.0024
	GO:0071370	cellular response to gibberellin stimulus	25	94	0.0046		GO:0044767	single-organism developmental process	667	4182	0.0026
	GO:1901615	organic hydroxy compound metabolic process	71	383	0.0046		GO:0010564	regulation of cell cycle process	44	170	0.0026
	GO:0048437	floral organ development	105	617	0.0046		GO:0043043	peptide biosynthetic process	145	757	0.0027
	GO:0009250	glucan biosynthetic process	66	350	0.0047		GO:0048856	anatomical structure development	675	4239	0.0027
	GO:0006323	DNA packaging	22	78	0.0047		GO:0006479	protein methylation	73	330	0.0028
	GO:0035266	meristem growth	48	233	0.0047		GO:0008213	protein alkylation	73	330	0.0028
	GO:1901617	organic hydroxy compound biosynthetic process	59	305	0.005		GO:0046496	nicotinamide nucleotide metabolic process	98	475	0.0028
	GO:0009888	tissue development	212	1404	0.0059		GO:0016128	phytosteroid metabolic process	31	105	0.0029
	GO:0031497	chromatin assembly	20	69	0.006		GO:0043604	amide biosynthetic process	146	766	0.003
	GO:0009740	gibberellic acid mediated signaling pathway	24	91	0.006		GO:0019362	pyridine nucleotide metabolic process	98	477	0.0031
	GO:0010476	gibberellin mediated signaling pathway	24	91	0.006		GO:0022403	cell cycle phase	56	237	0.0032
	GO:0065004	protein-DNA complex assembly	19	64	0.0061		GO:0044848	biological phase	56	237	0.0032
	GO:0071824	protein-DNA complex subunit organization	19	64	0.0061		GO:0006084	acetyl-CoA metabolic process	26	82	0.0032
	GO:0032268	regulation of cellular protein metabolic process	79	443	0.0061		GO:0006544	glycine metabolic process	25	78	0.0036
	GO:1904029	regulation of cyclin-dependent protein kinase activity	18	59	0.0062		GO:0016556	mRNA modification	33	117	0.0036
	GO:0000079	regulation of cyclin-dependent protein serine/threonine kinase activity	18	59	0.0062		GO:0072524	pyridine-containing compound metabolic process	98	482	0.004
	GO:0051225	spindle assembly	16	49	0.0064		GO:0044283	small molecule biosynthetic process	267	1541	0.0042
	GO:0008202	steroid metabolic process	45	219	0.0066		GO:0006694	steroid biosynthetic process	48	197	0.0042
	GO:0016129	phytosteroid biosynthetic process	26	104	0.007		GO:0016129	phytosteroid biosynthetic process	30	104	0.0045
	GO:0016131	brassinosteroid metabolic process	26	104	0.007		GO:0016131	brassinosteroid metabolic process	30	104	0.0045
	GO:0010564	regulation of cell cycle process	37	170	0.0072		GO:0019725	cellular homeostasis	74	344	0.0046
	GO:0007051	spindle organization	16	50	0.0074		GO:0065007	biological regulation	916	5924	0.0047
	GO:0009310	amine catabolic process	28	118	0.0089		GO:1901606	alpha-amino acid catabolic process	41	161	0.0048
	GO:0042402	cellular biogenic amine catabolic process	28	118	0.0089		GO:0044763	single-organism cellular process	1274	8424	0.005
	GO:0006790	sulfur compound metabolic process	82	472	0.0089		GO:0044707	single-multicellular organism process	612	3844	0.005
	GO:1901606	alpha-amino acid catabolic process	35	161	0.0095		GO:0009791	post-embryonic development	399	2415	0.0051
	GO:0007623	circadian rhythm	33	149	0.0096		GO:1901663	quinone biosynthetic process	15	36	0.0051
	GO:0048511	rhythmic process	33	149	0.0096		GO:1901661	quinone metabolic process	15	36	0.0051
	GO:0010075	regulation of meristem growth	44	219	0.01		GO:0006518	peptide metabolic process	145	774	0.0052
	GO:0051049	regulation of transport	48	245	0.01		GO:0051225	spindle assembly	18	49	0.0053
	GO:1901565	organonitrogen compound catabolic process	63	345	0.01		GO:0016126	sterol biosynthetic process	39	152	0.0054
	GO:0019216	regulation of lipid metabolic process	17	58	0.011		GO:0009965	leaf morphogenesis	59	262	0.0057
	GO:0009887	organ morphogenesis	96	576	0.011		GO:0051301	cell division	90	442	0.0058
	GO:0048451	petal formation	19	69	0.011		GO:0035383	thioester metabolic process	26	87	0.006
	GO:0048453	sepal formation	19	69	0.011		GO:0006637	acyl-CoA metabolic process	26	87	0.006
	GO:0016132	brassinosteroid biosynthetic process	25	103	0.011		GO:0006346	methylation-dependent chromatin silencing	37	143	0.0061
	GO:0048447	sepal morphogenesis	19	69	0.011		GO:0048589	developmental growth	159	866	0.0062
	GO:0006470	protein dephosphorylation	44	221	0.011		GO:0007051	spindle organization	18	50	0.0062
	GO:0006949	syncytium formation	10	24	0.012		GO:0008202	steroid metabolic process	51	219	0.0063
	GO:0048638	regulation of developmental growth	58	314	0.012		GO:0009058	biosynthetic process	1056	6920	0.0066
	GO:0044281	small molecule metabolic process	450	3276	0.012		GO:0016132	brassinosteroid biosynthetic process	29	103	0.0068
	GO:0055080	cation homeostasis	48	250	0.014		GO:0090567	reproductive shoot system development	185	1036	0.0076
	GO:0006082	organic acid metabolic process	334	2375	0.014		GO:0010073	meristem maintenance	75	359	0.0077
	GO:0048464	flower calyx development	19	71	0.014		GO:0009108	coenzyme biosynthetic process	42	173	0.0082
	GO:0009108	coenzyme biosynthetic process	36	173	0.014		GO:0044710	single-organism metabolic process	915	5955	0.0083
	GO:0048442	sepal development	19	71	0.014		GO:0009908	flower development	183	1026	0.0083
	GO:0000087	mitotic M phase	10	25	0.014		GO:0006796	phosphate-containing compound metabolic process	473	2936	0.0088
	GO:0051246	regulation of protein metabolic process	79	463	0.014		GO:0051276	chromosome organization	155	851	0.0089
	GO:0048589	developmental growth	135	866	0.014		GO:0018193	peptidyl-amino acid modification	92	463	0.009
	GO:0033692	cellular polysaccharide biosynthetic process	94	571	0.016		GO:0006793	phosphorus metabolic process	474	2947	0.0096
	GO:0042592	homeostatic process	89	536	0.016		GO:0006073	cellular glucan metabolic process	103	532	0.01
	GO:0051052	regulation of DNA metabolic process	43	220	0.016		GO:0044042	glucan metabolic process	103	532	0.01
	GO:0048878	chemical homeostasis	59	327	0.016		GO:0048466	androecium development	46	198	0.01
	GO:0032879	regulation of localization	53	288	0.018		GO:0048443	stamen development	46	198	0.01
	GO:0050801	ion homeostasis	50	268	0.018		GO:0042181	ketone biosynthetic process	15	40	0.01
	GO:0042793	transcription from plastid promoter	20	79	0.018		GO:0016108	tetraterpenoid metabolic process	33	128	0.011
	GO:0010017	red or far-red light signaling pathway	13	41	0.018		GO:0016116	carotenoid metabolic process	33	128	0.011
	GO:0071489	cellular response to red or far red light	13	41	0.018		GO:0044802	single-organism membrane organization	129	694	0.011
	GO:1901663	quinone biosynthetic process	12	36	0.018		GO:0043481	anthocyanin accumulation in tissues in response to UV light	37	150	0.011
	GO:1901661	quinone metabolic process	12	36	0.018		GO:0043480	pigment accumulation in tissues	37	150	0.011
	GO:0048767	root hair elongation	46	242	0.018		GO:0050790	regulation of catalytic activity	67	319	0.011
	GO:0006569	tryptophan catabolic process	18	68	0.018		GO:0006396	RNA processing	170	953	0.011
	GO:0009106	lipoate metabolic process	16	57	0.018		GO:0043478	pigment accumulation in response to UV light	37	150	0.011
	GO:0046218	indolalkylamine catabolic process	18	68	0.018		GO:0043479	pigment accumulation in tissues in response to UV light	37	150	0.011
	GO:0006796	phosphate-containing compound metabolic process	403	2936	0.019		GO:0016125	sterol metabolic process	39	161	0.011
	GO:0080147	root hair cell development	47	250	0.019		GO:0042446	hormone biosynthetic process	53	239	0.011
	GO:0072330	monocarboxylic acid biosynthetic process	113	717	0.021		GO:0016109	tetraterpenoid biosynthetic process	32	124	0.011
	GO:0040008	regulation of growth	59	333	0.021		GO:0042445	hormone metabolic process	62	291	0.011
	GO:0030001	metal ion transport	103	645	0.021		GO:0016117	carotenoid biosynthetic process	32	124	0.011
	GO:0090407	organophosphate biosynthetic process	134	873	0.022		GO:0043476	pigment accumulation	37	151	0.012
	GO:0006333	chromatin assembly or disassembly	25	111	0.022		GO:0043603	cellular amide metabolic process	148	818	0.013
	GO:0009074	aromatic amino acid family catabolic process	18	70	0.023		GO:0072511	divalent inorganic cation transport	57	264	0.013
	GO:0009072	aromatic amino acid family metabolic process	39	200	0.023		GO:0043473	pigmentation	37	152	0.013
	GO:0006793	phosphorus metabolic process	403	2947	0.023		GO:0000023	maltose metabolic process	39	163	0.013
	GO:0000279	M phase	10	28	0.024		GO:0032501	multicellular organismal process	641	4100	0.013
	GO:0009684	indoleacetic acid biosynthetic process	21	88	0.024		GO:0009887	organ morphogenesis	109	576	0.013
	GO:0071214	cellular response to abiotic stimulus	35	175	0.024		GO:0000087	mitotic M phase	11	25	0.014
	GO:0010089	xylem development	23	100	0.024		GO:0032268	regulation of cellular protein metabolic process	87	443	0.014
	GO:0048509	regulation of meristem development	49	269	0.026		GO:0016114	terpenoid biosynthetic process	56	260	0.014
	GO:0048465	corolla development	23	101	0.026		GO:0007167	enzyme linked receptor protein signaling pathway	37	154	0.015
	GO:0006928	movement of cell or subcellular component	34	170	0.026		GO:0070925	organelle assembly	20	66	0.015
	GO:0048441	petal development	23	101	0.026		GO:0048446	petal morphogenesis	22	76	0.016
	GO:0050789	regulation of biological process	696	5298	0.026		GO:0008356	asymmetric cell division	13	34	0.016
	GO:0042436	indole-containing compound catabolic process	18	72	0.028		GO:0040007	growth	182	1042	0.016
	GO:0005975	carbohydrate metabolic process	291	2081	0.028		GO:0009106	lipoate metabolic process	18	57	0.016
	GO:0016126	sterol biosynthetic process	31	152	0.029		GO:0019752	carboxylic acid metabolic process	334	2040	0.017
	GO:0031408	oxylipin biosynthetic process	13	45	0.031		GO:0070838	divalent metal ion transport	56	263	0.017
	GO:0031407	oxylipin metabolic process	13	45	0.031		GO:0007275	multicellular organism development	581	3707	0.017
	GO:0042181	ketone biosynthetic process	12	40	0.032		GO:0019252	starch biosynthetic process	43	189	0.017
	GO:0065008	regulation of biological quality	193	1335	0.034		GO:0043414	macromolecule methylation	110	589	0.017
	GO:0016311	dephosphorylation	46	254	0.034		GO:0007010	cytoskeleton organization	110	590	0.018
	GO:0010087	phloem or xylem histogenesis	29	142	0.035		GO:0019216	regulation of lipid metabolic process	18	58	0.019
	GO:0008152	metabolic process	1495	11898	0.036		GO:0007169	transmembrane receptor protein tyrosine kinase signaling pathway	36	152	0.02
	GO:0040007	growth	154	1042	0.037		GO:0051246	regulation of protein metabolic process	89	463	0.02
	GO:0009851	auxin biosynthetic process	23	105	0.037		GO:0006721	terpenoid metabolic process	62	301	0.02
	GO:0006270	DNA replication initiation	17	69	0.037		GO:0015992	proton transport	35	147	0.02
	GO:0006346	methylation-dependent chromatin silencing	29	143	0.037		GO:0044249	cellular biosynthetic process	967	6383	0.02
	GO:0009695	jasmonic acid biosynthetic process	36	189	0.038		GO:0046394	carboxylic acid biosynthetic process	167	954	0.02
	GO:0007010	cytoskeleton organization	93	590	0.038		GO:0006818	hydrogen transport	35	147	0.02
	GO:0044106	cellular amine metabolic process	34	176	0.038		GO:0005982	starch metabolic process	52	243	0.02
	GO:0043269	regulation of ion transport	40	216	0.038		GO:0048451	petal formation	20	69	0.021
	GO:0044802	single-organism membrane organization	107	694	0.039		GO:0048453	sepal formation	20	69	0.021
	GO:0031048	chromatin silencing by small RNA	28	138	0.041		GO:0031407	oxylipin metabolic process	15	45	0.021
	GO:0071103	DNA conformation change	24	113	0.042		GO:0048447	sepal morphogenesis	20	69	0.021
	GO:0006996	organelle organization	325	2377	0.047		GO:0031408	oxylipin biosynthetic process	15	45	0.021
	GO:0000096	sulfur amino acid metabolic process	16	66	0.049		GO:0071554	cell wall organization or biogenesis	187	1088	0.023
	GO:0070925	organelle assembly	16	66	0.049		GO:0043436	oxoacid metabolic process	346	2138	0.024
	GO:0071900	regulation of protein serine/threonine kinase activity	18	78	0.049		GO:0005984	disaccharide metabolic process	47	217	0.024
	GO:0009639	response to red or far red light	73	453	0.05		GO:1901617	organic hydroxy compound biosynthetic process	62	305	0.024
	GO:0007167	enzyme linked receptor protein signaling pathway	30	154	0.05		GO:1901615	organic hydroxy compound metabolic process	75	383	0.024
	GO:0009658	chloroplast organization	45	255	0.05		GO:0009617	response to bacterium	119	655	0.024
							GO:0000279	M phase	11	28	0.024
							GO:0048465	corolla development	26	101	0.024
							GO:0048441	petal development	26	101	0.024
							GO:0006812	cation transport	156	891	0.024
							GO:0032787	monocarboxylic acid metabolic process	270	1635	0.024
							GO:0006744	ubiquinone biosynthetic process	10	24	0.025
							GO:0006743	ubiquinone metabolic process	10	24	0.025
							GO:0032259	methylation	112	613	0.025
							GO:0048464	flower calyx development	20	71	0.026
							GO:0006753	nucleoside phosphate metabolic process	164	945	0.026
							GO:0009828	plant-type cell wall loosening	14	42	0.026
							GO:0042547	cell wall modification involved in multidimensional cell growth	14	42	0.026
							GO:0000096	sulfur amino acid metabolic process	19	66	0.026
							GO:0009063	cellular amino acid catabolic process	31	129	0.026
							GO:0048442	sepal development	20	71	0.026
							GO:0006766	vitamin metabolic process	29	118	0.026
							GO:0007166	cell surface receptor signaling pathway	37	163	0.027
							GO:0005975	carbohydrate metabolic process	336	2081	0.028
							GO:0009831	plant-type cell wall modification involved in multidimensional cell growth	13	38	0.028
							GO:0055086	nucleobase-containing small molecule metabolic process	168	975	0.029
							GO:0009117	nucleotide metabolic process	163	943	0.029
							GO:0009409	response to cold	125	700	0.029
							GO:0006342	chromatin silencing	59	292	0.03
							GO:0006928	movement of cell or subcellular component	38	170	0.03
							GO:0065008	regulation of biological quality	223	1335	0.03
							GO:0048481	plant ovule development	37	165	0.031
							GO:0045814	negative regulation of gene expression, epigenetic	59	294	0.033
							GO:0035670	plant-type ovary development	37	166	0.034
							GO:0055082	cellular chemical homeostasis	45	212	0.034
							GO:0072330	monocarboxylic acid biosynthetic process	127	717	0.034
							GO:0008152	metabolic process	1740	11898	0.035
							GO:1904029	regulation of cyclin-dependent protein kinase activity	17	59	0.036
							GO:0000079	regulation of cyclin-dependent protein serine/threonine kinase activity	17	59	0.036
							GO:0042592	homeostatic process	98	536	0.036
							GO:0006873	cellular ion homeostasis	43	202	0.037
							GO:0044264	cellular polysaccharide metabolic process	132	752	0.037
							GO:0080147	root hair cell development	51	250	0.039
							GO:0043085	positive regulation of catalytic activity	30	129	0.039
							GO:0009311	oligosaccharide metabolic process	52	256	0.039
							GO:0018205	peptidyl-lysine modification	75	396	0.041
							GO:0007049	cell cycle	155	904	0.041
							GO:0009639	response to red or far red light	84	453	0.043
							GO:1902680	positive regulation of RNA biosynthetic process	88	478	0.043
							GO:0045893	positive regulation of transcription, DNA-templated	88	478	0.043
							GO:1903508	positive regulation of nucleic acid-templated transcription	88	478	0.043
							GO:0051254	positive regulation of RNA metabolic process	88	478	0.043
							GO:0006184	obsolete GTP catabolic process	13	41	0.043
							GO:0006520	cellular amino acid metabolic process	98	541	0.043
							GO:0065009	regulation of molecular function	71	373	0.043
							GO:0045935	positive regulation of nucleobase-containing compound metabolic process	89	485	0.044
							GO:0050793	regulation of developmental process	164	965	0.044
							GO:0044093	positive regulation of molecular function	30	131	0.045
							GO:0006807	nitrogen compound metabolic process	902	6003	0.046
							GO:0030001	metal ion transport	114	645	0.047
							GO:0048767	root hair elongation	49	242	0.047
							GO:0009664	plant-type cell wall organization	79	425	0.047
							GO:0031048	chromatin silencing by small RNA	31	138	0.049
							GO:0071555	cell wall organization	129	743	0.049
