# Supplementary material for: Freezing stress response of wild and cultivated chickpeas
Source: Front Plant Sci. 2024 Feb 5;14:1310459. doi: 10.3389/fpls.2023.1310459 (PMC10876003; doi:10.3389/fpls.2023.1310459)
Supplement: Supplementary file 10 [file Table_5.xlsx]

## Sheet: QTLs
	Supplementary Table 5. Summary of all the QTLs and potential candidate genes for resistance to frost in F2 population derived from Kesen_075 and CDC Consul identified using Illumina sequencing.
	QTL	Chromosome	% Significance	Start	Stop
	qtlFS-3.1	3	95	6670000	6750000
	qtlFS-3.2	3	95	33710000	34190000
	qtlFS-4.1	4	99	11950000	18950000
	qtlFS-4.2	4	95	8770000	37850000
	qtlFS-6.1	6	95	11610000	11790000
	qtlFS-7.1	7	95	4970000	5130000
	qtlFS-7.2	7	95	13270000	13270000
	qtlFS-8.1	8	99	1570000	2850000
	qtlFS-8.2	8	95	150000	6850000
	qtlFS-8.3	8	95	12770000	13770000

## Sheet: Ca3
Chromosome	Start	Stop	Chickpea Gene ID	Description from gff3 file
Ca3	6672252	6687212	Ca_25772	NotAvailable	Note=PREDICTED: pre-mRNA-processing ATP-dependent RNA helicase prp5-like
Ca3	6696150	6696872	Ca_25771	0	Note=PREDICTED: flocculation protein FLO11-like
Ca3	6701882	6704988	Ca_25770	0	Note=PREDICTED: uncharacterized protein LOC101497031
Ca3	6744621	6749867	Ca_25769	FAD dependent oxidoreductase domain containing protein, expressed	Note=Glycerol-3-phosphate dehydrogenase SDP6
Ca3	33712908	33716807	Ca_20869	hydrolase, alpha/beta fold family protein, putative, expressed	Note=PREDICTED: uncharacterized protein LOC101515525
Ca3	33718419	33718889	Ca_20870	Cupin domain containing protein, expressed	Note=PREDICTED: germin-like protein subfamily 3 member 2-like
Ca3	33724596	33725621	Ca_20871	OsFBL5 - F-box domain and LRR containing protein, expressed	Note=PREDICTED: F-box/LRR-repeat protein At1g67190-like isoform X1
Ca3	33728631	33731049	Ca_20872	IscA-like iron-sulfur assembly protein, mitochondrial precursor, putative, expressed	Note=Uncharacterized protein
Ca3	33737677	33738849	Ca_20873	0	Note=PREDICTED: F-box/kelch-repeat protein At3g23880-like
Ca3	33746126	33746478	Ca_20874	transporter family protein, putative, expressed	Note=PREDICTED: putative UDP-sugar transporter DDB_G0278631-like isoform X1
Ca3	33768241	33771154	Ca_20875	tubulin/FtsZ domain containing protein, putative, expressed	Note=PREDICTED: cell division protein FtsZ homolog 2-2, chloroplastic-like
Ca3	33782238	33782594	Ca_20876	expressed protein	Note=PREDICTED: uncharacterized protein LOC101497497
Ca3	33791694	33792688	Ca_20877	0	Note=PREDICTED: uncharacterized protein LOC101497833
Ca3	33805211	33809006	Ca_20878	glutathione S-transferase, N-terminal domain containing protein, expressed	Note=PREDICTED: uncharacterized protein LOC101490787
Ca3	33829421	33834040	Ca_20879	bifunctional monodehydroascorbate reductase and carbonic anhydrasenectarin-3 precursor, putative, expressed	Note=PREDICTED: bifunctional monodehydroascorbate reductase and carbonic anhydrase nectarin-3-like
Ca3	33849174	33850956	Ca_20880	0	Note=PREDICTED: serine/threonine-protein phosphatase 7 long form homolog
Ca3	33860791	33861150	Ca_20881	CAMK_CAMK_like.6 - CAMK includes calcium/calmodulin depedent protein kinases, expressed	Note=PREDICTED: mitochondrial import inner membrane translocase subunit TIM23-2-like isoform X1
Ca3	33863931	33864767	Ca_20882	expressed protein	Note=PREDICTED: serine/arginine-rich splicing factor 4-like
Ca3	33892695	33893684	Ca_20883	OsFBX292 - F-box domain containing protein, expressed	Note=Uncharacterized protein
Ca3	33898002	33903162	Ca_20884	ABC transmembrane transporter domain containing protein, expressed	Note=PREDICTED: ABC transporter B family member 29, chloroplastic-like
Ca3	33904201	33904594	Ca_20885	NotAvailable	Note=PREDICTED: uncharacterized protein LOC101493395
Ca3	33910806	33912707	Ca_20886	pentatricopeptide repeat-containing protein, putative, expressed	Note=PREDICTED: putative pentatricopeptide repeat-containing protein At3g11460-like
Ca3	33925065	33927697	Ca_20887	dehydrogenase-phosphopantetheinyltransferase, putative, expressed	Note=PREDICTED: uncharacterized protein LOC101494039
Ca3	33958635	33959003	Ca_20888	0	Note=PREDICTED: auxin-induced protein 15A-like
Ca3	33969340	33973723	Ca_20889	NotAvailable	Note=PREDICTED: uncharacterized protein LOC101494882
Ca3	33975633	33977897	Ca_20890	TKL_IRAK_DUF26-lc.20 - DUF26 kinases have homology to DUF26 containing loci, expressed	Note=Putative uncharacterized protein (Fragment)
Ca3	34004780	34005298	Ca_20891	0	Note=PREDICTED: uncharacterized protein LOC101497921
Ca3	34011488	34015637	Ca_20892	NotAvailable	Note=PREDICTED: uncharacterized protein LOC101495207
Ca3	34038995	34041209	Ca_20893	zinc finger family protein, putative, expressed	Note=PREDICTED: uncharacterized protein LOC101495527
Ca3	34045395	34052484	Ca_20894	kinesin motor domain containing protein, putative, expressed	Note=PREDICTED: 125 kDa kinesin-related protein-like
Ca3	34119883	34120488	Ca_20895	0	Note=PREDICTED: serine/threonine-protein phosphatase 7 long form homolog
Ca3	34166954	34169431	Ca_20896	0	Note=PREDICTED: uncharacterized protein LOC101503488

## Sheet: Ca4
Chromosome	Start	Stop	Chickpea Gene ID	Description from gff3 file
Ca4	8776117	8779824	Ca_08373	lactate/malate dehydrogenase, putative, expressed	Note=Malate dehydrogenase [NADP], chloroplastic
Ca4	8782274	8784521	Ca_08374	AMP-binding domain containing protein, expressed	Note=PREDICTED: 4-coumarate--CoA ligase-like 5-like
Ca4	8785997	8792003	Ca_08375	kelch repeat protein, putative, expressed	Note=PREDICTED: acyl-CoA-binding domain-containing protein 4-like isoform X2
Ca4	8793876	8794466	Ca_08376	peroxidase family protein, expressed	Note=PREDICTED: peroxidase 65-like
Ca4	8801265	8801864	Ca_08377	0	Note=No Hits
Ca4	8804194	8809138	Ca_08378	KH domain containing protein, putative, expressed	Note=Putative KH-domain containing protein
Ca4	8824414	8824641	Ca_08379	0	Note=PREDICTED: uncharacterized protein LOC101491676
Ca4	8825639	8826141	Ca_08380	OsFBO1 - F-box and other domain containing protein, expressed	Note=PREDICTED: probable histone H2B.3-like
Ca4	8844601	8850280	Ca_08381	protein binding protein, putative, expressed	Note=Protein neuralized
Ca4	8851371	8859286	Ca_08382	0	Note=PREDICTED: centromere protein F-like
Ca4	8862530	8864135	Ca_08383	non-symbiotic hemoglobin 2, putative, expressed	Note=PREDICTED: leghemoglobin-like
Ca4	8866810	8867583	Ca_08384	O-sialoglycoprotein endopeptidase, putative, expressed	Note=Probable tRNA N6-adenosine threonylcarbamoyltransferase
Ca4	8873149	8877558	Ca_08385	coatomer alpha subunit, putative, expressed	Note=Coatomer subunit alpha
Ca4	8892844	8893278	Ca_08386	NotAvailable	Note=PREDICTED: cyclin-dependent protein kinase inhibitor SMR2-like
Ca4	8910391	8915560	Ca_08387	histidine kinase, putative, expressed	Note=PREDICTED: histidine kinase CKI1-like
Ca4	8918045	8920623	Ca_08388	expressed protein	Note=PREDICTED: uncharacterized protein LOC101504590 isoform X1
Ca4	8922548	8930362	Ca_08389	glycosyltransferase family protein 1, putative, expressed	Note=PREDICTED: uncharacterized protein LOC101505326
Ca4	8934845	8942271	Ca_08390	dual specificity protein phosphatase, putative, expressed	Note=PREDICTED: phosphoglucan phosphatase DSP4, chloroplastic-like
Ca4	8951404	8956133	Ca_08391	WD domain, G-beta repeat domain containing protein, expressed	Note=PREDICTED: probable U3 small nucleolar RNA-associated protein 7-like
Ca4	8979303	8981244	Ca_08392	phosphatidate cytidylyltransferase, putative, expressed	Note=PREDICTED: probable phytol kinase 1, chloroplastic-like
Ca4	8983095	8990133	Ca_08393	AGC_AGC_other_PDK1_Pk61C.1 - ACG kinases include homologs to PKA, PKG and PKC, expressed	Note=Uncharacterized protein
Ca4	8993465	8998043	Ca_08394	exostosin, putative, expressed	Note=PREDICTED: uncharacterized protein LOC101507497
Ca4	9012897	9013375	Ca_08395	pentatricopeptide, putative, expressed	Note=PREDICTED: pentatricopeptide repeat-containing protein At2g44880-like
Ca4	9019970	9022176	Ca_08396	mitosis protein dim1, putative, expressed	Note=PREDICTED: thioredoxin-like protein 4B-like isoform X1
Ca4	9041952	9043362	Ca_08397	cytochrome P450, putative, expressed	Note=PREDICTED: geraniol 8-hydroxylase-like
Ca4	9050976	9052386	Ca_08398	cytochrome P450, putative, expressed	Note=PREDICTED: geraniol 8-hydroxylase-like
Ca4	9063550	9064938	Ca_08399	Rf1, mitochondrial precursor, putative, expressed	Note=PREDICTED: pentatricopeptide repeat-containing protein At3g22470, mitochondrial-like isoform X1
Ca4	9085948	9087478	Ca_08400	katanin p80 WD40 repeat-containing subunit B1 homolog 1, putative, expressed	Note=PREDICTED: katanin p80 WD40 repeat-containing subunit B1 homolog
Ca4	9089809	9104072	Ca_08401	2-oxo acid dehydrogenases acyltransferase domain containing protein, expressed	Note=PREDICTED: dihydrolipoyllysine-residue acetyltransferase component 1 of pyruvate dehydrogenase complex, mitochondrial-like
Ca4	9104990	9110162	Ca_08402	pyruvate kinase, putative, expressed	Note=PREDICTED: pyruvate kinase, cytosolic isozyme-like
Ca4	9114123	9115895	Ca_08403	avr9/Cf-9 rapidly elicited protein, putative, expressed	Note=PREDICTED: uncharacterized protein LOC101509830
Ca4	9119888	9123268	Ca_08404	ribosomal L9, putative, expressed	Note=PREDICTED: 50S ribosomal protein L9-like
Ca4	9127389	9128024	Ca_08405	0	Note=PREDICTED: serine/threonine-protein phosphatase 7 long form homolog
Ca4	9131460	9144116	Ca_08406	inositol or phosphatidylinositol phosphatase/ phosphoric monoester hydrolase, putative, expressed	Note=PREDICTED: myotubularin-related protein 2-like
Ca4	9145126	9146805	Ca_08407	0	Note=PREDICTED: uncharacterized protein LOC101510792
Ca4	9148582	9151706	Ca_08408	transmembrane amino acid transporter protein, putative, expressed	Note=PREDICTED: GABA transporter 1-like
Ca4	9180530	9183907	Ca_08409	CSLA9 - cellulose synthase-like family A, expressed	Note=PREDICTED: glucomannan 4-beta-mannosyltransferase 9-like
Ca4	9187395	9196623	Ca_08410	expressed protein	Note=PREDICTED: conserved oligomeric Golgi complex subunit 1-like
Ca4	9209443	9213923	Ca_08411	threonine dehydratase biosynthetic, chloroplast precursor, putative, expressed	Note=PREDICTED: threonine dehydratase biosynthetic, chloroplastic-like isoform X1
Ca4	9219053	9221401	Ca_08412	OTU-like cysteine protease family protein, putative, expressed	Note=PREDICTED: OTU domain-containing protein At3g57810-like
Ca4	9225233	9228296	Ca_08413	0	Note=PREDICTED: uncharacterized LOC101213947
Ca4	9242835	9253877	Ca_08414	hhH-GPD superfamily base excision DNA repair protein, expressed	Note=PREDICTED: transcriptional activator DEMETER-like
Ca4	9273266	9275773	Ca_08415	expressed protein	Note=PREDICTED: trihelix transcription factor PTL-like
Ca4	9290133	9291698	Ca_08416	cytochrome P450, putative, expressed	Note=PREDICTED: cytochrome P450 77A3-like
Ca4	9294403	9296040	Ca_08417	0	Note=PREDICTED: putative RING-H2 finger protein ATL35-like
Ca4	9299115	9302995	Ca_08418	expressed protein	Note=PREDICTED: uncharacterized protein LOC101514253 isoform X1
Ca4	9305222	9310917	Ca_08419	kelch motif family protein, putative, expressed	Note=PREDICTED: rab9 effector protein with kelch motifs-like
Ca4	9315744	9319869	Ca_08420	mitotic checkpoint protein, putative, expressed	Note=Uncharacterized protein
Ca4	9321222	9322709	Ca_08421	expressed protein	Note=PREDICTED: RAB6-interacting golgin-like
Ca4	9324126	9328895	Ca_08422	0	Note=PREDICTED: uncharacterized protein LOC101488857
Ca4	9329677	9343131	Ca_08423	pleiotropic drug resistance protein, putative, expressed	Note=PREDICTED: pleiotropic drug resistance protein 2-like
Ca4	9352564	9356584	Ca_08424	expressed protein	Note=PREDICTED: uncharacterized protein LOC101489512
Ca4	9365876	9367232	Ca_08425	heavy metal-associated domain containing protein, expressed	Note=Copper chaperone
Ca4	9373902	9378878	Ca_08426	GDSL-like lipase/acylhydrolase, putative, expressed	Note=PREDICTED: GDSL esterase/lipase At5g03610-like
Ca4	9390766	9391892	Ca_08427	0	Note=PREDICTED: histone acetyltransferase HAC12-like
Ca4	9392216	9393031	Ca_08428	0	Note=PREDICTED: histone acetyltransferase HAC12-like
Ca4	9395484	9398092	Ca_08429	RNA recognition motif family protein, expressed	Note=PREDICTED: uncharacterized protein LOC101490156
Ca4	9402119	9407594	Ca_08430	DIP1, putative, expressed	Note=PREDICTED: R3H domain-containing protein 2-like
Ca4	9412577	9417147	Ca_08431	DIP1, putative, expressed	Note=PREDICTED: R3H domain-containing protein 2-like isoform X1
Ca4	9420645	9427181	Ca_08432	aspartyl aminopeptidase, putative, expressed	Note=PREDICTED: probable aspartyl aminopeptidase-like
Ca4	9427994	9430705	Ca_08433	amino acid transporter, putative, expressed	Note=Lysine/histidine transporter
Ca4	9449939	9451841	Ca_08434	MYB family transcription factor, putative, expressed	Note=Uncharacterized protein
Ca4	9462135	9462991	Ca_08435	ZOS6-05 - C2H2 zinc finger protein, expressed	Note=PREDICTED: protein TRANSPARENT TESTA 1-like
Ca4	9470904	9472058	Ca_08436	B3 DNA binding domain containing protein, expressed	Note=PREDICTED: AP2/ERF and B3 domain-containing transcription repressor TEM1-like
Ca4	9490997	9499353	Ca_08437	leucine-rich repeat protein-related, putative, expressed	Note=PREDICTED: receptor-like protein kinase At3g21340-like
Ca4	9531176	9534187	Ca_08438	0	Note=PREDICTED: leucoanthocyanidin reductase-like
Ca4	9535734	9541909	Ca_08439	zinc finger, C3HC4 type domain containing protein, expressed	Note=PREDICTED: uncharacterized protein LOC101493626 isoform X1
Ca4	9563109	9565231	Ca_08440	basic helix-loop-helix, putative, expressed	Note=PREDICTED: transcription factor bHLH30-like
Ca4	9580098	9582636	Ca_08441	coiled-coil domain-containing protein, putative, expressed	Note=Coiled-coil domain-containing protein
Ca4	9602335	9602955	Ca_08442	OsSub59 - Putative Subtilisin homologue, expressed	Note=PREDICTED: subtilisin-like protease-like
Ca4	9611885	9615853	Ca_08443	chloroplast unusual positioning protein, putative, expressed	Note=PREDICTED: protein CHUP1, chloroplastic-like
Ca4	9620355	9625415	Ca_08444	expressed protein	Note=PREDICTED: protein decapping 5-like isoform X2
Ca4	9647279	9649275	Ca_08445	TOO MANY MOUTHS precursor, putative, expressed	Note=PREDICTED: piriformospora indica-insensitive protein 2-like
Ca4	9665662	9674071	Ca_08446	phosphoenolpyruvate carboxylase, putative, expressed	Note=PREDICTED: phosphoenolpyruvate carboxylase 4-like
Ca4	9698657	9702153	Ca_08447	ABC-2 type transporter domain containing protein, expressed	Note=ABC transporter G family member
Ca4	9704371	9705125	Ca_08448	0	Note=Putative uncharacterized protein (Fragment)
Ca4	9706299	9706469	Ca_08449	0	Note=PREDICTED: uncharacterized protein LOC101500841
Ca4	9711502	9712517	Ca_08450	AWPM-19-like membrane family protein, putative, expressed	Note=PREDICTED: uncharacterized protein LOC101497725
Ca4	9714253	9716251	Ca_08451	transcription factor, putative, expressed	Note=PREDICTED: trihelix transcription factor GTL1-like
Ca4	9729252	9730555	Ca_08452	transmembrane amino acid transporter protein, putative, expressed	Note=PREDICTED: lysine histidine transporter-like 8-like, partial
Ca4	9737203	9742045	Ca_08453	peptidyl-prolyl cis-trans isomerase, putative, expressed	Note=Uncharacterized protein
Ca4	9757195	9761008	Ca_08454	ethylene-responsive protein related, putative, expressed	Note=PREDICTED: transcription factor bHLH133-like isoform X1
Ca4	9773919	9778046	Ca_08455	ZOS9-17 - C2H2 zinc finger protein, expressed	Note=PREDICTED: zinc finger protein JACKDAW-like isoform X1
Ca4	9787833	9788723	Ca_08456	NotAvailable	Note=Predicted protein (Fragment)
Ca4	9801020	9802992	Ca_08457	cysteine proteinase A494 precursor, putative, expressed	Note=PREDICTED: cysteine proteinase 15A-like
Ca4	9808560	9809895	Ca_08458	expressed protein	Note=PREDICTED: uncharacterized protein LOC101501047 isoform X1
Ca4	9816362	9821299	Ca_08459	OsSCP6 - Putative Serine Carboxypeptidase homologue, expressed	Note=PREDICTED: serine carboxypeptidase-like 49-like
Ca4	9823178	9825806	Ca_08460	expressed protein	Note=PREDICTED: uncharacterized protein LOC101502123
Ca4	9829140	9830452	Ca_08461	ribosomal protein L51, putative, expressed	Note=PREDICTED: 54S ribosomal protein L51, mitochondrial-like
Ca4	9834478	9856794	Ca_08462	HEAT, putative, expressed	Note=Uncharacterized protein
Ca4	9863870	9864274	Ca_08463	0	Note=PREDICTED: pentatricopeptide repeat-containing protein At1g05750, chloroplastic-like
Ca4	9873770	9874887	Ca_08464	expressed protein	Note=PREDICTED: protein MEF2BNB homolog isoform X2
Ca4	9883184	9888546	Ca_08465	FAD dependent oxidoreductase domain containing protein, expressed	Note=Uncharacterized protein
Ca4	9890501	9894239	Ca_08466	pseudouridine synthase family protein, putative, expressed	Note=PREDICTED: uncharacterized RNA pseudouridine synthase aq_1464-like
Ca4	9897078	9905994	Ca_08467	Sec1 family transport protein, putative, expressed	Note=Uncharacterized protein
Ca4	9907548	9911171	Ca_08468	spotted leaf 11, putative, expressed	Note=PREDICTED: U-box domain-containing protein 14-like
Ca4	9916677	9920103	Ca_08469	ras-related protein, putative, expressed	Note=Uncharacterized protein
Ca4	9958920	9963086	Ca_08470	DHHC zinc finger domain containing protein, expressed	Note=PREDICTED: LOW QUALITY PROTEI
Ca4	9974444	9978658	Ca_08471	transmembrane amino acid transporter protein, putative, expressed	Note=Amino acid transporter
Ca4	9980881	9986959	Ca_08472	pumilio-family RNA binding protein, putative, expressed	Note=PREDICTED: pumilio homolog 4-like isoform X1
Ca4	9991500	9995787	Ca_08473	OTU-like cysteine protease family protein, putative, expressed	Note=PREDICTED: OTU domain-containing protein 1-like isoform X1
Ca4	10012363	10015969	Ca_08474	arsenical pump-driving ATPase, putative, expressed	Note=ATPase ASNA1-like protein
Ca4	10017479	10019589	Ca_08475	DNL zinc finger domain containing protein, putative, expressed	Note=PREDICTED: DNL-type zinc finger protein-like
Ca4	10020791	10022041	Ca_08476	LYK8, putative, expressed	Note=PREDICTED: lysM domain receptor-like kinase 3-like
Ca4	10022840	10030079	Ca_08477	ZOS1-20 - C2H2 zinc finger protein, expressed	Note=PREDICTED: probable lysine-specific demethylase ELF6-like
Ca4	10044428	10050096	Ca_08478	phenylalanine ammonia-lyase, putative, expressed	Note=Phenylalanine ammonia-lyase 2
Ca4	10053131	10054180	Ca_08479	0	Note=PREDICTED: vinorine synthase-like
Ca4	10064570	10068304	Ca_08480	C2 domain containing protein, expressed	Note=PREDICTED: synaptotagmin-3-like
Ca4	10077364	10080915	Ca_08481	zinc finger family protein, putative, expressed	Note=Inter-alpha-trypsin inhibitor heavy chain H3
Ca4	10083224	10084795	Ca_08482	kinesin like protein, putative, expressed	Note=PREDICTED: uncharacterized protein LOC101510366 isoform X8
Ca4	10086952	10087602	Ca_08483	tetratricopeptide-like helical, putative, expressed	Note=PREDICTED: pentatricopeptide repeat-containing protein At2g44880-like, partial
Ca4	10089422	10092104	Ca_08484	BTBN17 - Bric-a-Brac, Tramtrack, Broad Complex BTB domain with non-phototropic hypocotyl 3 NPH3 and coiled-coil domains, expressed	Note=PREDICTED: BTB/POZ domain-containing protein At5g03250-like
Ca4	10099392	10103410	Ca_08485	dolichyl-diphosphooligosaccharide--protein glycosyltransferase 67 kDasubunit precursor, putative, expressed	Note=Dolichyl-diphosphooligosaccharide-protein glycosyltransferase subunit
Ca4	10111747	10118189	Ca_08486	DUF1336 domain containing protein, expressed	Note=PREDICTED: uncharacterized protein LOC101513040
Ca4	10150082	10152242	Ca_08487	GATA zinc finger domain containing protein, expressed	Note=PREDICTED: GATA transcription factor 8-like isoform X2
Ca4	10173514	10176172	Ca_08488	auxin response factor 18, putative, expressed	Note=Auxin response factor
Ca4	10182206	10192331	Ca_08489	phosphoglucomutase, putative, expressed	Note=Phosphoglucosamine mutase
Ca4	10193959	10204372	Ca_08490	expressed protein	Note=PREDICTED: endoplasmic reticulum metallopeptidase 1-like isoform X1
Ca4	10225765	10228793	Ca_08491	aquaporin protein, putative, expressed	Note=PIP2-3
Ca4	10250007	10250975	Ca_08492	esterase/lipase/thioesterase family protein, putative, expressed	Note=PREDICTED: monoglyceride lipase-like
Ca4	10256154	10258783	Ca_08493	0	Note=PREDICTED: uncharacterized protein LOC101495457
Ca4	10269818	10272005	Ca_08494	PLA IIIA/PLP7, putative, expressed	Note=PREDICTED: patatin-1-Kuras 2-like
Ca4	10283369	10291197	Ca_08495	chorismate synthase 2, chloroplast precursor, putative, expressed	Note=PREDICTED: chorismate synthase, chloroplastic-like isoform X1
Ca4	10293226	10307991	Ca_08496	4-amino-4-deoxychorismate synthase, putative, expressed	Note=PREDICTED: para-aminobenzoate synthase-like
Ca4	10345203	10346059	Ca_08497	0	Note=Serotransferrin
Ca4	10351107	10360138	Ca_08498	ELMO/CED-12 family protein, putative, expressed	Note=PREDICTED: uncharacterized protein sll0005-like
Ca4	10361494	10364241	Ca_08499	OsRhmbd13 - Putative Rhomboid homologue, expressed	Note=Transmembrane protein
Ca4	10365641	10367659	Ca_08500	ubiquitin-conjugating enzyme, putative, expressed	Note=Uncharacterized protein
Ca4	10382309	10383419	Ca_08501	tetraspanin family protein, putative, expressed	Note=Uncharacterized protein
Ca4	10386114	10388915	Ca_08502	OsSCP5 - Putative Serine Carboxypeptidase homologue, expressed	Note=Serine carboxypeptidase-like protein
Ca4	10411876	10420435	Ca_04277	MYB family transcription factor, putative, expressed	Note=PREDICTED: uncharacterized protein LOC101504689 isoform X2
Ca4	10421790	10427073	Ca_04278	RNA pseudouridine synthase, putative, expressed	Note=PREDICTED: RNA pseudourine synthase 5-like
Ca4	10429845	10431168	Ca_04279	expressed protein	Note=Putative uncharacterized protein
Ca4	10435213	10437836	Ca_04280	expressed protein	Note=PREDICTED: uncharacterized protein LOC101506514
Ca4	10439359	10447841	Ca_04281	alpha-taxilin, putative, expressed	Note=PREDICTED: alpha-taxilin-like isoform X1
Ca4	10461903	10462637	Ca_04282	0	Note=PREDICTED: uncharacterized protein LOC101490384
Ca4	10464462	10467016	Ca_04283	IQ calmodulin-binding motif domain containing protein, expressed	Note=PREDICTED: protein IQ-DOMAIN 1-like
Ca4	10469111	10476726	Ca_04284	mitochondrial substrate carrier family protein, putative, expressed	Note=Mitochondrial glutamate carrier
Ca4	10479002	10480768	Ca_04285	NotAvailable	Note=DEAD-box ATP-dependent RNA helicase
Ca4	10485258	10487363	Ca_04286	expressed protein	Note=Uncharacterized protein
Ca4	10494019	10495415	Ca_04287	DUF260 domain containing protein, putative, expressed	Note=LOB domain-containing protein
Ca4	10523133	10523378	Ca_04288	0	Note=No Hits
Ca4	10526277	10528094	Ca_04289	PPR repeat containing protein, expressed	Note=PREDICTED: pentatricopeptide repeat-containing protein At2g16880-like isoform X4
Ca4	10532193	10532741	Ca_04290	ureidoglycolate hydrolase, putative, expressed	Note=PREDICTED: uncharacterized protein LOC101509929 isoform X2
Ca4	10543241	10550368	Ca_04291	expressed protein	Note=PREDICTED: Golgi to ER traffic protein 4 homolog isoform X1
Ca4	10550566	10553232	Ca_04292	glutamyl-tRNA, putative, expressed	Note=PREDICTED: glutamyl-tRNA(Gln) amidotransferase subunit C, chloroplastic/mitochondrial-like
Ca4	10564067	10564432	Ca_04293	NotAvailable	Note=No Hits
Ca4	10576503	10580736	Ca_04294	plant neutral invertase domain containing protein, expressed	Note=Uncharacterized protein
Ca4	10595182	10597687	Ca_04295	0	Note=PREDICTED: RNA-binding protein 7-like isoform X1
Ca4	10600803	10605189	Ca_04296	hydrolase, alpha/beta fold family domain containing protein, expressed	Note=PREDICTED: embryogenesis-associated protein EMB8-like isoform X1
Ca4	10614352	10621992	Ca_04297	hydrolase, alpha/beta fold family domain containing protein, expressed	Note=PREDICTED: embryogenesis-associated protein EMB8-like
Ca4	10634974	10636206	Ca_04298	SCARECROW, putative, expressed	Note=PREDICTED: scarecrow-like protein 18-like
Ca4	10640643	10644263	Ca_04299	FHA domain containing protein, putative, expressed	Note=PREDICTED: uncharacterized protein LOC101515102
Ca4	10645378	10646892	Ca_04300	ZOS1-18 - C2H2 zinc finger protein, expressed	Note=PREDICTED: protein SENSITIVE TO PROTON RHIZOTOXICITY 1-like
Ca4	10658181	10661193	Ca_04301	tetratricopeptide repeat domain containing protein, expressed	Note=PREDICTED: uncharacterized protein LOC101515757
Ca4	10664424	10667215	Ca_04302	2-oxo acid dehydrogenases acyltransferase domain containing protein, expressed	Note=PREDICTED: dihydrolipoyllysine-residue acetyltransferase component of pyruvate dehydrogenase complex-like
Ca4	10668363	10671356	Ca_04303	receptor-like protein kinase 2 precursor, putative, expressed	Note=PREDICTED: leucine-rich repeat receptor-like tyrosine-protein kinase At2g41820-like
Ca4	10685114	10687640	Ca_04304	O-methyltransferase, putative, expressed	Note=Isoliquiritigenin 2'-O-methyltransferase
Ca4	10696422	10701399	Ca_04305	hydrolase, acting on carbon-nitrogen, putative, expressed	Note=PREDICTED: uncharacterized protein LOC101489831
Ca4	10704756	10706911	Ca_04306	expressed protein	Note=PREDICTED: uncharacterized protein LOC101490159
Ca4	10710946	10712213	Ca_04307	GASR6 - Gibberellin-regulated GASA/GAST/Snakin family protein precursor, expressed	Note=PREDICTED: gibberellin-regulated protein 2-like isoform X1
Ca4	10714418	10720871	Ca_04308	heat shock protein DnaJ, putative, expressed	Note=PREDICTED: uncharacterized protein LOC101491026
Ca4	10733779	10734358	Ca_04309	no apical meristem protein, putative, expressed	Note=PREDICTED: NAC domain-containing protein 7-like isoform X1
Ca4	10740109	10743285	Ca_04310	SNARE associated Golgi protein, putative, expressed	Note=PREDICTED: uncharacterized membrane protein At4g09580-like
Ca4	10745254	10747656	Ca_04311	50S ribosomal protein L21, chloroplast precursor, putative, expressed	Note=PREDICTED: 50S ribosomal protein L21, chloroplastic-like
Ca4	10748619	10751862	Ca_04312	CAMK_CAMK_like.43 - CAMK includes calcium/calmodulin depedent protein kinases, expressed	Note=Uncharacterized protein
Ca4	10756120	10756500	Ca_04313	0	Note=PREDICTED: transcription factor UPBEAT1-like
Ca4	10767295	10782879	Ca_04314	expressed protein	Note=PREDICTED: exocyst complex component 2-like isoform X1
Ca4	10801418	10808881	Ca_04315	ABC-2 type transporter domain containing protein, expressed	Note=PREDICTED: ABC transporter G family member 25-like
Ca4	10815124	10815729	Ca_04316	0	Note=PREDICTED: probable serine/threonine-protein kinase DDB_G0278665-like
Ca4	10824497	10828162	Ca_04317	RING finger protein 13, putative, expressed	Note=PREDICTED: E3 ubiquitin-protein ligase RNF13-like isoform X1
Ca4	10832265	10835752	Ca_04318	OsPDIL5-2 protein disulfide isomerase PDIL5-2, expressed	Note=PREDICTED: protein disulfide-isomerase 5-2-like
Ca4	10837934	10845115	Ca_04319	tRNA nucleotidyltransferase/polyA polymerase family protein, putative, expressed	Note=PREDICTED: LOW QUALITY PROTEI
Ca4	10846353	10849964	Ca_04320	alpha-1,4-fucosyltransferase, putative, expressed	Note=PREDICTED: alpha-(1,4)-fucosyltransferase-like
Ca4	10857710	10861266	Ca_04321	sucrose transporter, putativ, expressed	Note=Sucrose transport protein SUT1
Ca4	10892753	10901252	Ca_04322	expressed protein	Note=PREDICTED: uncharacterized protein LOC101496198
Ca4	10906250	10909123	Ca_04323	Protein-tyrosine phosphatase domain containing protein, expressed	Note=PREDICTED: protein-tyrosine-phosphatase PTP1-like isoform X2
Ca4	10910117	10910764	Ca_04324	0	Note=PREDICTED: uncharacterized protein LOC101497515
Ca4	10911005	10911652	Ca_04325	0	Note=PREDICTED: uncharacterized protein LOC101497515
Ca4	10922497	10930626	Ca_04326	GEX2, putative, expressed	Note=PREDICTED: protein GAMETE EXPRESSED 2-like
Ca4	10931200	10933707	Ca_04327	lectin protein kinase family protein, putative, expressed	Note=PREDICTED: G-type lectin S-receptor-like serine/threonine-protein kinase At1g34300-like isoform X3
Ca4	10935694	10939064	Ca_04328	exostosin family domain containing protein, expressed	Note=PREDICTED: xylogalacturonan beta-1,3-xylosyltransferase-like, partial
Ca4	10943586	10951888	Ca_04329	phosphatidylinositol-4-phosphate 5-Kinase, putative, expressed	Note=PREDICTED: putative 1-phosphatidylinositol-3-phosphate 5-kinase FAB1D-like isoform X2
Ca4	10964956	10979617	Ca_04330	phosphatidylinositol-4-phosphate 5-Kinase, putative, expressed	Note=PREDICTED: putative 1-phosphatidylinositol-3-phosphate 5-kinase FAB1D-like isoform X2
Ca4	10988603	10992876	Ca_04331	BRASSINOSTEROID INSENSITIVE 1-associated receptor kinase 1 precursor, putative, expressed	Note=Uncharacterized protein
Ca4	11001591	11004685	Ca_04332	0	Note=PREDICTED: serine/threonine-protein phosphatase 7 long form homolog
Ca4	11017192	11020648	Ca_04333	cytochrome P450, putative, expressed	Note=PREDICTED: cytochrome P450 78A11-like
Ca4	11031749	11034694	Ca_04334	cytochrome P450, putative, expressed	Note=PREDICTED: geraniol 8-hydroxylase-like
Ca4	11037251	11038778	Ca_04335	YGGT family protein, putative, expressed	Note=PREDICTED: uncharacterized protein LOC101501361 isoform X1
Ca4	11039994	11045804	Ca_04336	ESP1, putative, expressed	Note=PREDICTED: cleavage stimulation factor subunit 2 tau variant-like
Ca4	11051145	11054483	Ca_04337	no apical meristem protein, putative, expressed	Note=PREDICTED: NAC domain-containing protein 89-like
Ca4	11059463	11061730	Ca_04338	sphingolipid C4-hydroxylase SUR2, putative, expressed	Note=Uncharacterized protein
Ca4	11063714	11068533	Ca_04339	F-actin-capping protein subunit beta, putative, expressed	Note=Uncharacterized protein
Ca4	11072278	11079612	Ca_04340	tRNA pseudouridine synthase family protein, putative, expressed	Note=PREDICTED: tRNA pseudouridine(38/39) synthase-like isoform X1
Ca4	11082227	11082915	Ca_04341	0	Note=PREDICTED: uncharacterized protein LOC101503722
Ca4	11084426	11087701	Ca_04342	ras-related protein, putative, expressed	Note=Ras-related protein Rab7
Ca4	11089514	11095193	Ca_04343	expressed protein	Note=PREDICTED: uncharacterized protein LOC101504363 isoform X1
Ca4	11110311	11114271	Ca_04344	polyadenylate-binding protein, putative, expressed	Note=PREDICTED: polyadenylate-binding protein 3-like isoform X1
Ca4	11117075	11120719	Ca_04345	phosphoribosyl transferase, putative, expressed	Note=PREDICTED: bifunctional protein TilS/HprT-like
Ca4	11133392	11134678	Ca_04346	0	Note=PREDICTED: F-box/kelch-repeat protein At3g23880-like
Ca4	11143275	11144513	Ca_04347	0	Note=PREDICTED: F-box/kelch-repeat protein At3g23880-like
Ca4	11156272	11157510	Ca_04348	0	Note=PREDICTED: F-box/kelch-repeat protein At3g23880-like
Ca4	11162065	11162790	Ca_04349	late embryogenesis abundant protein, putative, expressed	Note=PREDICTED: uncharacterized protein LOC101507276
Ca4	11166820	11169912	Ca_04350	receptor-like protein kinase 2 precursor, putative, expressed	Note=PREDICTED: probable LRR receptor-like serine/threonine-protein kinase At1g34110-like
Ca4	11184863	11187275	Ca_04351	ranBP1 domain containing protein, expressed	Note=PREDICTED: ran-binding protein 1 homolog a-like
Ca4	11189854	11194408	Ca_04352	S1 RNA binding domain containing protein, expressed	Note=PREDICTED: 30S ribosomal protein S1-like
Ca4	11210216	11214294	Ca_04353	endonuclease/exonuclease/phosphatase family domain containing protein, expressed	Note=PREDICTED: type I inositol 1,4,5-trisphosphate 5-phosphatase 1-like isoform X2
Ca4	11223694	11224347	Ca_04354	0	Note=PREDICTED: uncharacterized protein LOC101493945
Ca4	11227522	11231177	Ca_04355	aquaporin protein, putative, expressed	Note=PREDICTED: probable aquaporin NIP5-1-like
Ca4	11232011	11235521	Ca_04356	phosphotransferase, putative, expressed	Note=Uncharacterized protein
Ca4	11239322	11242235	Ca_04357	ATP11 protein, expressed	Note=PREDICTED: uncharacterized protein LOC101509931
Ca4	11252352	11258372	Ca_04358	zinc carboxypeptidase family protein, putative, expressed	Note=PREDICTED: carboxypeptidase D-like isoform X1
Ca4	11271983	11279994	Ca_04359	GIGANTEA, putative, expressed	Note=Protein GIGANTEA
Ca4	11284553	11285676	Ca_04360	ribosomal protein S13p/S18e, putative, expressed	Note=Uncharacterized protein
Ca4	11286878	11289153	Ca_04361	transporter-related, putative, expressed	Note=Uncharacterized protein
Ca4	11302180	11305313	Ca_04362	expressed protein	Note=Putative uncharacterized protein
Ca4	11307107	11309540	Ca_04363	high light inducible protein, putative, expressed	Note=PREDICTED: uncharacterized protein LOC101513041
Ca4	11311042	11315625	Ca_04364	protein kinase family protein, putative, expressed	Note=PREDICTED: probable serine/threonine-protein kinase At1g09600-like
Ca4	11325148	11326559	Ca_04365	peroxidase precursor, putative, expressed	Note=PREDICTED: peroxidase 12-like
Ca4	11329689	11330819	Ca_04366	phytosulfokine receptor precursor, putative, expressed	Note=PREDICTED: phytosulfokine receptor 2-like
Ca4	11332725	11337470	Ca_04367	SET domain containing protein, expressed	Note=PREDICTED: histone-lysine N-methyltransferase ASHH1-like
Ca4	11342230	11345812	Ca_04368	zinc finger DHHC domain-containing protein, putative, expressed	Note=S-acyltransferase
Ca4	11349035	11349559	Ca_04369	0	Note=PREDICTED: uncharacterized protein LOC101515541
Ca4	11362329	11363902	Ca_04370	AP2 domain containing protein, expressed	Note=PREDICTED: ethylene-responsive transcription factor ERF110-like
Ca4	11380187	11380552	Ca_04371	expressed protein	Note=PREDICTED: uncharacterized protein LOC101488621 isoform X1
Ca4	11386111	11391567	Ca_04372	polypyrimidine tract-binding protein, putative, expressed	Note=PREDICTED: polypyrimidine tract-binding protein homolog 3-like isoform X2
Ca4	11396081	11398627	Ca_04373	ribosomal protein L3, putative, expressed	Note=60S ribosomal protein L3
Ca4	11406350	11408195	Ca_04374	plastocyanin-like domain containing protein, putative, expressed	Note=PREDICTED: uncharacterized protein LOC101490484
Ca4	11410910	11414140	Ca_04375	bZIP transcription factor domain containing protein, expressed	Note=PREDICTED: G-box-binding factor 4-like isoform X1
Ca4	11418682	11424601	Ca_04376	sterol 3-beta-glucosyltransferase, putative, expressed	Note=PREDICTED: UDP-sugar-dependent glycosyltransferase 52-like isoform X1
Ca4	11426513	11426871	Ca_04377	0	Note=Putative uncharacterized protein
Ca4	11433350	11435770	Ca_04378	expressed protein	Note=PREDICTED: uncharacterized protein LOC101492422
Ca4	11437196	11439491	Ca_04379	thioredoxin, putative, expressed	Note=PREDICTED: thioredoxin Y1, chloroplastic-like
Ca4	11441086	11442555	Ca_04380	ribosomal protein S13p/S18e, putative, expressed	Note=Uncharacterized protein
Ca4	11450981	11452324	Ca_04381	0	Note=PREDICTED: keratin, type I cytoskeletal 9-like
Ca4	11461320	11461739	Ca_04382	0	Note=PREDICTED: 17.5 kDa class I heat shock protein-like
Ca4	11464631	11465833	Ca_04383	expressed protein	Note=PREDICTED: uncharacterized protein LOC101494271
Ca4	11489920	11491815	Ca_04384	OsFBT7 - F-box and tubby domain containing protein, expressed	Note=Tubby-like F-box protein
Ca4	11551945	11554510	Ca_04385	expressed protein	Note=PREDICTED: trihelix transcription factor GT-2-like
Ca4	11573412	11576352	Ca_04386	expressed protein	Note=PREDICTED: trihelix transcription factor GT-2-like
Ca4	11599573	11600922	Ca_04387	homeodomain, putative, expressed	Note=PREDICTED: uncharacterized protein LOC101496200
Ca4	11620635	11621042	Ca_04388	0	Note=PREDICTED: protein FAM188A homolog isoform X1
Ca4	11626092	11628664	Ca_04389	ubiquitin interaction motif-containing protein, putative, expressed	Note=PREDICTED: protein FAM188A homolog isoform X1
Ca4	11631869	11632822	Ca_04390	ubiquitin carboxyl-terminal hydrolase, family 1, putative, expressed	Note=PREDICTED: uncharacterized protein LOC101497060 isoform X3
Ca4	11638997	11640901	Ca_04391	0	Note=Putative uncharacterized protein
Ca4	11644353	11653435	Ca_04392	eukaryotic translation initiation factor 5B, putative, expressed	Note=PREDICTED: LOW QUALITY PROTEI
Ca4	11658080	11658742	Ca_04393	integral membrane protein, putative, expressed	Note=PREDICTED: vacuolar iron transporter homolog 3-like
Ca4	11666837	11669358	Ca_04394	decarboxylase, putative, expressed	Note=PREDICTED: histidine decarboxylase-like
Ca4	11686466	11689819	Ca_04395	0	Note=PREDICTED: transcription factor VIP1-like
Ca4	11694709	11700948	Ca_04396	protein kinase family protein, putative, expressed	Note=PREDICTED: serine/threonine-protein kinase HT1-like isoform X1
Ca4	11706424	11709209	Ca_04397	protein kinase family protein, putative, expressed	Note=PREDICTED: serine/threonine-protein kinase HT1-like isoform X1
Ca4	11723925	11725043	Ca_04398	NotAvailable	Note=No Hits
Ca4	11745085	11746381	Ca_04399	RNA recognition motif containing protein, putative, expressed	Note=PREDICTED: uncharacterized protein LOC101500740
Ca4	11752251	11752900	Ca_04400	0	Note=PREDICTED: uncharacterized protein LOC101500740
Ca4	11771898	11780083	Ca_04401	regulator of chromosome condensation, putative, expressed	Note=PREDICTED: E3 ubiquitin-protein ligase HERC2-like
Ca4	11804392	11807049	Ca_04402	0	Note=PREDICTED: probable leucine-rich repeat receptor-like protein kinase At1g35710-like
Ca4	11823311	11825350	Ca_04403	receptor lectin kinase like protein, putative, expressed	Note=PREDICTED: L-type lectin-domain containing receptor kinase S.6-like
Ca4	11836287	11842017	Ca_04404	ABC transporter, ATP-binding protein, putative, expressed	Note=PREDICTED: ABC transporter C family member 10-like
Ca4	11847175	11847966	Ca_04405	glycosyl hydrolase, putative, expressed	Note=Acidic endochitinase
Ca4	11851713	11852588	Ca_04406	glycosyl hydrolase, putative, expressed	Note=PREDICTED: hevamine-A-like
Ca4	11854886	11855770	Ca_04407	glycosyl hydrolase, putative, expressed	Note=PREDICTED: acidic endochitinase-like
Ca4	11856556	11860603	Ca_04408	pyruvate kinase, putative, expressed	Note=Pyruvate kinase
Ca4	11870414	11880325	Ca_04409	timeless protein, expressed	Note=PREDICTED: protein timeless homolog isoform X1
Ca4	11885139	11890414	Ca_04410	0	Note=PREDICTED: WD repeat-containing protein 91 homolog
Ca4	11891626	11895694	Ca_04411	lectin protein kinase family protein, putative, expressed	Note=PREDICTED: G-type lectin S-receptor-like serine/threonine-protein kinase At5g24080-like
Ca4	11897484	11901091	Ca_04412	CAAX amino terminal protease family protein, putative, expressed	Note=PREDICTED: uncharacterized protein LOC101505330
Ca4	11914452	11919625	Ca_04413	AAA-type ATPase family protein, putative, expressed	Note=PREDICTED: uncharacterized protein LOC101505986
Ca4	11920982	11926546	Ca_04414	AAA-type ATPase family protein, putative, expressed	Note=PREDICTED: uncharacterized AAA domain-containing protein C16E9.10c-like
Ca4	11931065	11936892	Ca_04415	AAA-type ATPase family protein, putative, expressed	Note=PREDICTED: uncharacterized protein LOC101497517
Ca4	11940156	11942540	Ca_04416	OsFBX170 - F-box domain containing protein, expressed	Note=PREDICTED: F-box protein At5g52880-like
Ca4	11944617	11946740	Ca_04417	reticulon domain containing protein, putative, expressed	Note=PREDICTED: reticulon-like protein B1-like
Ca4	11948466	11952304	Ca_04418	glutathione S-transferase, putative, expressed	Note=PREDICTED: uncharacterized protein LOC101507278 isoform X1
Ca4	11965925	11967190	Ca_04419	expressed protein	Note=PREDICTED: probable membrane-associated kinase regulator 5-like
Ca4	11978390	11980225	Ca_04420	ABC-2 type transporter domain containing protein, expressed	Note=ABC transporter G family member
Ca4	11982919	11986957	Ca_04421	uncharacterized membrane protein, putative, expressed	Note=Uncharacterized protein
Ca4	11989469	11992697	Ca_04422	pentatricopeptide, putative, expressed	Note=PREDICTED: pentatricopeptide repeat-containing protein At5g52850, chloroplastic-like
Ca4	11996221	11996803	Ca_04423	WRKY39, expressed	Note=PREDICTED: probable WRKY transcription factor 27-like
Ca4	12004042	12004857	Ca_04424	shikimate/quinate 5-dehydrogenase, putative, expressed	Note=PREDICTED: uncharacterized protein P11E10.01-like
Ca4	12006595	12007266	Ca_04425	0	Note=PREDICTED: uncharacterized protein LOC101509832
Ca4	12012005	12012416	Ca_04426	0	Note=PREDICTED: uncharacterized protein LOC101510144
Ca4	12018493	12018991	Ca_04427	ribosomal protein S17, putative, expressed	Note=PREDICTED: 30S ribosomal protein S17-like isoform X3
Ca4	12022784	12024310	Ca_04428	expressed protein	Note=PREDICTED: probable inactive leucine-rich repeat receptor-like protein kinase At1g66830-like
Ca4	12029535	12030118	Ca_04429	expressed protein	Note=PREDICTED: probable inactive leucine-rich repeat receptor-like protein kinase At1g66830-like
Ca4	12046677	12047103	Ca_04430	0	Note=PREDICTED: uncharacterized protein LOC101511763
Ca4	12071768	12072622	Ca_04431	0	Note=PREDICTED: uncharacterized protein LOC101511763
Ca4	12079704	12082003	Ca_04432	polygalacturonase, putative, expressed	Note=PREDICTED: probable polygalacturonase-like
Ca4	12092943	12095107	Ca_04433	fatty acid hydroxylase, putative, expressed	Note=PREDICTED: beta-carotene hydroxylase 2, chloroplastic-like
Ca4	12122459	12124735	Ca_04434	polygalacturonase, putative, expressed	Note=PREDICTED: probable polygalacturonase-like
Ca4	12131665	12135205	Ca_04435	polygalacturonase, putative, expressed	Note=PREDICTED: probable polygalacturonase-like
Ca4	12142212	12142781	Ca_04436	NotAvailable	Note=Uncharacterized protein
Ca4	12144512	12145619	Ca_04437	ethylene-responsive element-binding protein, putative, expressed	Note=PREDICTED: deSI-like protein At4g17486-like
Ca4	12147518	12149857	Ca_04438	TKL_IRAK_CrRLK1L-1.14 - The CrRLK1L-1 subfamily has homology to the CrRLK1L homolog, expressed	Note=PREDICTED: probable receptor-like protein kinase At5g24010-like, partial
Ca4	12156515	12163772	Ca_04439	expressed protein	Note=PREDICTED: uncharacterized membrane protein YjcL-like
Ca4	12165054	12167950	Ca_04440	ferric-chelate reductase, putative, expressed	Note=PREDICTED: ferric reduction oxidase 2-like
Ca4	12169579	12170634	Ca_04441	0	Note=PREDICTED: uncharacterized protein LOC101514128
Ca4	12174394	12176382	Ca_04442	GRAS family transcription factor domain containing protein, expressed	Note=PREDICTED: scarecrow-like protein 8-like
Ca4	12210225	12214002	Ca_04443	MATE efflux family protein, putative, expressed	Note=PREDICTED: protein TRANSPARENT TESTA 12-like
Ca4	12223879	12224331	Ca_04444	DUF677 domain containing protein, putative, expressed	Note=PREDICTED: UPF0496 protein At3g49070-like isoform X1
Ca4	12228349	12233469	Ca_04445	EMB1691, putative, expressed	Note=PREDICTED: methyltransferase-like protein 1-like isoform X1
Ca4	12234202	12237562	Ca_04446	mttA/Hcf106 family protein, putative, expressed	Note=PREDICTED: sec-independent protein translocase protein TATB, chloroplastic-like
Ca4	12240094	12243151	Ca_04447	ATP binding protein, putative, expressed	Note=PREDICTED: GPN-loop GTPase 1 homolog
Ca4	12248049	12252919	Ca_04448	STE_MEKK_ste11_MAP3K.17 - STE kinases include homologs to sterile 7, sterile 11 and sterile 20 from yeast, expressed	Note=Serine/threonine protein kinase
Ca4	12254697	12258395	Ca_04449	oxidoreductase, short chain dehydrogenase/reductase family domain containing family, expressed	Note=Short-chain dehydrogenase TIC 32, chloroplastic
Ca4	12261350	12266005	Ca_04450	oxidoreductase, short chain dehydrogenase/reductase family domain containing family, expressed	Note=PREDICTED: short-chain dehydrogenase TIC 32, chloroplastic-like
Ca4	12267055	12278356	Ca_04451	ZOS9-21 - C2H2 zinc finger protein, expressed	Note=PREDICTED: uncharacterized protein LOC101491132 isoform X1
Ca4	12284349	12290287	Ca_04452	protein kinase, putative, expressed	Note=PREDICTED: U-box domain-containing protein 32-like
Ca4	12292811	12295522	Ca_04453	expressed protein	Note=PREDICTED: uncharacterized protein At3g49055-like
Ca4	12302270	12305702	Ca_04454	calmodulin-binding heat-shock protein, putative, expressed	Note=Calmodulin-binding heat shock protein
Ca4	12311996	12313259	Ca_04455	60S ribosomal protein L36-2, putative, expressed	Note=60S ribosomal protein L36
Ca4	12315473	12319737	Ca_04456	NIN, putative, expressed	Note=PREDICTED: protein NLP6-like
Ca4	12324990	12329358	Ca_04457	signal peptide peptidase domain containing protein, expressed	Note=Signal peptide peptidase-like protein
Ca4	12343438	12344157	Ca_04458	0	Note=PREDICTED: uncharacterized protein DDB_G0271670-like
Ca4	12349550	12358928	Ca_04459	pectinacetylesterase domain containing protein, expressed	Note=PREDICTED: protein notum homolog
Ca4	12360821	12361162	Ca_04460	0	Note=PREDICTED: cysteine proteinase inhibitor 1-like
Ca4	12368091	12368525	Ca_04461	0	Note=PREDICTED: 60S ribosomal export protein NMD3-like
Ca4	12369696	12386629	Ca_04462	OsSub19 - Putative Subtilisin homologue, expressed	Note=PREDICTED: tripeptidyl-peptidase 2-like
Ca4	12394352	12397463	Ca_04463	cytochrome P450, putative, expressed	Note=PREDICTED: cytokinin hydroxylase-like
Ca4	12412952	12413518	Ca_04464	0	Note=PREDICTED: proline-rich receptor-like protein kinase PERK2-like
Ca4	12422199	12427561	Ca_04465	0	Note=PREDICTED: DNA-directed RNA polymerase III subunit RPC3-like isoform X2
Ca4	12430464	12432020	Ca_04466	NotAvailable	Note=PREDICTED: uncharacterized protein LOC101495651
Ca4	12434481	12436518	Ca_04467	tubulin/FtsZ domain containing protein, putative, expressed	Note=Uncharacterized protein
Ca4	12446515	12449051	Ca_04468	zinc knuckle domain containing protein, expressed	Note=PREDICTED: DNA-binding protein HEXBP-like
Ca4	12452671	12471086	Ca_04469	actin-depolymerizing factor, putative, expressed	Note=PREDICTED: titin-like
Ca4	12476815	12476997	Ca_04470	NotAvailable	Note=PREDICTED: small acidic protein 1-like
Ca4	12486803	12487465	Ca_04471	0	Note=Receptor-like protein kinase
Ca4	12491321	12493037	Ca_04472	PPR repeat domain containing protein, putative, expressed	Note=PREDICTED: pentatricopeptide repeat-containing protein At1g55630-like isoform X2
Ca4	12494948	12499457	Ca_04473	0	Note=PREDICTED: low-temperature-induced 65 kDa protein-like
Ca4	12500669	12504894	Ca_04474	protein transport protein-related, putative, expressed	Note=Uncharacterized protein
Ca4	12522142	12526684	Ca_04475	cytochrome b561, putative, expressed	Note=PREDICTED: transmembrane ascorbate ferrireductase 1-like isoform X1
Ca4	12530698	12533201	Ca_04476	remorin, putative, expressed	Note=PREDICTED: remorin-like
Ca4	12533823	12535480	Ca_04477	MYB family transcription factor, putative, expressed	Note=PREDICTED: myb-related protein Myb4-like
Ca4	12556352	12560153	Ca_04478	cleavage and polyadenylation specificity factor subunit 5, putative, expressed	Note=Uncharacterized protein
Ca4	12568141	12569262	Ca_04479	GHMP kinases ATP-binding protein, putative, expressed	Note=PREDICTED: homoserine kinase-like
Ca4	12574148	12583660	Ca_04480	DNA mismatch repair protein MSH3, putative, expressed	Note=PREDICTED: DNA mismatch repair protein MSH3-like isoform X1
Ca4	12589488	12591048	Ca_04481	OsFBX389 - F-box domain containing protein, expressed	Note=PREDICTED: F-box/LRR-repeat protein At3g48880-like
Ca4	12594249	12595736	Ca_04482	cytochrome b5-like Heme/Steroid binding domain containing protein, expressed	Note=PREDICTED: membrane steroid-binding protein 1-like
Ca4	12610704	12611264	Ca_04483	RING-H2 finger protein ATL5G, putative, expressed	Note=PREDICTED: E3 ubiquitin-protein ligase ATL31-like
Ca4	12615845	12616875	Ca_04484	0	Note=PREDICTED: protein phosphatase inhibitor 2-like
Ca4	12617727	12618350	Ca_04485	3-hexulose-6-phosphate isomerase, putative, expressed	Note=PREDICTED: uncharacterized protein APE_1940.1-like
Ca4	12634130	12635351	Ca_04486	0	Note=PREDICTED: uncharacterized protein LOC101504477
Ca4	12645115	12646497	Ca_04487	expressed protein	Note=PREDICTED: uncharacterized protein LOC101504798
Ca4	12653855	12654745	Ca_04488	HSF-type DNA-binding domain containing protein, expressed	Note=Heat shock transcription factor
Ca4	12661450	12665268	Ca_04489	leucine-rich repeat receptor protein kinase EXS precursor, putative, expressed	Note=PREDICTED: leucine-rich repeat receptor protein kinase EXS-like
Ca4	12693019	12696779	Ca_04490	pollen ankyrin, putative, expressed	Note=PREDICTED: E3 ubiquitin-protein ligase XBAT33-like
Ca4	12706269	12710399	Ca_04491	homeobox and START domains containing protein, putative, expressed	Note=PREDICTED: homeobox-leucine zipper protein ANTHOCYANINLESS 2-like
Ca4	12727172	12729286	Ca_04492	OsRhmbd7 - Putative Rhomboid homologue, expressed	Note=PREDICTED: inactive rhomboid protein 1-like isoform X1
Ca4	12734864	12740482	Ca_04493	IQ calmodulin-binding motif family protein, putative, expressed	Note=PREDICTED: protein IQ-DOMAIN 14-like
Ca4	12744811	12745137	Ca_04494	0	Note=PREDICTED: stamen-specific protein FIL1-like
Ca4	12747461	12750758	Ca_04495	dehydration response related protein, putative, expressed	Note=PREDICTED: probable methyltransferase PMT16-like
Ca4	12773898	12777263	Ca_04496	OsFBX391 - F-box domain containing protein, expressed	Note=PREDICTED: F-box protein PP2-A13-like
Ca4	12778171	12780466	Ca_04497	dihydrodipicolinate reductase, putative, expressed	Note=Dihydrodipicolinate reductase
Ca4	12789761	12791075	Ca_04498	BAG domain-containing protein, putative, expressed	Note=PREDICTED: BAG family molecular chaperone regulator 1-like
Ca4	12821840	12823198	Ca_04499	MATE efflux family protein, putative, expressed	Note=MATE efflux family protein
Ca4	12827413	12830549	Ca_04500	RNA recognition motif containing protein, expressed	Note=PREDICTED: arginine/serine-rich-splicing factor RSP41-like isoform X1
Ca4	12833347	12835073	Ca_04501	TraB family protein, putative, expressed	Note=PREDICTED: traB domain-containing protein-like isoform X1
Ca4	12835761	12836186	Ca_04502	TraB family protein, putative, expressed	Note=PREDICTED: traB domain-containing protein-like isoform X1
Ca4	12841434	12842075	Ca_04503	AP2 domain containing protein, expressed	Note=PREDICTED: ethylene-responsive transcription factor ERF026-like
Ca4	12854020	12854622	Ca_04504	dehydration-responsive element-binding protein, putative, expressed	Note=PREDICTED: dehydration-responsive element-binding protein 1A-like
Ca4	12855614	12864442	Ca_04505	valyl-tRNA synthetase, putative, expressed	Note=PREDICTED: valine--tRNA ligase-like
Ca4	12867270	12869879	Ca_04506	calcium-dependent protein kinase isoform AK1, putative, expressed	Note=Calcium-dependent protein kinase
Ca4	12880468	12880785	Ca_04507	lysM domain containing protein, putative, expressed	Note=PREDICTED: uncharacterized protein LOC101512823
Ca4	12882354	12885657	Ca_04508	HOTHEAD precursor, putative, expressed	Note=PREDICTED: protein HOTHEAD-like isoform X1
Ca4	12894740	12896155	Ca_04509	expressed protein	Note=PREDICTED: uncharacterized protein LOC101513683
Ca4	12899722	12901278	Ca_04510	0	Note=PREDICTED: serine/threonine-protein phosphatase 7 long form homolog
Ca4	12905044	12905514	Ca_04511	TCP family transcription factor, putative, expressed	Note=PREDICTED: transcription factor TCP9-like
Ca4	12909641	12911456	Ca_04512	peroxidase precursor, putative, expressed	Note=Peroxidase
Ca4	12912588	12914309	Ca_04513	expressed protein	Note=PREDICTED: uncharacterized protein LOC101514676 isoform X2
Ca4	12923993	12925104	Ca_04514	0	Note=PREDICTED: F-box protein At4g02760-like isoform X1
Ca4	12931785	12934449	Ca_04515	expressed protein	Note=PREDICTED: uncharacterized protein DDB_G0284459-like
Ca4	12949086	12952445	Ca_04516	ACI13, putative, expressed	Note=PREDICTED: uncharacterized protein LOC101515544
Ca4	12953807	12957710	Ca_04517	kinase, pfkB family, putative, expressed	Note=Fructokinase
Ca4	12962582	12965536	Ca_04518	OsMADS6 - MADS-box family gene with MIKCc type-box, expressed	Note=PREDICTED: MADS-box transcription factor 17-like isoform X1
Ca4	12973629	12979424	Ca_04519	growth regulator related protein, putative, expressed	Note=Uncharacterized protein
Ca4	12981294	12988058	Ca_04520	phosphoglucomutase, putative, expressed	Note=Phosphoglucomutase, chloroplastic
Ca4	13002242	13004076	Ca_04521	gibberellin 20 oxidase 1, putative, expressed	Note=Uncharacterized protein
Ca4	13013814	13015677	Ca_04522	0	Note=PREDICTED: serine/threonine-protein phosphatase 7 long form homolog
Ca4	13018167	13019132	Ca_04523	CXE carboxylesterase, putative, expressed	Note=PREDICTED: carboxylesterase 1-like
Ca4	13020216	13021220	Ca_04524	CXE carboxylesterase, putative, expressed	Note=PREDICTED: carboxylesterase 1-like
Ca4	13024413	13038291	Ca_04525	BRASSINOSTEROID INSENSITIVE 1-associated receptor kinase 1 precursor, putative, expressed	Note=Somatic embryogenesis receptor kinase
Ca4	13041669	13042328	Ca_04526	helix-loop-helix DNA-binding domain containing protein, expressed	Note=PREDICTED: transcription factor bHLH126-like isoform X1
Ca4	13045841	13047648	Ca_04527	0	Note=PREDICTED: serine/threonine-protein phosphatase 7 long form homolog
Ca4	13051077	13052759	Ca_04528	protein kinase, putative, expressed	Note=PREDICTED: receptor-like serine/threonine-protein kinase At4g25390-like
Ca4	13062108	13064342	Ca_04529	OsSub45 - Putative Subtilisin homologue, expressed	Note=PREDICTED: subtilisin-like protease-like
Ca4	13070557	13072701	Ca_04530	OsSub45 - Putative Subtilisin homologue, expressed	Note=PREDICTED: subtilisin-like protease-like
Ca4	13082522	13083337	Ca_04531	3-ketoacyl-CoA synthase, putative, expressed	Note=PREDICTED: 3-ketoacyl-CoA synthase 5-like
Ca4	13087681	13089372	Ca_04532	0	Note=PREDICTED: serine/threonine-protein phosphatase 7 long form homolog
Ca4	13097793	13100572	Ca_04533	ATFUC1, putative, expressed	Note=PREDICTED: alpha-L-fucosidase 1-like
Ca4	13100786	13103774	Ca_04534	cytochrome P450, putative, expressed	Note=PREDICTED: cytochrome P450 704C1-like
Ca4	13106845	13111061	Ca_04535	NotAvailable	Note=PREDICTED: DEAD-box ATP-dependent RNA helicase 7-like isoform X2
Ca4	13116423	13118169	Ca_04536	embryo-specific 3, putative, expressed	Note=PREDICTED: uncharacterized protein LOC101495111
Ca4	13126748	13128250	Ca_04537	exostosin family domain containing protein, expressed	Note=PREDICTED: xyloglucan galactosyltransferase KATAMARI1 homolog
Ca4	13141825	13146407	Ca_04538	rar1, putative, expressed	Note=PREDICTED: cysteine and histidine-rich domain-containing protein RAR1-like
Ca4	13163615	13169010	Ca_04539	receptor-like protein kinase 5 precursor, putative, expressed	Note=PREDICTED: LRR receptor-like serine/threonine-protein kinase ERL2-like
Ca4	13170117	13170970	Ca_04540	aminotransferase, classes I and II, domain containing protein, expressed	Note=PREDICTED: uncharacterized protein LOC101496421
Ca4	13174414	13176810	Ca_04541	mediator of RNA polymerase II transcription subunit 31, putative, expressed	Note=Uncharacterized protein
Ca4	13179414	13182897	Ca_04542	bifunctional 3-phosphoadenosine 5-phosphosulfate synthetase, putative, expressed	Note=Uncharacterized protein
Ca4	13197833	13201109	Ca_04543	DNA repair protein Rad51, putative, expressed	Note=Meiotic recombination protein DMC1 homolog
Ca4	13203570	13204670	Ca_04544	bromodomain associated family protein, expressed	Note=PREDICTED: uncharacterized protein LOC101497943
Ca4	13222797	13228230	Ca_04545	PINHEAD, putative, expressed	Note=Uncharacterized protein
Ca4	13238649	13241556	Ca_04546	stem-specific protein TSJT1, putative, expressed	Note=Uncharacterized protein
Ca4	13249157	13251234	Ca_04547	WD domain containing protein, putative, expressed	Note=PREDICTED: uncharacterized protein LOC101499575 isoform X1
Ca4	13252578	13253678	Ca_04548	bromodomain associated family protein, expressed	Note=PREDICTED: uncharacterized protein LOC101497943
Ca4	13258318	13268884	Ca_04549	WD domain containing protein, putative, expressed	Note=PREDICTED: probable inactive serine/threonine-protein kinase lvsG-like
Ca4	13277417	13279562	Ca_04550	emp24/gp25L/p24 family protein, putative, expressed	Note=PREDICTED: transmembrane emp24 domain-containing protein p24beta3-like
Ca4	13283454	13287152	Ca_04551	oxidoreductase, aldo/keto reductase family protein, putative, expressed	Note=PREDICTED: perakine reductase-like isoform X1
Ca4	13288811	13289685	Ca_04552	early light-induced protein, chloroplast precursor, putative, expressed	Note=PREDICTED: early light-induced protein, chloroplastic-like
Ca4	13291505	13297363	Ca_04553	dymeclin, putative, expressed	Note=PREDICTED: dymeclin-like
Ca4	13306199	13306531	Ca_04554	heat stress transcription factor, putative, expressed	Note=PREDICTED: heat stress transcription factor A-6b-like
Ca4	13311000	13314040	Ca_04555	1,2-dihydroxy-3-keto-5-methylthiopentene dioxygenase protein, putative, expressed	Note=PREDICTED: 1,2-dihydroxy-3-keto-5-methylthiopentene dioxygenase 3-like isoform X1
Ca4	13318116	13320581	Ca_04556	expressed protein	Note=PREDICTED: uncharacterized protein LOC101502642 isoform X1
Ca4	13323350	13324896	Ca_04557	1,2-dihydroxy-3-keto-5-methylthiopentene dioxygenase protein, putative, expressed	Note=1,2-dihydroxy-3-keto-5-methylthiopentene dioxygenase
Ca4	13328534	13333733	Ca_04558	ZIM domain containing protein, putative, expressed	Note=PREDICTED: protein TIFY 4B-like isoform X1
Ca4	13354281	13354692	Ca_04559	expressed protein	Note=PREDICTED: EPIDERMAL PATTERNING FACTOR-like protein 5-like
Ca4	13374809	13377721	Ca_04560	expressed protein	Note=PREDICTED: uncharacterized protein LOC101505664 isoform X1
Ca4	13396782	13397888	Ca_04561	0	Note=PREDICTED: E3 ubiquitin-protein ligase RNF128-like
Ca4	13410312	13411043	Ca_04562	0	Note=PREDICTED: uncharacterized mitochondrial protein AtMg00810-like
Ca4	13414330	13415850	Ca_04563	IQ calmodulin-binding motif family protein, putative, expressed	Note=PREDICTED: protein IQ-DOMAIN 1-like
Ca4	13420617	13421717	Ca_04564	uncharacterized protein At4g06744 precursor, putative, expressed	Note=PREDICTED: leucine-rich repeat extensin-like protein 6-like
Ca4	13425171	13427218	Ca_04565	40S ribosomal protein S3a, putative, expressed	Note=40S ribosomal protein S3a
Ca4	13439987	13445918	Ca_04566	KIP1, putative, expressed	Note=PREDICTED: sporulation-specific protein 15-like isoform X2
Ca4	13462746	13465123	Ca_04567	protein kinase domain containing protein, expressed	Note=PREDICTED: serine/threonine-protein kinase HT1-like isoform X2
Ca4	13483163	13487118	Ca_04568	homocysteine S-methyltransferase protein, putative, expressed	Note=Uncharacterized protein
Ca4	13501415	13504558	Ca_04569	type I inositol-1,4,5-trisphosphate 5-phosphatase, putative, expressed	Note=Uncharacterized protein
Ca4	13538974	13541106	Ca_04570	0	Note=PREDICTED: convicilin-like
Ca4	13544867	13545911	Ca_04571	HEAT repeat family protein, putative, expressed	Note=LisH domain and HEAT repeat-containing protein
Ca4	13551927	13554196	Ca_04572	0	Note=PREDICTED: convicilin-like isoform X1
Ca4	13563729	13564118	Ca_04573	0	Note=No Hits
Ca4	13565618	13566860	Ca_04574	LTPL99 - Protease inhibitor/seed storage/LTP family protein precursor, expressed	Note=PREDICTED: flocculation protein FLO11-like
Ca4	13574264	13575549	Ca_04575	LTPL73 - Protease inhibitor/seed storage/LTP family protein precursor, expressed	Note=PREDICTED: non-specific lipid-transfer protein-like protein At2g13820-like isoform X1
Ca4	13583657	13585060	Ca_04576	DUF581 domain containing protein, expressed	Note=PREDICTED: uncharacterized protein LOC101512717 isoform X1
Ca4	13587038	13593008	Ca_04577	BT1 family protein, putative, expressed	Note=PREDICTED: folate-biopterin transporter 1, chloroplastic-like isoform X1
Ca4	13595112	13596976	Ca_04578	0	Note=PREDICTED: serine/threonine-protein phosphatase 7 long form homolog
Ca4	13616616	13616987	Ca_04579	expressed protein	Note=Uncharacterized protein
Ca4	13621619	13623181	Ca_04580	0	Note=PREDICTED: uncharacterized protein LOC101514350
Ca4	13634807	13635307	Ca_04581	expressed protein	Note=PREDICTED: uncharacterized protein LOC101514677
Ca4	13640742	13643349	Ca_04582	expressed protein	Note=PREDICTED: uncharacterized protein LOC101515003
Ca4	13645639	13646844	Ca_04583	late embryogenesis abundant protein D-34, putative, expressed	Note=Seed maturation protein
Ca4	13652019	13652684	Ca_04584	0	Note=PREDICTED: uncharacterized protein LOC101515654
Ca4	13659669	13661910	Ca_04585	pentatricopeptide repeat domain containing protein, putative, expressed	Note=PREDICTED: pentatricopeptide repeat-containing protein At4g14850-like
Ca4	13665369	13667161	Ca_04586	cytochrome P450, putative, expressed	Note=PREDICTED: geraniol 8-hydroxylase-like
Ca4	13672368	13673985	Ca_04587	cytochrome P450, putative, expressed	Note=PREDICTED: geraniol 8-hydroxylase-like
Ca4	13678525	13681183	Ca_04588	cysteine synthase, putative, expressed	Note=Cysteine synthase
Ca4	13686685	13688970	Ca_04589	frigida, putative, expressed	Note=Frigida-like protein
Ca4	13694827	13695499	Ca_04590	XS domain containing protein, expressed	Note=PREDICTED: uncharacterized protein LOC101489729
Ca4	13699506	13704606	Ca_04591	XS domain containing protein, expressed	Note=PREDICTED: uncharacterized protein LOC101489729
Ca4	13705890	13709787	Ca_04592	FAD dependent oxidoreductase domain containing protein, expressed	Note=PREDICTED: thiamine thiazole synthase, chloroplastic-like
Ca4	13711171	13711644	Ca_04593	FAD dependent oxidoreductase domain containing protein, expressed	Note=PREDICTED: thiamine thiazole synthase, chloroplastic-like
Ca4	13713405	13714786	Ca_04594	expressed protein	Note=PREDICTED: uncharacterized protein LOC101490043
Ca4	13715832	13718870	Ca_04595	imidazoleglycerol-phosphate dehydratase, putative, expressed	Note=PREDICTED: imidazoleglycerol-phosphate dehydratase-like isoform X1
Ca4	13721713	13728118	Ca_04596	PHD-finger domain containing protein, expressed	Note=PREDICTED: uncharacterized protein LOC101490910 isoform X5
Ca4	13733160	13734765	Ca_04597	0	Note=PREDICTED: uncharacterized protein LOC101507182
Ca4	13740891	13743239	Ca_04598	pentatricopeptide, putative, expressed	Note=PREDICTED: pentatricopeptide repeat-containing protein At2g22070-like
Ca4	13746873	13750215	Ca_04599	STE_PAK_Ste20_Slob_Wnk.4 - STE kinases include homologs to sterile 7, sterile 11 and sterile 20 from yeast, expressed	Note=PREDICTED: serine/threonine-protein kinase WNK1-like isoform X1
Ca4	13757169	13761688	Ca_04600	expressed protein	Note=PREDICTED: uncharacterized protein LOC101493195 isoform X1
Ca4	13764633	13767422	Ca_04601	5-nucleotidase surE, putative, expressed	Note=PREDICTED: 5''''-nucleotidase SurE-like
Ca4	13779241	13782591	Ca_04602	SEC14 cytosolic factor family protein, putative, expressed	Note=PREDICTED: uncharacterized protein LOC101494372
Ca4	13785968	13788344	Ca_04603	copper methylamine oxidase precursor, putative, expressed	Note=PREDICTED: primary amine oxidase-like
Ca4	13788853	13793399	Ca_04604	copper methylamine oxidase precursor, putative, expressed	Note=Amine oxidase
Ca4	13797229	13798496	Ca_04605	phosphatase, putative, expressed	Note=PREDICTED: uncharacterized protein C24B11.05-like
Ca4	13801191	13806785	Ca_04606	lipoxygenase, putative, expressed	Note=Lipoxygenase
Ca4	13817710	13822932	Ca_04607	transmembrane protein 49, putative, expressed	Note=PREDICTED: vacuole membrane protein 1-like
Ca4	13837965	13843664	Ca_04608	expressed protein	Note=PREDICTED: protein TIME FOR COFFEE-like isoform X1
Ca4	13858628	13860496	Ca_04609	transporter family protein, putative, expressed	Note=PREDICTED: sugar transport protein 13-like
Ca4	13863899	13868866	Ca_04610	transporter family protein, putative, expressed	Note=PREDICTED: sugar transport protein 13-like
Ca4	13871780	13873147	Ca_04611	plastocyanin-like domain containing protein, putative, expressed	Note=PREDICTED: mavicyanin-like
Ca4	13876898	13889042	Ca_04612	acyl-CoA synthetase protein, putative, expressed	Note=Annotation was added to scaffolds in November 2011 Long chain fatty acid-CoA ligase
Ca4	13901050	13902729	Ca_04613	0	Note=PREDICTED: cyclin-T1-4-like isoform X1
Ca4	13922842	13923618	Ca_04614	expressed protein	Note=PREDICTED: uncharacterized protein LOC101499874
Ca4	13925582	13929487	Ca_04615	leucine-rich repeat family protein, putative, expressed	Note=PREDICTED: putative leucine-rich repeat receptor-like serine/threonine-protein kinase At2g14440-like
Ca4	13934096	13944034	Ca_04616	ABTB1 - Armadillo repeats with a Bric-a-Brac, Tramtrack, Broad Complex BTB domain, expressed	Note=Speckle-type POZ protein-like protein
Ca4	13950374	13953211	Ca_04617	glycosyl transferase, group 1 domain containing protein, expressed	Note=Alpha-1,3-mannosyltransferase ALG2
Ca4	13954784	13958091	Ca_04618	TKL_IRAK_DUF26-la.1 - DUF26 kinases have homology to DUF26 containing loci, expressed	Note=PREDICTED: cysteine-rich receptor-like protein kinase 25-like
Ca4	13958509	13959591	Ca_04619	gibberellin receptor GID1L2, putative, expressed	Note=PREDICTED: probable carboxylesterase 4-like
Ca4	13961027	13962046	Ca_04620	0	Note=PREDICTED: probable carboxylesterase 12-like
Ca4	13966616	13968217	Ca_04621	RAN GTPase-activating protein 1, putative, expressed	Note=PREDICTED: RAN GTPase-activating protein 2-like
Ca4	13969961	13978572	Ca_04622	expressed protein	Note=Chromatin remodeling complex subunit
Ca4	13981034	13986263	Ca_04623	expressed protein	Note=PREDICTED: LOW QUALITY PROTEI
Ca4	14003025	14004020	Ca_04624	expressed protein	Note=PREDICTED: protein FANTASTIC FOUR 3-like
Ca4	14016692	14018353	Ca_04625	FAD dependent oxidoreductase domain containing protein, expressed	Note=PREDICTED: thiamine thiazole synthase, chloroplastic-like
Ca4	14021686	14025936	Ca_04626	STE_MEKK_ste11_MAP3K.2 - STE kinases include homologs to sterile 7, sterile 11 and sterile 20 from yeast, expressed	Note=PREDICTED: mitogen-activated protein kinase kinase kinase 3-like
Ca4	14029114	14031918	Ca_04627	mitochondrial carrier protein, putative, expressed	Note=PREDICTED: peroxisomal adenine nucleotide carrier 1-like, partial
Ca4	14032502	14033488	Ca_04628	uncharacterized GPI-anchored protein At5g19240 precursor, putative, expressed	Note=PREDICTED: uncharacterized GPI-anchored protein At3g06035-like
Ca4	14035924	14040693	Ca_04629	homeobox and START domains containing protein, putative, expressed	Note=PREDICTED: homeobox-leucine zipper protein MERISTEM L1-like
Ca4	14045327	14047763	Ca_04630	P21-Rho-binding domain containing protein, putative, expressed	Note=PREDICTED: uncharacterized protein LOC101504480
Ca4	14053926	14055649	Ca_04631	protein binding protein, putative, expressed	Note=PREDICTED: probable E3 ubiquitin-protein ligase RNF144A-like
Ca4	14059452	14060483	Ca_04632	OST3/OST6 family protein, putative, expressed	Note=PREDICTED: probable dolichyl-diphosphooligosaccharide--protein glycosyltransferase subunit 3B-like
Ca4	14068733	14070480	Ca_04633	FAD dependent oxidoreductase domain containing protein, expressed	Note=Thiamine thiazole synthase, chloroplastic
Ca4	14072786	14074710	Ca_04634	glycosyl hydrolases family 16, putative, expressed	Note=Xyloglucan endotransglucosylase/hydrolase
Ca4	14080367	14082277	Ca_04635	postsynaptic protein CRIPT, putative, expressed	Note=Uncharacterized protein (Fragment)
Ca4	14092625	14093770	Ca_04636	ubiquitin family protein, putative, expressed	Note=No Hits
Ca4	14099242	14099856	Ca_04637	FAD dependent oxidoreductase domain containing protein, expressed	Note=PREDICTED: thiamine thiazole synthase, chloroplastic-like
Ca4	14103102	14103521	Ca_04638	0	Note=PREDICTED: uncharacterized protein LOC101508751
Ca4	14106203	14107007	Ca_04639	0	Note=PREDICTED: polyubiquitin-C-like
Ca4	14110976	14111761	Ca_04640	0	Note=PREDICTED: polyubiquitin-C-like
Ca4	14113357	14116140	Ca_04641	heat shock protein DnaJ, putative, expressed	Note=PREDICTED: dnaJ homolog subfamily C member 25 homolog
Ca4	14119973	14122433	Ca_04642	pyruvate Pi dikinase regulatory protein, putative, expressed	Note=PREDICTED: pyruvate, phosphate dikinase regulatory protein 1, chloroplastic-like
Ca4	14138790	14139473	Ca_04643	0	Note=PREDICTED: putative syntaxin-24-like
Ca4	14140900	14142225	Ca_04644	FAD dependent oxidoreductase domain containing protein, expressed	Note=PREDICTED: thiamine thiazole synthase, chloroplastic-like
Ca4	14148931	14152393	Ca_04645	TKL_IRAK_DUF26-la.1 - DUF26 kinases have homology to DUF26 containing loci, expressed	Note=PREDICTED: cysteine-rich receptor-like protein kinase 25-like isoform X1
Ca4	14155412	14158681	Ca_04646	TKL_IRAK_DUF26-lc.10 - DUF26 kinases have homology to DUF26 containing loci, expressed	Note=Cysteine-rich receptor-like protein kinase
Ca4	14162545	14166215	Ca_04647	TKL_IRAK_DUF26-la.1 - DUF26 kinases have homology to DUF26 containing loci, expressed	Note=PREDICTED: cysteine-rich receptor-like protein kinase 10-like isoform X1
Ca4	14171642	14175172	Ca_04648	TKL_IRAK_DUF26-la.1 - DUF26 kinases have homology to DUF26 containing loci, expressed	Note=PREDICTED: cysteine-rich receptor-like protein kinase 10-like isoform X1
Ca4	14176394	14177640	Ca_04649	cysteine-rich repeat secretory protein 55 precursor, putative, expressed	Note=PREDICTED: cysteine-rich receptor-like protein kinase 25-like
Ca4	14179971	14180792	Ca_04650	FAD dependent oxidoreductase domain containing protein, expressed	Note=PREDICTED: thiamine thiazole synthase, chloroplastic-like
Ca4	14181389	14184980	Ca_04651	TKL_IRAK_DUF26-la.1 - DUF26 kinases have homology to DUF26 containing loci, expressed	Note=PREDICTED: cysteine-rich receptor-like protein kinase 10-like
Ca4	14189250	14192269	Ca_04652	TKL_IRAK_DUF26-la.1 - DUF26 kinases have homology to DUF26 containing loci, expressed	Note=PREDICTED: cysteine-rich receptor-like protein kinase 10-like isoform X1
Ca4	14199089	14202464	Ca_04653	TKL_IRAK_DUF26-la.1 - DUF26 kinases have homology to DUF26 containing loci, expressed	Note=PREDICTED: cysteine-rich receptor-like protein kinase 10-like
Ca4	14211620	14212450	Ca_04654	0	Note=PREDICTED: uncharacterized protein LOC101509081
Ca4	14218751	14222049	Ca_04655	TKL_IRAK_DUF26-lc.10 - DUF26 kinases have homology to DUF26 containing loci, expressed	Note=Uncharacterized protein
Ca4	14227047	14228669	Ca_04656	expressed protein	Note=PREDICTED: myb-like protein X-like
Ca4	14231485	14233137	Ca_04657	glycosyl hydrolases family 16, putative, expressed	Note=PREDICTED: probable xyloglucan endotransglucosylase/hydrolase protein 10-like
Ca4	14237963	14238484	Ca_04658	OsMADS78 - MADS-box family gene with M-alpha type-box, expressed	Note=PREDICTED: agamous-like MADS-box protein AGL62-like
Ca4	14240300	14241001	Ca_04659	OsMADS75 - MADS-box family gene with M-alpha type-box, expressed	Note=PREDICTED: agamous-like MADS-box protein AGL62-like
Ca4	14247039	14247734	Ca_04660	OsMADS75 - MADS-box family gene with M-alpha type-box, expressed	Note=PREDICTED: agamous-like MADS-box protein AGL62-like
Ca4	14252783	14253484	Ca_04661	OsMADS75 - MADS-box family gene with M-alpha type-box, expressed	Note=PREDICTED: agamous-like MADS-box protein AGL62-like
Ca4	14256860	14257564	Ca_04662	OsMADS75 - MADS-box family gene with M-alpha type-box, expressed	Note=PREDICTED: agamous-like MADS-box protein AGL62-like
Ca4	14270537	14271540	Ca_04663	0	Note=NBS-LRR protein
Ca4	14271961	14272854	Ca_04664	0	Note=Ubiquitin-like-specific protease
Ca4	14275703	14276404	Ca_04665	OsMADS75 - MADS-box family gene with M-alpha type-box, expressed	Note=PREDICTED: agamous-like MADS-box protein AGL62-like
Ca4	14286540	14291632	Ca_04666	Inositol 1, 3, 4-trisphosphate 5/6-kinase, putative, expressed	Note=PREDICTED: inositol-tetrakisphosphate 1-kinase 2-like isoform X3
Ca4	14297181	14298535	Ca_04667	FAD dependent oxidoreductase domain containing protein, expressed	Note=PREDICTED: thiamine thiazole synthase, chloroplastic-like
Ca4	14300565	14307610	Ca_04668	peptidase, M24 family protein, putative, expressed	Note=PREDICTED: methionine aminopeptidase 2B-like
Ca4	14319049	14321924	Ca_04669	transcriptional repressor, putative, expressed	Note=PREDICTED: uncharacterized protein LOC101488742 isoform X3
Ca4	14330525	14331229	Ca_04670	0	Note=PREDICTED: serine/threonine-protein phosphatase 7 long form homolog
Ca4	14334219	14338101	Ca_04671	pyruvate kinase, putative, expressed	Note=PREDICTED: pyruvate kinase isozyme A, chloroplastic-like
Ca4	14341527	14343530	Ca_04672	expressed protein	Note=PREDICTED: uncharacterized protein LOC101490044
Ca4	14344282	14349363	Ca_04673	amino acid transporter, putative, expressed	Note=PREDICTED: amino acid permease 6-like
Ca4	14397375	14399146	Ca_05664	0	Note=PREDICTED: uncharacterized protein LOC100796221
Ca4	14406216	14409985	Ca_05663	amino acid transporter, putative, expressed	Note=PREDICTED: amino acid permease 6-like
Ca4	14427028	14429440	Ca_05662	tubulin/FtsZ domain containing protein, putative, expressed	Note=Splicing factor putative
Ca4	14436896	14438290	Ca_05661	OsFBO13 - F-box and other domain containing protein, expressed	Note=PREDICTED: F-box protein SKIP22-like isoform X1
Ca4	14440146	14448494	Ca_05660	protein binding protein, putative, expressed	Note=PREDICTED: pre-mRNA-processing protein 40A-like isoform X1
Ca4	14452627	14454053	Ca_05659	protein binding protein, putative, expressed	Note=PREDICTED: pre-mRNA-processing protein 40A-like isoform X1
Ca4	14460340	14460792	Ca_05658	0	Note=PREDICTED: phytosulfokines 3-like
Ca4	14462510	14465779	Ca_05657	differentiation protein, putative, expressed	Note=PREDICTED: ribosomal RNA small subunit methyltransferase E-like
Ca4	14469310	14471477	Ca_05656	CorA-like magnesium transporter protein, putative, expressed	Note=PREDICTED: magnesium transporter MRS2-3-like
Ca4	14472313	14472878	Ca_05655	expressed protein	Note=PREDICTED: uncharacterized protein LOC101515656
Ca4	14479178	14480110	Ca_05654	expressed protein	Note=PREDICTED: uncharacterized protein LOC101498843
Ca4	14484351	14485355	Ca_05653	tetratricopeptide-like helical, putative, expressed	Note=PREDICTED: pentatricopeptide repeat-containing protein At2g44880-like, partial
Ca4	14496999	14500909	Ca_05652	nucleobase-ascorbate transporter, putative, expressed	Note=PREDICTED: nucleobase-ascorbate transporter 4-like
Ca4	14511469	14512455	Ca_05651	OsWLIM1 - LIM domain protein, putative actin-binding protein and transcription factor, expressed	Note=PREDICTED: pollen-specific protein SF3-like
Ca4	14525727	14526434	Ca_05650	biotin--protein ligase, putative, expressed	Note=PREDICTED: octanoyltransferase-like
Ca4	14529695	14532288	Ca_05649	glycosyl hydrolase family 10 protein, putative, expressed	Note=PREDICTED: endo-1,4-beta-xylanase A-like
Ca4	14539742	14542976	Ca_05648	glycosyl hydrolase family 10 protein, putative, expressed	Note=PREDICTED: endo-1,4-beta-xylanase A-like
Ca4	14561996	14562755	Ca_05647	0	Note=PREDICTED: zinc finger CCCH domain-containing protein 13-like
Ca4	14563619	14563960	Ca_05646	0	Note=PREDICTED: uncharacterized protein LOC101490708
Ca4	14573466	14578728	Ca_05645	vacuolar-sorting receptor precursor, putative, expressed	Note=Uncharacterized protein
Ca4	14579880	14581656	Ca_05644	helix-loop-helix DNA-binding domain containing protein, expressed	Note=PREDICTED: transcription factor bHLH84-like
Ca4	14585542	14587176	Ca_05643	helix-loop-helix DNA-binding domain containing protein, expressed	Note=PREDICTED: transcription factor bHLH84-like
Ca4	14611606	14614460	Ca_05642	OsClp8 - Putative Clp protease homologue, expressed	Note=PREDICTED: LOW QUALITY PROTEI
Ca4	14627391	14628233	Ca_05641	ZOS12-09 - C2H2 zinc finger protein, expressed	Note=Zinc finger protein
Ca4	14645467	14648249	Ca_05640	BTBN7 - Bric-a-Brac, Tramtrack, Broad Complex BTB domain with non-phototropic hypocotyl 3 NPH3 domain, expressed	Note=BTB/POZ domain-containing protein
Ca4	14657580	14663300	Ca_05639	expressed protein	Note=PREDICTED: flocculation protein FLO11-like isoform X1
Ca4	14672000	14673018	Ca_05638	40S ribosomal protein S29, putative, expressed	Note=Ribosomal protein S14p/S29e containing protein, expressed
Ca4	14680577	14681644	Ca_05637	expressed protein	Note=PREDICTED: uncharacterized protein LOC101494154
Ca4	14683431	14684013	Ca_05636	peroxisomal membrane protein, putative, expressed	Note=PREDICTED: PXMP2/4 family protein 4-like
Ca4	14690721	14694053	Ca_05635	BRASSINOSTEROID INSENSITIVE 1-associated receptor kinase 1 precursor, putative, expressed	Note=PREDICTED: somatic embryogenesis receptor kinase 2-like
Ca4	14697161	14700059	Ca_05634	transport protein-related, putative, expressed	Note=PREDICTED: uncharacterized protein LOC101495113
Ca4	14707631	14710379	Ca_05633	oxidoreductase, putative, expressed	Note=PREDICTED: prolyl 4-hydroxylase subunit alpha-1-like
Ca4	14712522	14714864	Ca_05632	0	Note=PREDICTED: E3 ubiquitin-protein ligase SDIR1-like
Ca4	14720968	14722911	Ca_05631	protein phosphatase 2C, putative, expressed	Note=PREDICTED: probable protein phosphatase 2C 63-like isoform X1
Ca4	14734137	14734634	Ca_05630	0	Note=PREDICTED: uncharacterized protein LOC101497850
Ca4	14738179	14738718	Ca_05629	transcriptional repressor, putative, expressed	Note=PREDICTED: uncharacterized protein LOC101497850
Ca4	14747202	14749489	Ca_05628	expressed protein	Note=Uncharacterized protein
Ca4	14768426	14771535	Ca_05627	0	Note=Uncharacterized protein (Fragment)
Ca4	14776392	14783972	Ca_05626	WD domain, G-beta repeat domain containing protein, expressed	Note=PREDICTED: uncharacterized protein LOC101498494 isoform X1
Ca4	14785579	14786267	Ca_05625	GASR3 - Gibberellin-regulated GASA/GAST/Snakin family protein precursor, expressed	Note=PREDICTED: snakin-1-like
Ca4	14787808	14789328	Ca_05624	thioredoxin domain-containing protein 9, putative, expressed	Note=Uncharacterized protein
Ca4	14790979	14791794	Ca_05623	0	Note=PREDICTED: pumilio homolog 12-like
Ca4	14804436	14807808	Ca_05622	seed maturation protein PM23, putative, expressed	Note=PREDICTED: uncharacterized protein LOC101500430
Ca4	14811569	14818891	Ca_05621	Homeobox domain containing protein, expressed	Note=PREDICTED: pathogenesis-related homeodomain protein-like isoform X1
Ca4	14823751	14824308	Ca_05620	0	Note=No Hits
Ca4	14826491	14829814	Ca_05619	TIP41, putative, expressed	Note=Uncharacterized protein
Ca4	14836199	14836693	Ca_05618	expressed protein	Note=PREDICTED: uncharacterized protein LOC101502007 isoform X2
Ca4	14838701	14844230	Ca_05617	alpha-1,2-fucosidase, putative, expressed	Note=PREDICTED: alpha-L-fucosidase 2-like
Ca4	14848802	14850394	Ca_05616	expressed protein	Note=PREDICTED: uncharacterized protein LOC101504693
Ca4	14854579	14856806	Ca_05615	bHelix-loop-helix transcription factor, putative, expressed	Note=PREDICTED: transcription factor bHLH113-like isoform X1
Ca4	14870274	14872441	Ca_05614	methylthioribose kinase, putative, expressed	Note=PREDICTED: methylthioribose kinase-like isoform X2
Ca4	14876258	14876938	Ca_05613	secretory protein, putative, expressed	Note=PREDICTED: uncharacterized protein LOC101505538
Ca4	14883341	14884018	Ca_05612	secretory protein, putative, expressed	Note=PREDICTED: uncharacterized protein LOC101506848
Ca4	14885773	14886429	Ca_05611	secretory protein, putative, expressed	Note=PREDICTED: uncharacterized protein LOC101507183
Ca4	14887000	14890388	Ca_05610	methylthioribose kinase, putative, expressed	Note=Uncharacterized protein
Ca4	14895817	14899744	Ca_05609	triacylglycerol lipase 1 precursor, putative, expressed	Note=PREDICTED: triacylglycerol lipase 1-like
Ca4	14904442	14905881	Ca_05608	limonoid UDP-glucosyltransferase, putative, expressed	Note=PREDICTED: putative UDP-glucose glucosyltransferase-like
Ca4	14908423	14909838	Ca_05607	limonoid UDP-glucosyltransferase, putative, expressed	Note=PREDICTED: limonoid UDP-glucosyltransferase-like
Ca4	14945724	14947903	Ca_05606	dehydrogenase, putative, expressed	Note=Probable cinnamyl alcohol dehydrogenase
Ca4	14958597	14960555	Ca_05605	expressed protein	Note=Uncharacterized protein
Ca4	14963213	14964755	Ca_05604	0	Note=PREDICTED: reticulon-like protein B11-like isoform X2
Ca4	14970956	14973143	Ca_05603	tic21, putative, expressed	Note=PREDICTED: protein TIC 21, chloroplastic-like isoform X4
Ca4	14973256	14974736	Ca_05602	0	Note=PREDICTED: serine/threonine-protein phosphatase 7 long form homolog
Ca4	14985531	14987710	Ca_05601	expressed protein	Note=PREDICTED: receptor protein kinase-like protein At4g34220-like
Ca4	14989410	14993736	Ca_05600	coiled-coil domain-containing protein, putative, expressed	Note=PREDICTED: coiled-coil domain-containing protein 94 homolog isoform X2
Ca4	15006961	15009571	Ca_05599	receptor protein kinase, putative, expressed	Note=PREDICTED: probable carbohydrate esterase At4g34215-like
Ca4	15021720	15024688	Ca_05598	D-3-phosphoglycerate dehydrogenase, chloroplast precursor, putative, expressed	Note=Uncharacterized protein
Ca4	15025632	15031932	Ca_05597	Citrate transporter protein, putative, expressed	Note=PREDICTED: uncharacterized protein LOC101513154
Ca4	15034553	15036628	Ca_05596	expressed protein	Note=PREDICTED: uncharacterized protein LOC101514020 isoform X1
Ca4	15040110	15042269	Ca_05595	CWF19-like 2, cell cycle control, putative, expressed	Note=PREDICTED: CWF19-like protein 2-like
Ca4	15053373	15053822	Ca_05594	0	Note=PREDICTED: LRR receptor-like serine/threonine-protein kinase EFR-like
Ca4	15066130	15069248	Ca_05593	cyclase family protein, putative, expressed	Note=PREDICTED: kynurenine formamidase-like
Ca4	15073541	15076873	Ca_05592	cyclase family protein, putative, expressed	Note=Uncharacterized protein
Ca4	15097125	15099250	Ca_05591	cyclin, putative, expressed	Note=PREDICTED: cyclin-D3-1-like
Ca4	15104816	15109713	Ca_05590	PTEN, putative, expressed	Note=PREDICTED: phosphatidylinositol 3,4,5-trisphosphate 3-phosphatase and dual-specificity protein phosphatase PTEN-like
Ca4	15113872	15116087	Ca_05589	oryzain beta chain precursor, putative, expressed	Note=PREDICTED: cysteine proteinase RD21a-like isoform X2
Ca4	15125553	15129346	Ca_05588	multicopper oxidase domain containing protein, expressed	Note=PREDICTED: spore coat protein A-like isoform X1
Ca4	15133469	15133864	Ca_05587	WD domain, G-beta repeat domain containing protein, expressed	Note=PREDICTED: 66 kDa stress protein-like isoform X1
Ca4	15141603	15144628	Ca_05586	WD domain, G-beta repeat domain containing protein, expressed	Note=PREDICTED: 66 kDa stress protein-like isoform X1
Ca4	15148098	15150046	Ca_05585	heavy-metal-associated domain-containing protein, putative, expressed	Note=PREDICTED: myb-like protein I-like
Ca4	15157065	15161434	Ca_05584	CWF19-like 2, cell cycle control, putative, expressed	Note=PREDICTED: CWF19-like protein 2-like isoform X1
Ca4	15164143	15164916	Ca_05583	PPR repeat domain containing protein, putative, expressed	Note=Pentatricopeptide repeat-containing protein
Ca4	15164948	15165688	Ca_05582	PPR repeat domain containing protein, putative, expressed	Note=Pentatricopeptide repeat-containing protein
Ca4	15173703	15175636	Ca_05581	CWF19-like 2, cell cycle control, putative, expressed	Note=PREDICTED: CWF19-like protein 2-like
Ca4	15176931	15180515	Ca_05580	xylosyltransferase, putative, expressed	Note=Xylosyltransferase
Ca4	15184614	15191993	Ca_05579	white-brown complex homolog protein 7, putative, expressed	Note=PREDICTED: ABC transporter G family member 7-like
Ca4	15193055	15193492	Ca_05578	expressed protein	Note=PREDICTED: uncharacterized protein LOC101492975
Ca4	15202032	15204498	Ca_05577	RNA recognition motif containing protein, putative, expressed	Note=PREDICTED: uncharacterized RNA-binding protein C1827.05c-like isoform X3
Ca4	15236607	15237413	Ca_05576	ribose-5-phosphate isomerase A, putative, expressed	Note=Uncharacterized protein
Ca4	15240591	15241880	Ca_05575	expressed protein	Note=PREDICTED: exonuclease V, chloroplastic-like
Ca4	15257342	15261280	Ca_05574	expressed protein	Note=PREDICTED: uncharacterized protein LOC101495223 isoform X2
Ca4	15261908	15262936	Ca_05573	0	Note=PREDICTED: putative fasciclin-like arabinogalactan protein 20-like
Ca4	15268674	15271478	Ca_05572	protein binding protein, putative, expressed	Note=E3 ubiquitin-protein ligase MARCH2
Ca4	15273081	15277203	Ca_05571	OsQSOXL1 quiescin-sulfhydryl oxidase-like OsQSOXL1, expressed	Note=PREDICTED: sulfhydryl oxidase 2-like isoform X1
Ca4	15288852	15289235	Ca_05570	0	Note=PREDICTED: uncharacterized protein LOC101502010
Ca4	15296976	15301920	Ca_05569	repressor of RNA polymerase III transcription MAF1, putative, expressed	Note=PREDICTED: repressor of RNA polymerase III transcription MAF1 homolog
Ca4	15308474	15308632	Ca_05568	0	Note=PsAD1
Ca4	15310994	15311503	Ca_05567	0	Note=Uncharacterized protein
Ca4	15316250	15317049	Ca_05566	0	Note=PREDICTED: tetratricopeptide repeat protein 5-like isoform X1
Ca4	15320145	15325701	Ca_05565	0	Note=PREDICTED: tetratricopeptide repeat protein 5-like isoform X1
Ca4	15329182	15347066	Ca_05564	SAM dependent carboxyl methyltransferase, putative, expressed	Note=PREDICTED: probable S-adenosylmethionine-dependent methyltransferase At5g38100-like
Ca4	15349183	15355069	Ca_05563	vacuolar protein-sorting protein bro1, putative, expressed	Note=Uncharacterized protein
Ca4	15357542	15358748	Ca_05562	splicing factor, putative, expressed	Note=PREDICTED: protein FAM133-like isoform X3
Ca4	15361831	15364867	Ca_05561	fruit protein PKIWI502, putative, expressed	Note=PREDICTED: fruit protein pKIWI502-like
Ca4	15368158	15371767	Ca_05560	ATP synthase, putative, expressed	Note=ATP synthase subunit beta
Ca4	15372441	15376211	Ca_05559	ATP synthase, putative, expressed	Note=ATP synthase subunit beta
Ca4	15378577	15382117	Ca_05558	MATE efflux family protein, putative, expressed	Note=PREDICTED: MATE efflux family protein 5-like isoform X1
Ca4	15386018	15390333	Ca_05557	MATE efflux family protein, putative, expressed	Note=PREDICTED: MATE efflux family protein 5-like
Ca4	15392608	15395544	Ca_05556	MATE efflux family protein, putative, expressed	Note=PREDICTED: MATE efflux family protein 7-like isoform X2
Ca4	15397868	15400812	Ca_05555	expressed protein	Note=PREDICTED: cyclin-D1-binding protein 1 homolog
Ca4	15402001	15405384	Ca_05554	uncharacterized protein sll0194, putative, expressed	Note=PREDICTED: sec-independent protein translocase protein TATC, chloroplastic-like
Ca4	15406506	15415734	Ca_05553	ORC4 - Putative origin recognition complex subunit 4, expressed	Note=PREDICTED: origin recognition complex subunit 4-like
Ca4	15417889	15421217	Ca_05552	phosphatidylserine synthase, putative, expressed	Note=Uncharacterized protein
Ca4	15445593	15458554	Ca_05551	pre-mRNA-splicing factor ATP-dependent RNA helicase DHX16, putative, expressed	Note=PREDICTED: probable ATP-dependent RNA helicase DHX36-like
Ca4	15460142	15463738	Ca_05550	fructose-bisphospate aldolase isozyme, putative, expressed	Note=Fructose-bisphosphate aldolase
Ca4	15473450	15477553	Ca_05549	oxidoreductase, 2OG-Fe oxygenase family protein, putative, expressed	Note=PREDICTED: uncharacterized PKHD-type hydroxylase At1g22950-like
Ca4	15493224	15493718	Ca_05548	0	Note=PREDICTED: E3 ubiquitin-protein ligase RHA2A-like
Ca4	15539362	15542731	Ca_05547	zinc finger C-x8-C-x5-C-x3-H type family protein, expressed	Note=PREDICTED: zinc finger CCCH domain-containing protein 15-like isoform X1
Ca4	15546716	15548508	Ca_05546	CCT/B-box zinc finger protein, putative, expressed	Note=PREDICTED: putative zinc finger protein At1g68190-like
Ca4	15568674	15572675	Ca_05545	0	Note=PREDICTED: uncharacterized protein LOC101503488
Ca4	15575165	15578267	Ca_05544	0	Note=Uncharacterized protein
Ca4	15585880	15591637	Ca_05543	amino acid permease family protein, putative, expressed	Note=PREDICTED: amino-acid permease BAT1 homolog
Ca4	15599204	15605253	Ca_05542	amino acid permease family protein, putative, expressed	Note=PREDICTED: amino-acid permease BAT1 homolog
Ca4	15609914	15610417	Ca_05541	0	Note=PREDICTED: uncharacterized protein LOC101512917
Ca4	15615025	15620235	Ca_05540	amino acid permease family protein, putative, expressed	Note=PREDICTED: amino-acid permease BAT1 homolog
Ca4	15649504	15653898	Ca_05539	amino acid permease family protein, putative, expressed	Note=PREDICTED: amino-acid permease BAT1 homolog isoform X1
Ca4	15654664	15657278	Ca_05538	lipid phosphatase protein, putative, expressed	Note=PREDICTED: lipid phosphate phosphatase 2-like isoform X1
Ca4	15669964	15674961	Ca_05537	lipid phosphatase protein, putative, expressed	Note=PREDICTED: putative lipid phosphate phosphatase 3, chloroplastic-like isoform X1
Ca4	15695040	15697813	Ca_05536	PB1 domain containing protein, expressed	Note=PREDICTED: putative uncharacterized protein DDB_G0271606-like isoform X2
Ca4	15701042	15705869	Ca_05535	WD domain, G-beta repeat domain containing protein, expressed	Note=PREDICTED: elongator complex protein 2-like isoform X2
Ca4	15708488	15716216	Ca_05534	expressed protein	Note=PREDICTED: uncharacterized protein LOC101511016 isoform X2
Ca4	15718834	15721166	Ca_05533	OsIAA10 - Auxin-responsive Aux/IAA gene family member, expressed	Note=PREDICTED: auxin-responsive protein IAA32-like
Ca4	15722399	15723340	Ca_05532	tetratricopeptide-like helical, putative, expressed	Note=PREDICTED: pentatricopeptide repeat-containing protein At2g44880-like
Ca4	15725377	15727696	Ca_05531	expressed protein	Note=PREDICTED: probable inactive leucine-rich repeat receptor-like protein kinase At1g66830-like
Ca4	15735072	15744073	Ca_05530	cytidylyltransferase domain containing protein, expressed	Note=Uncharacterized protein
Ca4	15751286	15754444	Ca_05529	trehalose synthase, putative, expressed	Note=Uncharacterized protein
Ca4	15771465	15773054	Ca_05528	0	Note=PREDICTED: reticulon-like protein B9-like
Ca4	15782775	15784303	Ca_05527	fiber protein Fb34, putative, expressed	Note=PREDICTED: uncharacterized protein LOC101514353
Ca4	15792841	15796182	Ca_05526	NotAvailable	Note=PREDICTED: protein NtpR-like
Ca4	15806447	15806749	Ca_05525	0	Note=PREDICTED: uncharacterized protein LOC101508264
Ca4	15822725	15826388	Ca_05524	expressed protein	Note=PREDICTED: uncharacterized protein LOC101515007
Ca4	15855018	15857782	Ca_05523	OsWAK1 - OsWAK receptor-like cytoplasmic kinase OsWAK-RLCK, expressed	Note=PREDICTED: probable serine/threonine-protein kinase At1g18390-like
Ca4	15859605	15862001	Ca_05522	OsWAK1 - OsWAK receptor-like cytoplasmic kinase OsWAK-RLCK, expressed	Note=PREDICTED: probable serine/threonine-protein kinase At1g18390-like
Ca4	15865030	15867639	Ca_05521	OsWAK1 - OsWAK receptor-like cytoplasmic kinase OsWAK-RLCK, expressed	Note=PREDICTED: probable serine/threonine-protein kinase At1g18390-like
Ca4	15876283	15878960	Ca_05520	OsWAK1 - OsWAK receptor-like cytoplasmic kinase OsWAK-RLCK, expressed	Note=Wall-associated receptor kinase-like protein
Ca4	15880754	15881044	Ca_05519	0	Note=PREDICTED: uncharacterized protein LOC101489412
Ca4	15900525	15903375	Ca_05518	protein phosphotase protein, putative, expressed	Note=Uncharacterized protein
Ca4	15904434	15906625	Ca_05517	Protein kinase domain containing protein, expressed	Note=PREDICTED: probable receptor-like protein kinase At1g67000-like
Ca4	15914112	15916265	Ca_05516	Protein kinase domain containing protein, expressed	Note=Protein kinase-coding resistance protein
Ca4	15919341	15921252	Ca_05515	inactive receptor kinase At2g26730 precursor, putative, expressed	Note=Leucine-rich repeat receptor-like protein kinase
Ca4	15921842	15923592	Ca_05514	DNA binding protein, putative, expressed	Note=PREDICTED: uncharacterized protein LOC101490811
Ca4	15926880	15934954	Ca_05513	metallo-beta-lactamase family protein, putative, expressed	Note=PREDICTED: uncharacterized protein LOC101491135 isoform X1
Ca4	15939809	15944971	Ca_05512	heat shock protein DnaJ, putative, expressed	Note=Uncharacterized protein
Ca4	15956236	15957042	Ca_05511	ZOS1-03 - C2H2 zinc finger protein, expressed	Note=PREDICTED: zinc finger protein 6-like
Ca4	15969647	15974052	Ca_05510	cysteinyl-tRNA synthetase, putative, expressed	Note=PREDICTED: cysteine--tRNA ligase-like isoform X1
Ca4	15992704	15993617	Ca_05509	expressed protein	Note=PREDICTED: uncharacterized protein LOC101492865
Ca4	16004115	16005859	Ca_05508	0	Note=No Hits
Ca4	16026287	16027286	Ca_05507	transmembrane BAX inhibitor motif-containing protein, putative, expressed	Note=PREDICTED: BI1-like protein-like
Ca4	16032169	16032729	Ca_05506	expressed protein	Note=PREDICTED: protein gar2-like
Ca4	16038625	16038993	Ca_05505	NotAvailable	Note=PREDICTED: uncharacterized protein LOC101493513
Ca4	16045187	16053896	Ca_05504	glutaminyl-tRNA synthetase, putative, expressed	Note=Glutaminyl-tRNA synthetase
Ca4	16062535	16063854	Ca_05503	MYB family transcription factor, putative, expressed	Note=PREDICTED: transcription factor MYB21-like
Ca4	16073953	16074831	Ca_05502	O-acyltransferase, putative, expressed	Note=PREDICTED: uncharacterized protein LOC101494464 isoform X1
Ca4	16076573	16078658	Ca_05501	nuclease PA3, putative, expressed	Note=PREDICTED: endonuclease 2-like
Ca4	16096651	16097469	Ca_05500	0	Note=PREDICTED: uncharacterized protein LOC101495542
Ca4	16104339	16104740	Ca_05499	0	Note=PREDICTED: uncharacterized protein LOC101495872
Ca4	16127580	16128515	Ca_05498	IPP transferase, putative, expressed	Note=PREDICTED: LOW QUALITY PROTEI
Ca4	16142577	16145401	Ca_05497	lipase, putative, expressed	Note=PREDICTED: monoglyceride lipase-like
Ca4	16146536	16150105	Ca_05496	DUF292 domain containing protein, expressed	Note=Uncharacterized protein
Ca4	16158899	16162158	Ca_05495	0	Note=PREDICTED: uncharacterized protein LOC101503488
Ca4	16172006	16173269	Ca_05494	ZOS1-02 - C2H2 zinc finger protein, expressed	Note=PREDICTED: zinc finger protein JAGGED-like
Ca4	16183274	16184778	Ca_05493	DUF292 domain containing protein, expressed	Note=PREDICTED: IST1 homolog
Ca4	16196779	16197885	Ca_05492	ZOS1-02 - C2H2 zinc finger protein, expressed	Note=PREDICTED: zinc finger protein JAGGED-like
Ca4	16209939	16215748	Ca_05491	50S ribosomal protein L15, chloroplast precursor, putative, expressed	Note=PREDICTED: 50S ribosomal protein L15, chloroplastic-like
Ca4	16223470	16224247	Ca_05490	expressed protein	Note=PREDICTED: uncharacterized protein LOC101498397 isoform X1
Ca4	16241807	16241965	Ca_05489	NotAvailable	Note=PREDICTED: uncharacterized protein LOC101498936
Ca4	16269704	16270776	Ca_05488	DUF260 domain containing protein, putative, expressed	Note=PREDICTED: LOB domain-containing protein 42-like
Ca4	16277519	16279183	Ca_05487	CCT/B-box zinc finger protein, putative, expressed	Note=PREDICTED: zinc finger protein CONSTANS-LIKE 16-like
Ca4	16326886	16328376	Ca_05486	3-ketoacyl-CoA synthase, putative, expressed	Note=3-ketoacyl-CoA synthase
Ca4	16361120	16362121	Ca_05485	AP2 domain containing protein, expressed	Note=PREDICTED: ethylene-responsive transcription factor ERF118-like isoform X1
Ca4	16428826	16429392	Ca_05484	0	Note=PREDICTED: uncharacterized protein LOC101501056
Ca4	16439041	16440851	Ca_05483	proteins of unknown function domain containing protein, expressed	Note=PREDICTED: uncharacterized protein LOC101501368
Ca4	16444366	16448279	Ca_05482	RAD23 DNA repair protein, putative, expressed	Note=PREDICTED: putative DNA repair protein RAD23-3-like
Ca4	16451390	16454111	Ca_05481	GLTP domain containing protein, putative, expressed	Note=PREDICTED: glycolipid transfer protein domain-containing protein 1-like
Ca4	16457260	16459599	Ca_05480	2-oxo acid dehydrogenases acyltransferase domain containing protein, expressed	Note=PREDICTED: dihydrolipoyllysine-residue acetyltransferase component of pyruvate dehydrogenase complex-like
Ca4	16463217	16464054	Ca_05479	0	Note=PREDICTED: uncharacterized protein LOC101502645 isoform X1
Ca4	16467784	16474922	Ca_05478	serine/threonine-protein kinase PRP4, putative, expressed	Note=PREDICTED: serine/threonine-protein kinase PRP4 homolog
Ca4	16500228	16501958	Ca_05477	DUF292 domain containing protein, expressed	Note=PREDICTED: uncharacterized protein LOC101503192
Ca4	16504354	16505819	Ca_05476	cytochrome P450, putative, expressed	Note=PREDICTED: trans-cinnamate 4-monooxygenase-like
Ca4	16506211	16508976	Ca_05475	aluminum-activated malate transporter, putative, expressed	Note=PREDICTED: aluminum-activated malate transporter 4-like
Ca4	16511273	16518991	Ca_05474	HEAT repeat family protein, putative, expressed	Note=Serine/threonine-protein phosphatase 2A 65 kDa regulatory subunit A beta isoform
Ca4	16524055	16525107	Ca_05473	gibberellin receptor GID1L2, putative, expressed	Note=PREDICTED: probable carboxylesterase 17-like
Ca4	16529338	16530070	Ca_05472	0	Note=No Hits
Ca4	16530116	16533088	Ca_05471	transcription factor, putative, expressed	Note=PREDICTED: transcription factor PERIANTHIA-like isoform X1
Ca4	16535532	16538560	Ca_05470	choline transporter-related, putative, expressed	Note=PREDICTED: CTL-like protein DDB_G0274487-like
Ca4	16548650	16550059	Ca_05469	aspartic proteinase, putative, expressed	Note=PREDICTED: protein ASPARTIC PROTEASE IN GUARD CELL 1-like
Ca4	16563152	16566187	Ca_05468	uncharacterized protein family UPF0016 domain containing protein, expressed	Note=Uncharacterized protein
Ca4	16569805	16573587	Ca_05467	uncharacterized protein ycf45, putative, expressed	Note=PREDICTED: uncharacterized protein ycf45-like
Ca4	16578088	16579240	Ca_05466	RNA recognition motif containing protein, expressed	Note=PREDICTED: TATA-binding protein-associated factor 2N-like isoform X1
Ca4	16581726	16583635	Ca_05465	40S ribosomal protein S3-1, putative, expressed	Note=Uncharacterized protein
Ca4	16594609	16596432	Ca_05464	nodulin, putative, expressed	Note=PREDICTED: uncharacterized protein LOC101508657
Ca4	16603028	16603312	Ca_05463	0	Note=PREDICTED: uncharacterized protein LOC101508396
Ca4	16612861	16614636	Ca_05462	nodulin, putative, expressed	Note=PREDICTED: uncharacterized protein LOC101508976
Ca4	16617251	16624622	Ca_05461	transcription elongation factor SPT5 homolog 1, putative, expressed	Note=PREDICTED: putative transcription elongation factor SPT5 homolog 1-like
Ca4	16626853	16629605	Ca_05460	serine/threonine protein phosphatase 2A 59 kDa regulatory subunit Bgamma isoform, putative, expressed	Note=PREDICTED: serine/threonine protein phosphatase 2A 57 kDa regulatory subunit B'''' beta isoform-like
Ca4	16633227	16639693	Ca_05459	pectate lyase precursor, putative, expressed	Note=PREDICTED: probable pectate lyase 13-like isoform X2
Ca4	16649921	16650631	Ca_05458	DUF623 domain containing protein, expressed	Note=PREDICTED: uncharacterized protein LOC101510698
Ca4	16665198	16671878	Ca_05457	expressed protein	Note=PREDICTED: serine-rich adhesin for platelets-like
Ca4	16674343	16676229	Ca_05456	expressed protein	Note=PREDICTED: pentatricopeptide repeat-containing protein At5g04780-like
Ca4	16693775	16697838	Ca_05455	amino acid permease family protein, putative, expressed	Note=PREDICTED: cationic amino acid transporter 7, chloroplastic-like
Ca4	16725595	16727048	Ca_05454	MYB_Al protein, putative, expressed	Note=PREDICTED: transcription factor DIVARICATA-like
Ca4	16730594	16732012	Ca_05453	expressed protein	Note=PREDICTED: uncharacterized protein At2g27730, mitochondrial-like isoform X1
Ca4	16736025	16736483	Ca_05452	0	Note=PREDICTED: uncharacterized protein LOC101495131
Ca4	16746007	16750425	Ca_05451	pre-mRNA-splicing factor ATP-dependent RNA helicase DHX16, putative, expressed	Note=Uncharacterized protein
Ca4	16750571	16751281	Ca_05450	RNA recognition motif containing protein, putative, expressed	Note=PREDICTED: THO complex subunit 4-like, partial
Ca4	16758764	16759903	Ca_05449	fatty acid desaturase, putative, expressed	Note=PREDICTED: omega-6 fatty acid desaturase, endoplasmic reticulum isozyme 1-like
Ca4	16762306	16765711	Ca_05448	vesicle-associated membrane protein 727, putative, expressed	Note=Uncharacterized protein
Ca4	16777849	16783337	Ca_05447	coatomer subunit delta, putative, expressed	Note=Uncharacterized protein
Ca4	16789177	16791071	Ca_05446	hemerythrin family protein, expressed	Note=PREDICTED: uncharacterized protein LOC101515224
Ca4	16794308	16795451	Ca_05445	40S ribosomal protein S27, putative, expressed	Note=40S ribosomal protein S27
Ca4	16805157	16808396	Ca_05444	RNASEH2A - Putative ribonuclease H2 large subunit, expressed	Note=PREDICTED: ribonuclease H2 subunit A-like isoform X1
Ca4	16809240	16810856	Ca_05443	0	Note=Putative uncharacterized protein
Ca4	16814501	16815059	Ca_05442	RPA3 - Putative single-stranded DNA binding complex subunit 3, expressed	Note=PREDICTED: uncharacterized protein LOC101489189
Ca4	16816735	16817202	Ca_05441	2Fe-2S iron-sulfur cluster binding domain containing protein, expressed	Note=PREDICTED: ferredoxin-3, chloroplastic-like isoform X2
Ca4	16821191	16824286	Ca_05440	0	Note=PREDICTED: uncharacterized protein YnbD-like isoform X2
Ca4	16825287	16825652	Ca_05439	0	Note=PREDICTED: uncharacterized protein LOC101497921
Ca4	16828757	16841542	Ca_05438	HEAT repeat family protein, putative, expressed	Note=PREDICTED: tubulin-specific chaperone D-like
Ca4	16845807	16849938	Ca_05437	ACT domain containing protein, expressed	Note=PREDICTED: unknown protein DS12 from 2D-PAGE of leaf, chloroplastic-like
Ca4	16866620	16877250	Ca_05436	expressed protein	Note=PREDICTED: uncharacterized protein LOC101491556
Ca4	16884580	16885209	Ca_05435	Cupin domain containing protein, expressed	Note=PREDICTED: germin-like protein subfamily 3 member 2-like
Ca4	16886671	16888914	Ca_05434	proteins of unknown function domain containing protein, putative, expressed	Note=Uncharacterized protein
Ca4	16893918	16899476	Ca_05433	GHMP kinases ATP-binding protein, putative, expressed	Note=Uncharacterized protein
Ca4	16907919	16913097	Ca_05432	pentatricopeptide containing protein, putative, expressed	Note=PREDICTED: pentatricopeptide repeat-containing protein At2g35130-like
Ca4	16915838	16919970	Ca_05431	peptidase, T1 family, putative, expressed	Note=Proteasome subunit alpha type-5-A isoform 1
Ca4	16926464	16931467	Ca_05430	ZOS9-17 - C2H2 zinc finger protein, expressed	Note=PREDICTED: zinc finger protein MAGPIE-like
Ca4	16945171	16953540	Ca_05429	MORN repeat domain containing protein, expressed	Note=PREDICTED: protein ACCUMULATION AND REPLICATION OF CHLOROPLASTS 3-like isoform X1
Ca4	16961052	16961843	Ca_05428	0	Note=PREDICTED: mucin-5AC-like
Ca4	16971501	16975815	Ca_05427	regulatory protein, putative, expressed	Note=PREDICTED: uncharacterized protein At4g15970-like
Ca4	16982668	16996404	Ca_05426	protein transport protein, putative, expressed	Note=PREDICTED: protein transport protein Sec24-like At4g32640-like
Ca4	16999177	17001112	Ca_05425	0	Note=PREDICTED: UPF0307 protein PMI3641-like
Ca4	17003409	17004275	Ca_05424	UPF0041 domain containing protein, putative, expressed	Note=Uncharacterized protein
Ca4	17006092	17008038	Ca_05423	expressed protein	Note=PREDICTED: uncharacterized protein LOC101495873
Ca4	17010363	17014260	Ca_05422	MYB family transcription factor, putative, expressed	Note=PREDICTED: putative Myb family transcription factor At1g14600-like
Ca4	17029194	17029502	Ca_05421	expressed protein	Note=NADH dehydrogenase [ubiquinone] 1 beta subcomplex subunit 7
Ca4	17031810	17033936	Ca_05420	pentatricopeptide, putative, expressed	Note=PREDICTED: pentatricopeptide repeat-containing protein At5g39350-like
Ca4	17037859	17041170	Ca_05419	erythronate-4-phosphate dehydrogenase domain containing protein, expressed	Note=No Hits
Ca4	17049738	17053696	Ca_05418	pre-mRNA-splicing factor syf2, putative, expressed	Note=PREDICTED: pre-mRNA-splicing factor syf2-like
Ca4	17059018	17061945	Ca_05417	NotAvailable	Note=PREDICTED: uncharacterized protein LOC101497735 isoform X1
Ca4	17074155	17077528	Ca_05416	helix-loop-helix DNA-binding domain containing protein, expressed	Note=PREDICTED: transcription factor ABORTED MICROSPORES-like
Ca4	17081677	17081939	Ca_05415	0	Note=PREDICTED: GDSL esterase/lipase At1g73610-like
Ca4	17103099	17103915	Ca_05414	0	Note=PREDICTED: blue copper protein-like
Ca4	17107470	17114196	Ca_05413	ubiquitin conjugating enzyme protein, putative, expressed	Note=PREDICTED: probable ubiquitin-conjugating enzyme E2 23-like isoform X3
Ca4	17116534	17127194	Ca_05412	expressed protein	Note=PREDICTED: FAD-dependent urate hydroxylase-like
Ca4	17129320	17135846	Ca_05411	expressed protein	Note=PREDICTED: FAD-dependent urate hydroxylase-like
Ca4	17142596	17146062	Ca_05410	expressed protein	Note=PREDICTED: FAD-dependent urate hydroxylase-like
Ca4	17147937	17152545	Ca_05409	RNA recognition motif containing protein, putative, expressed	Note=PREDICTED: RNA-binding protein 39-like
Ca4	17153091	17157222	Ca_05408	RNA recognition motif containing protein, putative, expressed	Note=PREDICTED: RNA-binding protein 39-like
Ca4	17159718	17164724	Ca_05407	0	Note=PREDICTED: uncharacterized protein LOC101501802 isoform X1
Ca4	17174860	17177563	Ca_05406	0	Note=PREDICTED: uncharacterized protein LOC101503488
Ca4	17190661	17193102	Ca_05405	protein phosphatase 2C, putative, expressed	Note=PREDICTED: probable protein phosphatase 2C 60-like
Ca4	17196718	17200170	Ca_05404	OsFBX3 - F-box domain containing protein, expressed	Note=PREDICTED: uncharacterized protein LOC101502337
Ca4	17202728	17205302	Ca_05403	expressed protein	Note=PREDICTED: uncharacterized protein LOC101503512
Ca4	17208463	17213784	Ca_05402	ATP synthase, putative, expressed	Note=Uncharacterized protein
Ca4	17218852	17221940	Ca_05401	heat shock protein DnaJ, putative, expressed	Note=PREDICTED: dnaJ homolog subfamily C member 17-like isoform X1
Ca4	17224337	17237242	Ca_05400	transportin-2, putative, expressed	Note=Uncharacterized protein
Ca4	17239037	17239939	Ca_05399	serine/threonine protein phosphatase 2A 59 kDa regulatory subunit Bgamma isoform, putative, expressed	Note=PREDICTED: serine/threonine protein phosphatase 2A 57 kDa regulatory subunit B'''' beta isoform-like isoform X1
Ca4	17260754	17267457	Ca_05398	tetracycline transporter protein, putative, expressed	Note=PREDICTED: hippocampus abundant transcript 1 protein-like
Ca4	17268480	17271372	Ca_05397	DNL zinc finger domain containing protein, putative, expressed	Note=PREDICTED: uncharacterized protein LOC101505438
Ca4	17273650	17278454	Ca_05396	WD domain, G-beta repeat domain containing protein, expressed	Note=PREDICTED: DDB1- and CUL4-associated factor 8-like isoform X2
Ca4	17278466	17279914	Ca_05395	PPR repeat domain containing protein, putative, expressed	Note=PREDICTED: pentatricopeptide repeat-containing protein At2g17033-like
Ca4	17280374	17282475	Ca_05394	0	Note=PREDICTED: uncharacterized protein LOC101506302
Ca4	17285674	17287687	Ca_05393	0	Note=PREDICTED: uncharacterized protein LOC101512303
Ca4	17294283	17298743	Ca_05392	0	Note=PREDICTED: ankyrin repeat and KH domain-containing protein 1-like
Ca4	17299744	17313073	Ca_05391	Phosphatidylinositol kinase and FAT containing domain protein, putative, expressed	Note=PREDICTED: serine/threonine-protein kinase ATR-like isoform X1
Ca4	17316352	17320855	Ca_05390	uncharacterized mscS family protein, putative, expressed	Note=PREDICTED: mechanosensitive ion channel protein 6-like isoform X1
Ca4	17343724	17346452	Ca_05389	rRNA 2-O-methyltransferase fibrillarin 2, putative, expressed	Note=Uncharacterized protein
Ca4	17358487	17366457	Ca_05388	protein kinase family protein, putative, expressed	Note=PREDICTED: serine/threonine-protein kinase EDR1-like isoform X1
Ca4	17377885	17380643	Ca_05387	OsFBL10 - F-box domain and LRR containing protein, expressed	Note=F-box/LRR-repeat protein
Ca4	17389831	17397065	Ca_05386	jmjC domain containing protein, expressed	Note=PREDICTED: uncharacterized protein LOC101510800 isoform X1
Ca4	17413769	17415327	Ca_05385	0	Note=PREDICTED: serine/threonine-protein phosphatase 7 long form homolog
Ca4	17426925	17442825	Ca_05384	jmjC domain containing protein, expressed	Note=PREDICTED: uncharacterized protein LOC101510800 isoform X1
Ca4	17451060	17452031	Ca_05383	CAX-interacting protein 4, putative, expressed	Note=PREDICTED: CAX-interacting protein 4-like
Ca4	17453868	17456316	Ca_05382	auxin-induced protein 5NG4, putative, expressed	Note=Auxin-induced protein 5NG4
Ca4	17463628	17468672	Ca_05381	zinc RING finger protein, putative, expressed	Note=RING finger protein
Ca4	17472442	17474259	Ca_05380	SKIP/SNW domain containing protein, expressed	Note=SNW domain-containing protein
Ca4	17478168	17487930	Ca_05379	oligosaccharyl transferase, putative, expressed	Note=Uncharacterized protein
Ca4	17490100	17494821	Ca_05378	expressed protein	Note=PREDICTED: uncharacterized protein LOC101514261
Ca4	17496193	17498964	Ca_05377	PPR repeat containing protein, expressed	Note=PREDICTED: uncharacterized protein LOC101514261
Ca4	17519282	17521064	Ca_05376	transporter family protein, putative, expressed	Note=PREDICTED: sugar transport protein 10-like
Ca4	17521832	17524413	Ca_05375	thioredoxin, putative, expressed	Note=PREDICTED: thioredoxin X, chloroplastic-like
Ca4	17524792	17528747	Ca_05374	pentatricopeptide, putative, expressed	Note=PREDICTED: LOW QUALITY PROTEI
Ca4	17529031	17529954	Ca_05373	zinc finger, C3HC4 type domain containing protein, expressed	Note=RING finger protein
Ca4	17536418	17537167	Ca_05372	0	Note=Uncharacterized protein
Ca4	17602650	17605573	Ca_05371	0	Note=PREDICTED: E2F-associated phosphoprotein-like
Ca4	17606852	17607855	Ca_05370	prefoldin, putative, expressed	Note=Prefoldin subunit
Ca4	17611971	17616661	Ca_05369	anthranilate synthase component I-1, chloroplast precursor, putative, expressed	Note=PREDICTED: anthranilate synthase component I-2, chloroplastic-like
Ca4	17620217	17624672	Ca_05368	dihydroorotate dihydrogenase protein, putative, expressed	Note=Uncharacterized protein
Ca4	17630621	17640049	Ca_05367	myosin-2 heavy chain, non muscle, putative, expressed	Note=Myosin-like protein
Ca4	17641076	17643714	Ca_05366	riboflavin biosynthesis protein-related, putative, expressed	Note=Uncharacterized protein
Ca4	17647239	17647826	Ca_05365	molybdopterin biosynthesis protein CNX3, putative, expressed	Note=PREDICTED: cyclic pyranopterin monophosphate synthase accessory protein, mitochondrial-like
Ca4	17651134	17653520	Ca_05364	expressed protein	Note=PREDICTED: transmembrane protein 53-like
Ca4	17658797	17661040	Ca_05363	F-box/LRR-repeat protein 2, putative, expressed	Note=PREDICTED: F-box/LRR-repeat protein 4-like
Ca4	17662603	17663625	Ca_05362	zinc finger, C3HC4 type domain containing protein, expressed	Note=PREDICTED: E3 ubiquitin-protein ligase CIP8-like
Ca4	17667387	17668735	Ca_05361	GEM, putative, expressed	Note=PREDICTED: putative GEM-like protein 8-like
Ca4	17673875	17674938	Ca_05360	GEM, putative, expressed	Note=PREDICTED: GEM-like protein 4-like
Ca4	17679092	17680057	Ca_05359	GEM, putative, expressed	Note=PREDICTED: putative GEM-like protein 8-like
Ca4	17682958	17684288	Ca_05358	GEM, putative, expressed	Note=PREDICTED: putative GEM-like protein 8-like
Ca4	17684886	17685353	Ca_05357	ribosomal protein L7/L12 C-terminal domain containing protein, expressed	Note=PREDICTED: 50S ribosomal protein L12, chloroplastic-like
Ca4	17689748	17695103	Ca_05356	calcium-binding EF hand family protein, putative, expressed	Note=PREDICTED: calumenin-like
Ca4	17701397	17704873	Ca_05355	aluminum-activated malate transporter, putative, expressed	Note=PREDICTED: aluminum-activated malate transporter 12-like
Ca4	17705726	17706832	Ca_05354	glutathione S-transferase, putative, expressed	Note=PREDICTED: probable glutathione S-transferase-like
Ca4	17718265	17719725	Ca_05353	aspartic proteinase nepenthesin precursor, putative, expressed	Note=Uncharacterized protein
Ca4	17721944	17730125	Ca_05352	expressed protein	Note=PREDICTED: uncharacterized ATP-dependent helicase C23E6.02-like
Ca4	17748313	17749609	Ca_05351	HMG1/2, putative, expressed	Note=PREDICTED: high mobility group B protein 7-like isoform X1
Ca4	17750333	17752270	Ca_05350	polygalacturonase inhibitor 3 precursor, putative, expressed	Note=PREDICTED: probable leucine-rich repeat receptor-like protein kinase At1g35710-like isoform X1
Ca4	17759266	17765920	Ca_05349	OsPOP15 - Putative Prolyl Oligopeptidase homologue, expressed	Note=PREDICTED: protease 2-like isoform X1
Ca4	17768116	17770575	Ca_05348	expressed protein	Note=PREDICTED: uncharacterized protein LOC101496961
Ca4	17771498	17774031	Ca_05347	G-patch domain containing protein, expressed	Note=PREDICTED: G patch domain-containing protein 11-like isoform X1
Ca4	17780815	17786207	Ca_05346	expressed protein	Note=PREDICTED: uncharacterized protein LOC101497853
Ca4	17839305	17840104	Ca_18620	membrane associated DUF588 domain containing protein, putative, expressed	Note=PREDICTED: CASP-like protein RCOM_0464280-like
Ca4	17846191	17852428	Ca_18621	methionyl-tRNA synthetase, putative, expressed	Note=PREDICTED: methionine--tRNA ligase-like
Ca4	17853963	17858794	Ca_18622	IKI3 family protein, expressed	Note=PREDICTED: elongator complex protein 1-like isoform X1
Ca4	17860860	17863045	Ca_18623	homeobox domain containing protein, expressed	Note=PREDICTED: WUSCHEL-related homeobox 8-like
Ca4	17866544	17869933	Ca_18624	ras-related protein, putative, expressed	Note=Ras-related protein RABE1a
Ca4	17874297	17879171	Ca_18625	2-oxoglutarate dehydrogenase E1 component, mitochondrial precursor, putative, expressed	Note=PREDICTED: 2-oxoglutarate dehydrogenase, mitochondrial-like
Ca4	17884333	17884572	Ca_18626	NotAvailable	Note=Putative uncharacterized protein
Ca4	17896435	17897518	Ca_18627	domain of unknown function DUF966 domain containing protein, expressed	Note=PREDICTED: uncharacterized protein LOC101493418
Ca4	17898739	17901331	Ca_18628	RNA recognition motif containing protein, expressed	Note=PREDICTED: protein gar2-like
Ca4	17902677	17904277	Ca_18629	0	Note=PREDICTED: F-box protein At2g39490-like
Ca4	17906721	17908388	Ca_18630	aquaporin protein, putative, expressed	Note=PREDICTED: aquaporin TIP1-3-like
Ca4	17909311	17911007	Ca_18631	PsbP, putative, expressed	Note=PREDICTED: psbP-like protein 2, chloroplastic-like
Ca4	17912112	17920795	Ca_18632	ABC transporter, ATP-binding protein, putative, expressed	Note=Uncharacterized protein
Ca4	17931204	17932032	Ca_18633	0	Note=PREDICTED: uncharacterized protein LOC101505540
Ca4	17940627	17941632	Ca_18634	0	Note=PREDICTED: uncharacterized protein LOC101506190
Ca4	17948944	17953994	Ca_18635	beta-hexosaminidase precursor, putative, expressed	Note=PREDICTED: beta-hexosaminidase 1-like
Ca4	17962227	17963308	Ca_18636	plant-specific domain TIGR01589 family protein, expressed	Note=PREDICTED: uncharacterized protein LOC101495981
Ca4	17967573	17970210	Ca_18637	glutathione S-transferase, N-terminal domain containing protein, expressed	Note=PREDICTED: glutathione S-transferase DHAR2-like isoform X2
Ca4	17980745	17985610	Ca_18638	COBW domain containing protein, putative, expressed	Note=PREDICTED: COBW domain-containing protein 1-like
Ca4	17986178	17988041	Ca_18639	0	Note=PREDICTED: uncharacterized protein LOC101497191
Ca4	17990082	17994456	Ca_18640	cleavage and polyadenylation specificity factor, putative, expressed	Note=Uncharacterized protein
Ca4	17995883	18000022	Ca_18641	lipase, putative, expressed	Note=PREDICTED: monoglyceride lipase-like
Ca4	18011514	18011849	Ca_18642	0	Note=PREDICTED: serine/threonine-protein phosphatase 7 long form homolog
Ca4	18013228	18014554	Ca_18643	ribosomal protein L29, putative, expressed	Note=Uncharacterized protein
Ca4	18015787	18018157	Ca_18644	pectate lyase family protein, expressed	Note=PREDICTED: putative pectate lyase 21-like isoform X1
Ca4	18031952	18034393	Ca_18645	0	Note=No Hits
Ca4	18047523	18048749	Ca_18646	3-ketoacyl-CoA synthase precursor, putative, expressed	Note=PREDICTED: 3-ketoacyl-CoA synthase 21-like
Ca4	18052486	18058020	Ca_18647	protein phosphatase 2C, putative, expressed	Note=Uncharacterized protein
Ca4	18069846	18072398	Ca_18648	ankyrin repeat-containing protein, putative, expressed	Note=IGN1
Ca4	18074974	18075993	Ca_18649	expressed protein	Note=PREDICTED: probable membrane-associated kinase regulator 4-like
Ca4	18078187	18090238	Ca_18650	expressed protein	Note=PREDICTED: restin homolog isoform X1
Ca4	18116042	18117912	Ca_18651	expressed protein	Note=Chalcone--flavonone isomerase 1
Ca4	18120584	18123697	Ca_18652	expressed protein	Note=PREDICTED: chalcone--flavonone isomerase 1B-2-like
Ca4	18126435	18128170	Ca_18653	expressed protein	Note=PREDICTED: chalcone--flavonone isomerase 2-like
Ca4	18162806	18164311	Ca_18654	peroxidase precursor, putative, expressed	Note=PREDICTED: cationic peroxidase 1-like
Ca4	18167141	18173078	Ca_18655	expressed protein	Note=PREDICTED: U4/U6 small nuclear ribonucleoprotein Prp3-like
Ca4	18191430	18193703	Ca_18656	white-brown complex homolog protein, putative, expressed	Note=PREDICTED: ABC transporter G family member 1-like
Ca4	18207065	18207637	Ca_18657	expressed protein	Note=PREDICTED: uncharacterized protein LOC101502650
Ca4	18213034	18217370	Ca_18658	0	Note=Putative uncharacterized protein
Ca4	18222741	18248776	Ca_18659	expressed protein	Note=PREDICTED: histone-lysine N-methyltransferase setd3-like isoform X3
Ca4	18249388	18250092	Ca_18660	0	Note=PREDICTED: uncharacterized protein LOC101508754
Ca4	18292505	18295086	Ca_18661	0	Note=PREDICTED: uncharacterized protein LOC101509400, partial
Ca4	18296899	18297090	Ca_18662	0	Note=PREDICTED: uncharacterized protein LOC101508625
Ca4	18319653	18320282	Ca_21627	0	Note=PREDICTED: uncharacterized protein LOC101499348
Ca4	18422808	18428393	Ca_21626	macrophage erythroblast attacher, putative, expressed	Note=Uncharacterized protein
Ca4	18431114	18435340	Ca_21625	pre-mRNA cleavage complex II protein Clp1, putative, expressed	Note=Protein CLP1 homolog
Ca4	18466866	18470107	Ca_21624	expressed protein	Note=PREDICTED: centromere protein F-like isoform X1
Ca4	18476879	18481533	Ca_21623	nitrilase, putative, expressed	Note=Nitrilase-like protein
Ca4	18484515	18489407	Ca_21622	prenyltransferase, putative, expressed	Note=Protoheme IX farnesyltransferase
Ca4	18492148	18495132	Ca_21621	transketolase, chloroplast precursor, putative, expressed	Note=Uncharacterized protein
Ca4	18498424	18501031	Ca_21620	leaf senescence related protein, putative, expressed	Note=PREDICTED: uncharacterized protein LOC101512304
Ca4	18502633	18506997	Ca_21619	formate--tetrahydrofolate ligase, putative, expressed	Note=PREDICTED: formate--tetrahydrofolate ligase-like
Ca4	18521135	18523361	Ca_21618	expressed protein	Note=PREDICTED: uncharacterized protein LOC101492540
Ca4	18524453	18529061	Ca_21617	high mobility group, putative, expressed	Note=PREDICTED: high mobility group B protein 15-like isoform X4
Ca4	18541779	18546214	Ca_21616	CK1_CaseinKinase_1a.5 - CK1 includes the casein kinase 1 kinases, expressed	Note=Casein kinase-like protein
Ca4	18548839	18552677	Ca_21615	aminopeptidase, putative, expressed	Note=PREDICTED: leukotriene A-4 hydrolase-like
Ca4	18555626	18558705	Ca_21614	tonneau 1b, putative, expressed	Note=FGFR1 oncogene partner
Ca4	18563586	18568387	Ca_21613	protein phosphatase 2C, putative, expressed	Note=Uncharacterized protein
Ca4	18570055	18571830	Ca_21612	amino acid permease family protein, putative, expressed	Note=PREDICTED: cationic amino acid transporter 8, vacuolar-like
Ca4	18577897	18580500	Ca_21611	CDP-alcohol phosphatidyltransferase, putative, expressed	Note=PREDICTED: CDP-diacylglycerol--glycerol-3-phosphate 3-phosphatidyltransferase-like
Ca4	18584368	18586396	Ca_21610	TBC domain containing protein, expressed	Note=PREDICTED: TBC1 domain family member 8B-like
Ca4	18587427	18587705	Ca_21609	0	Note=PREDICTED: uncharacterized protein LOC101512697
Ca4	18592496	18596452	Ca_21608	TBC domain containing protein, expressed	Note=PREDICTED: TBC1 domain family member 8B-like
Ca4	18598235	18602018	Ca_21607	PAP fibrillin family domain containing protein, expressed	Note=PREDICTED: probable plastid-lipid-associated protein 12, chloroplastic-like isoform X1
Ca4	18604787	18606382	Ca_21606	PRLI-interacting factor A, putative, expressed	Note=PREDICTED: uncharacterized protein LOC101489415
Ca4	18610946	18612541	Ca_21605	PRLI-interacting factor A, putative, expressed	Note=PREDICTED: uncharacterized protein LOC101489415
Ca4	18622598	18644792	Ca_21604	1,3-beta-glucan synthase component domain containing protein, expressed	Note=Uncharacterized protein
Ca4	18665356	18669134	Ca_21603	peroxisome assembly protein 12, putative, expressed	Note=PREDICTED: peroxisome biogenesis protein 12-like isoform X1
Ca4	18707067	18731670	Ca_13978	1,3-beta-glucan synthase component domain containing protein, expressed	Note=PREDICTED: callose synthase 9-like isoform X2
Ca4	18737184	18753706	Ca_13979	1,3-beta-glucan synthase component domain containing protein, expressed	Note=PREDICTED: callose synthase 9-like isoform X2
Ca4	18770297	18772717	Ca_13980	expressed protein	Note=Putative uncharacterized protein
Ca4	18799434	18803178	Ca_13981	0	Note=Uncharacterized protein (Fragment)
Ca4	18812574	18812741	Ca_13982	0	Note=PREDICTED: uncharacterized protein LOC101493832
Ca4	18817237	18818061	Ca_13983	NotAvailable	Note=Zinc finger family protein
Ca4	18849976	18855592	Ca_13984	nucleolar complex protein 2, putative, expressed	Note=PREDICTED: nucleolar complex protein 2 homolog
Ca4	18865898	18882385	Ca_13985	2-isopropylmalate synthase B, putative, expressed	Note=2-isopropylmalate synthase
Ca4	18884909	18889814	Ca_13986	transmembrane protein 120A, putative, expressed	Note=Transmembrane protein 120
Ca4	18897231	18897470	Ca_13987	0	Note=PREDICTED: uncharacterized protein LOC101511649
Ca4	18902090	18905903	Ca_13988	STRUBBELIG-RECEPTOR FAMILY 8 precursor, putative, expressed	Note=PTI1-like tyrosine-protein kinase 3
Ca4	18908467	18912403	Ca_13989	survival motor neuron containing protein, expressed	Note=PREDICTED: gem-associated protein 2-like
Ca4	18913447	18917436	Ca_13990	sugar porter, putative, expressed	Note=PREDICTED: uncharacterized protein LOC101494786
Ca4	18921370	18926904	Ca_13991	nucleotide-sugar transporter family protein, putative, expressed	Note=UDP-galactose transporter
Ca4	18940062	18941551	Ca_13992	expressed protein	Note=PREDICTED: uncharacterized protein LOC101496206
Ca4	18943613	18943999	Ca_13993	tetratricopeptide-like helical, putative, expressed	Note=PREDICTED: uncharacterized protein LOC101495445 isoform X2
Ca4	18953557	18955125	Ca_13994	transporter family protein, putative, expressed	Note=PREDICTED: inositol transporter 1-like
Ca4	18956991	18957693	Ca_13995	glucan endo-1,3-beta-glucosidase 12 precursor, putative, expressed	Note=PREDICTED: extensin-like
Ca4	18959625	18967882	Ca_13996	selenoprotein O, putative, expressed	Note=PREDICTED: UPF0061 protein azo1574-like
Ca4	18975728	18976051	Ca_13997	expressed protein	Note=PREDICTED: serine/arginine repetitive matrix protein 2-like
Ca4	18981131	18983555	Ca_13998	expressed protein	Note=PREDICTED: uncharacterized protein RP471-like
Ca4	18984773	18985096	Ca_13999	expressed protein	Note=PREDICTED: serine/arginine repetitive matrix protein 2-like
Ca4	18993707	18997001	Ca_14000	cytochrome P450, putative, expressed	Note=PREDICTED: cytochrome P450 76A2-like
Ca4	18997976	19000070	Ca_14001	expressed protein	Note=PREDICTED: non-structural maintenance of chromosome element 4-like
Ca4	19004523	19006610	Ca_14002	peptide transporter PTR2, putative, expressed	Note=PREDICTED: putative peptide/nitrate transporter At5g19640-like isoform X1
Ca4	19012607	19015766	Ca_14003	zinc finger C-x8-C-x5-C-x3-H type family protein, expressed	Note=PREDICTED: zinc finger CCCH domain-containing protein 44-like
Ca4	19020031	19024609	Ca_14004	NotAvailable	Note=PREDICTED: extensin-2-like
Ca4	19033742	19036987	Ca_14005	expressed protein	Note=PREDICTED: uncharacterized protein LOC101511882 isoform X2
Ca4	19054548	19061784	Ca_14006	lipase, putative, expressed	Note=PREDICTED: uncharacterized protein LOC101501371
Ca4	19063090	19065749	Ca_14007	helix-loop-helix DNA-binding domain containing protein, expressed	Note=PREDICTED: transcription factor bHLH129-like isoform X1
Ca4	19066651	19067889	Ca_14008	NotAvailable	Note=PREDICTED: protein CMSS1-like
Ca4	19069233	19073234	Ca_14009	oxidoreductase, putative, expressed	Note=PREDICTED: prolyl 4-hydroxylase subunit alpha-1-like
Ca4	19089771	19096766	Ca_14010	signal peptide peptidase-like 2B, putative, expressed	Note=PREDICTED: signal peptide peptidase-like 5-like isoform X1
Ca4	19125481	19135737	Ca_14011	importin-8, putative, expressed	Note=PREDICTED: probable importin-7 homolog
Ca4	19139847	19141241	Ca_14012	NotAvailable	Note=PREDICTED: ATP-dependent DNA helicase 2 subunit KU70-like
Ca4	19151242	19152720	Ca_14013	NotAvailable	Note=PREDICTED: ATP-dependent DNA helicase 2 subunit KU70-like
Ca4	19159230	19160212	Ca_14014	NotAvailable	Note=PREDICTED: ATP-dependent DNA helicase 2 subunit KU70-like
Ca4	19160728	19161889	Ca_14015	protein phosphatase 2C, putative, expressed	Note=PREDICTED: probable protein phosphatase 2C 33-like
Ca4	19165543	19173260	Ca_14016	phosphoglucan, water dikinase, chloroplast precursor, putative, expressed	Note=PREDICTED: phosphoglucan, water dikinase, chloroplastic-like isoform X2
Ca4	19178283	19181179	Ca_14017	phosphoglucan, water dikinase, chloroplast precursor, putative, expressed	Note=PREDICTED: phosphoglucan, water dikinase, chloroplastic-like isoform X2
Ca4	19188074	19189635	Ca_14018	uncharacterized ACR, YggU family COG1872 containing protein, expressed	Note=PREDICTED: uncharacterized protein LOC101505116 isoform X1
Ca4	19194912	19207685	Ca_14019	peptidyl-prolyl cis-trans isomerase, putative, expressed	Note=PREDICTED: 5-methylthioadenosine/S-adenosylhomocysteine deaminase-like isoform X1
Ca4	19212256	19213152	Ca_14020	enoyl-CoA hydratase/isomerase family protein, putative, expressed	Note=PREDICTED: delta(3,5)-Delta(2,4)-dienoyl-CoA isomerase, mitochondrial-like
Ca4	19217972	19228283	Ca_14021	protein kinase domain containing protein, expressed	Note=PREDICTED: serine/threonine-protein kinase PBS1-like isoform X1
Ca4	19247835	19250705	Ca_14022	0	Note=PREDICTED: zinc finger protein basonuclin-1-like
Ca4	19256429	19258441	Ca_14023	ATEXO70C2, putative, expressed	Note=PREDICTED: uncharacterized protein LOC101495776
Ca4	19261186	19275064	Ca_14024	expressed protein	Note=PREDICTED: uncharacterized protein LOC101507286 isoform X1
Ca4	19288501	19289080	Ca_14025	0	Note=PREDICTED: uncharacterized protein LOC101511517
Ca4	19304209	19304643	Ca_14026	expressed protein	Note=PREDICTED: uncharacterized protein LOC101507812
Ca4	19309017	19310361	Ca_14027	expressed protein	Note=PREDICTED: uncharacterized protein LOC101496098
Ca4	19312922	19315546	Ca_14028	expressed protein	Note=PREDICTED: uncharacterized protein LOC101508131
Ca4	19318679	19319326	Ca_14029	0	Note=PREDICTED: pathogenesis-related protein PR-1-like
Ca4	19330994	19333027	Ca_14030	pentatricopeptide, putative, expressed	Note=PREDICTED: pentatricopeptide repeat-containing protein At2g37310-like
Ca4	19353640	19354122	Ca_14031	0	Note=Putative uncharacterized protein
Ca4	19379441	19381447	Ca_14032	pentatricopeptide, putative, expressed	Note=PREDICTED: pentatricopeptide repeat-containing protein At2g37310-like
Ca4	19384199	19385071	Ca_14033	zinc finger, C3HC4 type domain containing protein, expressed	Note=PREDICTED: uncharacterized protein LOC101509295
Ca4	19418747	19419980	Ca_14034	expressed protein	Note=PREDICTED: dentin sialophosphoprotein-like
Ca4	19433633	19436064	Ca_14035	protein phosphatase 2C, putative, expressed	Note=PREDICTED: probable protein phosphatase 2C 38-like isoform X2
Ca4	19455275	19459896	Ca_14036	inner membrane protein alx, putative, expressed	Note=PREDICTED: uncharacterized membrane protein STKORF319-like
Ca4	19469552	19471700	Ca_14037	IN2-1 protein, putative, expressed	Note=PREDICTED: glutathione S-transferase L3-like
Ca4	19476207	19487086	Ca_14038	TBC domain containing protein, expressed	Note=PREDICTED: ecotropic viral integration site 5 protein homolog isoform X3
Ca4	19489575	19493843	Ca_14039	protein kinase APK1B, chloroplast precursor, putative, expressed	Note=Uncharacterized protein
Ca4	19503690	19507152	Ca_14040	0	Note=PREDICTED: (-)-germacrene D synthase-like
Ca4	19511215	19515520	Ca_14041	response regulator receiver domain containing protein, expressed	Note=PREDICTED: two-component response regulator-like APRR7-like isoform X1
Ca4	19517387	19520580	Ca_14042	response regulator receiver domain containing protein, expressed	Note=PREDICTED: cationic amino acid transporter 1-like isoform X2
Ca4	19527076	19527429	Ca_14043	response regulator receiver domain containing protein, expressed	Note=PREDICTED: two-component response regulator-like APRR7-like isoform X1
Ca4	19529921	19533062	Ca_14044	adenylate kinase, putative, expressed	Note=PREDICTED: probable adenylate kinase 1, chloroplastic-like
Ca4	19539761	19541237	Ca_14045	OsTOP6A3 - Topoisomerase 6 subunit A homolog 3, expressed	Note=DNA topoisomerase 6 subunit A
Ca4	19546620	19548664	Ca_14046	zinc finger C-x8-C-x5-C-x3-H type family protein, expressed	Note=PREDICTED: zinc finger CCCH domain-containing protein 21-like
Ca4	19551002	19551839	Ca_14047	0	Note=No Hits
Ca4	19582750	19586518	Ca_14048	myb-like DNA-binding domain containing protein, expressed	Note=PREDICTED: transcription factor ASG4-like isoform X2
Ca4	19590689	19597281	Ca_14049	RNA recognition motif containing protein, putative, expressed	Note=PREDICTED: putative uncharacterized protein DDB_G0277255-like isoform X1
Ca4	19617999	19618229	Ca_14050	0	Note=PREDICTED: uncharacterized protein LOC101500099
Ca4	19633972	19639626	Ca_14051	senescence-induced receptor-like serine/threonine-protein kinase precursor, putative, expressed	Note=PREDICTED: probable LRR receptor-like serine/threonine-protein kinase At1g67720-like
Ca4	19654228	19663070	Ca_14052	HECT-domain domain containing protein, expressed	Note=PREDICTED: E3 ubiquitin-protein ligase UPL4-like isoform X2
Ca4	19666955	19668718	Ca_14053	HCF152, putative, expressed	Note=PREDICTED: pentatricopeptide repeat-containing protein At3g09650, chloroplastic-like isoform X2
Ca4	19679678	19680342	Ca_14054	0	Note=Uncharacterized protein
Ca4	19685827	19688472	Ca_14055	PWWP domain containing protein, expressed	Note=PREDICTED: uncharacterized protein LOC101489416
Ca4	19692898	19695258	Ca_14056	TKL_IRAK_DUF26-lc.20 - DUF26 kinases have homology to DUF26 containing loci, expressed	Note=Putative uncharacterized protein (Fragment)
Ca4	19701784	19705571	Ca_14057	expressed protein	Note=PREDICTED: putative GPI-anchored protein PB15E9.01c-like isoform X1
Ca4	19708339	19709655	Ca_14058	40S ribosomal protein S23, putative, expressed	Note=Uncharacterized protein
Ca4	19712145	19723101	Ca_14059	myosin heavy chain-related, putative, expressed	Note=PREDICTED: interactor of constitutive active ROPs 2, chloroplastic-like isoform X2
Ca4	19725483	19726625	Ca_14060	0	Note=PREDICTED: uncharacterized protein LOC101504571
Ca4	19733217	19735620	Ca_14061	heat shock protein DnaJ, putative, expressed	Note=PREDICTED: mitochondrial import inner membrane translocase subunit TIM14-3-like
Ca4	19738271	19741125	Ca_14062	IQ calmodulin-binding motif domain containing protein, expressed	Note=PREDICTED: protein IQ-DOMAIN 1-like
Ca4	19746614	19747303	Ca_14063	phosphatase, putative, expressed	Note=PREDICTED: dolichyldiphosphatase 1-like
Ca4	19750699	19756001	Ca_14064	expressed protein	Note=PREDICTED: importin subunit alpha-2-like
Ca4	19829357	19829806	Ca_17120	0	Note=No Hits
Ca4	19831461	19835255	Ca_17121	peroxidase precursor, putative, expressed	Note=Peroxidase
Ca4	19860402	19860575	Ca_17122	0	Note=No Hits
Ca4	19866882	19870050	Ca_17123	SNARE domain containing protein, putative, expressed	Note=Uncharacterized protein
Ca4	19887962	19889978	Ca_17124	ZOS3-04 - C2H2 zinc finger protein, expressed	Note=PREDICTED: zinc finger protein JACKDAW-like
Ca4	19897195	19901079	Ca_17125	zinc finger, C3HC4 type, domain containing protein, expressed	Note=PREDICTED: uncharacterized protein LOC101500530
Ca4	19914431	19915756	Ca_17126	NotAvailable	Note=PREDICTED: uncharacterized protein LOC101500848
Ca4	19918211	19921585	Ca_17127	Zinc finger, C3HC4 type domain containing protein, expressed	Note=PREDICTED: probable E3 ubiquitin-protein ligase LOG2-like
Ca4	19935192	19938053	Ca_17128	receptor-like protein kinase 2, putative, expressed	Note=PREDICTED: probable leucine-rich repeat receptor-like serine/threonine-protein kinase At3g14840-like isoform X1
Ca4	19939316	19939561	Ca_17129	0	Note=No Hits
Ca4	19981332	19983557	Ca_17130	TKL_IRAK_CR4L.1 - The CR4L subfamily has homology with Crinkly4, expressed	Note=PREDICTED: serine/threonine-protein kinase-like protein CCR1-like
Ca4	19990045	19992309	Ca_17131	TKL_IRAK_DUF26-lc.20 - DUF26 kinases have homology to DUF26 containing loci, expressed	Note=Putative uncharacterized protein (Fragment)
Ca4	20004815	20007377	Ca_17132	vacuolar ATPase G subunit, putative, expressed	Note=PREDICTED: V-type proton ATPase subunit G1-like isoform X1
Ca4	20041830	20042330	Ca_17133	L11 domain containing ribosomal protein, putative, expressed	Note=Uncharacterized protein
Ca4	20059039	20059512	Ca_17134	DUF584 domain containing protein, putative, expressed	Note=PREDICTED: uncharacterized protein LOC101503850
Ca4	20078687	20080725	Ca_17135	expressed protein	Note=PREDICTED: uncharacterized protein LOC101504163 isoform X3
Ca4	20117127	20119723	Ca_17136	auxin response factor 18, putative, expressed	Note=PREDICTED: auxin response factor 18-like
Ca4	20149055	20150949	Ca_17137	0	Note=PREDICTED: uncharacterized protein LOC101495131
Ca4	20158841	20161895	Ca_17138	BTBN17 - Bric-a-Brac, Tramtrack, Broad Complex BTB domain with non-phototropic hypocotyl 3 NPH3 and coiled-coil domains, expressed	Note=PREDICTED: BTB/POZ domain-containing protein At5g03250-like
Ca4	20181478	20183742	Ca_17139	TKL_IRAK_DUF26-lc.20 - DUF26 kinases have homology to DUF26 containing loci, expressed	Note=Putative uncharacterized protein (Fragment)
Ca4	20202577	20206829	Ca_17140	uncharacterized protein PA4923, putative, expressed	Note=Uncharacterized protein
Ca4	20214910	20219019	Ca_17141	cyclic nucleotide-gated ion channel, putative, expressed	Note=PREDICTED: putative cyclic nucleotide-gated ion channel 15-like
Ca4	20221710	20223560	Ca_17142	RNA recognition motif containing protein, putative, expressed	Note=PREDICTED: 31 kDa ribonucleoprotein, chloroplastic-like isoform X1
Ca4	20233545	20235950	Ca_17143	0	Note=PREDICTED: uncharacterized LOC101213947
Ca4	20307046	20310471	Ca_17144	phenylalanine ammonia-lyase, putative, expressed	Note=Phenylalanine ammonia-lyase
Ca4	20337201	20341583	Ca_17145	dehydrogenase, putative, expressed	Note=PREDICTED: isocitrate dehydrogenase [NAD] catalytic subunit 5, mitochondrial-like isoform X1
Ca4	20349504	20352592	Ca_17146	kinase, pfkB family, putative, expressed	Note=Uncharacterized protein
Ca4	20372082	20376265	Ca_17147	MYB family transcription factor, putative, expressed	Note=PREDICTED: uncharacterized protein LOC101508866 isoform X1
Ca4	20391025	20394798	Ca_17148	white-brown complex homolog protein, putative, expressed	Note=PREDICTED: putative white-brown complex homolog protein 30-like
Ca4	20397849	20400926	Ca_17149	white-brown complex homolog protein, putative, expressed	Note=PREDICTED: putative white-brown complex homolog protein 30-like
Ca4	20409852	20412978	Ca_17150	protein kinase APK1A, chloroplast precursor, putative, expressed	Note=Protein kinase 2A
Ca4	20428591	20431425	Ca_17151	OTU-like cysteine protease family protein, putative, expressed	Note=PREDICTED: uncharacterized protein LOC101510262
Ca4	20435812	20436471	Ca_17152	TCP family transcription factor, putative, expressed	Note=PREDICTED: transcription factor TCP11-like
Ca4	20442270	20446912	Ca_17153	RNA polymerase sigma factor, putative, expressed	Note=PREDICTED: RNA polymerase sigma factor sigF, chloroplastic-like isoform X1
Ca4	20447505	20447981	Ca_17154	0	Note=Putative uncharacterized protein
Ca4	20473020	20476952	Ca_17155	cell division control protein 48 homolog E, putative, expressed	Note=PREDICTED: cell division control protein 48 homolog D-like isoform X1
Ca4	20484447	20487191	Ca_17156	expressed protein	Note=PREDICTED: membrane magnesium transporter-like
Ca4	20496931	20498329	Ca_17157	0	Note=PREDICTED: uncharacterized protein LOC101512076
Ca4	20502587	20505025	Ca_17158	uncharacterized membrane protein, putative, expressed	Note=PREDICTED: thylakoid lumenal 15.0 kDa protein 2, chloroplastic-like
Ca4	20505999	20506304	Ca_17159	0	Note=PREDICTED: uncharacterized protein LOC101492206
Ca4	20521283	20523227	Ca_17160	0	Note=PREDICTED: uncharacterized protein DDB_G0271670-like
Ca4	20578243	20578830	Ca_17161	acylphosphatase, putative, expressed	Note=PREDICTED: acylphosphatase-like
Ca4	20578969	20579546	Ca_17162	ribosomal L18p/L5e family protein, putative, expressed	Note=Uncharacterized protein
Ca4	20619714	20621224	Ca_17163	heavy-metal-associated domain-containing protein, putative, expressed	Note=PREDICTED: axoneme-associated protein mst101(2)-like
Ca4	20638571	20640787	Ca_17164	zinc finger protein 593, putative, expressed	Note=PREDICTED: zinc finger protein 593-like
Ca4	20652477	20675135	Ca_17165	expressed protein	Note=PREDICTED: nuclear pore complex protein Nup160-like
Ca4	20696037	20702766	Ca_17166	multidrug resistance protein, putative, expressed	Note=Uncharacterized protein
Ca4	20743315	20745933	Ca_17167	4-coumarate--CoA ligase-like 7, putative, expressed	Note=PREDICTED: 4-coumarate--CoA ligase-like 7-like
Ca4	20753745	20756507	Ca_17168	expressed protein	Note=PREDICTED: uncharacterized protein LOC101514684
Ca4	20760753	20763489	Ca_17169	exosome complex exonuclease, putative, expressed	Note=Exosome complex exonuclease RRP45
Ca4	20770501	20777464	Ca_17170	5-AMP-activated protein kinase-related, putative, expressed	Note=PREDICTED: uncharacterized protein LOC101515760 isoform X1
Ca4	20804389	20808684	Ca_17171	eukaryotic aspartyl protease domain containing protein, expressed	Note=PREDICTED: aspartic proteinase-like protein 2-like isoform X1
Ca4	20817729	20818890	Ca_17172	0	Note=PREDICTED: uncharacterized protein LOC101507902
Ca4	20849630	20850097	Ca_17173	0	Note=PREDICTED: mucin-4-like
Ca4	20872920	20873861	Ca_19043	late embryogenesis abundant protein 1, putative, expressed	Note=PREDICTED: embryonic protein DC-8-like
Ca4	20875844	20878597	Ca_19044	exostosin family protein, putative, expressed	Note=PREDICTED: probable glycosyltransferase At5g03795-like
Ca4	20903869	20907217	Ca_19045	threonine dehydratase biosynthetic, chloroplast precursor, putative, expressed	Note=PREDICTED: threonine dehydratase biosynthetic, chloroplastic-like isoform X1
Ca4	20941547	20944250	Ca_19046	0	Note=PREDICTED: uncharacterized protein LOC101503488
Ca4	20950220	20951443	Ca_19047	zinc-binding protein, putative, expressed	Note=Putative uncharacterized protein
Ca4	20966125	20970060	Ca_19048	eukaryotic aspartyl protease domain containing protein, expressed	Note=PREDICTED: aspartic proteinase-like protein 2-like
Ca4	21073431	21074355	Ca_19049	eukaryotic aspartyl protease domain containing protein, expressed	Note=PREDICTED: uncharacterized protein LOC101495983 isoform X1
Ca4	21076743	21078746	Ca_19050	eukaryotic aspartyl protease domain containing protein, expressed	Note=PREDICTED: aspartic proteinase-like protein 2-like
Ca4	21095058	21095812	Ca_19051	0	Note=PREDICTED: putative L-ascorbate peroxidase 6-like
Ca4	21100144	21101553	Ca_19052	nucleobase-ascorbate transporter, putative, expressed	Note=PREDICTED: nucleobase-ascorbate transporter 4-like
Ca4	21107215	21119408	Ca_19053	eukaryotic aspartyl protease domain containing protein, expressed	Note=PREDICTED: aspartic proteinase-like protein 2-like isoform X2
Ca4	21128753	21132544	Ca_19054	0	Note=Gag-pol polyprotein
Ca4	21142325	21145535	Ca_19055	0	Note=PREDICTED: myosin-9-like
Ca4	21174609	21175124	Ca_19056	0	Note=PREDICTED: uncharacterized protein LOC101504796
Ca4	21205937	21206524	Ca_19057	0	Note=Putative uncharacterized protein
Ca4	21231064	21234027	Ca_19058	0	Note=Uncharacterized protein
Ca4	21241654	21245395	Ca_19059	eukaryotic aspartyl protease domain containing protein, expressed	Note=Aspartic proteinase-like protein
Ca4	21263827	21267088	Ca_19060	gibberellin 20 oxidase 2, putative, expressed	Note=PREDICTED: thebaine 6-O-demethylase-like
Ca4	21272679	21273182	Ca_19061	cytochrome P450 97B2, putative, expressed	Note=PREDICTED: carotene epsilon-monooxygenase, chloroplastic-like isoform X1
Ca4	21283581	21288492	Ca_19062	cytochrome P450 97B2, putative, expressed	Note=PREDICTED: carotene epsilon-monooxygenase, chloroplastic-like isoform X1
Ca4	21310285	21310758	Ca_19063	0	Note=PREDICTED: interactor of constitutive active ROPs 2, chloroplastic-like
Ca4	21311347	21311658	Ca_19064	potyvirus VPg interacting protein, putative, expressed	Note=PREDICTED: OBERON-like protein-like
Ca4	21317638	21318012	Ca_19065	ZOS1-20 - C2H2 zinc finger protein, expressed	Note=PREDICTED: lysine-specific demethylase REF6-like
Ca4	21384294	21388433	Ca_19066	eukaryotic aspartyl protease domain containing protein, expressed	Note=PREDICTED: aspartic proteinase-like protein 2-like isoform X1
Ca4	21393081	21395659	Ca_19067	peptidyl-prolyl cis-trans isomerase, FKBP-type, putative, expressed	Note=PREDICTED: peptidyl-prolyl cis-trans isomerase FKBP16-4, chloroplastic-like isoform X2
Ca4	21398880	21399419	Ca_19068	0	Note=PREDICTED: uncharacterized protein LOC101499637
Ca4	21483525	21484724	Ca_19069	0	Note=PREDICTED: uncharacterized protein LOC101512250, partial
Ca4	21501641	21505767	Ca_19070	eukaryotic aspartyl protease domain containing protein, expressed	Note=PREDICTED: uncharacterized protein LOC101505441
Ca4	21603139	21604585	Ca_19071	0	Note=PREDICTED: uncharacterized protein LOC101499348
Ca4	21640183	21645162	Ca_19072	0	Note=PREDICTED: serine/threonine-protein phosphatase 7 long form homolog
Ca4	21658357	21664807	Ca_19073	eukaryotic aspartyl protease domain containing protein, expressed	Note=PREDICTED: aspartic proteinase-like protein 2-like isoform X1
Ca4	21686137	21690378	Ca_19074	eukaryotic aspartyl protease domain containing protein, expressed	Note=PREDICTED: aspartic proteinase-like protein 2-like isoform X1
Ca4	21696286	21699905	Ca_19075	peptidyl-prolyl cis-trans isomerase, FKBP-type, putative, expressed	Note=PREDICTED: peptidyl-prolyl cis-trans isomerase FKBP16-4, chloroplastic-like isoform X2
Ca4	21701094	21702356	Ca_19076	0	Note=PREDICTED: putative leucine-rich repeat-containing protein DDB_G0290503-like
Ca4	21712254	21717736	Ca_19077	threonine dehydratase biosynthetic, chloroplast precursor, putative, expressed	Note=PREDICTED: threonine dehydratase biosynthetic, chloroplastic-like
Ca4	21737391	21739175	Ca_19078	expressed protein	Note=PREDICTED: dnaJ homolog subfamily C member 28-like
Ca4	21756173	21762428	Ca_19079	fluG, putative, expressed	Note=PREDICTED: protein fluG-like isoform X1
Ca4	21772227	21772781	Ca_19080	0	Note=PREDICTED: thaumatin-like protein 1-like
Ca4	21775831	21776745	Ca_19081	flavonol-3-O-glycoside-7-O-glucosyltransferase 1, putative, expressed	Note=PREDICTED: UDP-glycosyltransferase 73C3-like
Ca4	21786895	21788388	Ca_19082	flavonol-3-O-glycoside-7-O-glucosyltransferase 1, putative, expressed	Note=PREDICTED: UDP-glycosyltransferase 73C3-like
Ca4	21792980	21795089	Ca_19083	eukaryotic aspartyl protease domain containing protein, expressed	Note=PREDICTED: aspartic proteinase-like protein 2-like
Ca4	21829714	21830819	Ca_20151	homeobox associated leucine zipper, putative, expressed	Note=PREDICTED: putative homeobox-leucine zipper protein ATHB-51-like
Ca4	21852285	21853808	Ca_20150	homeodomain, putative, expressed	Note=PREDICTED: putative mediator of RNA polymerase II transcription subunit 26-like
Ca4	21856202	21862020	Ca_20149	pyruvate kinase, putative, expressed	Note=Pyruvate kinase
Ca4	21877130	21880523	Ca_20148	amino acid kinase, putative, expressed	Note=Homeodomain-like, Uridylate kinase
Ca4	21881798	21884583	Ca_20147	receptor kinase, putative, expressed	Note=PREDICTED: probable leucine-rich repeat receptor-like protein kinase At1g68400-like
Ca4	21931700	21932706	Ca_20146	0	Note=PREDICTED: uncharacterized protein LOC101507902
Ca4	21937622	21937933	Ca_20145	0	Note=PREDICTED: uncharacterized protein LOC101503488
Ca4	21947443	21947826	Ca_20144	0	Note=PREDICTED: auxin-induced protein 6B-like
Ca4	21949377	21953393	Ca_20143	3-deoxy-D-manno-octulosonic-acid transferase, putative, expressed	Note=PREDICTED: probable 3-deoxy-D-manno-octulosonic acid transferase, mitochondrial-like
Ca4	21954765	21956360	Ca_20142	avr9/Cf-9 rapidly elicited protein, putative, expressed	Note=PREDICTED: uncharacterized protein LOC101511231
Ca4	21988014	21991126	Ca_20141	AT hook motif domain containing protein, expressed	Note=PREDICTED: uncharacterized protein LOC101511553
Ca4	22010970	22018786	Ca_20140	CSLA9 - cellulose synthase-like family A, expressed	Note=Uncharacterized protein
Ca4	22028948	22036131	Ca_20139	CSLA9 - cellulose synthase-like family A, expressed	Note=PREDICTED: glucomannan 4-beta-mannosyltransferase 9-like
Ca4	22054355	22060204	Ca_20138	delta14-sterol reductase, putative, expressed	Note=PREDICTED: delta(14)-sterol reductase-like
Ca4	22078411	22088754	Ca_20137	hhH-GPD superfamily base excision DNA repair protein, expressed	Note=PREDICTED: protein ROS1-like
Ca4	22098963	22107972	Ca_20136	protein kinase domain containing protein, expressed	Note=PREDICTED: serine/threonine-protein kinase CTR1-like
Ca4	22124562	22125716	Ca_20135	HSF-type DNA-binding domain containing protein, expressed	Note=PREDICTED: heat stress transcription factor A-3-like
Ca4	22136147	22139711	Ca_20134	Brix domain containing protein, putative, expressed	Note=PREDICTED: ribosome production factor 2 homolog
Ca4	22152229	22154391	Ca_20133	Brix domain containing protein, putative, expressed	Note=PREDICTED: ribosome production factor 2 homolog
Ca4	22160500	22161008	Ca_20132	phytosulfokines precursor, putative, expressed	Note=PREDICTED: phytosulfokines 2-like
Ca4	22168498	22169743	Ca_20131	peptidyl-prolyl cis-trans isomerase, FKBP-type, putative, expressed	Note=PREDICTED: peptidyl-prolyl cis-trans isomerase FKBP17-1, chloroplastic-like
Ca4	22181144	22183705	Ca_20130	fructose-bisphospate aldolase isozyme, putative, expressed	Note=PREDICTED: fructose-bisphosphate aldolase, cytoplasmic isozyme-like
Ca4	22194464	22197072	Ca_20129	expressed protein	Note=PREDICTED: trihelix transcription factor PTL-like
Ca4	22226234	22230879	Ca_20128	WD domain, G-beta repeat domain containing protein, expressed	Note=PREDICTED: denticleless protein homolog isoform X1
Ca4	22237647	22238228	Ca_20127	dehydration-responsive element-binding protein, putative, expressed	Note=PREDICTED: dehydration-responsive element-binding protein 1B-like
Ca4	22247271	22251745	Ca_20126	NotAvailable	Note=PREDICTED: uncharacterized protein LOC101492207
Ca4	22289014	22290714	Ca_20125	Ser/Thr protein phosphatase family protein, putative, expressed	Note=PREDICTED: uncharacterized protein LOC101488415
Ca4	22293004	22296835	Ca_20124	AGC_PVPK_like_kin82y.19 - ACG kinases include homologs to PKA, PKG and PKC, expressed	Note=PREDICTED: serine/threonine-protein kinase KIPK-like isoform X2
Ca4	22357344	22361020	Ca_20123	monodehydroascorbate reductase, putative, expressed	Note=Monodehydroascorbate reductase
Ca4	22374615	22376408	Ca_20122	60S acidic ribosomal protein, putative, expressed	Note=PREDICTED: 60S acidic ribosomal protein P2-4-like
Ca4	22383897	22384214	Ca_20121	0	Note=PREDICTED: uncharacterized protein LOC101499348
Ca4	22399364	22402967	Ca_20120	calmodulin-binding protein, putative, expressed	Note=PREDICTED: uncharacterized protein LOC101489949
Ca4	22519705	22520112	Ca_28059	0	Note=PREDICTED: uncharacterized protein LOC101494884
Ca4	22647492	22647911	Ca_14478	0	Note=PREDICTED: LOW QUALITY PROTEI
Ca4	22679912	22680409	Ca_14477	IBR domain containing protein, expressed	Note=PREDICTED: mucin-7-like
Ca4	22721526	22723276	Ca_14476	DUF593 domain containing protein, expressed	Note=PREDICTED: uncharacterized protein LOC101493834
Ca4	22729719	22734191	Ca_14475	CAMK_CAMK_like.23 - CAMK includes calcium/calmodulin depedent protein kinases, expressed	Note=PREDICTED: calcium-dependent protein kinase 20-like
Ca4	22757956	22758657	Ca_14474	0	Note=PREDICTED: genome polyprotein-like
Ca4	22778929	22779384	Ca_14473	0	Note=PREDICTED: mucin-2-like
Ca4	22791429	22792045	Ca_14472	ABC-2 type transporter domain containing protein, expressed	Note=Uncharacterized protein
Ca4	22802668	22808158	Ca_14471	ABC-2 type transporter domain containing protein, expressed	Note=Uncharacterized protein
Ca4	22809224	22815019	Ca_14470	amine oxidase, flavin-containing, domain containing protein, expressed	Note=PREDICTED: prolycopene isomerase, chloroplastic-like
Ca4	22826070	22829037	Ca_14469	sucrose-phosphatase, putative, expressed	Note=PREDICTED: sucrose-phosphatase 1-like
Ca4	22836823	22837226	Ca_14468	0	Note=PREDICTED: uncharacterized protein LOC101515335
Ca4	22850505	22851104	Ca_14467	pollen preferential protein, putative, expressed	Note=PREDICTED: uncharacterized protein LOC101495448
Ca4	22859257	22863094	Ca_14466	expressed protein	Note=PREDICTED: putative RNA polymerase II subunit B1 CTD phosphatase RPAP2 homolog
Ca4	22863953	22866741	Ca_14465	lymphoid organ expressed yellow head virus receptor protein, putative, expressed	Note=PREDICTED: biorientation of chromosomes in cell division protein 1-like 1-like
Ca4	22874123	22874332	Ca_14464	0	Note=No Hits
Ca4	22906777	22909443	Ca_14463	PPR repeat domain containing protein, putative, expressed	Note=PREDICTED: putative pentatricopeptide repeat-containing protein At5g06400, mitochondrial-like
Ca4	22912434	22913877	Ca_14462	D-tyrosyl-tRNA, putative, expressed	Note=PREDICTED: D-tyrosyl-tRNA(Tyr) deacylase-like
Ca4	22929842	22954336	Ca_14461	expressed protein	Note=PREDICTED: uncharacterized protein LOC101497525 isoform X2
Ca4	22969455	22972463	Ca_14460	expressed protein	Note=PREDICTED: uncharacterized protein LOC101498269 isoform X1
Ca4	23051097	23054421	Ca_14459	expressed protein	Note=PREDICTED: uncharacterized protein LOC101499059
Ca4	23064926	23067544	Ca_14458	ML domain protein, putative, expressed	Note=PREDICTED: putative phosphatidylglycerol/phosphatidylinositol transfer protein DDB_G0282179-like
Ca4	23094323	23096587	Ca_14457	TKL_IRAK_DUF26-lc.20 - DUF26 kinases have homology to DUF26 containing loci, expressed	Note=Putative uncharacterized protein (Fragment)
Ca4	23104458	23107009	Ca_14456	expp1 protein precursor, putative, expressed	Note=Uncharacterized protein
Ca4	23151723	23154686	Ca_14455	nuclear transcription factor Y subunit, putative, expressed	Note=PREDICTED: nuclear transcription factor Y subunit A-2-like
Ca4	23155954	23157953	Ca_14454	RNA recognition motif containing protein, putative, expressed	Note=PREDICTED: 33 kDa ribonucleoprotein, chloroplastic-like
Ca4	23159829	23161553	Ca_14453	syntaxin, putative, expressed	Note=Syntaxin-121
Ca4	23173804	23175653	Ca_14452	syntaxin, putative, expressed	Note=PREDICTED: syntaxin-121-like
Ca4	23193407	23204792	Ca_14451	pre-mRNA-splicing factor ATP-dependent RNA helicase DHX16, putative, expressed	Note=PREDICTED: probable ATP-dependent RNA helicase DHX36-like isoform X1
Ca4	23260988	23263703	Ca_14450	expressed protein	Note=PREDICTED: cell differentiation protein RCD1 homolog
Ca4	23303846	23305210	Ca_14449	0	Note=PREDICTED: UPF0505 protein C16orf62 homolog
Ca4	23315926	23317314	Ca_14448	NotAvailable	Note=PREDICTED: UPF0505 protein C16orf62 homolog
Ca4	23324434	23331642	Ca_14447	NotAvailable	Note=PREDICTED: UPF0505 protein C16orf62 homolog
Ca4	23338997	23340763	Ca_14446	NotAvailable	Note=PREDICTED: UPF0505 protein C16orf62 homolog
Ca4	23361267	23363040	Ca_14445	RNA polymerase IV largest subunit, putative, expressed	Note=PREDICTED: uncharacterized protein LOC101511697
Ca4	23376199	23377791	Ca_14444	glucan endo-1,3-beta-glucosidase precursor, putative, expressed	Note=PREDICTED: glucan endo-1,3-beta-glucosidase 12-like
Ca4	23381519	23384298	Ca_14443	0	Note=PREDICTED: uncharacterized protein LOC101503488
Ca4	23423502	23425349	Ca_14442	0	Note=PREDICTED: uncharacterized protein LOC101491669
Ca4	23431716	23449612	Ca_14441	expressed protein	Note=PREDICTED: uncharacterized protein LOC101502968 isoform X1
Ca4	23453900	23454760	Ca_14440	dof zinc finger domain containing protein, putative, expressed	Note=PREDICTED: uncharacterized protein LOC101491979
Ca4	23459211	23459770	Ca_14439	0	Note=PREDICTED: uncharacterized protein LOC101491979
Ca4	23475524	23476849	Ca_14438	U-box domain-containing protein, putative, expressed	Note=PREDICTED: E3 ubiquitin-protein ligase PUB22-like
Ca4	23554975	23557922	Ca_14437	homeobox domain containing protein, expressed	Note=PREDICTED: BEL1-like homeodomain protein 1-like
Ca4	23599458	23601487	Ca_14436	0	Note=PREDICTED: uncharacterized protein LOC101515413
Ca4	23606029	23606319	Ca_14435	0	Note=No Hits
Ca4	23634549	23639698	Ca_14434	digalactosyldiacylglycerol synthase, chloroplast precursor, putative, expressed	Note=PREDICTED: digalactosyldiacylglycerol synthase 1, chloroplastic-like isoform X1
Ca4	23655162	23659088	Ca_14433	RFC3 - Putative clamp loader of PCNA, replication factor C subunit 3, expressed	Note=Uncharacterized protein
Ca4	23662305	23664657	Ca_14432	0	Note=PREDICTED: uncharacterized protein LOC101492977
Ca4	23664667	23665026	Ca_14431	0	Note=PREDICTED: uncharacterized protein LOC101488544
Ca4	23669478	23671638	Ca_14430	NC domain-containing protein, putative, expressed	Note=PREDICTED: uncharacterized protein LOC101505670 isoform X1
Ca4	23674322	23677274	Ca_14429	ribosomal protein, putative, expressed	Note=PREDICTED: ribosome biogenesis protein NSA2 homolog
Ca4	23688576	23689250	Ca_14428	0	Note=PREDICTED: uncharacterized protein LOC101506520
Ca4	23703864	23704442	Ca_14427	0	Note=PREDICTED: cell surface glycoprotein 1-like
Ca4	23712535	23712981	Ca_14426	0	Note=PREDICTED: uncharacterized protein LOC101508625
Ca4	23728811	23735491	Ca_14425	exo70 exocyst complex subunit, putative, expressed	Note=Uncharacterized protein
Ca4	23738148	23738570	Ca_14424	0	Note=No Hits
Ca4	23741691	23742116	Ca_14423	0	Note=No Hits
Ca4	23774312	23774761	Ca_14422	0	Note=PREDICTED: uncharacterized protein LOC101513805
Ca4	23781574	23782158	Ca_14421	harpin-induced protein 1 domain containing protein, expressed	Note=PREDICTED: uncharacterized protein At1g08160-like
Ca4	23811021	23813554	Ca_14420	SAM-dependent methyltransferase, putative, expressed	Note=PREDICTED: uncharacterized protein LOC101493633
Ca4	23820424	23821053	Ca_14419	harpin-induced protein 1 domain containing protein, expressed	Note=PREDICTED: putative syntaxin-24-like
Ca4	23830963	23831280	Ca_14418	0	Note=PREDICTED: uncharacterized protein LOC101499348
Ca4	23834911	23835657	Ca_14417	harpin-induced protein 1 domain containing protein, expressed	Note=PREDICTED: putative syntaxin-24-like isoform X1
Ca4	23859923	23860426	Ca_14416	0	Note=PREDICTED: uncharacterized protein LOC101488309
Ca4	23906483	23910250	Ca_14415	heat shock protein-related, putative, expressed	Note=PREDICTED: uncharacterized protein LOC101508350
Ca4	23917110	23931760	Ca_14414	0	Note=PREDICTED: uncharacterized protein LOC101508663 isoform X1
Ca4	23992586	23997118	Ca_14413	possible lysine decarboxylase domain containing protein, expressed	Note=Uncharacterized protein
Ca4	24012101	24013200	Ca_14412	0	Note=PREDICTED: serine/threonine-protein phosphatase 7 long form homolog
Ca4	24016242	24018687	Ca_14411	peroxiredoxin, putative, expressed	Note=Uncharacterized protein
Ca4	24031892	24041207	Ca_14410	E2F family transcription factor protein, putative, expressed	Note=PREDICTED: transcription factor E2FA-like
Ca4	24049911	24056765	Ca_14409	tRNA synthetase class II core domain containing protein, expressed	Note=PREDICTED: histidine--tRNA ligase-like
Ca4	24083432	24086052	Ca_14408	HVA22, putative, expressed	Note=PREDICTED: HVA22-like protein j-like
Ca4	24097916	24098422	Ca_14407	DUF623 domain containing protein, expressed	Note=PREDICTED: uncharacterized protein LOC101495227
Ca4	24112650	24113318	Ca_14406	ATOFP18/OFP18, putative, expressed	Note=PREDICTED: uncharacterized protein LOC101495546
Ca4	24122453	24123806	Ca_14405	CAF1 family ribonuclease containing protein, putative, expressed	Note=PREDICTED: probable CCR4-associated factor 1 homolog 9-like isoform X2
Ca4	24160553	24161544	Ca_14404	zinc finger family protein, putative, expressed	Note=Uncharacterized protein
Ca4	24176956	24178371	Ca_14403	0	Note=PREDICTED: uncharacterized protein LOC101507902
Ca4	24183683	24186491	Ca_14402	ubiquitin-conjugating enzyme, putative, expressed	Note=Uncharacterized protein
Ca4	24208104	24208463	Ca_14401	expressed protein	Note=PREDICTED: uncharacterized protein LOC101512833
Ca4	24213478	24214587	Ca_14400	tetratricopeptide-like helical, putative, expressed	Note=PREDICTED: pentatricopeptide repeat-containing protein At2g44880-like
Ca4	24240470	24241198	Ca_14399	40S ribosomal protein S17, putative, expressed	Note=Uncharacterized protein
Ca4	24260270	24260461	Ca_14398	0	Note=PREDICTED: uncharacterized protein LOC101514026
Ca4	24363596	24363904	Ca_20868	0	Note=PREDICTED: serine/threonine-protein phosphatase 7 long form homolog
Ca4	24436694	24437161	Ca_20867	0	Note=PREDICTED: uncharacterized protein LOC101508264
Ca4	24444440	24445198	Ca_20866	tetratricopeptide-like helical, putative, expressed	Note=PREDICTED: pentatricopeptide repeat-containing protein At2g44880-like
Ca4	24514005	24514550	Ca_20865	tetratricopeptide-like helical, putative, expressed	Note=PREDICTED: pentatricopeptide repeat-containing protein At2g44880-like
Ca4	24534531	24535860	Ca_20864	CRS1/YhbY domain containing protein, putative, expressed	Note=PREDICTED: uncharacterized CRM domain-containing protein At3g25440, chloroplastic-like
Ca4	24551532	24551959	Ca_20863	0	Note=PREDICTED: serine/threonine-protein phosphatase 7 long form homolog
Ca4	24559831	24560278	Ca_20862	0	Note=PREDICTED: uncharacterized protein LOC101513325
Ca4	24562245	24562658	Ca_20861	0	Note=PREDICTED: uncharacterized protein LOC101511517
Ca4	24563635	24563931	Ca_20860	0	Note=PREDICTED: putative protein TPRXL-like
Ca4	24579558	24581742	Ca_20859	0	Note=No Hits
Ca4	24589917	24593121	Ca_20858	BTBA2 - Bric-a-Brac,Tramtrack, Broad Complex BTB domain with Ankyrin repeat region, expressed	Note=NPR1-1 protein
Ca4	24603527	24608237	Ca_20857	BRE, putative, expressed	Note=PREDICTED: BRCA1-A complex subunit BRE-like isoform X1
Ca4	24610483	24611274	Ca_20856	phosphate/phosphate translocator, putative, expressed	Note=PREDICTED: xylulose 5-phosphate/phosphate translocator, chloroplastic-like
Ca4	24613893	24620947	Ca_20855	tubulin-specific chaperone E, putative, expressed	Note=PREDICTED: tubulin-specific chaperone E-like
Ca4	24708838	24709263	Ca_20854	expressed protein	Note=PREDICTED: uncharacterized protein LOC101500222
Ca4	24727540	24736012	Ca_20853	protein kinase domain containing protein, expressed	Note=PREDICTED: serine/threonine-protein kinase CTR1-like
Ca4	24752469	24752774	Ca_20852	expressed protein	Note=PREDICTED: protein DCL, chloroplastic-like
Ca4	24771431	24774976	Ca_20851	expressed protein	Note=PREDICTED: uncharacterized protein LOC101500533 isoform X1
Ca4	24779709	24784527	Ca_20850	expressed protein	Note=PREDICTED: uncharacterized protein LOC101500533 isoform X1
Ca4	24809048	24809753	Ca_20849	0	Note=PREDICTED: mucin-2-like
Ca4	24813391	24815721	Ca_20848	0	Note=PREDICTED: uncharacterized protein LOC101505340
Ca4	24854654	24864375	Ca_20847	protein phosphatase 2C containing protein, expressed	Note=Protein kinase and PP2C-like domain-containing protein
Ca4	24889945	24894846	Ca_20846	expressed protein	Note=PREDICTED: arginine/serine-rich coiled-coil protein 2-like isoform X1
Ca4	24922634	24923465	Ca_20845	0	Note=PREDICTED: pentatricopeptide repeat-containing protein At1g80270, mitochondrial-like
Ca4	24942484	24945929	Ca_20844	PPR repeat domain containing protein, putative, expressed	Note=PREDICTED: pentatricopeptide repeat-containing protein At1g80270, mitochondrial-like
Ca4	24968648	24969502	Ca_20843	tetratricopeptide-like helical, putative, expressed	Note=PREDICTED: pentatricopeptide repeat-containing protein At2g44880-like, partial
Ca4	24978202	24978474	Ca_20842	GDSL-like lipase/acylhydrolase, putative, expressed	Note=PREDICTED: GDSL esterase/lipase At1g29670-like
Ca4	24982522	24984943	Ca_20841	GDSL-like lipase/acylhydrolase, putative, expressed	Note=PREDICTED: GDSL esterase/lipase At1g29670-like
Ca4	25106501	25106695	Ca_16560	0	Note=No Hits
Ca4	25151538	25153765	Ca_16561	flavin monooxygenase, putative, expressed	Note=PREDICTED: probable indole-3-pyruvate monooxygenase YUCCA3-like
Ca4	25182004	25188944	Ca_16562	uncharacterized protein all1601, putative, expressed	Note=PREDICTED: 7-hydroxymethyl chlorophyll a reductase, chloroplastic-like isoform X1
Ca4	25210009	25210587	Ca_16563	0	Note=PREDICTED: cell surface glycoprotein 1-like
Ca4	25221478	25223845	Ca_16564	expressed protein	Note=PREDICTED: serine-rich adhesin for platelets-like
Ca4	25224659	25233867	Ca_16565	expressed protein	Note=PREDICTED: serine-rich adhesin for platelets-like
Ca4	25249443	25251461	Ca_16566	OsFtsH5 FtsH protease, homologue of AtFtsH4, expressed	Note=PREDICTED: ATP-dependent zinc metalloprotease FTSH 4, mitochondrial-like
Ca4	25252529	25254783	Ca_16567	NADH dehydrogenase 1 alpha subcomplex subunit 13, putative, expressed	Note=No Hits
Ca4	25263395	25263598	Ca_16568	0	Note=PREDICTED: uncharacterized protein LOC101508264
Ca4	25283099	25287115	Ca_16569	PHD-finger domain containing protein, putative, expressed	Note=Uncharacterized protein
Ca4	25299768	25300115	Ca_16570	0	Note=PREDICTED: uncharacterized protein LOC101504793
Ca4	25321094	25321954	Ca_16571	0	Note=PREDICTED: uncharacterized protein LOC101495131
Ca4	25342894	25343843	Ca_16572	ribosomal protein, putative, expressed	Note=40S ribosomal protein S8
Ca4	25362628	25363704	Ca_16573	tetratricopeptide-like helical, putative, expressed	Note=PREDICTED: pentatricopeptide repeat-containing protein At2g44880-like
Ca4	25417709	25420488	Ca_16574	0	Note=PREDICTED: uncharacterized protein LOC101503488
Ca4	25420573	25423364	Ca_16575	0	Note=NBS-LRR protein
Ca4	25429926	25433920	Ca_16576	ulp1 protease family protein, putative, expressed	Note=PREDICTED: probable ubiquitin-like-specific protease 2B-like
Ca4	25459139	25459531	Ca_16577	0	Note=PREDICTED: uncharacterized protein LOC101497709
Ca4	25465192	25465908	Ca_16578	AP2 domain containing protein, expressed	Note=PREDICTED: ethylene-responsive transcription factor ERF118-like
Ca4	25511348	25515792	Ca_16579	TMS membrane protein/tumour differentially expressed protein, putative, expressed	Note=PREDICTED: probable serine incorporator-like
Ca4	25525313	25526029	Ca_16580	dirigent, putative, expressed	Note=PREDICTED: uncharacterized protein LOC101509402
Ca4	25528579	25529334	Ca_16581	dirigent, putative, expressed	Note=Uncharacterized protein
Ca4	25530019	25532003	Ca_16582	NotAvailable	Note=PREDICTED: hydroxyethylthiazole kinase-like
Ca4	25554960	25555547	Ca_16583	0	Note=PREDICTED: uncharacterized protein LOC101499348
Ca4	25558053	25558334	Ca_16584	0	Note=No Hits
Ca4	25567590	25569910	Ca_16585	0	Note=PREDICTED: uncharacterized protein LOC101503488
Ca4	25598050	25600021	Ca_16586	0	Note=PREDICTED: uncharacterized LOC101213947
Ca4	25611533	25612027	Ca_16587	armadillo/beta-catenin repeat family protein, putative, expressed	Note=ARO1-like protein 1
Ca4	25620841	25621329	Ca_16588	plasma membrane ATPase, putative, expressed	Note=Uncharacterized protein
Ca4	25633232	25633588	Ca_16589	0	Note=PREDICTED: uncharacterized protein LOC101221744
Ca4	25650222	25654566	Ca_16590	N-acetylglucosaminyltransferase, putative, expressed	Note=PREDICTED: xylosyltransferase 1-like
Ca4	25656867	25664100	Ca_16591	uncharacterized protein family UPF0016 domain containing protein, expressed	Note=PREDICTED: GDT1-like protein 2, chloroplastic-like
Ca4	25681361	25681663	Ca_16592	0	Note=PREDICTED: uncharacterized protein LOC101497709
Ca4	25713561	25714776	Ca_16593	GATA zinc finger domain containing protein, expressed	Note=Uncharacterized protein
Ca4	25719110	25719561	Ca_16594	0	Note=PREDICTED: serine/threonine-protein phosphatase 7 long form homolog
Ca4	25735530	25738300	Ca_16595	0	Note=Putative uncharacterized protein
Ca4	25755372	25755875	Ca_16596	lachrymatory factor synthase, putative, expressed	Note=PREDICTED: lachrymatory-factor synthase-like
Ca4	25776985	25777863	Ca_16597	tetratricopeptide-like helical, putative, expressed	Note=PREDICTED: pentatricopeptide repeat-containing protein At2g44880-like
Ca4	25785481	25786515	Ca_16598	0	Note=PREDICTED: uncharacterized protein LOC101502917
Ca4	25807162	25819485	Ca_16599	ELMO/CED-12 family protein, putative, expressed	Note=PREDICTED: uncharacterized protein sll0005-like
Ca4	25826498	25827202	Ca_16600	tetratricopeptide-like helical, putative, expressed	Note=PREDICTED: pentatricopeptide repeat-containing protein At2g44880-like, partial
Ca4	25838207	25844087	Ca_16601	ankyrin repeat domain containing protein, expressed	Note=PREDICTED: ankyrin repeat domain-containing protein 13C-B-like isoform X1
Ca4	25855113	25856957	Ca_16602	ankyrin repeat domain containing protein, expressed	Note=PREDICTED: ankyrin repeat domain-containing protein 13C-B-like
Ca4	25858372	25858959	Ca_16603	0	Note=PREDICTED: putative B3 domain-containing protein At1g78640-like
Ca4	25871979	25878432	Ca_16604	zinc finger, C3HC4 type domain containing protein, expressed	Note=PREDICTED: uncharacterized protein LOC101513161 isoform X2
Ca4	25907248	25907775	Ca_16605	0	Note=PREDICTED: uncharacterized protein LOC101504269
Ca4	25918792	25922847	Ca_16606	3-ketoacyl-CoA thiolase, peroxisomal precursor, putative, expressed	Note=PREDICTED: 3-ketoacyl-CoA thiolase 2, peroxisomal-like
Ca4	25961249	25961836	Ca_16607	0	Note=PREDICTED: putative B3 domain-containing protein At1g78640-like
Ca4	25975059	25975529	Ca_16608	0	Note=PREDICTED: flocculation protein FLO11-like
Ca4	25996648	25997235	Ca_16609	0	Note=PREDICTED: putative B3 domain-containing protein At1g78640-like
Ca4	25998923	26003958	Ca_16610	oxidoreductase, aldo/keto reductase family protein, putative, expressed	Note=Uncharacterized protein
Ca4	26012806	26014362	Ca_16611	oxidoreductase, aldo/keto reductase family protein, putative, expressed	Note=POTASSIUM CHANNEL BETA SUBUNIT family protein
Ca4	26167082	26172490	Ca_16612	pectate lyase precursor, putative, expressed	Note=PREDICTED: probable pectate lyase 15-like
Ca4	26193646	26194134	Ca_16613	0	Note=PREDICTED: uncharacterized protein LOC101512917
Ca4	26209643	26210428	Ca_16614	0	Note=Integrase core domain containing protein
Ca4	26231931	26232756	Ca_16615	inosine triphosphate pyrophosphatase, putative, expressed	Note=PREDICTED: inosine triphosphate pyrophosphatase-like
Ca4	26241748	26242629	Ca_16616	0	Note=PREDICTED: uncharacterized protein LOC101499348
Ca4	26249817	26250176	Ca_16617	0	Note=Putative polyprotein (Fragment)
Ca4	26285292	26286472	Ca_25308	NotAvailable	Note=PREDICTED: probable DNA double-strand break repair Rad50 ATPase-like
Ca4	26306343	26306645	Ca_25307	expressed protein	Note=PREDICTED: uncharacterized protein LOC101488871
Ca4	26323155	26324610	Ca_25306	NADP-dependent oxidoreductase, putative, expressed	Note=PREDICTED: NADP-dependent alkenal double bond reductase P1-like
Ca4	26335491	26336060	Ca_25305	0	Note=PREDICTED: uncharacterized protein LOC101496704
Ca4	26342767	26343650	Ca_25304	late embryogenesis abundant protein, group 3, putative, expressed	Note=Uncharacterized protein
Ca4	26345367	26354468	Ca_25303	lipase class 3 family protein, putative, expressed	Note=PREDICTED: uncharacterized protein LOC101502015
Ca4	26380392	26382057	Ca_25302	0	Note=PREDICTED: uncharacterized protein LOC101504359
Ca4	26392843	26394252	Ca_25301	tetratricopeptide-like helical, putative, expressed	Note=PREDICTED: pentatricopeptide repeat-containing protein At2g44880-like
Ca4	26414900	26415208	Ca_25300	mitosis protein dim1, putative, expressed	Note=Uncharacterized protein (Fragment)
Ca4	26418253	26418435	Ca_25299	NotAvailable	Note=PREDICTED: small acidic protein 1-like
Ca4	26463655	26464832	Ca_25008	0	Note=PREDICTED: uncharacterized protein LOC101501116
Ca4	26474521	26477751	Ca_25007	TKL_IRAK_DUF26-lc.20 - DUF26 kinases have homology to DUF26 containing loci, expressed	Note=Putative uncharacterized protein (Fragment)
Ca4	26482208	26486357	Ca_25006	eukaryotic aspartyl protease domain containing protein, expressed	Note=PREDICTED: aspartic proteinase-like protein 2-like isoform X2
Ca4	26516631	26517809	Ca_25005	pentatricopeptide, putative, expressed	Note=PREDICTED: pentatricopeptide repeat-containing protein At2g32630-like
Ca4	26520025	26522826	Ca_25004	0	Note=PREDICTED: cation/H(+) antiporter 15-like
Ca4	26529551	26536303	Ca_25003	nuclear transport factor 2, putative, expressed	Note=PREDICTED: putative G3BP-like protein-like
Ca4	26543661	26545016	Ca_25002	C2 domain containing protein, putative, expressed	Note=PREDICTED: uncharacterized protein LOC101505544
Ca4	26582589	26585338	Ca_25001	0	Note=PREDICTED: uncharacterized protein LOC101494884
Ca4	26609753	26620261	Ca_25000	3-isopropylmalate dehydratase large subunit 2, putative, expressed	Note=3-isopropylmalate dehydratase
Ca4	26633708	26648556	Ca_24999	DNA mismatch repair protein, putative, expressed	Note=PREDICTED: DNA mismatch repair protein MSH1, mitochondrial-like
Ca4	26675076	26677779	Ca_24998	0	Note=PREDICTED: uncharacterized protein LOC101503488
Ca4	26696270	26702140	Ca_28173	LSTK-1-like kinase, putative, expressed	Note=PREDICTED: serine/threonine-protein kinase Nek2-like isoform X4
Ca4	26720613	26724115	Ca_20435	0	Note=No Hits
Ca4	26737478	26738656	Ca_20436	0	Note=PREDICTED: genome polyprotein-like
Ca4	26764034	26765504	Ca_20437	MYB family transcription factor, putative, expressed	Note=PREDICTED: transcription factor MYB86-like
Ca4	26806981	26807646	Ca_20438	0	Note=PREDICTED: uncharacterized protein LOC101508308
Ca4	26833233	26834958	Ca_20439	ammonium transporter protein, putative, expressed	Note=Ammonium transporter 1 member
Ca4	26854893	26857561	Ca_20440	0	Note=PREDICTED: genome polyprotein-like
Ca4	26869379	26869813	Ca_20441	0	Note=PREDICTED: uncharacterized protein LOC101507710
Ca4	26899108	26900897	Ca_20442	0	Note=PREDICTED: serine/threonine-protein phosphatase 7 long form homolog
Ca4	26906332	26909433	Ca_20443	RNA recognition motif containing protein, putative, expressed	Note=PREDICTED: 33 kDa ribonucleoprotein, chloroplastic-like
Ca4	26914688	26917068	Ca_20444	0	Note=PREDICTED: serine/threonine-protein phosphatase 7 long form homolog
Ca4	26920129	26922774	Ca_20445	TKL_IRAK_DUF26-lc.20 - DUF26 kinases have homology to DUF26 containing loci, expressed	Note=Putative gag/pol polyprotein
Ca4	26924212	26924550	Ca_20446	RNA recognition motif containing protein, putative, expressed	Note=Pre-mRNA branch site p14-like protein
Ca4	26926943	26927269	Ca_20447	RNA recognition motif containing protein, putative, expressed	Note=Pre-mRNA branch site p14-like protein
Ca4	26929586	26929960	Ca_20448	RNA recognition motif containing protein, putative, expressed	Note=Pre-mRNA branch site p14-like protein
Ca4	26933017	26934843	Ca_20449	CAMK_CAMK_like.10 - CAMK includes calcium/calmodulin depedent protein kinases, expressed	Note=Calcium dependent protein kinase
Ca4	26941490	26941759	Ca_20450	expressed protein	Note=PREDICTED: 33 kDa ribonucleoprotein, chloroplastic-like
Ca4	26949019	26951385	Ca_20451	uncharacterized TPR repeat-containing protein, putative, expressed	Note=TPR repeat-containing protein, putative
Ca4	26967970	26969835	Ca_20452	ribosomal protein L4, putative, expressed	Note=60S ribosomal protein L4-1
Ca4	26987238	26989286	Ca_20453	40S ribosomal protein S3-1, putative, expressed	Note=Uncharacterized protein
Ca4	27048752	27049135	Ca_20454	0	Note=PREDICTED: mucin-4-like
Ca4	27054385	27056269	Ca_20455	TLD family protein, putative, expressed	Note=PREDICTED: oxidation resistance protein 1-like
Ca4	27115318	27121753	Ca_20456	WD domain, G-beta repeat domain containing protein, expressed	Note=PREDICTED: pre-mRNA-processing factor 19 homolog 2-like
Ca4	27177927	27178655	Ca_20457	0	Note=PREDICTED: mucin-2-like
Ca4	27196363	27197015	Ca_20458	CCT motif family protein, expressed	Note=PREDICTED: homeobox protein 5-like
Ca4	27199342	27201308	Ca_20459	0	Note=PREDICTED: uncharacterized protein LOC101513163
Ca4	27226411	27248269	Ca_20460	expressed protein	Note=PREDICTED: uncharacterized protein LOC101510593
Ca4	27264739	27265322	Ca_20461	transporter family protein, putative, expressed	Note=PREDICTED: sugar transport protein 10-like
Ca4	27270261	27270446	Ca_20462	transporter family protein, putative, expressed	Note=PREDICTED: sugar transport protein 10-like
Ca4	27282633	27283259	Ca_20463	0	Note=PREDICTED: uncharacterized protein LOC101499348
Ca4	27287222	27287407	Ca_20464	transporter family protein, putative, expressed	Note=PREDICTED: sugar transport protein 10-like
Ca4	27371524	27372135	Ca_21324	0	Note=No Hits
Ca4	27374523	27378126	Ca_21323	0	Note=Uncharacterized protein
Ca4	27378993	27379954	Ca_21322	0	Note=PREDICTED: uncharacterized protein LOC101490715
Ca4	27384401	27385019	Ca_21321	0	Note=PREDICTED: single-stranded DNA-binding protein, mitochondrial-like
Ca4	27471626	27472165	Ca_21320	0	Note=PREDICTED: POU domain, class 6, transcription factor 2-like, partial
Ca4	27477748	27480646	Ca_21319	eukaryotic translation initiation factor, putative, expressed	Note=PREDICTED: eukaryotic translation initiation factor isoform 4E-2-like
Ca4	27482626	27484057	Ca_21318	PGR5, putative, expressed	Note=Uncharacterized protein
Ca4	27492600	27493076	Ca_21317	0	Note=PREDICTED: uncharacterized protein LOC101491036
Ca4	27518142	27518360	Ca_21316	expressed protein	Note=PREDICTED: uncharacterized protein LOC101489085
Ca4	27529697	27530233	Ca_21315	0	Note=PREDICTED: serine/threonine-protein phosphatase 7 long form homolog
Ca4	27559749	27614586	Ca_21314	0	Note=PREDICTED: uncharacterized protein LOC101491671
Ca4	27616267	27620053	Ca_21313	Cyclopropane-fatty-acyl-phospholipid synthase, putative, expressed	Note=Genomic DNA, chromosome 3, P1 clone: MEE5
Ca4	27622023	27627083	Ca_21312	expressed protein	Note=PREDICTED: uncharacterized protein LOC101489418
Ca4	27628788	27629042	Ca_21311	0	Note=PREDICTED: uncharacterized protein LOC101502337
Ca4	27638749	27639000	Ca_21310	0	Note=Putative uncharacterized protein
Ca4	27660158	27667006	Ca_21309	MATH domain containing protein, expressed	Note=PREDICTED: MATH domain-containing protein At5g43560-like
Ca4	27670873	27672858	Ca_21308	MATH domain containing protein, expressed	Note=PREDICTED: MATH domain-containing protein At5g43560-like
Ca4	27699985	27700314	Ca_21307	0	Note=PREDICTED: putative uncharacterized protein DDB_G0268590-like
Ca4	27716728	27716913	Ca_21306	0	Note=No Hits
Ca4	27724187	27726414	Ca_21305	0	Note=PREDICTED: uncharacterized protein LOC101492645
Ca4	27740485	27742509	Ca_21304	0	Note=PREDICTED: flocculation protein FLO11-like
Ca4	27770716	27788647	Ca_21303	MATH domain containing protein, expressed	Note=PREDICTED: MATH domain-containing protein At5g43560-like
Ca4	27855244	27857042	Ca_21302	0	Note=PREDICTED: uncharacterized protein LOC101501116
Ca4	27922446	27922934	Ca_21301	ZOS7-04 - C2H2 zinc finger protein, expressed	Note=PREDICTED: transcriptional regulator TAC1-like
Ca4	27930067	27932971	Ca_21300	0	Note=PREDICTED: uncharacterized protein LOC101503488
Ca4	27969979	27972361	Ca_21299	ethylene receptor, putative, expressed	Note=PREDICTED: ethylene receptor 2-like
Ca4	28012659	28013078	Ca_23180	0	Note=PREDICTED: uncharacterized protein LOC101502922
Ca4	28039250	28039669	Ca_23179	0	Note=PREDICTED: proline-rich receptor-like protein kinase PERK2-like
Ca4	28060805	28061113	Ca_23178	NotAvailable	Note=PREDICTED: uncharacterized protein At4g14450, chloroplastic-like
Ca4	28066335	28067207	Ca_23177	0	Note=PREDICTED: uncharacterized protein LOC101490190
Ca4	28080701	28086151	Ca_23176	expressed protein	Note=PREDICTED: putative SWI/SNF-related matrix-associated actin-dependent regulator of chromatin subfamily A member 3-like 3-like
Ca4	28092180	28092902	Ca_23175	enoyl-CoA hydratase/isomerase family protein, putative, expressed	Note=PREDICTED: carnitinyl-CoA dehydratase-like
Ca4	28125144	28128238	Ca_23174	basic helix-loop-helix DND-binding domain containing protein, expressed	Note=PREDICTED: transcription factor bHLH104-like
Ca4	28154278	28154825	Ca_23173	0	Note=PREDICTED: serine/threonine-protein phosphatase 7 long form homolog
Ca4	28164613	28165536	Ca_23172	0	Note=PREDICTED: uncharacterized protein LOC101496504
Ca4	28186577	28186993	Ca_23171	0	Note=PREDICTED: uncharacterized protein LOC101499348
Ca4	28202445	28202936	Ca_23170	AP2 domain containing protein, expressed	Note=PREDICTED: ethylene-responsive transcription factor 1B-like
Ca4	28222818	28223327	Ca_23169	0	Note=PREDICTED: uncharacterized protein LOC101512250, partial
Ca4	28233722	28234219	Ca_23168	0	Note=PREDICTED: uncharacterized protein DDB_G0271670-like
Ca4	28268593	28268964	Ca_23167	0	Note=PREDICTED: uncharacterized protein LOC101512250, partial
Ca4	28278801	28281992	Ca_23166	Ser/Thr protein phosphatase family protein, putative, expressed	Note=Serine/threonine-protein phosphatase
Ca4	28298615	28300282	Ca_23165	inorganic phosphate transporter, putative, expressed	Note=Inorganic phosphate transporter 1-1
Ca4	28301218	28305263	Ca_23164	FAD binding domain of DNA photolyase domain containing protein, expressed	Note=PREDICTED: cryptochrome-2-like isoform X1
Ca4	28360113	28367560	Ca_23163	RAN GTPase-activating protein 1, putative, expressed	Note=PREDICTED: RAN GTPase-activating protein 2-like
Ca4	28375743	28379487	Ca_23162	lactate/malate dehydrogenase, putative, expressed	Note=Malate dehydrogenase, cytoplasmic 2
Ca4	28484822	28486608	Ca_26229	0	Note=PREDICTED: uncharacterized protein LOC101503488
Ca4	28487011	28488063	Ca_26230	0	Note=Ubiquitin-like-specific protease
Ca4	28515450	28517279	Ca_26231	avr9/Cf-9 rapidly elicited protein 137, putative, expressed	Note=PREDICTED: uncharacterized protein LOC101502450
Ca4	28593402	28594037	Ca_26232	DNA binding protein, putative, expressed	Note=PREDICTED: putative DNA-binding protein ESCAROLA-like
Ca4	28644428	28644988	Ca_26233	0	Note=PREDICTED: serine/arginine repetitive matrix protein 1-like
Ca4	28645004	28645874	Ca_26234	0	Note=PREDICTED: uncharacterized protein LOC101494884
Ca4	28671220	28671933	Ca_26235	0	Note=PREDICTED: uncharacterized protein LOC101499348
Ca4	28773084	28773485	Ca_23696	0	Note=PREDICTED: formin-like protein 5-like
Ca4	28785679	28787930	Ca_23697	peptide transporter PTR3-A, putative, expressed	Note=PREDICTED: peptide transporter PTR3-A-like
Ca4	28789997	28791448	Ca_23698	NADH-ubiquinone oxidoreductase 51 kDa subunit, mitochondrial precursor, putative, expressed	Note=Uncharacterized protein
Ca4	28840387	28841136	Ca_23699	PPR repeat containing protein, expressed	Note=PREDICTED: pentatricopeptide repeat-containing protein At4g20740-like isoform X3
Ca4	28844096	28844532	Ca_23700	0	Note=PREDICTED: uncharacterized protein LOC101502559
Ca4	28856433	28861751	Ca_23701	CK1_CaseinKinase_1.6 - CK1 includes the casein kinase 1 kinases, expressed	Note=Casein kinase I isoform delta-like protein
Ca4	28865674	28869991	Ca_23702	WD repeat-containing protein, putative, expressed	Note=PREDICTED: anaphase-promoting complex subunit cdc20-like
Ca4	28872578	28878273	Ca_23703	AGC_AGC_other_NDRh_TRCd.2 - ACG kinases include homologs to PKA, PKG and PKC, expressed	Note=Ser/Thr protein kinase
Ca4	28897532	28900449	Ca_23704	polygalacturonase, putative, expressed	Note=PREDICTED: probable polygalacturonase At3g15720-like
Ca4	28940216	28947690	Ca_23705	nop14-like family protein, expressed	Note=PREDICTED: nucleolar protein 14-like
Ca4	28991064	28996032	Ca_23706	methyltransferase, putative, expressed	Note=PREDICTED: probable methyltransferase PMT8-like isoform X2
Ca4	29039955	29040593	Ca_23707	DUF640 domain containing protein, putative, expressed	Note=PREDICTED: uncharacterized protein LOC101507597
Ca4	29092513	29096566	Ca_23708	oxidoreductase, aldo/keto reductase family protein, putative, expressed	Note=PREDICTED: protein tas-like
Ca4	29137645	29138154	Ca_23709	0	Note=PREDICTED: uncharacterized protein LOC101512250, partial
Ca4	29146748	29147392	Ca_23710	0	Note=PREDICTED: uncharacterized protein LOC101512250, partial
Ca4	29156785	29157696	Ca_23711	DNA binding protein, putative, expressed	Note=PREDICTED: putative DNA-binding protein ESCAROLA-like
Ca4	29213038	29214069	Ca_14151	0	Note=PREDICTED: uncharacterized protein LOC101507902
Ca4	29214131	29216390	Ca_14152	0	Note=PREDICTED: uncharacterized protein LOC101491713
Ca4	29342032	29343247	Ca_14153	0	Note=PREDICTED: uncharacterized protein LOC101501116
Ca4	29366071	29366994	Ca_14154	0	Note=No Hits
Ca4	29436820	29437626	Ca_14155	0	Note=PREDICTED: flocculation protein FLO11-like
Ca4	29462059	29462436	Ca_14156	0	Note=PREDICTED: uncharacterized protein LOC101501116
Ca4	29472530	29474316	Ca_14157	RNA recognition motif containing protein, putative, expressed	Note=PREDICTED: 31 kDa ribonucleoprotein, chloroplastic-like
Ca4	29481330	29481902	Ca_14158	0	Note=PREDICTED: proline-rich receptor-like protein kinase PERK2-like
Ca4	29484563	29485126	Ca_14159	0	Note=PREDICTED: proline-rich receptor-like protein kinase PERK2-like
Ca4	29504553	29505386	Ca_14160	0	Note=PREDICTED: uncharacterized protein LOC101509517
Ca4	29522897	29530343	Ca_14161	expressed protein	Note=PREDICTED: uncharacterized protein LOC101509839 isoform X1
Ca4	29574802	29575143	Ca_14162	0	Note=PREDICTED: uncharacterized protein LOC101497921
Ca4	29589224	29593410	Ca_14163	STRUBBELIG-RECEPTOR FAMILY 7 precursor, putative, expressed	Note=PREDICTED: probable protein kinase At2g41970-like isoform X2
Ca4	29599153	29601101	Ca_14164	seven in absentia protein family domain containing protein, expressed	Note=PREDICTED: E3 ubiquitin-protein ligase SINAT2-like isoform X1
Ca4	29644959	29646682	Ca_14165	activator of 90 kDa heat shock protein ATPase homolog, putative, expressed	Note=PREDICTED: activator of 90 kDa heat shock protein ATPase homolog
Ca4	29672899	29698967	Ca_14166	kinesin motor domain containing protein, putative, expressed	Note=PREDICTED: centromere-associated protein E-like
Ca4	29718927	29721265	Ca_14167	leaf senescence related protein, putative, expressed	Note=PREDICTED: uncharacterized protein LOC101512080
Ca4	29727470	29727721	Ca_14168	0	Note=PREDICTED: serine/threonine-protein phosphatase 7 long form homolog
Ca4	29733373	29734098	Ca_14169	0	Note=PREDICTED: serine/threonine-protein phosphatase 7 long form homolog
Ca4	29776101	29778293	Ca_14170	homeobox associated leucine zipper, putative, expressed	Note=PREDICTED: homeobox-leucine zipper protein HAT14-like
Ca4	29797860	29798108	Ca_14171	0	Note=PREDICTED: uncharacterized protein LOC101512917
Ca4	29803198	29804370	Ca_14172	0	Note=PREDICTED: uncharacterized protein LOC101504796
Ca4	29830666	29835298	Ca_14173	0	Note=PREDICTED: uncharacterized protein LOC101491713
Ca4	29843401	29846180	Ca_14174	0	Note=PREDICTED: uncharacterized protein LOC101503488
Ca4	29887784	29890563	Ca_14175	0	Note=PREDICTED: uncharacterized protein LOC101503488
Ca4	29905166	29908254	Ca_14176	peroxidase precursor, putative, expressed	Note=Uncharacterized protein
Ca4	29922074	29923865	Ca_14177	peroxidase precursor, putative, expressed	Note=PREDICTED: peroxidase 53-like
Ca4	29953433	29953964	Ca_14178	0	Note=PREDICTED: mucin-2-like
Ca4	29955360	29955542	Ca_14179	0	Note=No Hits
Ca4	30023910	30024247	Ca_14180	0	Note=No Hits
Ca4	30042769	30044757	Ca_14181	legume lectins beta domain containing protein, expressed	Note=PREDICTED: probable L-type lectin-domain containing receptor kinase S.5-like
Ca4	30066661	30069132	Ca_14182	heat shock protein DnaJ, putative, expressed	Note=PREDICTED: uncharacterized protein LOC101514582
Ca4	30103439	30106830	Ca_14183	protein phosphatase 2C, putative, expressed	Note=PREDICTED: probable protein phosphatase 2C 43-like isoform X1
Ca4	30108186	30110397	Ca_14184	actin, putative, expressed	Note=Actin-11
Ca4	30147407	30152722	Ca_14185	expressed protein	Note=PREDICTED: probable plastid-lipid-associated protein 13, chloroplastic-like
Ca4	30187805	30188718	Ca_14186	0	Note=PREDICTED: uncharacterized protein LOC101510266
Ca4	30207836	30208336	Ca_14187	VQ domain containing protein, putative, expressed	Note=PREDICTED: uncharacterized protein LOC101489086
Ca4	30231028	30232182	Ca_14188	fatty acid desaturase, putative, expressed	Note=PREDICTED: omega-6 fatty acid desaturase, endoplasmic reticulum isozyme 2-like
Ca4	30258184	30258873	Ca_14189	late embryogenesis abundant group 1, putative, expressed	Note=PREDICTED: 18 kDa seed maturation protein-like
Ca4	30259876	30263586	Ca_14190	zinc finger C-x8-C-x5-C-x3-H type family protein, expressed	Note=PREDICTED: zinc finger CCCH domain-containing protein 44-like
Ca4	30264611	30265972	Ca_14191	0	Note=PREDICTED: zinc finger CCCH domain-containing protein 44-like
Ca4	30295389	30312868	Ca_14192	expressed protein	Note=PREDICTED: helicase SRCAP-like
Ca4	30342179	30346225	Ca_14193	ENT domain containing protein, expressed	Note=PREDICTED: uncharacterized protein LOC101491037
Ca4	30370971	30371222	Ca_14194	0	Note=PREDICTED: uncharacterized protein LOC101510266
Ca4	30380759	30381100	Ca_14195	0	Note=PREDICTED: uncharacterized protein LOC101491350
Ca4	30397341	30397727	Ca_14196	0	Note=PREDICTED: RNA polymerase-associated protein RTF1 homolog, partial
Ca4	30414974	30418050	Ca_14197	snRK1-interacting protein 1, putative, expressed	Note=PREDICTED: uncharacterized protein LOC101491672
Ca4	30460006	30461375	Ca_14198	Myb-like DNA-binding domain containing protein, putative, expressed	Note=PREDICTED: protein PHR1-LIKE 1-like
Ca4	30465653	30467970	Ca_14199	Myb-like DNA-binding domain containing protein, putative, expressed	Note=PREDICTED: protein PHR1-LIKE 1-like
Ca4	30470940	30471131	Ca_14200	0	Note=PREDICTED: uncharacterized protein LOC101510595
Ca4	30481382	30481939	Ca_14201	OsSPL17 - SBP-box gene family member, expressed	Note=PREDICTED: squamosa promoter-binding-like protein 9-like
Ca4	30486077	30486628	Ca_14202	OsSPL17 - SBP-box gene family member, expressed	Note=PREDICTED: squamosa promoter-binding-like protein 9-like
Ca4	30524786	30525190	Ca_14203	0	Note=PREDICTED: uncharacterized protein LOC101492980
Ca4	30535981	30538387	Ca_14204	0	Note=PREDICTED: NAC domain-containing protein 68-like
Ca4	30543998	30544345	Ca_14205	0	Note=No Hits
Ca4	30575583	30577952	Ca_14206	G-patch domain containing protein, expressed	Note=PREDICTED: G patch domain-containing protein 11-like isoform X13
Ca4	30595131	30600363	Ca_14207	STRUBBELIG-RECEPTOR FAMILY 7 precursor, putative, expressed	Note=PREDICTED: protein STRUBBELIG-RECEPTOR FAMILY 2-like
Ca4	30601203	30605469	Ca_14208	CDK5RAP3, putative, expressed	Note=PREDICTED: CDK5RAP3-like protein-like
Ca4	30613361	30614569	Ca_14209	0	Note=PREDICTED: uncharacterized protein LOC101512250, partial
Ca4	30669423	30684493	Ca_14210	tubulin binding cofactor C, putative, expressed	Note=PREDICTED: TBCC domain-containing protein 1-like
Ca4	30756830	30759154	Ca_14211	anthranilate phosphoribosyltransferase, putative, expressed	Note=PREDICTED: multiple C2 and transmembrane domain-containing protein 2-like
Ca4	30849240	30854791	Ca_14212	transcription factor, putative, expressed	Note=PREDICTED: transcription factor HBP-1b(c1)-like
Ca4	30917947	30921018	Ca_14213	0	Note=Putative uncharacterized protein
Ca4	30937023	30938348	Ca_14214	0	Note=Copia-type polyprotein, putative
Ca4	30947156	30949552	Ca_14215	anthranilate phosphoribosyltransferase, putative, expressed	Note=PREDICTED: multiple C2 and transmembrane domain-containing protein 2-like
Ca4	30995963	30997578	Ca_14216	0	Note=PREDICTED: uncharacterized protein LOC101515413
Ca4	31029436	31029648	Ca_14217	0	Note=Cytochrome P450
Ca4	31039801	31041259	Ca_14218	cytochrome P450, putative, expressed	Note=PREDICTED: cytochrome P450 93A3-like
Ca4	31065486	31066721	Ca_14219	cytochrome P450, putative, expressed	Note=PREDICTED: cytochrome P450 93A3-like
Ca4	31087959	31090690	Ca_14220	0	Note=PREDICTED: uncharacterized protein LOC101503488
Ca4	31103920	31105976	Ca_14221	ras-related protein, putative, expressed	Note=Uncharacterized protein
Ca4	31131802	31134918	Ca_14222	0	Note=Gag-pol polyprotein
Ca4	31138669	31141462	Ca_14223	helix-loop-helix DNA-binding domain containing protein, expressed	Note=PREDICTED: transcription factor bHLH130-like
Ca4	31195814	31199435	Ca_14224	inactive receptor kinase At2g26730 precursor, putative, expressed	Note=PREDICTED: probable inactive leucine-rich repeat receptor-like protein kinase At1g66830-like
Ca4	31208988	31211472	Ca_14225	0	Note=PREDICTED: serine/threonine-protein phosphatase 7 long form homolog
Ca4	31216781	31219889	Ca_14226	OTU-like cysteine protease family protein, putative, expressed	Note=PREDICTED: OTU domain-containing protein At3g57810-like
Ca4	31225436	31228234	Ca_14227	NADH-ubiquinone oxidoreductase, mitochondrial precursor, putative, expressed	Note=PREDICTED: alternative NAD(P)H dehydrogenase 2, mitochondrial-like
Ca4	31244941	31247561	Ca_14228	0	Note=PREDICTED: uncharacterized protein LOC101503488
Ca4	31256014	31258067	Ca_14229	pentatricopeptide, putative, expressed	Note=PREDICTED: LOW QUALITY PROTEI
Ca4	31262741	31264603	Ca_14230	pentatricopeptide, putative, expressed	Note=PREDICTED: pentatricopeptide repeat-containing protein At4g35130, chloroplastic-like
Ca4	31299709	31304931	Ca_14231	helix-loop-helix DNA-binding domain containing protein, expressed	Note=PREDICTED: transcription factor bHLH60-like isoform X1
Ca4	31357946	31359798	Ca_14232	0	Note=PREDICTED: uncharacterized protein LOC101503488
Ca4	31408156	31409749	Ca_14233	0	Note=PREDICTED: uncharacterized protein LOC101492429
Ca4	31415397	31415708	Ca_14234	0	Note=PREDICTED: uncharacterized protein LOC101492762
Ca4	31425338	31426622	Ca_14235	0	Note=PREDICTED: uncharacterized protein LOC101492762
Ca4	31449184	31452019	Ca_15433	peptide transporter PTR3-A, putative, expressed	Note=PREDICTED: peptide transporter PTR3-A-like
Ca4	31476958	31477272	Ca_15434	0	Note=PREDICTED: uncharacterized protein LOC101498803
Ca4	31482230	31484858	Ca_15435	polygalacturonase, putative, expressed	Note=PREDICTED: probable polygalacturonase At3g15720-like
Ca4	31542132	31542557	Ca_15436	0	Note=PREDICTED: hepatoma-derived growth factor-related protein 2-like
Ca4	31550201	31553151	Ca_15437	cyanate hydratase, putative, expressed	Note=PREDICTED: cyanate hydratase-like
Ca4	31563191	31566564	Ca_15438	DAG protein, chloroplast precursor, putative, expressed	Note=PREDICTED: uncharacterized protein At3g15000, mitochondrial-like
Ca4	31583973	31584275	Ca_15439	0	Note=PREDICTED: uncharacterized protein LOC101508602
Ca4	31587125	31589778	Ca_15440	RNA recognition motif containing protein, putative, expressed	Note=PREDICTED: serine/arginine repetitive matrix protein 2-like isoform X2
Ca4	31603773	31608729	Ca_15441	RNA recognition motif containing protein, putative, expressed	Note=PREDICTED: serine/arginine repetitive matrix protein 2-like isoform X2
Ca4	31641487	31651789	Ca_15442	phosphate transporter 1, putative, expressed	Note=Pho1-like protein
Ca4	31658022	31662305	Ca_15443	expressed protein	Note=PREDICTED: uncharacterized protein LOC101494794
Ca4	31678024	31678842	Ca_15444	0	Note=PREDICTED: uncharacterized protein LOC101509728
Ca4	31723323	31732107	Ca_15445	GLTP domain containing protein, putative, expressed	Note=PREDICTED: dentin sialophosphoprotein-like isoform X2
Ca4	31756067	31756783	Ca_15446	0	Note=PREDICTED: formin-like protein 5-like
Ca4	31758234	31759460	Ca_15447	0	Note=Uncharacterized protein
Ca4	31838286	31841029	Ca_15448	protein phosphatase 2C, putative, expressed	Note=PREDICTED: putative protein phosphatase 2C-like protein 44-like
Ca4	31843021	31852647	Ca_15449	expressed protein	Note=PREDICTED: myosin-2 heavy chain-like isoform X1
Ca4	31867831	31868313	Ca_15450	0	Note=Putative uncharacterized protein
Ca4	31874321	31880195	Ca_15451	tetratricopeptide repeat domain containing protein, expressed	Note=PREDICTED: serine/threonine-protein phosphatase 5-like
Ca4	31881904	31884325	Ca_15452	IQ calmodulin-binding motif domain containing protein, expressed	Note=PREDICTED: protein IQ-DOMAIN 14-like
Ca4	31919987	31920362	Ca_15453	0	Note=No Hits
Ca4	31926630	31929309	Ca_15454	polygalacturonase, putative, expressed	Note=PREDICTED: probable polygalacturonase At3g15720-like
Ca4	31936817	31938935	Ca_15455	0	Note=PREDICTED: uncharacterized protein LOC101515276
Ca4	31967372	31969959	Ca_15456	MTN26L2 - MtN26 family protein precursor, expressed	Note=Uncharacterized protein
Ca4	31980574	31987871	Ca_15457	AGAP007117-PA, putative, expressed	Note=PREDICTED: CCR4-NOT transcription complex subunit 11-like isoform X1
Ca4	31994691	31995410	Ca_15458	ZOS5-12 - C2H2 zinc finger protein, expressed	Note=PREDICTED: uncharacterized protein DDB_G0271670-like
Ca4	32039538	32045441	Ca_15459	expressed protein	Note=PREDICTED: uncharacterized protein LOC101499062
Ca4	32061146	32063841	Ca_15460	stem-specific protein TSJT1, putative, expressed	Note=PREDICTED: stem-specific protein TSJT1-like
Ca4	32068837	32069301	Ca_15461	ankyrin repeat domain containing protein, putative, expressed	Note=PREDICTED: serine/threonine-protein phosphatase 6 regulatory ankyrin repeat subunit A-like
Ca4	32077738	32113952	Ca_15462	0	Note=PREDICTED: serine/threonine-protein phosphatase 7 long form homolog
Ca4	32128211	32135531	Ca_15463	PINHEAD, putative, expressed	Note=Uncharacterized protein
Ca4	32182871	32184925	Ca_15464	0	Note=PREDICTED: LOW QUALITY PROTEI
Ca4	32202170	32203939	Ca_15465	0	Note=PREDICTED: CUE domain-containing protein 5-like
Ca4	32204312	32207337	Ca_15466	fluG, putative, expressed	Note=Uncharacterized protein
Ca4	32214466	32215952	Ca_15467	OsCam3 - Calmodulin, expressed	Note=Calmodulin
Ca4	32245080	32248307	Ca_15468	SWI1, putative, expressed	Note=PREDICTED: protein DYAD-like
Ca4	32248943	32252525	Ca_15469	expressed protein	Note=PREDICTED: uncharacterized protein LOC101501809 isoform X1
Ca4	32268868	32270274	Ca_15470	tetratricopeptide-like helical, putative, expressed	Note=PREDICTED: pentatricopeptide repeat-containing protein At2g44880-like
Ca4	32295618	32296226	Ca_15471	OsRhmbd6 - Putative Rhomboid homologue, expressed	Note=PREDICTED: uncharacterized protein LOC101515556
Ca4	32298877	32299632	Ca_15472	0	Note=PREDICTED: anaphase-promoting complex subunit cdc20-like
Ca4	32302314	32303563	Ca_15473	superoxide dismutase, chloroplast, putative, expressed	Note=PREDICTED: superoxide dismutase [Fe], chloroplastic-like
Ca4	32311617	32312063	Ca_15474	0	Note=Putative gag/pol polyprotein
Ca4	32390542	32391749	Ca_15475	NotAvailable	Note=PREDICTED: uncharacterized protein LOC101505674
Ca4	32418829	32429773	Ca_15476	expressed protein	Note=PREDICTED: uncharacterized protein LOC101505343
Ca4	32448225	32448434	Ca_15477	0	Note=PREDICTED: uncharacterized protein LOC101507668
Ca4	32462464	32463168	Ca_15478	3-ketoacyl-CoA synthase, putative, expressed	Note=PREDICTED: 3-ketoacyl-CoA synthase 19-like
Ca4	32502865	32505129	Ca_15479	TKL_IRAK_DUF26-lc.20 - DUF26 kinases have homology to DUF26 containing loci, expressed	Note=Putative uncharacterized protein (Fragment)
Ca4	32519930	32521743	Ca_15480	expressed protein	Note=PREDICTED: uncharacterized protein LOC101504697
Ca4	32527577	32527801	Ca_15481	0	Note=PREDICTED: serine/threonine-protein phosphatase 7 long form homolog
Ca4	32542529	32544466	Ca_15482	0	Note=PREDICTED: serine/threonine-protein phosphatase 7 long form homolog
Ca4	32563367	32564671	Ca_15483	CAMK_KIN1/SNF1/Nim1_like.17 - CAMK includes calcium/calmodulin depedent protein kinases, expressed	Note=PREDICTED: CBL-interacting serine/threonine-protein kinase 7-like
Ca4	32603522	32605999	Ca_15484	PPR repeat domain containing protein, putative, expressed	Note=Pentatricopeptide repeat-containing protein
Ca4	32623790	32631418	Ca_15485	OsPOP21 - Putative Prolyl Oligopeptidase homologue, expressed	Note=PREDICTED: acylamino-acid-releasing enzyme-like isoform X3
Ca4	32637182	32637673	Ca_15486	0	Note=Pentatricopeptide repeat-containing protein
Ca4	32646501	32648506	Ca_15487	expressed protein	Note=PREDICTED: uncharacterized protein LOC101505997
Ca4	32704155	32709884	Ca_15488	TKL_IRAK_DUF26-la.1 - DUF26 kinases have homology to DUF26 containing loci, expressed	Note=PREDICTED: lysM domain receptor-like kinase 4-like
Ca4	32732391	32735094	Ca_15489	0	Note=PREDICTED: uncharacterized protein LOC101503488
Ca4	32740922	32743662	Ca_15490	0	Note=PREDICTED: uncharacterized protein LOC101503488
Ca4	32761064	32761480	Ca_15491	0	Note=PREDICTED: mucin-2-like
Ca4	32780855	32782031	Ca_15492	OsIAA31 - Auxin-responsive Aux/IAA gene family member, expressed	Note=PREDICTED: auxin-induced protein IAA4-like
Ca4	32819348	32826938	Ca_15493	CorA-like magnesium transporter protein, putative, expressed	Note=PREDICTED: magnesium transporter MRS2-I-like
Ca4	32836163	32839378	Ca_15494	0	Note=PREDICTED: uncharacterized protein LOC101506963
Ca4	32844657	32858973	Ca_15495	DNA topoisomerase 1, putative, expressed	Note=Uncharacterized protein
Ca4	32874920	32878929	Ca_15496	transferase family protein, putative, expressed	Note=PREDICTED: benzyl alcohol O-benzoyltransferase-like
Ca4	32888621	32888923	Ca_15497	0	Note=PREDICTED: uncharacterized protein LOC101508264
Ca4	32919673	32920251	Ca_15498	transferase family protein, putative, expressed	Note=PREDICTED: benzyl alcohol O-benzoyltransferase-like
Ca4	32992327	32992644	Ca_15499	0	Note=PREDICTED: uncharacterized protein LOC101499348
Ca4	33052135	33053532	Ca_24017	anthocyanin 3-O-beta-glucosyltransferase, putative, expressed	Note=PREDICTED: zeatin O-glucosyltransferase-like
Ca4	33218107	33223616	Ca_24018	calcium-transporting ATPase, plasma membrane-type, putative, expressed	Note=Type IIB calcium ATPase
Ca4	33270184	33270999	Ca_24019	0	Note=PREDICTED: mucin-2-like
Ca4	33276522	33280739	Ca_24020	S-formylglutathione hydrolase, putative, expressed	Note=PREDICTED: S-formylglutathione hydrolase-like
Ca4	33307672	33308439	Ca_24021	0	Note=PREDICTED: uncharacterized protein LOC101497742
Ca4	33396569	33396901	Ca_24022	0	Note=PREDICTED: protein RDM1-like
Ca4	33428641	33430866	Ca_24023	0	Note=PREDICTED: uncharacterized protein LOC101495451
Ca4	33461012	33464884	Ca_24024	glycerol-3-phosphate dehydrogenase, putative, expressed	Note=Uncharacterized protein
Ca4	33561659	33564415	Ca_24025	0	Note=PREDICTED: uncharacterized protein LOC101508943, partial
Ca4	33584591	33585103	Ca_24026	0	Note=PREDICTED: serine/threonine-protein phosphatase 7 long form homolog
Ca4	33602622	33610468	Ca_24027	S-formylglutathione hydrolase, putative, expressed	Note=PREDICTED: S-formylglutathione hydrolase-like
Ca4	33622261	33623076	Ca_24028	0	Note=PREDICTED: uncharacterized protein LOC101499993
Ca4	33634108	33634923	Ca_24029	0	Note=PREDICTED: uncharacterized protein LOC101499993
Ca4	33636509	33651581	Ca_24030	expressed protein	Note=PREDICTED: DNA helicase INO80-like
Ca4	33655907	33656188	Ca_24031	0	Note=PREDICTED: uncharacterized protein LOC101497709
Ca4	33762447	33765021	Ca_20373	0	Note=PREDICTED: mucin-2-like
Ca4	33788502	33792269	Ca_20372	DNA mismatch repair protein, putative, expressed	Note=PREDICTED: DNA mismatch repair protein MSH1, mitochondrial-like
Ca4	33818468	33820750	Ca_20371	heat shock protein-related, putative, expressed	Note=PREDICTED: uncharacterized protein LOC101508230
Ca4	33823168	33826041	Ca_20370	receptor like protein kinase, putative, expressed	Note=PREDICTED: probable L-type lectin-domain containing receptor kinase S.5-like
Ca4	33828244	33833381	Ca_20369	uricase, putative, expressed	Note=Uricase
Ca4	33868517	33868687	Ca_20368	0	Note=No Hits
Ca4	33878062	33878319	Ca_20367	RNA recognition motif containing protein, expressed	Note=Uncharacterized protein
Ca4	33891271	33892311	Ca_20366	DNA binding protein, putative, expressed	Note=PREDICTED: uncharacterized protein LOC101501376
Ca4	33917825	33951261	Ca_20365	ubiquitin carboxyl-terminal hydrolase, putative, expressed	Note=Ubiquitin carboxyl-terminal hydrolase
Ca4	34022577	34024786	Ca_20364	0	Note=PREDICTED: uncharacterized protein LOC101508396
Ca4	34058388	34067125	Ca_20363	CAMK_CAMK_like.2 - CAMK includes calcium/calmodulin depedent protein kinases, expressed	Note=Calcium-dependent protein kinase 1
Ca4	34108669	34111372	Ca_20362	0	Note=PREDICTED: uncharacterized protein LOC101503488
Ca4	34111609	34114324	Ca_20361	0	Note=NBS-LRR protein
Ca4	34154063	34156354	Ca_20360	0	Note=Ubiquitin-like-specific protease
Ca4	34208360	34208626	Ca_20359	0	Note=PREDICTED: ABC transporter G family member 42-like
Ca4	34209076	34209807	Ca_20358	0	Note=PREDICTED: uncharacterized protein LOC101499348
Ca4	34216825	34217049	Ca_20357	0	Note=No Hits
Ca4	34235799	34238573	Ca_20356	DNA mismatch repair protein, putative, expressed	Note=PREDICTED: DNA mismatch repair protein MSH1, mitochondrial-like
Ca4	34309165	34317809	Ca_20355	expressed protein	Note=PREDICTED: cell wall protein AWA1-like isoform X1
Ca4	34364660	34367417	Ca_20354	sucrose-phosphatase, putative, expressed	Note=Sucrose-phosphatase
Ca4	34395348	34397091	Ca_20353	glycerol-3-phosphate acyltransferase 8, putative, expressed	Note=PREDICTED: glycerol-3-phosphate 2-O-acyltransferase 6-like
Ca4	34453007	34453381	Ca_20352	0	Note=PREDICTED: uncharacterized protein LOC101504796
Ca4	34456738	34456938	Ca_20351	0	Note=No Hits
Ca4	34477140	34491389	Ca_20350	serine esterase family protein, putative, expressed	Note=PREDICTED: putative lipase ROG1-like
Ca4	34517375	34517986	Ca_20349	ethylene-responsive transcription factor, putative, expressed	Note=PREDICTED: ethylene-responsive transcription factor ERF107-like
Ca4	34533087	34533452	Ca_20348	0	Note=PREDICTED: uncharacterized protein LOC101499348
Ca4	34533558	34533731	Ca_20347	0	Note=PREDICTED: serine/arginine repetitive matrix protein 1-like
Ca4	34661191	34661466	Ca_20346	0	Note=PREDICTED: serine/threonine-protein phosphatase 4 regulatory subunit 2-like
Ca4	34682129	34685326	Ca_20345	0	Note=PREDICTED: uncharacterized protein LOC101507260 isoform X3
Ca4	34688077	34688794	Ca_20344	0	Note=PREDICTED: uncharacterized protein LOC101508396
Ca4	34707825	34708094	Ca_20343	0	Note=Gag polyprotein (Fragment)
Ca4	34743999	34745450	Ca_27238	ribosomal protein L24, putative, expressed	Note=PREDICTED: 60S ribosomal protein L24-like
Ca4	34750477	34754645	Ca_27239	SRPK4, putative, expressed	Note=Serine/threonine protein kinase SRPK1
Ca4	34756788	34759940	Ca_27240	membrane protein, putative, expressed	Note=PREDICTED: uncharacterized protein LOC101512728
Ca4	34781723	34785212	Ca_19990	ribosomal protein L22, putative, expressed	Note=PREDICTED: 50S ribosomal protein L22, chloroplastic-like
Ca4	34792478	34792807	Ca_19991	0	Note=PREDICTED: uncharacterized protein LOC101500000
Ca4	34798173	34799804	Ca_19992	pentatricopeptide, putative, expressed	Note=PREDICTED: pentatricopeptide repeat-containing protein At5g56310-like
Ca4	34803423	34807551	Ca_19993	expressed protein	Note=PREDICTED: uncharacterized protein LOC101513695
Ca4	34818934	34822768	Ca_19994	CSLD2 - cellulose synthase-like family D, expressed	Note=PREDICTED: cellulose synthase-like protein D4-like
Ca4	34827943	34831533	Ca_19995	0	Note=Ubiquitin-like-specific protease
Ca4	34854043	34857882	Ca_19996	CSLD2 - cellulose synthase-like family D, expressed	Note=PREDICTED: cellulose synthase-like protein D4-like
Ca4	34914622	34918905	Ca_19997	inosine-uridine preferring nucleoside hydrolase family protein, putative, expressed	Note=Uncharacterized protein
Ca4	34924512	34931350	Ca_19998	Ser/Thr protein phosphatase family protein, putative, expressed	Note=Phytochrome-associated serine/threonine-protein phosphatase
Ca4	34955044	34958126	Ca_19999	0	Note=PREDICTED: uncharacterized protein LOC101507902
Ca4	34969748	34969981	Ca_20000	0	Note=PREDICTED: uncharacterized protein LOC101500531
Ca4	34981398	34982669	Ca_20001	expressed protein	Note=PREDICTED: uncharacterized protein LOC101515665
Ca4	35003909	35004481	Ca_20002	0	Note=PREDICTED: RNA polymerase-associated protein RTF1 homolog, partial
Ca4	35038243	35039877	Ca_20003	aspartic proteinase nepenthesin precursor, putative, expressed	Note=PREDICTED: protein ASPARTIC PROTEASE IN GUARD CELL 2-like isoform X1
Ca4	35045825	35051793	Ca_20004	methyltransferase, putative, expressed	Note=PREDICTED: probable protein arginine N-methyltransferase 6-like
Ca4	35054648	35060367	Ca_20005	methyltransferase, putative, expressed	Note=PREDICTED: probable protein arginine N-methyltransferase 6-like
Ca4	35063930	35068227	Ca_20006	peptidase, putative, expressed	Note=PREDICTED: aminoacylase-1-like isoform X1
Ca4	35072907	35076090	Ca_20007	0	Note=PREDICTED: uncharacterized protein LOC101501116
Ca4	35077376	35078392	Ca_20008	0	Note=Putative uncharacterized protein
Ca4	35097312	35097857	Ca_20009	histone-like transcription factor and archaeal histone, putative, expressed	Note=PREDICTED: nuclear transcription factor Y subunit B-6-like
Ca4	35139843	35143219	Ca_20010	endoglucanase precursor, putative, expressed	Note=PREDICTED: endoglucanase 14-like
Ca4	35162970	35172719	Ca_20011	intron-binding protein aquarius, putative, expressed	Note=PREDICTED: intron-binding protein aquarius-like
Ca4	35181388	35182374	Ca_20012	0	Note=PREDICTED: uncharacterized protein LOC101504796
Ca4	35187628	35188395	Ca_20013	0	Note=PREDICTED: enzymatic polyprotein-like
Ca4	35211527	35215784	Ca_20014	endonuclease/exonuclease/phosphatase family domain containing protein, expressed	Note=PREDICTED: type I inositol 1,4,5-trisphosphate 5-phosphatase CVP2-like
Ca4	35229254	35230003	Ca_20015	cyclin-J18-like, putative, expressed	Note=PREDICTED: cyclin-J18-like
Ca4	35287782	35291872	Ca_20016	microtubule associated protein, putative, expressed	Note=Putative uncharacterized protein
Ca4	35296614	35312802	Ca_20017	expressed protein	Note=PREDICTED: uncharacterized protein LOC101491762 isoform X1
Ca4	35325580	35348413	Ca_20018	myosin-2 heavy chain, non muscle, putative, expressed	Note=PREDICTED: myosin-J heavy chain-like
Ca4	35363053	35364684	Ca_20019	peroxidase precursor, putative, expressed	Note=PREDICTED: peroxidase 5-like
Ca4	35378836	35382492	Ca_20020	0	Note=PREDICTED: uncharacterized protein LOC101503488
Ca4	35393104	35393784	Ca_20021	TCP family transcription factor, putative, expressed	Note=PREDICTED: transcription factor TCP7-like
Ca4	35416159	35416851	Ca_20022	TCP family transcription factor, putative, expressed	Note=PREDICTED: transcription factor TCP7-like
Ca4	35453691	35454710	Ca_22430	0	Note=PREDICTED: pentatricopeptide repeat-containing protein At5g16640, mitochondrial-like
Ca4	35467413	35469478	Ca_22431	transporter family protein, putative, expressed	Note=PREDICTED: sugar transport protein 10-like
Ca4	35483613	35484749	Ca_22432	transporter family protein, putative, expressed	Note=PREDICTED: sugar transport protein 10-like
Ca4	35487017	35489174	Ca_22433	transporter family protein, putative, expressed	Note=PREDICTED: sugar transport protein 10-like
Ca4	35504807	35544526	Ca_22434	expressed protein	Note=PREDICTED: LOW QUALITY PROTEI
Ca4	35545152	35548948	Ca_22435	0	Note=PREDICTED: WAT1-related protein At3g30340-like isoform X1
Ca4	35565799	35566029	Ca_22436	0	Note=PREDICTED: integrator complex subunit 3 homolog
Ca4	35567441	35567644	Ca_22437	0	Note=PREDICTED: uncharacterized protein LOC101508264
Ca4	35574225	35577089	Ca_22438	OsMADS31 - MADS-box family gene with MIKCc type-box, expressed	Note=PREDICTED: protein TRANSPARENT TESTA 16-like
Ca4	35590420	35590917	Ca_22439	0	Note=No Hits
Ca4	35599886	35618202	Ca_22440	0	Note=PREDICTED: uncharacterized protein LOC101493090
Ca4	35630268	35633351	Ca_22441	elongation factor Tu family protein, putative, expressed	Note=Elongation factor EF-2
Ca4	35640294	35641457	Ca_22442	G-patch domain containing protein, expressed	Note=PREDICTED: protein MOS2-like isoform X1
Ca4	35646342	35649431	Ca_22443	jmjC domain containing protein, expressed	Note=Lysine-specific demethylase 5D
Ca4	35651353	35653252	Ca_22444	heat shock protein DnaJ, putative, expressed	Note=PREDICTED: uncharacterized protein LOC101499169
Ca4	35664894	35666885	Ca_22445	pentatricopeptide, putative, expressed	Note=PREDICTED: LOW QUALITY PROTEI
Ca4	35681510	35684088	Ca_22446	cytochrome P450, putative, expressed	Note=PREDICTED: abscisic acid 8''''-hydroxylase 2-like, partial
Ca4	35694373	35696190	Ca_22447	0	Note=PREDICTED: serine/threonine-protein phosphatase 7 long form homolog
Ca4	35732226	35733383	Ca_22448	0	Note=PREDICTED: uncharacterized protein At5g23160-like
Ca4	35741590	35746934	Ca_22449	0	Note=PREDICTED: uncharacterized protein LOC101515006
Ca4	35757535	35757951	Ca_22450	0	Note=PREDICTED: chromodomain-helicase-DNA-binding protein 2-like
Ca4	35867190	35867555	Ca_14863	0	Note=PREDICTED: uncharacterized protein LOC101497921
Ca4	35899569	35899760	Ca_14862	0	Note=PREDICTED: uncharacterized protein LOC101504796
Ca4	35904948	35912544	Ca_14861	0	Note=PREDICTED: uncharacterized protein LOC101499994
Ca4	35933820	35934359	Ca_14860	0	Note=PREDICTED: uncharacterized protein LOC101499637
Ca4	35958974	35961908	Ca_14859	metal cation transporter, putative, expressed	Note=PREDICTED: zinc transporter 2-like isoform X1
Ca4	35963769	35964689	Ca_14858	tetratricopeptide-like helical, putative, expressed	Note=PREDICTED: pentatricopeptide repeat-containing protein At2g44880-like
Ca4	35975978	35978104	Ca_14857	50S ribosomal protein L19, chloroplast precursor, putative, expressed	Note=PREDICTED: 50S ribosomal protein L19, chloroplastic-like
Ca4	35980186	35983113	Ca_14856	zinc ion binding protein, putative, expressed	Note=PREDICTED: DNA damage response protein WSS1-like
Ca4	36079263	36081538	Ca_14855	0	Note=PREDICTED: uncharacterized protein LOC101505676 isoform X3
Ca4	36120289	36128425	Ca_14854	CSLE6 - cellulose synthase-like family E, expressed	Note=PREDICTED: cellulose synthase-like protein E1-like
Ca4	36152321	36155359	Ca_14853	prefoldin, putative, expressed	Note=PREDICTED: WEB family protein At5g55860-like isoform X1
Ca4	36156391	36159996	Ca_14852	CRAL/TRIO domain containing protein, expressed	Note=Uncharacterized protein
Ca4	36168842	36173121	Ca_14851	DNA-directed RNA polymerase subunit, putative, expressed	Note=PREDICTED: DNA-directed RNA polymerases I and III subunit RPAC1-like
Ca4	36181274	36187574	Ca_14850	NOL1/NOP2/sun family protein, putative, expressed	Note=PREDICTED: putative ribosomal RNA methyltransferase NOP2-like isoform X1
Ca4	36198723	36200891	Ca_14849	NotAvailable	Note=PREDICTED: coiled-coil domain-containing protein 22 homolog
Ca4	36219147	36224317	Ca_14848	ABC-2 type transporter domain containing protein, expressed	Note=PREDICTED: ABC transporter G family member 26-like
Ca4	36227137	36229928	Ca_14847	expressed protein	Note=PREDICTED: uncharacterized protein LOC101508986 isoform X1
Ca4	36242817	36245124	Ca_14846	zinc finger, C3HC4 type domain containing protein, expressed	Note=PREDICTED: E3 ubiquitin-protein ligase At4g11680-like
Ca4	36263944	36270772	Ca_14845	ATP-dependent Clp protease ATP-binding subunit clpA homolog CD4B,chloroplast precursor, putative, expressed	Note=PREDICTED: LOW QUALITY PROTEI
Ca4	36271939	36272196	Ca_14844	0	Note=PREDICTED: small RNA degrading nuclease 3-like
Ca4	36273645	36279306	Ca_14843	pre-mRNA-splicing factor ATP-dependent RNA helicase DHX16, putative, expressed	Note=PREDICTED: probable pre-mRNA-splicing factor ATP-dependent RNA helicase-like isoform X8
Ca4	36286990	36288263	Ca_14842	0	Note=PREDICTED: uncharacterized protein LOC101502559
Ca4	36291207	36293223	Ca_14841	EMB1303, putative, expressed	Note=PREDICTED: uncharacterized protein LOC101511656
Ca4	36366933	36369501	Ca_14840	tobamovirus multiplication protein, putative, expressed	Note=PREDICTED: uncharacterized protein LOC101503199
Ca4	36372747	36373586	Ca_14839	PPR repeat domain containing protein, putative, expressed	Note=PREDICTED: pentatricopeptide repeat-containing protein At5g13770, chloroplastic-like
Ca4	36378885	36379712	Ca_14838	0	Note=PREDICTED: putative clathrin assembly protein At1g25240-like
Ca4	36394581	36395348	Ca_14837	expressed protein	Note=PREDICTED: uncharacterized protein LOC101504168
Ca4	36404757	36406979	Ca_14836	Rf1, mitochondrial precursor, putative, expressed	Note=PREDICTED: pentatricopeptide repeat-containing protein At5g39710-like isoform X2
Ca4	36422550	36422957	Ca_14835	0	Note=PREDICTED: agamous-like MADS-box protein AGL80-like
Ca4	36438918	36439202	Ca_14834	0	Note=PREDICTED: agamous-like MADS-box protein AGL80-like
Ca4	36443874	36449422	Ca_14833	armadillo/beta-catenin repeat family protein, putative, expressed	Note=PREDICTED: armadillo repeat-containing protein 6-like
Ca4	36454400	36457096	Ca_14832	CAMK_CAMK_like.20 - CAMK includes calcium/calmodulin depedent protein kinases, expressed	Note=Serine/threonine-protein kinase SRK2E
Ca4	36461109	36463331	Ca_14831	NotAvailable	Note=PREDICTED: uncharacterized protein LOC101514031 isoform X1
Ca4	36465063	36471584	Ca_14830	semialdehyde dehydrogenase, NAD binding domain containing protein, putative, expressed	Note=N-acetyl-gamma-glutamyl-phosphate reductase
Ca4	36485778	36487696	Ca_14829	gibberellin 20 oxidase 2, putative, expressed	Note=PREDICTED: flavonol synthase/flavanone 3-hydroxylase-like
Ca4	36488858	36494600	Ca_14828	expressed protein	Note=PREDICTED: uncharacterized protein LOC101515231
Ca4	36505593	36508070	Ca_14827	uncharacterized protein At4g06744 precursor, putative, expressed	Note=PREDICTED: pollen-specific leucine-rich repeat extensin-like protein 1-like
Ca4	36519128	36525506	Ca_14826	PX domain containing protein, putative, expressed	Note=PREDICTED: uncharacterized protein LOC101488311
Ca4	36534212	36537298	Ca_14825	B3 DNA binding domain containing protein, expressed	Note=PREDICTED: B3 domain-containing transcription factor VRN1-like
Ca4	36540794	36541177	Ca_14824	cytochrome b6f complex subunit, putative, expressed	Note=PREDICTED: uncharacterized protein LOC101488973
Ca4	36556704	36557060	Ca_14823	0	Note=PREDICTED: mucin-2-like
Ca4	36565135	36565353	Ca_14822	0	Note=PREDICTED: uncharacterized protein LOC101489301
Ca4	36568096	36572444	Ca_14821	G-protein alpha subunit, putative, expressed	Note=PREDICTED: uncharacterized protein LOC101489625 isoform X1
Ca4	36578620	36581125	Ca_14820	0	Note=PREDICTED: uncharacterized protein LOC101491713
Ca4	36597753	36600669	Ca_14819	cytochrome P450, putative, expressed	Note=PREDICTED: allene oxide synthase, chloroplastic-like
Ca4	36616848	36622331	Ca_14818	AMP-binding enzyme, putative, expressed	Note=PREDICTED: long chain acyl-CoA synthetase 2-like isoform X1
Ca4	36637386	36638597	Ca_14817	DC1 domain-containing protein, putative, expressed	Note=Uncharacterized protein
Ca4	36640618	36649722	Ca_14816	FAD dependent oxidoreductase domain containing protein, expressed	Note=PREDICTED: pyridine nucleotide-disulfide oxidoreductase domain-containing protein 2-like isoform X1
Ca4	36657410	36658531	Ca_14815	DUF677 domain containing protein, putative, expressed	Note=PREDICTED: UPF0496 protein At4g34320-like
Ca4	36668990	36673622	Ca_14814	AAA family ATPase, putative, expressed	Note=PREDICTED: cell division control protein 48 homolog C-like
Ca4	36675462	36677472	Ca_14813	ethylene-responsive element-binding protein, putative, expressed	Note=Uncharacterized protein
Ca4	36682085	36684300	Ca_14812	0	Note=PREDICTED: uncharacterized protein LOC101503488
Ca4	36700653	36705194	Ca_14811	0	Note=PREDICTED: G-box-binding factor 1-like
Ca4	36707401	36709143	Ca_14810	pentatricopeptide containing protein, putative, expressed	Note=PREDICTED: pentatricopeptide repeat-containing protein At3g48810-like
Ca4	36741708	36742169	Ca_14809	0	Note=PREDICTED: putative protein TPRXL-like
Ca4	36753005	36758158	Ca_14808	pyrophosphate--fructose 6-phosphate 1-phosphotransferase subunit alpha, putative, expressed	Note=Uncharacterized protein
Ca4	36799272	36800108	Ca_14807	splicing factor U2AF, putative, expressed	Note=Splicing factor U2af small subunit B
Ca4	36804616	36807797	Ca_14806	Mad3/BUB1 homology region 1 domain containing protein, expressed	Note=PREDICTED: probable inactive serine/threonine-protein kinase bub1-like
Ca4	36830467	36835357	Ca_14805	expressed protein	Note=PREDICTED: uncharacterized protein LOC101506418
Ca4	36842592	36847961	Ca_14804	OsSPL15 - SBP-box gene family member, expressed	Note=PREDICTED: uncharacterized protein LOC101506418
Ca4	36850451	36852685	Ca_14803	DC1 domain-containing protein, putative, expressed	Note=PREDICTED: uncharacterized protein LOC101495335
Ca4	36865381	36868532	Ca_14802	regulatory protein, putative, expressed	Note=PREDICTED: uncharacterized protein At4g15970-like
Ca4	36880505	36880966	Ca_14801	0	Note=PREDICTED: mucin-5AC-like
Ca4	36890979	36892618	Ca_14800	MYB family transcription factor, putative, expressed	Note=PREDICTED: uncharacterized protein LOC101495986
Ca4	36918848	36923053	Ca_14799	WD domain, G-beta repeat domain containing protein, expressed	Note=PREDICTED: WD repeat-containing protein 18-like
Ca4	36926307	36926537	Ca_14798	0	Note=No Hits
Ca4	36951291	36955748	Ca_14797	ZOS1-04 - C2H2 zinc finger protein, expressed	Note=PREDICTED: zinc finger protein JACKDAW-like isoform X1
Ca4	36974778	36977128	Ca_14796	SNF2 family N-terminal domain containing protein, expressed	Note=PREDICTED: helicase domino-like
Ca4	36982264	36985772	Ca_14795	SNF2 family N-terminal domain containing protein, expressed	Note=PREDICTED: helicase domino-like
Ca4	37022819	37023034	Ca_14794	0	Note=PREDICTED: mucin-17-like
Ca4	37024103	37024888	Ca_14793	0	Note=PREDICTED: mucin-2-like
Ca4	37060077	37062065	Ca_14792	histone-lysine N-methyltransferase, putative, expressed	Note=PREDICTED: probable histone-lysine N-methyltransferase, H3 lysine-9 specific SUVH9-like isoform X3
Ca4	37095894	37096169	Ca_14791	0	Note=PREDICTED: B3 domain-containing protein LOC_Os12g40080-like isoform X1
Ca4	37112859	37113274	Ca_14790	0	Note=PREDICTED: uncharacterized protein LOC101495638, partial
Ca4	37151143	37154323	Ca_15155	trehalose synthase, putative, expressed	Note=PREDICTED: alpha,alpha-trehalose-phosphate synthase [UDP-forming] 6-like isoform X1
Ca4	37163561	37169980	Ca_15154	RNA-dependent RNA polymerase, putative, expressed	Note=PREDICTED: RNA-dependent RNA polymerase 1-like isoform X1
Ca4	37175471	37186589	Ca_15153	RNA-dependent RNA polymerase, putative, expressed	Note=PREDICTED: RNA-dependent RNA polymerase 1-like
Ca4	37188385	37193428	Ca_15152	CRAL/TRIO domain containing protein, expressed	Note=PREDICTED: CRAL-TRIO domain-containing protein YKL091C-like isoform X1
Ca4	37238299	37243203	Ca_15151	two-component response regulator, putative, expressed	Note=PREDICTED: two-component response regulator ARR2-like isoform X2
Ca4	37256668	37257680	Ca_15150	0	Note=PREDICTED: uncharacterized protein LOC101511657
Ca4	37259082	37270328	Ca_15149	dynamin family protein, putative, expressed	Note=PREDICTED: dynamin-related protein 1C-like isoform X2
Ca4	37273195	37279961	Ca_15148	ATMAP70 protein, putative, expressed	Note=PREDICTED: microtubule-associated protein 70-2-like
Ca4	37285847	37287798	Ca_15147	metallo-beta-lactamase, putative, expressed	Note=PREDICTED: LOW QUALITY PROTEI
Ca4	37298071	37300391	Ca_15146	metallo-beta-lactamase, putative, expressed	Note=PREDICTED: LOW QUALITY PROTEI
Ca4	37302759	37304541	Ca_15145	ribosomal protein, putative, expressed	Note=Uncharacterized protein
Ca4	37314076	37316792	Ca_15144	zinc finger family protein, putative, expressed	Note=PREDICTED: E3 ubiquitin protein ligase RIE1-like
Ca4	37325877	37330494	Ca_15143	zinc finger family protein, putative, expressed	Note=PREDICTED: E3 ubiquitin protein ligase RIE1-like
Ca4	37338909	37342627	Ca_15142	UDP-3-O- N-acetylglucosamine deacetylase, putative, expressed	Note=PREDICTED: probable UDP-3-O-[3-hydroxymyristoyl] N-acetylglucosamine deacetylase 2-like
Ca4	37347111	37350464	Ca_15141	expressed protein	Note=PREDICTED: tRNA:m(4)X modification enzyme TRM13 homolog isoform X2
Ca4	37356794	37365930	Ca_15140	HEAT repeat family protein, putative, expressed	Note=Uncharacterized protein
Ca4	37367726	37371573	Ca_15139	ankyrin repeat-containing protein, putative, expressed	Note=PREDICTED: ankyrin repeat-containing protein At2g01680-like
Ca4	37384969	37385571	Ca_15138	0	Note=PREDICTED: probable calcium-binding protein CML25-like
Ca4	37398120	37401275	Ca_15137	0	Note=Gag-pol polyprotein
Ca4	37406032	37407990	Ca_15136	WD40-like Beta Propeller Repeat family protein, expressed	Note=PREDICTED: uncharacterized protein LOC101515113
Ca4	37417630	37419586	Ca_15135	WD40-like Beta Propeller Repeat family protein, expressed	Note=Protein tolB
Ca4	37422557	37424437	Ca_15134	hydrolase, NUDIX family, domain containing protein, expressed	Note=PREDICTED: nudix hydrolase 17, mitochondrial-like
Ca4	37430035	37432428	Ca_15133	TKL_IRAK_DUF26-lc.20 - DUF26 kinases have homology to DUF26 containing loci, expressed	Note=Putative gag/pol polyprotein
Ca4	37438584	37440551	Ca_15132	zinc finger family protein, putative, expressed	Note=PREDICTED: zinc finger protein VAR3, chloroplastic-like
Ca4	37447775	37450607	Ca_15131	0	Note=PREDICTED: 1-aminocyclopropane-1-carboxylate oxidase homolog 4-like
Ca4	37453161	37455212	Ca_15130	HIT zinc finger domain containing protein, expressed	Note=PREDICTED: zinc finger HIT domain-containing protein 2-like isoform X2
Ca4	37490644	37491787	Ca_15129	caleosin related protein, putative, expressed	Note=PREDICTED: probable peroxygenase 4-like
Ca4	37499181	37502215	Ca_15128	caleosin related protein, putative, expressed	Note=PREDICTED: probable peroxygenase 5-like
Ca4	37509678	37514563	Ca_15127	ZIM motif family protein, expressed	Note=PREDICTED: protein TIFY 6B-like
Ca4	37542078	37543275	Ca_15126	NotAvailable	Note=PREDICTED: lysine-rich arabinogalactan protein 19-like
Ca4	37546304	37584470	Ca_15125	expressed protein	Note=Uncharacterized protein
Ca4	37590074	37592294	Ca_15124	0	Note=PREDICTED: uncharacterized protein LOC101495131
Ca4	37599202	37599633	Ca_15123	0	Note=PREDICTED: uncharacterized protein LOC101499348
Ca4	37600338	37600526	Ca_15122	0	Note=PREDICTED: uncharacterized protein LOC101495758
Ca4	37608165	37612271	Ca_15121	glucan endo-1,3-beta-glucosidase precursor, putative, expressed	Note=PREDICTED: glucan endo-1,3-beta-glucosidase 3-like
Ca4	37615458	37617106	Ca_15120	dynein light chain type 1 family protein, putative, expressed	Note=PREDICTED: dynein light chain 1, cytoplasmic-like
Ca4	37629936	37632915	Ca_15119	exosome complex exonuclease, putative, expressed	Note=PREDICTED: exosome complex component RRP42-like
Ca4	37633947	37635194	Ca_15118	expressed protein	Note=PREDICTED: uncharacterized protein LOC101492210
Ca4	37638872	37647660	Ca_15117	0	Note=CC-NBS-LRR disease resistance protein
Ca4	37649489	37650652	Ca_15116	4-hydroxy-2-oxovalerate aldolase, putative, expressed	Note=PREDICTED: 2-keto-3-deoxy-L-rhamnonate aldolase-like isoform X1
Ca4	37652563	37654116	Ca_15115	TKL_IRAK_DUF26-lg.2 - DUF26 kinases have homology to DUF26 containing loci, expressed	Note=PREDICTED: putative cysteine-rich receptor-like protein kinase 35-like
Ca4	37658225	37661428	Ca_15114	TKL_IRAK_DUF26-lg.2 - DUF26 kinases have homology to DUF26 containing loci, expressed	Note=PREDICTED: putative cysteine-rich receptor-like protein kinase 35-like
Ca4	37683249	37690414	Ca_15113	armadillo/beta-catenin-like repeat family protein, expressed	Note=PREDICTED: uncharacterized protein LOC101494066 isoform X1
Ca4	37692822	37693795	Ca_15112	0	Note=PREDICTED: uncharacterized protein LOC101495006
Ca4	37697108	37700618	Ca_15111	phosphoribosylamine--glycine ligase, putative, expressed	Note=PREDICTED: phosphoribosylamine--glycine ligase, chloroplastic-like isoform X1
Ca4	37704406	37704768	Ca_15110	NotAvailable	Note=Cytochrome c oxidase subunit 2
Ca4	37710675	37716180	Ca_15109	IBR domain containing protein, putative, expressed	Note=PREDICTED: glutamic acid-rich protein-like isoform X2
Ca4	37718886	37720976	Ca_15108	pentatricopeptide containing protein, putative, expressed	Note=PREDICTED: pentatricopeptide repeat-containing protein At1g22960, mitochondrial-like
Ca4	37726357	37727270	Ca_15107	NotAvailable	Note=PREDICTED: uncharacterized protein LOC101497295
Ca4	37739902	37741268	Ca_15106	expressed protein	Note=PREDICTED: probable ADP-ribosylation factor GTPase-activating protein AGD13-like
Ca4	37744102	37745998	Ca_15105	NotAvailable	Note=PREDICTED: MLP-like protein 328-like
Ca4	37752515	37755332	Ca_15104	expressed protein	Note=Uncharacterized protein
Ca4	37765200	37765622	Ca_15103	0	Note=PREDICTED: serine/threonine-protein phosphatase 7 long form homolog
Ca4	37765912	37768163	Ca_15102	0	Note=PREDICTED: serine/threonine-protein phosphatase 7 long form homolog
Ca4	37769543	37770255	Ca_15101	growth regulator related protein, putative, expressed	Note=PREDICTED: uncharacterized protein At1g04910-like isoform X2
Ca4	37773692	37779595	Ca_15100	growth regulator related protein, putative, expressed	Note=Uncharacterized protein
Ca4	37780644	37783107	Ca_15099	Protein kinase domain containing protein, expressed	Note=PREDICTED: probable receptor-like protein kinase At1g67000-like
Ca4	37788753	37789187	Ca_15098	0	Note=PREDICTED: probable receptor-like protein kinase At5g39030-like isoform X1
Ca4	37790407	37791468	Ca_15097	Protein kinase domain containing protein, expressed	Note=PREDICTED: probable receptor-like protein kinase At5g39030-like isoform X1
Ca4	37794797	37797375	Ca_15096	oxidoreductase, short chain dehydrogenase/reductase family domain containing protein, expressed	Note=PREDICTED: (+)-neomenthol dehydrogenase-like isoform X1
Ca4	37803923	37806290	Ca_15095	hydrolase, NUDIX family, domain containing protein, expressed	Note=Uncharacterized protein
Ca4	37812050	37812625	Ca_15094	0	Note=PREDICTED: ATP-dependent DNA helicase RecG-like isoform X1
Ca4	37824762	37828199	Ca_15093	NotAvailable	Note=PREDICTED: ATP-dependent DNA helicase RecG-like isoform X1
Ca4	37834507	37836194	Ca_15092	NotAvailable	Note=PREDICTED: ATP-dependent DNA helicase RecG-like isoform X1
Ca4	37837681	37839568	Ca_15091	PPR repeat domain containing protein, putative, expressed	Note=PREDICTED: pentatricopeptide repeat-containing protein At1g62350-like isoform X2
Ca4	37839628	37840228	Ca_15090	pentatricopeptide, putative, expressed	Note=PREDICTED: pentatricopeptide repeat-containing protein At1g62350-like isoform X1

## Sheet: Ca6
Chromosome	Start	Stop	Chickpea Gene ID	Description from gff3 file
Ca6	11623625	11625467	Ca_25055	0	Note=PREDICTED: serine/threonine-protein phosphatase 7 long form homolog
Ca6	11630733	11632588	Ca_25056	universal stress protein domain containing protein, putative, expressed	Note=PREDICTED: universal stress protein A-like protein-like
Ca6	11633304	11636087	Ca_25057	N2, N2-dimethylguanosine tRNA methyltransferase, putative, expressed	Note=PREDICTED: N(6)-adenine-specific DNA methyltransferase 2-like
Ca6	11644741	11645718	Ca_25058	0	Note=PREDICTED: genome polyprotein-like
Ca6	11650511	11653616	Ca_25059	40S ribosomal protein S5, putative, expressed	Note=40S ribosomal protein S5 (Fragment)
Ca6	11656674	11660256	Ca_25060	calmodulin-binding protein, putative, expressed	Note=PREDICTED: uncharacterized protein LOC101489853
Ca6	11664559	11668865	Ca_25061	amine oxidase, putative, expressed	Note=PREDICTED: lysine-specific histone demethylase 1 homolog 3-like isoform X2
Ca6	11711556	11713555	Ca_25062	0	Note=PREDICTED: uncharacterized protein LOC101501156
Ca6	11734421	11736241	Ca_25063	0	Note=PREDICTED: uncharacterized protein LOC101503488

## Sheet: Ca7
Chromosome	Start	Stop	Chickpea Gene ID	Description from gff3 file
Ca7	5005706	5007085	Ca_06862	expressed protein	Note=Putative uncharacterized protein
Ca7	5015672	5016475	Ca_06861	0	Note=PREDICTED: translocase of chloroplast 159, chloroplastic-like
Ca7	5050805	5051527	Ca_06860	0	Note=PREDICTED: uncharacterized protein LOC101498803
Ca7	5056418	5058712	Ca_06859	0	Note=PREDICTED: uncharacterized protein LOC101503488
Ca7	5074181	5074510	Ca_06858	0	Note=PREDICTED: uncharacterized protein LOC101503488
Ca7	5079092	5081042	Ca_06857	SLL1 protein, putative, expressed	Note=Uncharacterized protein
Ca7	5098164	5098670	Ca_06856	0	Note=PREDICTED: proline-rich receptor-like protein kinase PERK2-like
Ca7	5102197	5105500	Ca_06855	expressed protein	Note=PREDICTED: uncharacterized protein LOC101493781
Ca7	5115343	5118412	Ca_06854	0	Note=PREDICTED: uncharacterized LOC101213947
Ca7	5120286	5123468	Ca_06853	superoxide dismutase, chloroplast, putative, expressed	Note=PREDICTED: superoxide dismutase [Fe], chloroplastic-like

## Sheet: Ca8
Chromosome	Start	Stop	Chickpea Gene ID	Description from gff3 file
Ca8	156573	164845	Ca_11928	expressed protein	Note=PREDICTED: DNA repair and recombination protein RAD54-like isoform X2
Ca8	165466	168028	Ca_11927	0	Note=PREDICTED: O-acyltransferase WSD1-like
Ca8	170815	171880	Ca_11926	C2 domain containing protein, putative, expressed	Note=PREDICTED: leucine-rich repeat extensin-like protein 3-like
Ca8	180549	186498	Ca_11925	gamma-tubulin complex component 6, putative, expressed	Note=PREDICTED: uncharacterized protein LOC101489155 isoform X1
Ca8	195482	195859	Ca_11924	0	Note=PREDICTED: pentatricopeptide repeat-containing protein At4g20740-like isoform X3
Ca8	196213	196857	Ca_11923	PPR repeat containing protein, expressed	Note=PREDICTED: pentatricopeptide repeat-containing protein At4g20740-like
Ca8	198717	202447	Ca_11922	PPR repeat containing protein, expressed	Note=PREDICTED: pentatricopeptide repeat-containing protein At4g20740-like isoform X3
Ca8	205942	207658	Ca_11921	PPR repeat containing protein, expressed	Note=PREDICTED: pentatricopeptide repeat-containing protein At4g20740-like isoform X4
Ca8	211191	213962	Ca_11920	RNA pseudouridine synthase, putative, expressed	Note=PREDICTED: RNA pseudourine synthase 4, mitochondrial-like
Ca8	222129	233787	Ca_11919	REV1, putative, expressed	Note=PREDICTED: DNA repair protein REV1-like isoform X1
Ca8	236392	236746	Ca_11918	expressed protein	Note=PREDICTED: LYR motif-containing protein At3g19508-like
Ca8	239620	240463	Ca_11917	NotAvailable	Note=PREDICTED: vegetative cell wall protein gp1-like
Ca8	246751	248189	Ca_11916	SWIB/MDM2 domain containing protein, expressed	Note=PREDICTED: upstream activation factor subunit UAF30-like
Ca8	249089	251452	Ca_11915	pentatricopeptide, putative, expressed	Note=PREDICTED: pentatricopeptide repeat-containing protein At5g02860-like isoform X1
Ca8	253534	253872	Ca_11914	expressed protein	Note=PREDICTED: uncharacterized protein LOC101493476
Ca8	256999	258594	Ca_11913	BRASSINOSTEROID INSENSITIVE 1-associated receptor kinase 1 precursor, putative, expressed	Note=PREDICTED: somatic embryogenesis receptor kinase 2-like
Ca8	261407	263740	Ca_11912	amino acid permease family protein, putative, expressed	Note=PREDICTED: probable polyamine transporter At3g19553-like
Ca8	270549	272079	Ca_11911	40S ribosomal protein S29, putative, expressed	Note=Ribosomal protein S14p/S29e containing protein, expressed
Ca8	273530	276500	Ca_11910	mitotic checkpoint protein, putative, expressed	Note=Uncharacterized protein
Ca8	280948	282240	Ca_11909	helix-loop-helix DNA-binding domain containing protein, expressed	Note=PREDICTED: transcription factor bHLH84-like
Ca8	283146	286774	Ca_11908	vacuolar-sorting receptor precursor, putative, expressed	Note=PREDICTED: vacuolar-sorting receptor 1-like isoform X1
Ca8	291593	291802	Ca_11907	0	Note=EPIDERMAL PATTERNING FACTOR-like protein
Ca8	292388	295278	Ca_11906	radical SAM enzyme, putative, expressed	Note=Ribosomal RNA large subunit methyltransferase N
Ca8	296505	304518	Ca_11905	DNA-directed polymerase, putative, expressed	Note=PREDICTED: DNA polymerase kappa-like
Ca8	306305	314905	Ca_11904	expressed protein	Note=PREDICTED: kinesin-like protein KIF20B-like isoform X1
Ca8	323004	323375	Ca_11903	expressed protein	Note=PREDICTED: uncharacterized protein LOC101498228
Ca8	327744	329531	Ca_11902	CorA-like magnesium transporter protein, putative, expressed	Note=PREDICTED: magnesium transporter MRS2-3-like
Ca8	337130	337330	Ca_11901	0	Note=PREDICTED: uncharacterized protein LOC101498896
Ca8	340280	340723	Ca_11900	expressed protein	Note=PREDICTED: thymocyte nuclear protein 1-like
Ca8	341588	376449	Ca_11899	Phosphatidylinositol kinase and FAT containing domain protein, putative, expressed	Note=Uncharacterized protein
Ca8	384655	385917	Ca_11898	stress-induced protein, putative, expressed	Note=PREDICTED: uncharacterized protein LOC101500065
Ca8	394084	398034	Ca_11897	TKL_IRAK_DUF26-la.1 - DUF26 kinases have homology to DUF26 containing loci, expressed	Note=PREDICTED: cysteine-rich receptor-like protein kinase 10-like
Ca8	400555	402366	Ca_11896	DNA-directed RNA polymerases I, II, and III subunit RPABC1, putative, expressed	Note=DNA-directed RNA polymerases I, II, and III subunit RPABC1
Ca8	403521	406800	Ca_11895	TKL_IRAK_DUF26-la.1 - DUF26 kinases have homology to DUF26 containing loci, expressed	Note=PREDICTED: cysteine-rich receptor-like protein kinase 10-like isoform X1
Ca8	410278	413270	Ca_11894	TKL_IRAK_DUF26-la.1 - DUF26 kinases have homology to DUF26 containing loci, expressed	Note=PREDICTED: cysteine-rich receptor-like protein kinase 10-like isoform X1
Ca8	421521	424899	Ca_11893	gibberellin 2-beta-dioxygenase 7, putative, expressed	Note=PREDICTED: gibberellin 2-beta-dioxygenase 8-like
Ca8	427182	429349	Ca_11892	COBRA-like protein precursor, putative, expressed	Note=PREDICTED: COBRA-like protein 10-like
Ca8	436548	440355	Ca_11891	homeobox and START domains containing protein, putative, expressed	Note=PREDICTED: homeobox-leucine zipper protein PROTODERMAL FACTOR 2-like
Ca8	445399	447700	Ca_11890	tryptophan synthase beta chain 1, putative, expressed	Note=PREDICTED: tryptophan synthase beta chain 2, chloroplastic-like
Ca8	455406	456725	Ca_11889	uncharacterized GPI-anchored protein At5g19240 precursor, putative, expressed	Note=PREDICTED: uncharacterized GPI-anchored protein At3g06035-like
Ca8	469898	470893	Ca_11888	RNA binding protein, putative, expressed	Note=PREDICTED: protein FANTASTIC FOUR 3-like
Ca8	497577	502897	Ca_11887	protein Kinase-associated protein phosphatase, putative, expressed	Note=PREDICTED: protein phosphatase 2C 70-like
Ca8	504467	511493	Ca_11886	expressed protein	Note=PREDICTED: transcription regulatory protein SNF2-like isoform X1
Ca8	516488	517483	Ca_11885	0	Note=PREDICTED: probable carboxylesterase 2-like
Ca8	531463	532452	Ca_11884	0	Note=PREDICTED: probable carboxylesterase 12-like
Ca8	547990	549039	Ca_11883	expressed protein	Note=PREDICTED: probable membrane-associated kinase regulator 1-like
Ca8	554104	563719	Ca_11882	chloride channel protein CLC-d, putative, expressed	Note=Chloride channel protein CLC-d
Ca8	565490	566306	Ca_11881	plastocyanin-like domain containing protein, putative, expressed	Note=PREDICTED: mavicyanin-like
Ca8	569942	572206	Ca_11880	TKL_IRAK_DUF26-lc.20 - DUF26 kinases have homology to DUF26 containing loci, expressed	Note=Putative uncharacterized protein (Fragment)
Ca8	573340	578163	Ca_11879	transporter family protein, putative, expressed	Note=Hexose transporter
Ca8	587998	593122	Ca_11878	transmembrane protein 49, putative, expressed	Note=Transmembrane protein
Ca8	595979	596626	Ca_11877	photosystem I reaction center subunit II, chloroplast precursor, putative, expressed	Note=Photosystem I reaction center subunit II
Ca8	597400	599667	Ca_11876	spermidine synthase, putative, expressed	Note=Spermidine synthase
Ca8	607204	608916	Ca_11875	DnaK family protein, putative, expressed	Note=Heat shock 70 kDa protein
Ca8	612836	613358	Ca_11874	NotAvailable	Note=PREDICTED: uncharacterized protein LOC101509795
Ca8	615035	618453	Ca_11873	5-nucleotidase surE, putative, expressed	Note=PREDICTED: 5''''-nucleotidase SurE-like
Ca8	619366	620436	Ca_11872	ribosomal L18p/L5e family protein, expressed	Note=PREDICTED: uncharacterized protein LOC101510324
Ca8	621053	621502	Ca_11871	2Fe-2S iron-sulfur cluster binding domain containing protein, expressed	Note=PREDICTED: ferredoxin-like
Ca8	623396	627032	Ca_11870	cysteine synthase, putative, expressed	Note=Cysteine synthase
Ca8	627427	629026	Ca_11869	cytochrome P450, putative, expressed	Note=PREDICTED: geraniol 8-hydroxylase-like
Ca8	641193	641976	Ca_11868	glyoxalase family protein, putative, expressed	Note=PREDICTED: lactoylglutathione lyase-like
Ca8	643034	643916	Ca_11867	pre-rRNA-processing protein TSR2, putative, expressed	Note=PREDICTED: pre-rRNA-processing protein TSR2 homolog isoform X1
Ca8	648164	650355	Ca_11866	expressed protein	Note=PREDICTED: uncharacterized protein LOC101512596
Ca8	654721	655200	Ca_11865	expressed protein	Note=PREDICTED: uncharacterized protein LOC101512906
Ca8	663989	665875	Ca_11864	40S ribosomal protein S3a, putative, expressed	Note=40S ribosomal protein S3a
Ca8	666439	667014	Ca_11863	0	Note=PREDICTED: uncharacterized N-acetyltransferase p20-like
Ca8	668643	669239	Ca_11862	acetyltransferase, GNAT family, putative, expressed	Note=PREDICTED: uncharacterized N-acetyltransferase p20-like
Ca8	670103	677729	Ca_11861	KIP1, putative, expressed	Note=PREDICTED: interaptin-like
Ca8	683733	688380	Ca_11860	tesmin/TSO1-like CXC domain containing protein, expressed	Note=PREDICTED: protein tesmin/TSO1-like CXC 2-like
Ca8	694731	695741	Ca_11859	0	Note=PREDICTED: uncharacterized protein LOC101515179
Ca8	700562	703429	Ca_11858	protein kinase domain containing protein, expressed	Note=Kinase-like protein
Ca8	705742	708414	Ca_11857	tetratricopeptide-like helical, putative, expressed	Note=PREDICTED: pentatricopeptide repeat-containing protein At3g22690-like
Ca8	708812	710685	Ca_11856	expressed protein	Note=PREDICTED: uncharacterized protein LOC101512373
Ca8	714671	716548	Ca_11855	expressed protein	Note=PREDICTED: protein RDM1-like isoform X1
Ca8	717185	718741	Ca_11854	PPR repeat containing protein, expressed	Note=PREDICTED: pentatricopeptide repeat-containing protein At3g22670, mitochondrial-like
Ca8	720033	726342	Ca_11853	NotAvailable	Note=PREDICTED: ATP-dependent RNA helicase SUPV3L1, mitochondrial-like
Ca8	729515	731210	Ca_11852	12-oxophytodienoate reductase, putative, expressed	Note=PREDICTED: putative 12-oxophytodienoate reductase 11-like
Ca8	733680	735025	Ca_11851	12-oxophytodienoate reductase, putative, expressed	Note=PREDICTED: 12-oxophytodienoate reductase 2-like
Ca8	745776	749065	Ca_11850	type I inositol-1,4,5-trisphosphate 5-phosphatase, putative, expressed	Note=PREDICTED: type I inositol 1,4,5-trisphosphate 5-phosphatase CVP2-like
Ca8	763722	765376	Ca_11849	peptidase, T1 family, putative, expressed	Note=Uncharacterized protein
Ca8	769697	773784	Ca_11848	RNA helicase SDE3, putative, expressed	Note=PREDICTED: probable RNA helicase SDE3-like
Ca8	774379	776440	Ca_11847	0	Note=PREDICTED: non-specific lipid-transfer protein-like protein At5g64080-like isoform X2
Ca8	776878	777918	Ca_11846	LTPL100 - Protease inhibitor/seed storage/LTP family protein precursor, expressed	Note=PREDICTED: non-specific lipid-transfer protein-like protein At5g64080-like isoform X1
Ca8	779521	780334	Ca_11845	LTPL76 - Protease inhibitor/seed storage/LTP family protein precursor, expressed	Note=PREDICTED: non-specific lipid-transfer protein-like protein At2g13820-like
Ca8	781623	783061	Ca_11844	parafibromin, putative, expressed	Note=PREDICTED: parafibromin-like
Ca8	785748	786884	Ca_11843	protein of unknown function domain containing protein, expressed	Note=PREDICTED: uncharacterized protein At2g34160-like
Ca8	794627	797573	Ca_11842	START domain containing protein, putative, expressed	Note=PREDICTED: stAR-related lipid transfer protein 7, mitochondrial-like
Ca8	800811	804690	Ca_11841	plus-3 domain containing protein, expressed	Note=PREDICTED: uncharacterized protein LOC101494426 isoform X1
Ca8	806960	807727	Ca_11840	expressed protein	Note=PREDICTED: uncharacterized protein LOC101495618
Ca8	815750	823114	Ca_11839	expressed protein	Note=PREDICTED: serine-rich adhesin for platelets-like isoform X1
Ca8	826837	829472	Ca_11838	expressed protein	Note=PREDICTED: uncharacterized protein LOC101496924 isoform X1
Ca8	833197	834660	Ca_11837	zinc-binding protein, putative, expressed	Note=PREDICTED: uncharacterized protein LOC101497682
Ca8	835684	839054	Ca_11836	PPR repeat containing protein, expressed	Note=PREDICTED: LOW QUALITY PROTEI
Ca8	841803	844150	Ca_11835	0	Note=PREDICTED: nogo-B receptor-like
Ca8	852776	857005	Ca_11834	protein transport protein-related, putative, expressed	Note=PREDICTED: WEB family protein At5g16730, chloroplastic-like
Ca8	860118	863809	Ca_11833	expressed protein	Note=PREDICTED: uncharacterized protein LOC101499006
Ca8	866123	867269	Ca_11832	MYB family transcription factor, putative, expressed	Note=PREDICTED: transcription factor MYB39-like
Ca8	872116	885219	Ca_11831	M16 domain containing zinc peptidase, putative, expressed	Note=PREDICTED: uncharacterized protein LOC101499642 isoform X1
Ca8	891457	891812	Ca_11830	GCN5-related N-acetyltransferase, putative, expressed	Note=N-acetyltransferase
Ca8	893929	898421	Ca_11829	expressed protein	Note=PREDICTED: uncharacterized protein LOC101500488
Ca8	900817	904281	Ca_11828	VHS and GAT domain containing protein, expressed	Note=PREDICTED: TOM1-like protein 2-like
Ca8	909300	913014	Ca_11827	CSLD2 - cellulose synthase-like family D, expressed	Note=PREDICTED: cellulose synthase-like protein D3-like
Ca8	918441	924329	Ca_11826	AMP-binding domain containing protein, expressed	Note=PREDICTED: 4-coumarate--CoA ligase 2-like isoform X2
Ca8	925806	928074	Ca_11825	0	Note=PREDICTED: protein SMG9-like isoform X2
Ca8	928930	929715	Ca_11824	0	Note=PREDICTED: uncharacterized protein LOC101513330
Ca8	931739	935806	Ca_11823	zinc finger, C3HC4 type domain containing protein, expressed	Note=PREDICTED: E3 ubiquitin-protein ligase synoviolin-like isoform X1
Ca8	937869	939181	Ca_11822	chalcone synthase, putative, expressed	Note=Chalcone synthase
Ca8	957117	958239	Ca_11821	chalcone synthase, putative, expressed	Note=Chalcone synthase
Ca8	963034	964282	Ca_11820	chalcone synthase, putative, expressed	Note=PREDICTED: chalcone synthase 1-like
Ca8	966363	974609	Ca_11819	expressed protein	Note=PREDICTED: uncharacterized protein LOC101503684 isoform X2
Ca8	976685	993319	Ca_11818	NotAvailable	Note=Uncharacterized protein
Ca8	995033	997425	Ca_11817	miro, putative, expressed	Note=ADP-ribosylation factor
Ca8	998604	1000747	Ca_11816	miro, putative, expressed	Note=PREDICTED: ADP-ribosylation factor-like
Ca8	1002391	1004127	Ca_11815	peptidase, putative, expressed	Note=PREDICTED: mitochondrial inner membrane protease subunit 2-like isoform X3
Ca8	1006251	1008598	Ca_11814	expressed protein	Note=PREDICTED: uncharacterized protein LOC101506697 isoform X1
Ca8	1011199	1027575	Ca_11813	0	Note=PREDICTED: guanosine-3'''',5''''-bis(diphosphate) 3''''-pyrophosphohydrolase-like isoform X1
Ca8	1042084	1045470	Ca_15083	ribonuclease P family protein, putative, expressed	Note=Uncharacterized protein
Ca8	1047896	1049293	Ca_15082	diphthamide biosynthesis protein, putative, expressed	Note=PREDICTED: diphthamide biosynthesis protein 1-like
Ca8	1050618	1054691	Ca_15081	expressed protein	Note=PREDICTED: uncharacterized protein LOC101513863
Ca8	1059501	1061393	Ca_15080	WD repeat-containing protein, putative, expressed	Note=PREDICTED: anaphase-promoting complex subunit cdc20-like
Ca8	1063228	1065449	Ca_15079	APE1, putative, expressed	Note=PREDICTED: cyclin-B1-2-like
Ca8	1068861	1070762	Ca_15078	WD repeat-containing protein, putative, expressed	Note=PREDICTED: anaphase-promoting complex subunit cdc20-like
Ca8	1075534	1077442	Ca_15077	WD repeat-containing protein, putative, expressed	Note=PREDICTED: anaphase-promoting complex subunit cdc20-like
Ca8	1079181	1081787	Ca_15076	12-oxophytodienoate reductase, putative, expressed	Note=PREDICTED: 12-oxophytodienoate reductase 1-like
Ca8	1084889	1087455	Ca_15075	rubredoxin family protein, putative, expressed	Note=Uncharacterized protein
Ca8	1090537	1092401	Ca_15074	fringe-related protein, putative, expressed	Note=PREDICTED: uncharacterized protein LOC101489156 isoform X2
Ca8	1093219	1094244	Ca_15073	0	Note=PREDICTED: aspartic proteinase CDR1-like
Ca8	1107812	1110239	Ca_15072	0	Note=PREDICTED: uncharacterized protein LOC101489802
Ca8	1111850	1113830	Ca_15071	expressed protein	Note=PREDICTED: uncharacterized protein LOC101490125 isoform X1
Ca8	1115861	1118307	Ca_15070	uncharacterized Cys-rich domain containing protein, putative, expressed	Note=PREDICTED: protein PLANT CADMIUM RESISTANCE 10-like
Ca8	1122271	1128522	Ca_15069	EMB1270, putative, expressed	Note=PREDICTED: pentatricopeptide repeat-containing protein At3g18110, chloroplastic-like isoform X1
Ca8	1129514	1129961	Ca_15068	LYR motif containing protein, putative, expressed	Note=PREDICTED: succinate dehydrogenase assembly factor 1, mitochondrial-like
Ca8	1131041	1138808	Ca_15067	KH domain-containing protein, putative, expressed	Note=Far upstream element-binding protein
Ca8	1141750	1148838	Ca_15066	hydrolase, alpha/beta fold family domain containing protein, expressed	Note=Protein phosphatase methylesterase 1
Ca8	1150665	1152476	Ca_15065	cytochrome c, putative, expressed	Note=Uncharacterized protein
Ca8	1155264	1155851	Ca_15064	AP2 domain containing protein, expressed	Note=PREDICTED: ethylene-responsive transcription factor ERF022-like
Ca8	1169327	1169752	Ca_15063	0	Note=PREDICTED: ethylene-responsive transcription factor ERF021-like
Ca8	1178468	1181156	Ca_15062	peptidyl-prolyl cis-trans isomerase, FKBP-type, putative, expressed	Note=PREDICTED: peptidyl-prolyl cis-trans isomerase FKBP53-like
Ca8	1184911	1186267	Ca_15061	0	Note=PREDICTED: uncharacterized protein LOC101514855
Ca8	1187803	1198412	Ca_15060	mitochondrion protein, putative, expressed	Note=PREDICTED: putative esterase/lipase HI_0193-like isoform X2
Ca8	1202312	1202656	Ca_15059	Divergent PAP2 family domain containing protein, expressed	Note=PREDICTED: uncharacterized membrane protein YuiD-like, partial
Ca8	1217368	1221974	Ca_15058	light-mediated development protein DET1, putative, expressed	Note=Uncharacterized protein
Ca8	1223642	1225988	Ca_15057	plant-specific domain TIGR01615 family protein, expressed	Note=PREDICTED: uncharacterized protein LOC101497479
Ca8	1229237	1230411	Ca_15056	rieske domain containing protein, expressed	Note=PREDICTED: uncharacterized protein LOC101497815
Ca8	1235430	1235960	Ca_15055	AP2 domain containing protein, expressed	Note=PREDICTED: ethylene-responsive transcription factor ERF019-like
Ca8	1236487	1238351	Ca_15054	AMP-binding enzyme, putative, expressed	Note=PREDICTED: probable acyl-activating enzyme 1, peroxisomal-like isoform X1
Ca8	1240453	1242474	Ca_15053	pentatricopeptide, putative, expressed	Note=PREDICTED: pentatricopeptide repeat-containing protein At4g20770-like
Ca8	1244968	1246401	Ca_15052	oxidoreductase, short chain dehydrogenase/reductase family domain containing protein, expressed	Note=Hydroxysteroid 11-beta-dehydrogenase 1-like protein
Ca8	1248317	1251374	Ca_15051	protein kinase family protein, putative, expressed	Note=PREDICTED: probable serine/threonine-protein kinase At1g09600-like
Ca8	1254137	1257935	Ca_15050	RNA recognition motif containing protein, putative, expressed	Note=RNA-binding protein 8A
Ca8	1261671	1265873	Ca_15049	RNA-binding zinc finger protein, putative, expressed	Note=PREDICTED: zinc finger CCCH domain-containing protein 55-like
Ca8	1275472	1279837	Ca_15048	endoplasmic oxidoreductin-1 precursor, putative, expressed	Note=PREDICTED: endoplasmic oxidoreductin-1-like
Ca8	1288533	1301286	Ca_15047	hexokinase, putative, expressed	Note=Hexokinase
Ca8	1303138	1304626	Ca_15046	ubiquitin-conjugating enzyme, putative, expressed	Note=Ubiquitin carrier protein
Ca8	1307947	1308240	Ca_15045	magnesium-chelatase subunit chlD, chloroplast precursor, putative, expressed	Note=PREDICTED: magnesium-chelatase subunit ChlD, chloroplastic-like
Ca8	1322401	1324337	Ca_15044	GDSL-like lipase/acylhydrolase, putative, expressed	Note=PREDICTED: GDSL esterase/lipase At5g08460-like
Ca8	1324969	1332707	Ca_15043	cytochrome P450, putative, expressed	Note=Cytochrome P450
Ca8	1335809	1337269	Ca_15042	phosphatidylinositol 3- and 4-kinase family protein, putative, expressed	Note=PREDICTED: probable phosphatidylinositol 4-kinase type 2-beta At1g26270-like
Ca8	1344308	1344880	Ca_15041	proline-rich family protein, putative, expressed	Note=PREDICTED: uncharacterized protein LOC101503027
Ca8	1345406	1347014	Ca_15040	0	Note=PREDICTED: GDSL esterase/lipase At4g10955-like
Ca8	1358795	1360329	Ca_15039	NAD dependent epimerase/dehydratase family protein, putative, expressed	Note=PREDICTED: GDSL esterase/lipase At4g10955-like isoform X1
Ca8	1361950	1366692	Ca_15038	dynamin family protein, putative, expressed	Note=Dynamin-related protein 5A
Ca8	1368067	1371531	Ca_15037	NAD dependent epimerase/dehydratase family protein, putative, expressed	Note=PREDICTED: UDP-glucose 4-epimerase GEPI48-like
Ca8	1376279	1376921	Ca_15036	OsFBO23 - F-box and other domain containing protein, expressed	Note=PREDICTED: putative RING-H2 finger protein ATL21A-like
Ca8	1379104	1382914	Ca_15035	zinc finger protein, putative, expressed	Note=PREDICTED: putative E3 ubiquitin-protein ligase UBR7-like
Ca8	1387547	1387843	Ca_15034	0	Note=PREDICTED: uncharacterized protein LOC101505733
Ca8	1403781	1413022	Ca_15033	AMP-binding enzyme, putative, expressed	Note=Annotation was added to scaffolds in November 2011 Long-chain-fatty-acid-CoA ligase
Ca8	1415759	1417069	Ca_15032	protein phosphatase 2C, putative, expressed	Note=PREDICTED: probable protein phosphatase 2C 8-like
Ca8	1432939	1434098	Ca_15031	AP2 domain containing protein, expressed	Note=PREDICTED: ethylene-responsive transcription factor ERF061-like
Ca8	1437881	1438642	Ca_15030	0	Note=Putative uncharacterized protein
Ca8	1442281	1442677	Ca_15029	MYB family transcription factor, putative, expressed	Note=PREDICTED: transcription factor TRY-like
Ca8	1458599	1458877	Ca_15028	0	Note=PREDICTED: uncharacterized protein LOC101512697
Ca8	1464221	1466021	Ca_15027	mitochondrial carrier protein, putative, expressed	Note=PREDICTED: mitochondrial adenine nucleotide transporter ADNT1-like
Ca8	1466307	1468371	Ca_15026	0	Note=PREDICTED: uncharacterized protein PFB0765w-like
Ca8	1470352	1474512	Ca_15025	crooked neck, putative, expressed	Note=Uncharacterized protein
Ca8	1475398	1482648	Ca_15024	suppressor of phythchrome A, putative, expressed	Note=PREDICTED: protein SPA1-RELATED 2-like isoform X1
Ca8	1483864	1486982	Ca_15023	protein kinase family protein, putative, expressed	Note=PREDICTED: serine/threonine-protein kinase dst1-like
Ca8	1495258	1496205	Ca_15022	AP2 domain containing protein, expressed	Note=PREDICTED: ethylene-responsive transcription factor CRF2-like
Ca8	1503037	1505603	Ca_15021	inactive receptor kinase At2g26730 precursor, putative, expressed	Note=PREDICTED: probable inactive receptor kinase At4g23740-like isoform X1
Ca8	1507714	1509705	Ca_15020	aldose 1-epimerase, putative, expressed	Note=Apospory-associated protein C
Ca8	1513390	1519241	Ca_15019	galactosyltransferase family protein, putative, expressed	Note=PREDICTED: probable beta-1,3-galactosyltransferase 11-like
Ca8	1526945	1530944	Ca_15018	vacuolar ATP synthase subunit E, putative, expressed	Note=Uncharacterized protein
Ca8	1538713	1539318	Ca_15017	glyoxalase/bleomycin resistance protein/dioxygenase, putative, expressed	Note=Putative uncharacterized protein
Ca8	1540851	1544317	Ca_15016	expressed protein	Note=PREDICTED: uncharacterized protein At5g41620-like
Ca8	1550495	1553676	Ca_15015	ATCHX, putative, expressed	Note=PREDICTED: LOW QUALITY PROTEI
Ca8	1554711	1558635	Ca_15014	uncharacterized protein family UPF0016 domain containing protein, expressed	Note=PREDICTED: GDT1-like protein 1, chloroplastic-like
Ca8	1561749	1567357	Ca_15013	CAMK_CAMK_like.9 - CAMK includes calcium/calmodulin depedent protein kinases, expressed	Note=PREDICTED: calcium-dependent protein kinase 3-like
Ca8	1569635	1575660	Ca_15012	AAA-type ATPase family protein, putative, expressed	Note=PREDICTED: ribosome biogenesis ATPase RIX7-like isoform X1
Ca8	1580188	1581520	Ca_15011	0	Note=PREDICTED: probable membrane-associated kinase regulator 2-like isoform X1
Ca8	1602223	1611185	Ca_02447	zinc finger protein, putative, expressed	Note=PREDICTED: E3 SUMO-protein ligase pli1-like isoform X1
Ca8	1612898	1616323	Ca_02446	suppressor of G2 allele of SKP1, putative, expressed	Note=Small glutamine-rich tetratricopeptide repeat-containing protein
Ca8	1627616	1630394	Ca_02445	endoglucanase, putative, expressed	Note=PREDICTED: endoglucanase-like
Ca8	1632339	1635125	Ca_02444	OsTOP6A2 - Topoisomerase 6 subunit A homolog 2, expressed	Note=Meiotic recombination protein SPO11-2
Ca8	1637080	1637748	Ca_02443	0	Note=PREDICTED: sec-independent protein translocase protein TatB-like isoform X2
Ca8	1662300	1664754	Ca_02442	CGMC_MAPKCMGC_2_ERK.13 - CGMC includes CDA, MAPK, GSK3, and CLKC kinases, expressed	Note=PREDICTED: mitogen-activated protein kinase homolog MMK2-like isoform X1
Ca8	1670008	1670199	Ca_02441	0	Note=Putative uncharacterized protein
Ca8	1675660	1679206	Ca_02440	fringe-related protein, putative, expressed	Note=PREDICTED: uncharacterized protein LOC101493384
Ca8	1681758	1683469	Ca_02439	phosphoglycerate mutase, putative, expressed	Note=6-phosphofructo-2-kinase/fructose-2, 6-biphosphatase
Ca8	1685710	1686075	Ca_02438	zinc finger, C3HC4 type domain containing protein, expressed	Note=PREDICTED: RING-H2 zinc finger protein RHA1a-like
Ca8	1689059	1690082	Ca_02437	CCT motif family protein, expressed	Note=PREDICTED: zinc finger protein CONSTANS-like
Ca8	1708365	1712052	Ca_02436	AP003256-AK101847 - NBS/LRR genes that are S-rich,divergent TIR, divergent NBS, expressed	Note=PREDICTED: uncharacterized protein LOC101494234 isoform X1
Ca8	1717936	1719735	Ca_02435	aquaporin protein, putative, expressed	Note=Plasma membrane aquaporin family protein
Ca8	1723675	1725829	Ca_02434	expressed protein	Note=PREDICTED: uncharacterized protein LOC101494742 isoform X1
Ca8	1728780	1732704	Ca_02433	BAH domain containing protein, expressed	Note=PREDICTED: uncharacterized protein LOC101495294 isoform X1
Ca8	1734357	1738943	Ca_02432	glutamate--cysteine ligase, chloroplast precursor, putative, expressed	Note=PREDICTED: glutamate--cysteine ligase, chloroplastic-like
Ca8	1743959	1767555	Ca_02431	transcription factor jumonji, putative, expressed	Note=PREDICTED: uncharacterized protein LOC101496163 isoform X2
Ca8	1771417	1776250	Ca_02430	holliday junction resolvase, putative, expressed	Note=Hypothetical 19.6 kDa protein
Ca8	1780367	1782990	Ca_02429	AT hook motif domain containing protein, expressed	Note=PREDICTED: putative DNA-binding protein ESCAROLA-like isoform X1
Ca8	1784374	1785651	Ca_02428	xyloglucan galactosyltransferase KATAMARI1, putative, expressed	Note=PREDICTED: xyloglucan galactosyltransferase KATAMARI1-like
Ca8	1787000	1790050	Ca_02427	anthranilate phosphoribosyltransferase, putative, expressed	Note=Glutathione peroxidase
Ca8	1794552	1800877	Ca_02426	copper-transporting ATPase 3, putative, expressed	Note=PREDICTED: putative copper-transporting ATPase HMA5-like isoform X2
Ca8	1814207	1814735	Ca_02425	actin-depolymerizing factor, putative, expressed	Note=Actin depolymerizing factor
Ca8	1815555	1818695	Ca_02424	expressed protein	Note=Putative uncharacterized protein
Ca8	1827718	1831804	Ca_02423	protein transport protein-related, putative, expressed	Note=PREDICTED: myosin-11-like
Ca8	1842740	1844679	Ca_02422	remorin, putative, expressed	Note=PREDICTED: remorin-like isoform X1
Ca8	1846065	1848613	Ca_02421	transcription initiation factor IIE subunit beta, putative, expressed	Note=General transcription factor IIE subunit
Ca8	1854378	1855103	Ca_02420	thaumatin, putative, expressed	Note=PREDICTED: thaumatin-like protein-like
Ca8	1859579	1860262	Ca_02419	0	Note=PREDICTED: thaumatin-like protein-like
Ca8	1864266	1864894	Ca_02418	0	Note=PREDICTED: serine/threonine-protein phosphatase 7 long form homolog
Ca8	1865713	1868278	Ca_02417	MYB family transcription factor, putative, expressed	Note=PREDICTED: transcription factor MYB76-like isoform X1
Ca8	1871187	1872336	Ca_02416	HSF-type DNA-binding domain containing protein, expressed	Note=PREDICTED: heat stress transcription factor B-2b-like isoform X1
Ca8	1875735	1880372	Ca_02415	zinc finger family protein, putative, expressed	Note=PREDICTED: E3 ubiquitin-protein ligase At1g12760-like
Ca8	1883392	1888902	Ca_02414	protein kinase family protein, putative, expressed	Note=Uncharacterized protein
Ca8	1890050	1898416	Ca_02413	generative cell specific-1, putative, expressed	Note=PREDICTED: protein HAPLESS 2-like
Ca8	1898999	1902415	Ca_02412	cytochrome P450, putative, expressed	Note=Cytochrome P450
Ca8	1907241	1910339	Ca_02411	OsFBX76 - F-box domain containing protein, expressed	Note=PREDICTED: F-box protein PP2-A12-like
Ca8	1921053	1922390	Ca_02410	MATE efflux family protein, putative, expressed	Note=PREDICTED: MATE efflux family protein 5-like
Ca8	1927286	1930572	Ca_02409	peptidase, T1 family, putative, expressed	Note=Proteasome subunit beta type-1
Ca8	1932140	1933364	Ca_02408	dehydration-responsive element-binding protein, putative, expressed	Note=PREDICTED: dehydration-responsive element-binding protein 1F-like isoform X1
Ca8	1958013	1958696	Ca_02407	dehydration-responsive element-binding protein, putative, expressed	Note=PREDICTED: dehydration-responsive element-binding protein 1E-like
Ca8	1959591	1965367	Ca_02406	ranBP1 domain containing protein, expressed	Note=PREDICTED: uncharacterized protein LOC101505943 isoform X1
Ca8	1970380	1971206	Ca_02405	0	Note=PREDICTED: DNA-directed RNA polymerase D subunit 1-like isoform X1
Ca8	1976328	1986271	Ca_02404	RNA polymerase Rpb1, domain 2 family protein, expressed	Note=PREDICTED: DNA-directed RNA polymerase D subunit 1-like isoform X1
Ca8	1988862	1991820	Ca_02403	HOTHEAD precursor, putative, expressed	Note=PREDICTED: protein HOTHEAD-like
Ca8	2001604	2005883	Ca_02402	hydroxymethylglutaryl-CoA synthase, putative, expressed	Note=Hydroxymethylglutaryl-CoA synthase
Ca8	2007039	2013951	Ca_02401	homeobox protein knotted-1, putative, expressed	Note=Phospholipase D
Ca8	2024697	2030707	Ca_02400	ubiquitin interaction motif family protein, expressed	Note=PREDICTED: protein FAM63B-like
Ca8	2047620	2049033	Ca_02399	senescence-inducible chloroplast stay-green protein 1, putative, expressed	Note=PREDICTED: uncharacterized protein LOC101509366
Ca8	2052578	2053377	Ca_02398	cytochrome c-type biogenesis protein ccmH precursor, putative, expressed	Note=PREDICTED: cytochrome c-type biogenesis protein CcmH-like isoform X2
Ca8	2054695	2056627	Ca_02397	expansin precursor, putative, expressed	Note=Expansin-A7
Ca8	2057841	2059815	Ca_02396	expressed protein	Note=PREDICTED: PGR5-like protein 1A, chloroplastic-like
Ca8	2062543	2063722	Ca_02395	leucoanthocyanidin dioxygenase, putative, expressed	Note=Anthocyanidin synthase
Ca8	2064662	2068381	Ca_02394	ATCPSF30/CPSF30, putative, expressed	Note=PREDICTED: uncharacterized protein LOC101511608
Ca8	2073107	2075398	Ca_02393	subtilisin-like protease, putative, expressed	Note=PREDICTED: subtilisin-like protease-like
Ca8	2079090	2081381	Ca_02392	OsSub45 - Putative Subtilisin homologue, expressed	Note=PREDICTED: subtilisin-like protease-like
Ca8	2082970	2089029	Ca_02391	targeting protein-related, putative, expressed	Note=PREDICTED: protein TPX2-like isoform X1
Ca8	2091020	2093474	Ca_02390	aminotransferase, classes I and II, domain containing protein, expressed	Note=PREDICTED: probable aminotransferase ACS10-like
Ca8	2094005	2096765	Ca_02389	leucine-rich repeat transmembrane protein kinase, putative, expressed	Note=PREDICTED: probable LRR receptor-like serine/threonine-protein kinase At1g12460-like
Ca8	2104937	2106397	Ca_02388	SNARE associated Golgi protein, putative, expressed	Note=PREDICTED: TVP38/TMEM64 family membrane protein slr0305-like
Ca8	2107323	2110771	Ca_02387	bile acid sodium symporter family protein, putative, expressed	Note=PREDICTED: probable sodium/metabolite cotransporter BASS5, chloroplastic-like
Ca8	2113363	2116867	Ca_02386	expressed protein	Note=PREDICTED: ycf49-like protein-like
Ca8	2122211	2129719	Ca_02385	kinesin motor domain containing protein, expressed	Note=PREDICTED: armadillo repeat-containing kinesin-like protein 3-like
Ca8	2135402	2136340	Ca_02384	DNA binding protein, putative, expressed	Note=PREDICTED: putative DNA-binding protein ESCAROLA-like isoform X1
Ca8	2152196	2153734	Ca_02383	MATE efflux family protein, putative, expressed	Note=MATE efflux family protein
Ca8	2154216	2157230	Ca_02382	ATP-dependent Clp protease ATP-binding subunit, putative, expressed	Note=PREDICTED: clp protease-related protein At4g12060, chloroplastic-like
Ca8	2165755	2168463	Ca_02381	ACT domain containing protein, expressed	Note=PREDICTED: uncharacterized protein LOC101488930
Ca8	2170193	2171788	Ca_02380	cornichon protein, putative, expressed	Note=PREDICTED: protein cornichon homolog 4-like
Ca8	2173800	2174792	Ca_02379	0	Note=PREDICTED: uncharacterized protein LOC101489575
Ca8	2177038	2179398	Ca_02378	0	Note=PREDICTED: uncharacterized protein At4g22758-like
Ca8	2180606	2183673	Ca_02377	FAD binding domain of DNA photolyase domain containing protein, expressed	Note=CPD photolyase
Ca8	2184549	2193212	Ca_02376	Sec1 family transport protein, putative, expressed	Note=PREDICTED: SNARE-interacting protein KEULE-like isoform X1
Ca8	2199315	2200132	Ca_02375	expressed protein	Note=PREDICTED: uncharacterized protein LOC101491309 isoform X2
Ca8	2202902	2205811	Ca_02374	expressed protein	Note=PREDICTED: LRR receptor-like serine/threonine-protein kinase GSO2-like
Ca8	2207075	2207518	Ca_02373	OsCML7 - Calmodulin-related calcium sensor protein, expressed	Note=Putative calcium-binding protein CML13
Ca8	2211902	2214521	Ca_02372	40S ribosomal protein S13, putative, expressed	Note=40S ribosomal protein S13-2
Ca8	2222929	2225883	Ca_02371	expressed protein	Note=PREDICTED: uncharacterized protein LOC101492820
Ca8	2227404	2228012	Ca_02370	invertase/pectin methylesterase inhibitor family protein, putative, expressed	Note=PREDICTED: 21 kDa protein-like
Ca8	2229395	2230979	Ca_02369	syntaxin-related protein, putative, expressed	Note=Knolle
Ca8	2239709	2243247	Ca_02368	nucleoside-triphosphatase, putative, expressed	Note=Apyrase (Fragment)
Ca8	2245319	2248891	Ca_02367	heat shock protein STI, putative, expressed	Note=Stress-induced-phosphoprotein
Ca8	2251180	2252091	Ca_02366	AGAP000326-PA, putative, expressed	Note=Putative uncharacterized protein
Ca8	2258198	2262203	Ca_02365	NAC domain containing protein, putative, expressed	Note=PREDICTED: NAC domain-containing protein 7-like
Ca8	2262658	2264490	Ca_02364	thylakoid lumenal protein, putative, expressed	Note=Uncharacterized protein
Ca8	2266450	2269419	Ca_02363	glycosyl hydrolases, putative, expressed	Note=PREDICTED: acid beta-fructofuranosidase-like
Ca8	2275108	2279413	Ca_02362	EMB2748, putative, expressed	Note=PREDICTED: pentatricopeptide repeat-containing protein At4g18975, chloroplastic-like isoform X2
Ca8	2280569	2283167	Ca_02361	flavin-containing monooxygenase family protein, putative, expressed	Note=PREDICTED: LOW QUALITY PROTEI
Ca8	2286165	2288733	Ca_02360	phosphoribosyl transferase, putative, expressed	Note=Uncharacterized protein
Ca8	2293293	2293760	Ca_02359	zinc finger family protein, putative, expressed	Note=PREDICTED: uncharacterized protein LOC101497253
Ca8	2308964	2313013	Ca_02358	peptide transporter PTR2, putative, expressed	Note=PREDICTED: nitrate transporter 1.1-like isoform X1
Ca8	2326375	2327621	Ca_02357	lactate/malate dehydrogenase, putative, expressed	Note=L-lactate dehydrogenase
Ca8	2336456	2339104	Ca_02356	autophagy-related protein, putative, expressed	Note=Autophagy-related protein
Ca8	2340322	2340528	Ca_02355	0	Note=PREDICTED: uncharacterized protein LOC101495621
Ca8	2342108	2345280	Ca_02354	MSP domain containing protein, expressed	Note=PREDICTED: vesicle-associated protein 1-2-like
Ca8	2348426	2356885	Ca_02353	CRAL/TRIO domain containing protein, expressed	Note=PREDICTED: sec14 cytosolic factor-like
Ca8	2360041	2361189	Ca_02352	aspartyl protease family protein, putative, expressed	Note=PREDICTED: protein ASPARTIC PROTEASE IN GUARD CELL 1-like
Ca8	2371458	2372205	Ca_02351	histidine triad family protein, putative, expressed	Note=PREDICTED: histidine triad nucleotide-binding protein 3-like isoform X1
Ca8	2374392	2383017	Ca_02350	heat shock protein DnaJ, putative, expressed	Note=PREDICTED: chaperone protein dnaJ 13-like
Ca8	2385803	2393482	Ca_02349	heat shock protein DnaJ, putative, expressed	Note=PREDICTED: chaperone protein dnaJ 13-like
Ca8	2395431	2401254	Ca_02348	glycosyl transferase 8 domain containing protein, putative, expressed	Note=PREDICTED: putative glucuronosyltransferase PGSIP8-like
Ca8	2404053	2406103	Ca_02347	pectinesterase, putative, expressed	Note=PREDICTED: probable pectinesterase 68-like
Ca8	2408237	2408684	Ca_02346	40S ribosomal protein S30, putative, expressed	Note=Predicted protein
Ca8	2411184	2418106	Ca_02345	expressed protein	Note=PREDICTED: protein transport protein Sec16B-like isoform X1
Ca8	2433065	2436687	Ca_02344	integral membrane protein DUF6 domain containing protein, expressed	Note=PREDICTED: WAT1-related protein At5g47470-like isoform X1
Ca8	2438610	2439497	Ca_02343	metalloendoproteinase 1 precursor, putative, expressed	Note=PREDICTED: metalloendoproteinase 1-like
Ca8	2448661	2453643	Ca_02342	growth regulator related protein, putative, expressed	Note=DUF246 domain-containing protein
Ca8	2456079	2457656	Ca_02341	pentatricopeptide, putative, expressed	Note=PREDICTED: putative pentatricopeptide repeat-containing protein At5g47460-like
Ca8	2459411	2469138	Ca_02340	agenet domain containing protein, putative, expressed	Note=PREDICTED: serine-rich adhesin for platelets-like isoform X3
Ca8	2472383	2477753	Ca_02339	ternary complex factor MIP1, putative, expressed	Note=PREDICTED: uncharacterized protein LOC101496607
Ca8	2481906	2483425	Ca_02338	aquaporin protein, putative, expressed	Note=Aquaporin TIP2-3
Ca8	2484562	2486698	Ca_02337	formyl transferase, putative, expressed	Note=PREDICTED: formyltetrahydrofolate deformylase-like
Ca8	2487503	2489440	Ca_02336	expressed protein	Note=PREDICTED: uncharacterized protein LOC101506257 isoform X4
Ca8	2495826	2501780	Ca_02335	phosphatidylserine decarboxylase, putative, expressed	Note=PREDICTED: phosphatidylserine decarboxylase proenzyme-like isoform X3
Ca8	2508337	2509783	Ca_02334	ribosomal protein L7Ae, putative, expressed	Note=40S ribosomal protein S12
Ca8	2511839	2521411	Ca_02333	mutS family domain IV containing protein, expressed	Note=Uncharacterized protein
Ca8	2523857	2524252	Ca_02332	AP2 domain containing protein, expressed	Note=PREDICTED: ethylene-responsive transcription factor ERF034-like
Ca8	2526418	2531712	Ca_02331	acyl-coenzyme A oxidase 1.2, peroxisomal, putative, expressed	Note=Acyl-coenzyme A oxidase
Ca8	2539783	2546512	Ca_02330	expressed protein	Note=PREDICTED: E3 ubiquitin-protein ligase HOS1-like
Ca8	2556285	2557555	Ca_02329	homeobox associated leucine zipper, putative, expressed	Note=PREDICTED: homeobox-leucine zipper protein HAT4-like
Ca8	2560087	2564428	Ca_02328	palmitoyl-protein thioesterase 1 precursor, putative, expressed	Note=PREDICTED: palmitoyl-protein thioesterase 1-like isoform X2
Ca8	2568970	2569866	Ca_02327	0	Note=PREDICTED: uncharacterized protein LOC101511290
Ca8	2570869	2574060	Ca_02326	ethylene-responsive element-binding protein, putative, expressed	Note=PREDICTED: deSI-like protein At4g17486-like isoform X2
Ca8	2579698	2580468	Ca_02325	ethylene-responsive transcription factor, putative, expressed	Note=PREDICTED: ethylene-responsive transcription factor 1A-like
Ca8	2586930	2589137	Ca_02324	receptor-like protein kinase, putative, expressed	Note=PREDICTED: G-type lectin S-receptor-like serine/threonine-protein kinase RLK1-like
Ca8	2589540	2591869	Ca_02323	0	Note=PREDICTED: uncharacterized protein LOC101512472
Ca8	2593093	2595333	Ca_02322	receptor-like protein kinase, putative, expressed	Note=PREDICTED: G-type lectin S-receptor-like serine/threonine-protein kinase RLK1-like
Ca8	2598444	2605404	Ca_02321	ZOS9-03 - C2H2 zinc finger protein, expressed	Note=PREDICTED: polycomb group protein EMBRYONIC FLOWER 2-like
Ca8	2617193	2618848	Ca_02320	triacylglycerol lipase like protein, putative, expressed	Note=PREDICTED: phospholipase A1-Ibeta2, chloroplastic-like
Ca8	2621802	2624599	Ca_02319	monooxygenase, putative, expressed	Note=PREDICTED: FAD-dependent urate hydroxylase-like
Ca8	2628958	2631431	Ca_02318	transferase family protein, putative, expressed	Note=PREDICTED: uncharacterized protein LOC101514421
Ca8	2633401	2636800	Ca_02317	expressed protein	Note=PREDICTED: uncharacterized protein LOC101514747 isoform X1
Ca8	2639960	2642974	Ca_02316	50S ribosomal protein L19, chloroplast precursor, putative, expressed	Note=PREDICTED: 50S ribosomal protein L19, chloroplastic-like
Ca8	2644775	2648130	Ca_02315	MSP domain containing protein, expressed	Note=Vesicle-associated membrane protein
Ca8	2650875	2652421	Ca_02314	transmembrane BAX inhibitor motif-containing protein, putative, expressed	Note=PREDICTED: bax inhibitor 1-like
Ca8	2661146	2665956	Ca_02313	GATA zinc finger domain containing protein, expressed	Note=PREDICTED: GATA transcription factor 26-like isoform X1
Ca8	2674114	2677347	Ca_02312	histone-lysine N-methyltransferase, putative, expressed	Note=PREDICTED: histone-lysine N-methyltransferase, H3 lysine-9 specific SUVH6-like
Ca8	2678498	2680771	Ca_02311	0	Note=PREDICTED: expansin-like B1-like
Ca8	2685525	2688940	Ca_02310	glutamate dehydrogenase protein, putative, expressed	Note=Glutamate dehydrogenase
Ca8	2692461	2698174	Ca_02309	endonuclease, putative, expressed	Note=DNA repair endonuclease UVH1
Ca8	2702405	2704004	Ca_02308	ZIM motif family protein, expressed	Note=PREDICTED: protein TIFY 10A-like
Ca8	2704734	2707623	Ca_02307	peptidyl-prolyl cis-trans isomerase, cyclophilin type, putative, expressed	Note=PREDICTED: uncharacterized protein LOC101491416
Ca8	2708480	2711940	Ca_02306	CAMK_CAMK_like.25 - CAMK includes calcium/calmodulin depedent protein kinases, expressed	Note=PREDICTED: serine/threonine-protein kinase SAPK3-like
Ca8	2716676	2718711	Ca_02305	calcineurin B, putative, expressed	Note=PREDICTED: calcineurin B-like protein 1-like isoform X1
Ca8	2720990	2725996	Ca_02304	glycine-rich protein, putative, expressed	Note=Dom3z-like protein
Ca8	2728571	2731042	Ca_02303	casein kinase II subunit beta-4, putative, expressed	Note=Uncharacterized protein
Ca8	2734834	2736804	Ca_02302	60S ribosomal protein L37a, putative, expressed	Note=Uncharacterized protein
Ca8	2740374	2742802	Ca_02301	tyrosine protein kinase domain containing protein, putative, expressed	Note=PREDICTED: probable receptor-like protein kinase At5g47070-like
Ca8	2744424	2746822	Ca_02300	beta-amylase, putative, expressed	Note=PREDICTED: beta-amylase 3, chloroplastic-like
Ca8	2774050	2776747	Ca_02299	0	Note=PREDICTED: transcription factor SPT20 homolog
Ca8	2802013	2802832	Ca_02298	DUF581 domain containing protein, expressed	Note=PREDICTED: uncharacterized protein LOC101494744
Ca8	2809303	2882005	Ca_02297	expressed protein	Note=PREDICTED: uncharacterized protein LOC101495071
Ca8	2885570	2894099	Ca_02296	OsLonP4 - Putative Lon protease homologue, expressed	Note=Lon protease homolog 2, peroxisomal
Ca8	2896888	2909859	Ca_02295	glycine-rich protein, putative, expressed	Note=Uncharacterized protein
Ca8	2915244	2926548	Ca_02294	DNA-binding protein, putative, expressed	Note=Regulator of nonsense transcripts-like protein
Ca8	2931587	2933853	Ca_02293	0	Note=PREDICTED: putative cytochrome c oxidase subunit 6b-like
Ca8	2935986	2938253	Ca_02292	ras-related protein, putative, expressed	Note=Uncharacterized protein
Ca8	2940809	2942638	Ca_02291	haloacid dehalogenase-like hydrolase family protein, putative, expressed	Note=Uncharacterized protein
Ca8	2943465	2945690	Ca_02290	tetratricopeptide-like helical, putative, expressed	Note=PREDICTED: pentatricopeptide repeat-containing protein At1g32415, mitochondrial-like
Ca8	2947333	2951957	Ca_02289	phosphoacetylglucosamine mutase, putative, expressed	Note=Phosphoacetylglucosamine mutase
Ca8	2953247	2953552	Ca_02288	allyl alcohol dehydrogenase, putative, expressed	Note=PREDICTED: uncharacterized protein LOC101497915
Ca8	2955345	2956171	Ca_02287	vacuolar protein sorting 55 family protein, putative, expressed	Note=Vacuolar protein sorting-associated protein-like protein
Ca8	2960562	2964400	Ca_02286	expressed protein	Note=PREDICTED: uncharacterized protein LOC101498686
Ca8	2974477	2978955	Ca_02285	two-component response regulator, putative, expressed	Note=PREDICTED: two-component response regulator-like APRR2-like
Ca8	2984825	2989705	Ca_02284	tetraspanin family protein, putative, expressed	Note=GMFP4
Ca8	3001747	3006291	Ca_02283	endonuclease/exonuclease/phosphatase family domain containing protein, expressed	Note=PREDICTED: type I inositol 1,4,5-trisphosphate 5-phosphatase 2-like
Ca8	3007368	3009270	Ca_02282	peroxidase precursor, putative, expressed	Note=PREDICTED: peroxidase 20-like
Ca8	3010890	3011933	Ca_02281	0	Note=PREDICTED: uncharacterized protein LOC101500711
Ca8	3013150	3018868	Ca_02280	pyruvate kinase, putative, expressed	Note=PREDICTED: pyruvate kinase isozyme G, chloroplastic-like isoform X1
Ca8	3019747	3024682	Ca_02279	peptide transporter PTR2, putative, expressed	Note=Peptide transporter PTR1
Ca8	3041857	3046433	Ca_02278	expressed protein	Note=PREDICTED: ribosomal RNA processing protein 36 homolog
Ca8	3047365	3050110	Ca_02277	cytochrome P450, putative, expressed	Note=PREDICTED: beta-amyrin 11-oxidase-like
Ca8	3050395	3051622	Ca_02276	glycine cleavage system H protein, putative, expressed	Note=Uncharacterized protein
Ca8	3054772	3057594	Ca_02275	sufB/sufD domain containing protein, putative, expressed	Note=PREDICTED: protein ABCI7, chloroplastic-like
Ca8	3061357	3063268	Ca_02274	no apical meristem protein, putative, expressed	Note=PREDICTED: NAC domain-containing protein 89-like isoform X2
Ca8	3064046	3067002	Ca_02273	aluminum-activated malate transporter, putative, expressed	Note=PREDICTED: aluminum-activated malate transporter 12-like
Ca8	3069660	3072251	Ca_02272	expressed protein	Note=PREDICTED: uncharacterized protein LOC101503688
Ca8	3074063	3081742	Ca_02271	adaptor complexes medium subunit family domain containing protein, expressed	Note=AP-2 complex subunit mu
Ca8	3087428	3090475	Ca_02270	0	Note=PREDICTED: putative DNA-binding protein ESCAROLA-like
Ca8	3096404	3096781	Ca_02269	0	Note=PREDICTED: uncharacterized protein LOC101504661
Ca8	3107629	3108285	Ca_02268	ZOS7-01 - C2H2 zinc finger protein, expressed	Note=PREDICTED: transcriptional regulator SUPERMAN-like
Ca8	3123723	3127136	Ca_02267	hydrolase, putative, expressed	Note=N-acetylornithine deacetylase-like protein
Ca8	3129655	3132856	Ca_02266	expressed protein	Note=Putative uncharacterized protein
Ca8	3137507	3143998	Ca_02265	expressed protein	Note=PREDICTED: uncharacterized protein LOC101505946 isoform X3
Ca8	3154061	3156263	Ca_02264	helix-loop-helix DNA-binding domain containing protein, expressed	Note=PREDICTED: transcription factor bHLH18-like
Ca8	3160209	3161611	Ca_02263	helix-loop-helix DNA-binding domain containing protein, expressed	Note=PREDICTED: transcription factor bHLH18-like
Ca8	3173503	3174182	Ca_02262	helix-loop-helix DNA-binding domain containing protein, expressed	Note=PREDICTED: transcription factor bHLH25-like
Ca8	3189846	3190169	Ca_02261	0	Note=PREDICTED: defensin-like protein 183-like
Ca8	3207367	3210917	Ca_02260	receptor protein kinase CLAVATA1 precursor, putative, expressed	Note=PREDICTED: leucine-rich repeat receptor-like serine/threonine-protein kinase BAM1-like
Ca8	3218037	3219783	Ca_02259	lactate/malate dehydrogenase, putative, expressed	Note=Malate dehydrogenase
Ca8	3221169	3225862	Ca_02258	lactate/malate dehydrogenase, putative, expressed	Note=Malate dehydrogenase
Ca8	3232578	3235816	Ca_02257	receptor-like protein kinase 5 precursor, putative, expressed	Note=PREDICTED: LRR receptor-like serine/threonine-protein kinase HSL2-like
Ca8	3237877	3240093	Ca_02256	0	Note=Uncharacterized protein
Ca8	3242697	3243665	Ca_02255	expressed protein	Note=PREDICTED: uncharacterized protein LOC101499545
Ca8	3247136	3248509	Ca_02254	cysteine desulfurase 1, mitochondrial precursor, putative, expressed	Note=Cysteine desulfurase
Ca8	3248927	3249985	Ca_02253	0	Note=Uncharacterized protein (Fragment)
Ca8	3255878	3256099	Ca_02252	expressed protein	Note=PREDICTED: uncharacterized protein LOC101499843
Ca8	3269004	3270287	Ca_02251	homeobox associated leucine zipper, putative, expressed	Note=PREDICTED: homeobox-leucine zipper protein HAT22-like
Ca8	3282755	3289697	Ca_02250	aminotransferase domain containing protein, putative, expressed	Note=Branched-chain-amino-acid aminotransferase
Ca8	3296582	3297915	Ca_02249	MYB family transcription factor, putative, expressed	Note=PREDICTED: transcription factor RAX3-like
Ca8	3320834	3322701	Ca_02248	aminotransferase, classes I and II, domain containing protein, expressed	Note=PREDICTED: 1-aminocyclopropane-1-carboxylate synthase 3-like
Ca8	3343402	3344226	Ca_02247	inactive receptor kinase At1g27190 precursor, putative, expressed	Note=PREDICTED: probable inactive receptor kinase At1g27190-like
Ca8	3346309	3347451	Ca_02246	0	Note=PREDICTED: uncharacterized protein LOC101490190
Ca8	3354667	3357919	Ca_02245	AP2-like ethylene-responsive transcription factor AINTEGUMENTA, putative, expressed	Note=PREDICTED: AP2-like ethylene-responsive transcription factor ANT-like isoform X1
Ca8	3371755	3374346	Ca_02244	zinc finger, C3HC4 type domain containing protein, expressed	Note=PREDICTED: uncharacterized protein LOC101491770
Ca8	3383716	3384059	Ca_02243	phytosulfokines precursor, putative, expressed	Note=PREDICTED: phytosulfokines 3-like
Ca8	3386169	3387428	Ca_02242	PHLOEM 2-LIKE A10, putative, expressed	Note=PREDICTED: protein PHLOEM PROTEIN 2-LIKE A10-like
Ca8	3391492	3394059	Ca_02241	ACT domain containing protein, expressed	Note=PREDICTED: uncharacterized protein LOC101513334 isoform X1
Ca8	3396251	3398371	Ca_02240	BSD domain containing protein, expressed	Note=PREDICTED: uncharacterized protein LOC101512792 isoform X2
Ca8	3400518	3400889	Ca_02239	NotAvailable	Note=PREDICTED: uncharacterized protein LOC101513866
Ca8	3410219	3411568	Ca_02238	U-box domain containing protein, expressed	Note=U-box domain-containing protein
Ca8	3421914	3424852	Ca_02237	0	Note=PREDICTED: uncharacterized protein LOC101514532 isoform X1
Ca8	3428232	3429524	Ca_02236	glycosyltransferase, putative, expressed	Note=PREDICTED: galactomannan galactosyltransferase 1-like
Ca8	3436374	3439381	Ca_02235	haemolysin-III, putative, expressed	Note=Adiponectin receptor protein
Ca8	3444599	3450939	Ca_02234	proline-rich family protein, putative, expressed	Note=PREDICTED: uncharacterized protein LOC101488490 isoform X1
Ca8	3457000	3461521	Ca_02233	GCN5-related N-acetyltransferase, putative, expressed	Note=PREDICTED: amino-acid acetyltransferase-like isoform X1
Ca8	3464394	3467358	Ca_02232	single myb histone, putative, expressed	Note=PREDICTED: telomere repeat-binding factor 2-like isoform X2
Ca8	3484769	3484999	Ca_02231	0	Note=PREDICTED: uncharacterized protein LOC101500099
Ca8	3488961	3490819	Ca_02230	0	Note=PREDICTED: uncharacterized protein LOC101495131
Ca8	3496713	3502096	Ca_02229	ADP-ribosylation factor, putative, expressed	Note=PREDICTED: pentatricopeptide repeat-containing protein At5g67570, chloroplastic-like
Ca8	3506244	3508787	Ca_02228	expressed protein	Note=PREDICTED: uncharacterized protein LOC101506307 isoform X1
Ca8	3512162	3516297	Ca_02227	expressed protein	Note=PREDICTED: uncharacterized protein LOC101491100 isoform X2
Ca8	3521076	3522536	Ca_02226	SHR, putative, expressed	Note=PREDICTED: protein SHORT-ROOT-like
Ca8	3528283	3533377	Ca_02225	peptidyl-prolyl cis-trans isomerase, putative, expressed	Note=Peptidyl-prolyl cis-trans isomerase-like protein
Ca8	3535813	3539366	Ca_02224	adenylyl-sulfate kinase, putative, expressed	Note=PREDICTED: adenylyl-sulfate kinase, chloroplastic-like
Ca8	3540808	3543850	Ca_02223	expressed protein	Note=PREDICTED: BTB/POZ domain-containing protein At3g49900-like
Ca8	3549031	3549471	Ca_02222	ribosomal protein L24, putative, expressed	Note=60S ribosomal protein L26-1
Ca8	3551327	3554655	Ca_02221	outer mitochondrial membrane porin, putative, expressed	Note=PREDICTED: mitochondrial outer membrane protein porin 2-like
Ca8	3559021	3563701	Ca_02220	calcium-transporting ATPase, plasma membrane-type, putative, expressed	Note=Calcium-transporting ATPase 2, plasma membrane-type
Ca8	3567640	3572660	Ca_02219	HEAT repeat family protein, putative, expressed	Note=Condensin-2 complex subunit G2
Ca8	3578843	3580400	Ca_02218	cyclin, putative, expressed	Note=PREDICTED: cyclin-D5-3-like
Ca8	3601434	3603475	Ca_02217	BTBZ1 - Bric-a-Brac, Tramtrack, and Broad Complex BTB domain with TAZ zinc finger and Calmodulin-binding domains, expressed	Note=PREDICTED: BTB/POZ and TAZ domain-containing protein 4-like
Ca8	3605261	3610212	Ca_02216	formin-like protein 6 precursor, putative, expressed	Note=PREDICTED: formin-like protein 6-like
Ca8	3631850	3635195	Ca_02215	BTBN7 - Bric-a-Brac, Tramtrack, Broad Complex BTB domain with non-phototropic hypocotyl 3 NPH3 domain, expressed	Note=BTB/POZ domain-containing protein
Ca8	3642722	3644109	Ca_02214	HLS, putative, expressed	Note=PREDICTED: uncharacterized protein LOC101496495
Ca8	3652234	3654808	Ca_02213	casein kinase II subunit alpha-2, putative, expressed	Note=PREDICTED: casein kinase II subunit alpha, chloroplastic-like isoform X1
Ca8	3656225	3657967	Ca_02212	casein kinase II subunit alpha-2, putative, expressed	Note=PREDICTED: casein kinase II subunit alpha, chloroplastic-like isoform X1
Ca8	3658952	3659518	Ca_02211	casein kinase II subunit alpha-2, putative, expressed	Note=PREDICTED: casein kinase II subunit alpha, chloroplastic-like isoform X1
Ca8	3662671	3666375	Ca_02210	0	Note=Uncharacterized protein
Ca8	3672652	3674123	Ca_02209	0	Note=PREDICTED: serine/threonine-protein phosphatase 7 long form homolog
Ca8	3682357	3683149	Ca_02208	DUF260 domain containing protein, putative, expressed	Note=PREDICTED: LOB domain-containing protein 37-like
Ca8	3697520	3700012	Ca_02207	peroxidase precursor, putative, expressed	Note=PREDICTED: peroxidase 51-like
Ca8	3708778	3712528	Ca_02206	BTBN5 - Bric-a-Brac, Tramtrack, Broad Complex BTB domain with non-phototropic hypocotyl 3 NPH3 and coiled-coil domains, expressed	Note=PREDICTED: BTB/POZ domain-containing protein At5g67385-like isoform X2
Ca8	3719717	3724542	Ca_02205	chloroplast ribonuclease III domain protein, putative, expressed	Note=PREDICTED: uncharacterized protein LOC101500174
Ca8	3726064	3729965	Ca_02204	expressed protein	Note=Major facilitator superfamily domain-containing protein
Ca8	3740156	3741184	Ca_02203	oxidoreductase, putative, expressed	Note=PREDICTED: prolyl 4-hydroxylase subunit alpha-1-like
Ca8	3746254	3751962	Ca_02202	oxidoreductase, putative, expressed	Note=PREDICTED: prolyl 4-hydroxylase subunit alpha-1-like
Ca8	3759699	3762590	Ca_02201	DUF1230 domain containing protein, expressed	Note=Uncharacterized protein
Ca8	3763590	3767891	Ca_02200	heat shock protein DnaJ, putative, expressed	Note=PREDICTED: uncharacterized protein LOC101501135 isoform X2
Ca8	3774418	3776589	Ca_02199	OsSub30 - Putative Subtilisin homologue, expressed	Note=PREDICTED: subtilisin-like protease-like
Ca8	3778814	3779655	Ca_02198	OsSub30 - Putative Subtilisin homologue, expressed	Note=PREDICTED: subtilisin-like protease-like
Ca8	3781606	3783879	Ca_02197	OsSub30 - Putative Subtilisin homologue, expressed	Note=PREDICTED: subtilisin-like protease-like
Ca8	3788861	3791068	Ca_02196	hydrolase, alpha/beta fold family domain containing protein, expressed	Note=Sigma factor sigB regulation protein rsbQ
Ca8	3792973	3803182	Ca_02195	tetratricopeptide repeat domain containing protein, expressed	Note=PREDICTED: tetratricopeptide repeat protein 13-like
Ca8	3804684	3807305	Ca_02194	DNA-directed RNA polymerases I, II, and III subunit RPABC1, putative, expressed	Note=DNA-directed RNA polymerases I, II, and III subunit RPABC1
Ca8	3813730	3815009	Ca_02193	NotAvailable	Note=PREDICTED: lysine-rich arabinogalactan protein 18-like
Ca8	3820344	3826697	Ca_02192	eukaryotic aspartyl protease domain containing protein, expressed	Note=PREDICTED: aspartic proteinase-like protein 2-like
Ca8	3829453	3832943	Ca_02191	natural resistance-associated macrophage protein, putative, expressed	Note=Natural resistance-associated macrophage protein
Ca8	3842646	3844855	Ca_02190	OsGH3.8 - Probable indole-3-acetic acid-amido synthetase, expressed	Note=Indole-3-acetic acid-amido synthetase GH3.3
Ca8	3857082	3857478	Ca_02189	0	Note=PREDICTED: uncharacterized protein LOC101504879
Ca8	3859864	3869437	Ca_02188	F-box-like/WD repeat-containing protein TBL1XR1-A, putative, expressed	Note=PREDICTED: F-box-like/WD repeat-containing protein TBL1XR1-like isoform X1
Ca8	3873922	3879788	Ca_02187	polyprenyl synthetase, putative, expressed	Note=PREDICTED: solanesyl diphosphate synthase 3, chloroplastic/mitochondrial-like
Ca8	3884472	3887160	Ca_02186	cytochrome P450, putative, expressed	Note=PREDICTED: isoflavone 2''''-hydroxylase-like
Ca8	3888183	3889995	Ca_02185	cytochrome P450, putative, expressed	Note=Cytochrome P450
Ca8	3890819	3891451	Ca_02184	expressed protein	Note=PREDICTED: uncharacterized protein LOC101506585
Ca8	3901166	3902602	Ca_02183	limonoid UDP-glucosyltransferase, putative, expressed	Note=PREDICTED: UDP-glycosyltransferase 84B2-like
Ca8	3911699	3912670	Ca_02182	MYB family transcription factor, putative, expressed	Note=PREDICTED: transcription factor MYB44-like
Ca8	3921691	3923518	Ca_02181	ATEB1A-like microtubule associated protein, putative, expressed	Note=PREDICTED: microtubule-associated protein RP/EB family member 1C-like
Ca8	3924111	3924458	Ca_02180	NotAvailable	Note=PREDICTED: uncharacterized protein LOC101507873
Ca8	3925464	3926967	Ca_02179	ADP-ribosylation factor, putative, expressed	Note=Uncharacterized protein
Ca8	3928350	3933123	Ca_02178	PTEN, putative, expressed	Note=PREDICTED: putative tyrosine-protein phosphatase TPTE-like isoform X1
Ca8	3938132	3939908	Ca_02177	Rer1 protein, putative, expressed	Note=PREDICTED: protein RER1A-like
Ca8	3941869	3943482	Ca_02176	plant protein of unknown function domain containing protein, expressed	Note=PREDICTED: UPF0481 protein At3g47200-like
Ca8	3950327	3952236	Ca_02175	ribosomal protein S2, putative, expressed	Note=40S ribosomal protein SA
Ca8	3955089	3958360	Ca_02174	glycosyltransferase family 43 protein, putative, expressed	Note=PREDICTED: probable beta-1,4-xylosyltransferase IRX14-like
Ca8	3965032	3968457	Ca_02173	ubiquitin-conjugating enzyme, putative, expressed	Note=SUMO-conjugating enzyme UBC9
Ca8	3973696	3975096	Ca_02172	anthocyanin 3-O-beta-glucosyltransferase, putative, expressed	Note=PREDICTED: soyasapogenol B glucuronide galactosyltransferase-like
Ca8	3979252	3984272	Ca_02171	RNA recognition motif containing protein, putative, expressed	Note=PREDICTED: U2 small nuclear ribonucleoprotein B''''''''-like
Ca8	3997981	3998484	Ca_02170	AP2 domain containing protein, expressed	Note=PREDICTED: ethylene-responsive transcription factor RAP2-10-like
Ca8	4001441	4006349	Ca_02169	CBS domain containing membrane protein, putative, expressed	Note=PREDICTED: CBS domain-containing protein CBSX1, chloroplastic-like isoform X2
Ca8	4019973	4023238	Ca_02168	AP2 domain containing protein, expressed	Note=PREDICTED: floral homeotic protein APETALA 2-like isoform X1
Ca8	4041115	4044856	Ca_02167	plant protein of unknown function DUF869 domain containing protein, expressed	Note=PREDICTED: filament-like plant protein 7-like isoform X1
Ca8	4045911	4056172	Ca_02166	SET domain containing protein, expressed	Note=Histone-lysine N-methyltransferase CLF
Ca8	4058990	4061263	Ca_02165	phospholipase C, putative, expressed	Note=PREDICTED: PI-PLC X domain-containing protein At5g67130-like isoform X2
Ca8	4062343	4064780	Ca_02164	OsFBL28 - F-box domain and LRR containing protein, expressed	Note=F-box protein
Ca8	4072873	4076085	Ca_02163	0	Note=PREDICTED: myosin-G heavy chain-like
Ca8	4079811	4082737	Ca_02162	helix-loop-helix DNA-binding domain containing protein, expressed	Note=PREDICTED: transcription factor SPATULA-like isoform X1
Ca8	4085128	4091237	Ca_02161	nicotinate phosphoribosyltransferase family domain containing protein, expressed	Note=Nicotinate phosphoribosyltransferase-like protein
Ca8	4091892	4103082	Ca_02160	POLA1 - Putative DNA polymerase alpha catalytic subunit, expressed	Note=PREDICTED: DNA polymerase alpha catalytic subunit-like
Ca8	4105157	4107850	Ca_02159	serine/threonine-protein kinase, putative, expressed	Note=PREDICTED: probable serine/threonine-protein kinase At1g01540-like
Ca8	4109090	4113621	Ca_02158	phospholipase C, putative, expressed	Note=PREDICTED: PI-PLC X domain-containing protein At5g67130-like isoform X1
Ca8	4123348	4124445	Ca_02157	STE_MEKK_ste11_MAP3K.8 - STE kinases include homologs to sterile 7, sterile 11 and sterile 20 from yeast, expressed	Note=PREDICTED: mitogen-activated protein kinase kinase kinase A-like
Ca8	4128101	4129015	Ca_02156	STE_MEKK_ste11_MAP3K.8 - STE kinases include homologs to sterile 7, sterile 11 and sterile 20 from yeast, expressed	Note=PREDICTED: mitogen-activated protein kinase kinase kinase 2-like
Ca8	4131908	4132273	Ca_02155	RALFL17 - Rapid ALkalinization Factor RALF family protein precursor, expressed	Note=PREDICTED: protein RALF-like 34-like
Ca8	4136511	4137032	Ca_02154	bHelix-loop-helix transcription factor, putative, expressed	Note=PREDICTED: transcription factor HEC2-like
Ca8	4153384	4159278	Ca_02153	lipase, putative, expressed	Note=PREDICTED: uncharacterized protein LOC101491507
Ca8	4160704	4165366	Ca_02152	RNA recognition motif containing protein, putative, expressed	Note=RNA-binding protein
Ca8	4166227	4168118	Ca_02151	remorin C-terminal domain containing protein, putative, expressed	Note=PREDICTED: uncharacterized protein LOC101492148
Ca8	4172003	4177763	Ca_02150	zeaxanthin epoxidase, chloroplast precursor, putative, expressed	Note=PREDICTED: zeaxanthin epoxidase, chloroplastic-like
Ca8	4184063	4185220	Ca_02149	expressed protein	Note=Putative uncharacterized protein
Ca8	4197514	4203561	Ca_02148	splicing factor, arginine/serine-rich 16, putative, expressed	Note=PREDICTED: CLK4-associating serine/arginine rich protein-like isoform X1
Ca8	4210651	4211401	Ca_02147	0	Note=Putative uncharacterized protein
Ca8	4225787	4227281	Ca_02146	HSF-type DNA-binding domain containing protein, expressed	Note=PREDICTED: heat stress transcription factor B-1-like
Ca8	4231192	4232446	Ca_02145	OsCML8 - Calmodulin-related calcium sensor protein, expressed	Note=Caltractin
Ca8	4236156	4238110	Ca_02144	expressed protein	Note=PREDICTED: ATP-dependent RNA helicase eIF4A-like
Ca8	4243359	4244099	Ca_02143	0	Note=PREDICTED: uncharacterized protein LOC101494968
Ca8	4245367	4245930	Ca_02142	0	Note=PREDICTED: calmodulin-like protein 1-like
Ca8	4250705	4251570	Ca_02141	expressed protein	Note=PREDICTED: uncharacterized protein LOC101495620
Ca8	4260126	4261322	Ca_02140	cyclin-dependent kinase inhibitor, putative, expressed	Note=PREDICTED: cyclin-dependent kinase inhibitor 7-like
Ca8	4270331	4277335	Ca_02139	peptidase, M24 family protein, putative, expressed	Note=Methionine aminopeptidase 1, chloroplastic
Ca8	4278706	4281429	Ca_02138	patatin, putative, expressed	Note=PREDICTED: patatin-05-like
Ca8	4289832	4291542	Ca_02137	patatin, putative, expressed	Note=PREDICTED: patatin-05-like
Ca8	4304085	4306700	Ca_02136	nodulation protein-related, putative, expressed	Note=PREDICTED: uncharacterized protein LOC101497581 isoform X1
Ca8	4321054	4326086	Ca_02135	0	Note=PREDICTED: uncharacterized protein LOC101498469
Ca8	4333520	4336754	Ca_02134	expressed protein	Note=PREDICTED: uncharacterized protein LOC101498813 isoform X1
Ca8	4339545	4341493	Ca_02133	BCCIP, putative, expressed	Note=PREDICTED: protein BCCIP homolog isoform X1
Ca8	4344325	4346538	Ca_02132	WD domain, G-beta repeat domain containing protein, expressed	Note=PREDICTED: uncharacterized protein LOC101500069 isoform X1
Ca8	4348320	4349307	Ca_02131	WD domain, G-beta repeat domain containing protein, expressed	Note=Vascular protein
Ca8	4352433	4360327	Ca_02130	WD domain, G-beta repeat domain containing protein, expressed	Note=PREDICTED: uncharacterized protein LOC101500069 isoform X1
Ca8	4362663	4364938	Ca_02129	expressed protein	Note=PREDICTED: zinc finger CCCH domain-containing protein 62-like isoform X1
Ca8	4366659	4370553	Ca_02128	CAMK_CAMK_like.36 - CAMK includes calcium/calmodulin depedent protein kinases, expressed	Note=PREDICTED: CDPK-related kinase 5-like
Ca8	4375582	4377965	Ca_02127	peroxidase precursor, putative, expressed	Note=PREDICTED: peroxidase 10-like
Ca8	4391451	4395945	Ca_02126	STE_MEKK_ste11_MAP3K.20 - STE kinases include homologs to sterile 7, sterile 11 and sterile 20 from yeast, expressed	Note=PREDICTED: serine/threonine-protein kinase BCK1/SLK1/SSP31-like isoform X1
Ca8	4406422	4407345	Ca_02125	DUF260 domain containing protein, putative, expressed	Note=PREDICTED: LOB domain-containing protein 36-like isoform X2
Ca8	4420958	4421854	Ca_02124	DUF260 domain containing protein, putative, expressed	Note=PREDICTED: LOB domain-containing protein 36-like isoform X1
Ca8	4430372	4436405	Ca_02123	tubulin, putative, expressed	Note=PREDICTED: protein misato homolog 1-like isoform X1
Ca8	4441372	4443506	Ca_02122	MYB family transcription factor, putative, expressed	Note=PREDICTED: uncharacterized protein LOC101504567 isoform X1
Ca8	4455996	4460629	Ca_02121	upstream activation factor subunit spp27, putative, expressed	Note=PREDICTED: upstream activation factor subunit spp27-like
Ca8	4465677	4469649	Ca_02120	CAMK_CAMK_like.20 - CAMK includes calcium/calmodulin depedent protein kinases, expressed	Note=PREDICTED: serine/threonine-protein kinase SRK2I-like
Ca8	4471244	4475133	Ca_02119	disease resistance protein, putative, expressed	Note=NBS-LRR protein
Ca8	4476027	4478776	Ca_02118	50S ribosomal protein L15, putative, expressed	Note=PREDICTED: 50S ribosomal protein L15-like isoform X2
Ca8	4482247	4487179	Ca_02117	LIM domain-containing protein, putative, expressed	Note=LIM and UIM domain-containing
Ca8	4491194	4495180	Ca_02116	L-ascorbate oxidase homolog precursor, putative, expressed	Note=PREDICTED: L-ascorbate oxidase homolog isoform X2
Ca8	4495769	4500408	Ca_02115	esterase, putative, expressed	Note=PREDICTED: methylesterase 3-like
Ca8	4507731	4508559	Ca_02114	esterase, putative, expressed	Note=PREDICTED: LOW QUALITY PROTEI
Ca8	4510966	4512738	Ca_02113	pentatricopeptide, putative, expressed	Note=PREDICTED: LOW QUALITY PROTEI
Ca8	4513855	4518888	Ca_02112	nucleoporin p58/p45, putative, expressed	Note=PREDICTED: serine-rich adhesin for platelets-like
Ca8	4521962	4524073	Ca_02111	protein binding protein, putative, expressed	Note=PREDICTED: cell division cycle-associated protein 7-like
Ca8	4525359	4526571	Ca_02110	cytochrome P450, putative, expressed	Note=Uncharacterized protein
Ca8	4527337	4532951	Ca_02109	G-protein alpha subunit, putative, expressed	Note=PREDICTED: uncharacterized protein LOC101508300 isoform X1
Ca8	4542215	4543606	Ca_02108	WD-40 repeat family protein, putative, expressed	Note=PREDICTED: uncharacterized WD repeat-containing protein alr3466-like
Ca8	4548541	4550527	Ca_02107	0	Note=PREDICTED: uncharacterized protein LOC101509473 isoform X1
Ca8	4553224	4557049	Ca_02106	OsWAK25 - OsWAK receptor-like protein kinase, expressed	Note=PREDICTED: wall-associated receptor kinase-like 14-like
Ca8	4558100	4559691	Ca_02105	thioredoxin, putative, expressed	Note=PREDICTED: thioredoxin-like protein HCF164, chloroplastic-like
Ca8	4561596	4562060	Ca_02104	YCF37, putative, expressed	Note=PREDICTED: uncharacterized protein LOC101510663
Ca8	4563096	4565948	Ca_02103	tetratricopeptide repeat containing protein, putative, expressed	Note=PREDICTED: nuclear autoantigenic sperm protein-like isoform X1
Ca8	4566896	4567368	Ca_02102	0	Note=Putative uncharacterized protein
Ca8	4569645	4571249	Ca_02101	pentatricopeptide, putative, expressed	Note=Pentatricopeptide repeat-containing protein
Ca8	4580015	4580518	Ca_02100	expressed protein	Note=PREDICTED: uncharacterized protein LOC101511835
Ca8	4588216	4588650	Ca_02099	0	Note=PREDICTED: LOW QUALITY PROTEI
Ca8	4592962	4593501	Ca_02098	SCP-like extracellular protein, expressed	Note=Sts14 protein
Ca8	4594100	4598279	Ca_02097	ternary complex factor MIP1, putative, expressed	Note=PREDICTED: uncharacterized protein LOC101512475
Ca8	4609849	4619476	Ca_02096	SET domain protein SDG117, putative, expressed	Note=PREDICTED: histone-lysine N-methyltransferase SUVR5-like
Ca8	4623152	4628430	Ca_02095	homeobox domain containing protein, expressed	Note=PREDICTED: BEL1-like homeodomain protein 2-like
Ca8	4655621	4659712	Ca_02094	LIM domain-containing protein, putative, expressed	Note=PREDICTED: protein DA1-related 1-like
Ca8	4663989	4665912	Ca_02093	40S ribosomal protein S4, putative, expressed	Note=Uncharacterized protein
Ca8	4676407	4679110	Ca_02092	0	Note=PREDICTED: uncharacterized protein LOC101503488
Ca8	4679347	4680425	Ca_02091	0	Note=NBS-LRR protein
Ca8	4686547	4688747	Ca_02090	cytochrome P450, putative, expressed	Note=PREDICTED: cytochrome P450 71D8-like
Ca8	4697092	4698066	Ca_02089	cytochrome P450, putative, expressed	Note=PREDICTED: cytochrome P450 71D8-like
Ca8	4708779	4710055	Ca_02088	cytochrome P450 71E1, putative, expressed	Note=PREDICTED: cytochrome P450 71D8-like
Ca8	4712788	4714803	Ca_02087	pentatricopeptide, putative, expressed	Note=PREDICTED: pentatricopeptide repeat-containing protein At5g66631-like
Ca8	4716835	4718622	Ca_02086	0	Note=PREDICTED: lysM domain receptor-like kinase 4-like
Ca8	4720095	4721978	Ca_02085	LYK8, putative, expressed	Note=Wall-associated receptor kinase-like protein
Ca8	4725953	4727566	Ca_02084	pectate lyase family protein, expressed	Note=PREDICTED: probable pectate lyase 4-like
Ca8	4741037	4745300	Ca_02083	PQ loop repeat domain containing protein, expressed	Note=PREDICTED: seven transmembrane protein 1-like
Ca8	4755748	4756020	Ca_02082	glycosyl transferase 8 domain containing protein, putative, expressed	Note=PREDICTED: probable galacturonosyltransferase-like 1-like
Ca8	4764523	4765215	Ca_02081	zinc finger, C3HC4 type domain containing protein, expressed	Note=Uncharacterized protein
Ca8	4770302	4771713	Ca_02080	E2F-related protein, putative, expressed	Note=PREDICTED: uncharacterized protein LOC101489489
Ca8	4777899	4779321	Ca_02079	DUF677 domain containing protein, putative, expressed	Note=Putative uncharacterized protein
Ca8	4789289	4790155	Ca_02078	polyprenyl synthetase, putative, expressed	Note=PREDICTED: heterodimeric geranylgeranyl pyrophosphate synthase large subunit 1, chloroplastic-like
Ca8	4806284	4808639	Ca_02077	ubiquitin-conjugating enzyme, putative, expressed	Note=Ubiquitin carrier protein
Ca8	4810297	4812105	Ca_02076	transporter-related, putative, expressed	Note=PREDICTED: uncharacterized protein LOC101490771
Ca8	4822047	4825123	Ca_02075	BES1/BZR1 homolog protein, putative, expressed	Note=Uncharacterized protein
Ca8	4832992	4834275	Ca_02074	hydroquinone glucosyltransferase, putative, expressed	Note=UDP-glucuronosyltransferase 1-6
Ca8	4834287	4834454	Ca_02073	0	Note=UDP-glucuronosyltransferase 1-6
Ca8	4846537	4853246	Ca_02072	peptidase, M24 family protein, putative, expressed	Note=Xaa-Pro aminopeptidase
Ca8	4855520	4858598	Ca_02071	NADPH-dependent FMN reductase domain containing protein, expressed	Note=PREDICTED: flavoprotein WrbA-like
Ca8	4874602	4876449	Ca_02070	homeobox domain containing protein, expressed	Note=PREDICTED: homeobox-leucine zipper protein ATHB-40-like
Ca8	4880608	4885625	Ca_02069	protein kinase domain containing protein, expressed	Note=PREDICTED: serine/threonine-protein kinase HT1-like
Ca8	4887994	4891761	Ca_02068	HVA22, putative, expressed	Note=PREDICTED: HVA22-like protein k-like
Ca8	4894732	4897090	Ca_02067	cupin domain containing protein, expressed	Note=PREDICTED: globulin-1 S allele-like
Ca8	4898205	4900268	Ca_02066	stage II sporulation protein E, putative, expressed	Note=PREDICTED: probable protein phosphatase 2C 55-like
Ca8	4907735	4920315	Ca_02065	sin-like protein conserved region containing protein, expressed	Note=PREDICTED: DNA-directed RNA polymerase III subunit RPC5-like isoform X2
Ca8	4923384	4924499	Ca_02064	PPR repeat domain containing protein, putative, expressed	Note=PREDICTED: pentatricopeptide repeat-containing protein At4g38150-like isoform X2
Ca8	4936463	4937761	Ca_02063	expressed protein	Note=Uncharacterized protein
Ca8	4943160	4943940	Ca_02062	expressed protein	Note=Uncharacterized protein
Ca8	4947300	4951168	Ca_02061	transcription initiation factor IIB, putative, expressed	Note=PREDICTED: transcription initiation factor IIB 7-like isoform X1
Ca8	4952163	4952543	Ca_02060	0	Note=PREDICTED: uncharacterized protein LOC101495730
Ca8	4954642	4958396	Ca_02059	protein kinase domain containing protein, expressed	Note=PREDICTED: proline-rich receptor-like protein kinase PERK4-like isoform X2
Ca8	4959602	4960721	Ca_02058	DNA-directed RNA polymerase I subunit RPA12, putative, expressed	Note=DNA-directed RNA polymerase subunit
Ca8	4963176	4966842	Ca_02057	membrane protein, putative, expressed	Note=PREDICTED: uncharacterized protein LOC101496928 isoform X1
Ca8	4970422	4972034	Ca_02056	cytochrome P450, putative, expressed	Note=PREDICTED: cytochrome P450 71D8-like
Ca8	4984956	4987577	Ca_02055	cytochrome P450, putative, expressed	Note=PREDICTED: cytochrome P450 71D8-like
Ca8	4995965	4998021	Ca_02054	pterin-4-alpha-carbinolamine dehydratase, putative, expressed	Note=PREDICTED: putative pterin-4-alpha-carbinolamine dehydratase-like
Ca8	4998731	5001881	Ca_02053	0	Note=PREDICTED: cation/H(+) antiporter 15-like
Ca8	5004252	5009441	Ca_02052	expressed protein	Note=PREDICTED: ATP-dependent DNA helicase DDM1-like isoform X2
Ca8	5027762	5032818	Ca_02051	cytochrome P450, putative, expressed	Note=Cytochrome P450 enzyme
Ca8	5044044	5050938	Ca_02050	succinate dehydrogenase flavoprotein subunit,mitochondrial precursor, putative, expressed	Note=Uncharacterized protein
Ca8	5054377	5055301	Ca_02049	0	Note=PREDICTED: uncharacterized protein LOC101500608
Ca8	5086057	5087199	Ca_02048	0	Note=PREDICTED: uncharacterized protein LOC101504571
Ca8	5089126	5091877	Ca_02047	0	Note=PREDICTED: uncharacterized protein LOC101503488
Ca8	5091954	5092538	Ca_02046	0	Note=PREDICTED: uncharacterized protein LOC101507902
Ca8	5093973	5094266	Ca_02045	0	Note=Putative uncharacterized protein
Ca8	5097159	5099611	Ca_02044	expressed protein	Note=Uncharacterized protein
Ca8	5101566	5107254	Ca_02043	expressed protein	Note=PREDICTED: vam6/Vps39-like protein-like
Ca8	5112199	5112465	Ca_02042	MYB family transcription factor, putative, expressed	Note=MYB transcription factor MYB164
Ca8	5114267	5114560	Ca_02041	expressed protein	Note=Putative uncharacterized protein
Ca8	5118480	5125747	Ca_02040	nucleolar protein family 6, putative, expressed	Note=PREDICTED: nucleolar protein 6-like
Ca8	5137776	5147000	Ca_02039	nucleolar protein family 6, putative, expressed	Note=PREDICTED: nucleolar protein 6-like
Ca8	5155754	5157179	Ca_02038	GATA zinc finger domain containing protein, expressed	Note=PREDICTED: GATA transcription factor 18-like
Ca8	5176352	5177008	Ca_02037	hydrolase, alpha/beta fold family domain containing protein, expressed	Note=2-hydroxy-6-oxononadienedioate/2-hydroxy-6-oxononatrienedioate hydrolase
Ca8	5184135	5187863	Ca_02036	transporter family protein, putative, expressed	Note=PREDICTED: sugar transporter ERD6-like 6-like isoform X2
Ca8	5189343	5190152	Ca_02035	hhH-GPD superfamily base excision DNA repair protein, putative, expressed	Note=PREDICTED: putative DNA-3-methyladenine glycosylase YfjP-like
Ca8	5196661	5197515	Ca_02034	ZF-HD homeobox protein, putative, expressed	Note=PREDICTED: ZF-HD homeobox protein At4g24660-like
Ca8	5200517	5202523	Ca_02033	0	Note=PREDICTED: protein DR_1172-like
Ca8	5204839	5210519	Ca_02032	AAA-type ATPase family protein, putative, expressed	Note=PREDICTED: ATPase family AAA domain-containing protein 3-like
Ca8	5233302	5236619	Ca_02031	armadillo/beta-catenin repeat family protein, putative, expressed	Note=PREDICTED: U-box domain-containing protein 5-like
Ca8	5238078	5240709	Ca_02030	OsFBT4 - F-box and tubby domain containing protein, expressed	Note=PREDICTED: tubby-like F-box protein 5-like
Ca8	5248803	5254064	Ca_02029	laccase precursor protein, putative, expressed	Note=Laccase
Ca8	5255470	5257621	Ca_02028	Regulator of chromosome condensation domain containing protein, expressed	Note=PREDICTED: ultraviolet-B receptor UVR8-like
Ca8	5257832	5260670	Ca_02027	aldose 1-epimerase, putative, expressed	Note=Apospory-associated protein
Ca8	5261896	5262792	Ca_02026	syntaxin-related protein, putative, expressed	Note=PREDICTED: LOW QUALITY PROTEI
Ca8	5266511	5272735	Ca_02025	cytidylyltransferase domain containing protein, expressed	Note=PREDICTED: LOW QUALITY PROTEI
Ca8	5277108	5277670	Ca_02024	0	Note=PREDICTED: transmembrane protein 53-like isoform X1
Ca8	5279253	5280027	Ca_02023	expressed protein	Note=PREDICTED: transmembrane protein 53-like isoform X2
Ca8	5289312	5290724	Ca_02022	expressed protein	Note=PREDICTED: transmembrane protein 53-like isoform X1
Ca8	5292195	5295143	Ca_02021	expressed protein	Note=PREDICTED: transmembrane protein 53-like
Ca8	5297813	5299683	Ca_02020	0	Note=PREDICTED: serine/threonine-protein phosphatase 7 long form homolog
Ca8	5307166	5309182	Ca_02019	isoflavone reductase homolog IRL, putative, expressed	Note=PREDICTED: isoflavone reductase-like protein-like
Ca8	5314219	5315782	Ca_02018	isoflavone reductase homolog IRL, putative, expressed	Note=Isoflavone reductase
Ca8	5325346	5329068	Ca_02017	0	Note=PREDICTED: uncharacterized protein LOC101507562
Ca8	5333179	5336543	Ca_02016	soluble inorganic pyrophosphatase, putative, expressed	Note=Uncharacterized protein
Ca8	5339670	5342327	Ca_02015	bacterial transferase hexapeptide domain containing protein, expressed	Note=PREDICTED: gamma carbonic anhydrase 1, mitochondrial-like
Ca8	5345145	5345507	Ca_02014	NotAvailable	Note=PREDICTED: uncharacterized protein LOC101509690
Ca8	5348585	5351008	Ca_02013	expressed protein	Note=PREDICTED: uncharacterized protein LOC101510010 isoform X2
Ca8	5353761	5355616	Ca_02012	OsMan01 - Endo-Beta-Mannanase, expressed	Note=Mannan endo-1,4-beta-mannosidase
Ca8	5371964	5375684	Ca_02011	mitochondrial chaperone BCS1, putative, expressed	Note=PREDICTED: 26S protease regulatory subunit 8 homolog isoform X1
Ca8	5379350	5381132	Ca_02010	mitochondrial chaperone BCS1, putative, expressed	Note=PREDICTED: 26S protease regulatory subunit 4-like
Ca8	5382535	5386183	Ca_02009	phosphatidylinositol transfer, putative, expressed	Note=PREDICTED: sec14 cytosolic factor-like
Ca8	5389061	5390823	Ca_02008	peroxidase precursor, putative, expressed	Note=Uncharacterized protein
Ca8	5391861	5394889	Ca_02007	0	Note=NBS-LRR protein
Ca8	5396313	5397653	Ca_02006	OsGrx_C3 - glutaredoxin subgroup I, expressed	Note=PREDICTED: glutaredoxin-C3-like
Ca8	5398838	5403004	Ca_02005	methyltransferase, putative, expressed	Note=Uncharacterized protein
Ca8	5412127	5413465	Ca_02004	LRP1, putative, expressed	Note=PREDICTED: uncharacterized protein LOC101513661
Ca8	5422815	5429204	Ca_02003	FG-GAP repeat-containing protein, putative, expressed	Note=Uncharacterized protein
Ca8	5429974	5435186	Ca_02002	green ripe-like, putative, expressed	Note=PREDICTED: protein WALLS ARE THIN 1-like
Ca8	5437201	5438716	Ca_02001	thioredoxin, putative, expressed	Note=Thioredoxin
Ca8	5439530	5444918	Ca_02000	beta-galactosidase, putative, expressed	Note=Beta-galactosidase
Ca8	5455054	5456524	Ca_01999	dimethyladenosine transferase, putative, expressed	Note=PREDICTED: probable dimethyladenosine transferase-like
Ca8	5458648	5463892	Ca_01998	cytochrome P450, putative, expressed	Note=PREDICTED: 3-epi-6-deoxocathasterone 23-monooxygenase-like
Ca8	5468969	5473144	Ca_01997	CDK5RAP1, putative, expressed	Note=PREDICTED: CDK5RAP1-like protein-like isoform X1
Ca8	5473694	5478643	Ca_01996	FAD-linked oxidoreductase protein, putative, expressed	Note=PREDICTED: d-2-hydroxyglutarate dehydrogenase, mitochondrial-like
Ca8	5480758	5483788	Ca_01995	ubiquitin-conjugating enzyme E2 W, putative, expressed	Note=Putative ubiquitin-conjugating enzyme E2 16
Ca8	5488081	5489647	Ca_01994	OsMADS16 - MADS-box family gene with MIKCc type-box, expressed	Note=MADS-box transcription factor TM6
Ca8	5494848	5496116	Ca_01993	receptor-like protein kinase precursor, putative, expressed	Note=PREDICTED: probable LRR receptor-like serine/threonine-protein kinase At4g36180-like
Ca8	5508050	5509399	Ca_01992	GATA zinc finger domain containing protein, expressed	Note=PREDICTED: GATA transcription factor 5-like
Ca8	5521590	5524731	Ca_01991	cytochrome P450, putative, expressed	Note=Uncharacterized protein
Ca8	5527318	5530894	Ca_01990	coiled-coil domain-containing protein 90A, mitochondrial precursor, putative, expressed	Note=PREDICTED: protein FMP32, mitochondrial-like isoform X1
Ca8	5535236	5541329	Ca_01989	transmembrane and coiled-coil domain-containing protein 4, putative, expressed	Note=PREDICTED: transmembrane and coiled-coil domain-containing protein 4-like isoform X1
Ca8	5548492	5552187	Ca_01988	plus-3 domain containing protein, expressed	Note=PREDICTED: zinc finger CCCH domain-containing protein 44-like isoform X1
Ca8	5564048	5569871	Ca_01987	plus-3 domain containing protein, expressed	Note=PREDICTED: zinc finger CCCH domain-containing protein 44-like
Ca8	5583191	5587517	Ca_01986	UPF0183 protein, putative, expressed	Note=Uncharacterized protein
Ca8	5598282	5600132	Ca_01985	B-box zinc finger family protein, putative, expressed	Note=PREDICTED: probable salt tolerance-like protein At1g78600-like isoform X1
Ca8	5611434	5612453	Ca_01984	glyoxalase family protein, putative, expressed	Note=PREDICTED: uncharacterized protein LOC101496496
Ca8	5627313	5632044	Ca_01983	kinesin motor domain containing protein, expressed	Note=PREDICTED: kinesin-related protein 4-like isoform X1
Ca8	5639390	5643018	Ca_01982	leucine-rich repeat family protein, putative, expressed	Note=PREDICTED: probable LRR receptor-like serine/threonine-protein kinase At4g36180-like
Ca8	5667549	5670412	Ca_01981	no apical meristem protein, putative, expressed	Note=PREDICTED: NAC domain-containing protein 7-like isoform X2
Ca8	5683306	5685347	Ca_01980	0	Note=PREDICTED: serine/threonine-protein phosphatase 7 long form homolog
Ca8	5697398	5698510	Ca_01979	GDP-mannose 4,6 dehydratase 2, putative, expressed	Note=Uncharacterized protein
Ca8	5701086	5702592	Ca_01978	60S ribosomal protein L8, putative, expressed	Note=Uncharacterized protein
Ca8	5709525	5712694	Ca_01977	plant protein of unknown function DUF869 domain containing protein, expressed	Note=PREDICTED: filament-like plant protein 5-like
Ca8	5749160	5749510	Ca_01976	0	Note=Putative uncharacterized protein
Ca8	5751819	5753983	Ca_01975	0	Note=PREDICTED: F-box protein At3g07870-like
Ca8	5767142	5768712	Ca_01974	homeobox domain containing protein, expressed	Note=PREDICTED: protein WUSCHEL-like
Ca8	5782199	5784348	Ca_01973	transcription factor TFIIF, putative, expressed	Note=PREDICTED: protein AF-9 homolog
Ca8	5785818	5786991	Ca_01972	0	Note=PREDICTED: WEB family protein At2g17940-like
Ca8	5794823	5820164	Ca_01971	FAT domain-containing protein, putative, expressed	Note=PREDICTED: transformation/transcription domain-associated protein-like isoform X2
Ca8	5821994	5823570	Ca_01970	expressed protein	Note=PREDICTED: E3 ubiquitin-protein ligase HUWE1-like
Ca8	5824272	5826135	Ca_01969	naringenin,2-oxoglutarate 3-dioxygenase, putative, expressed	Note=PREDICTED: naringenin,2-oxoglutarate 3-dioxygenase-like
Ca8	5831906	5837089	Ca_01968	CAMK_CAMK_like.32 - CAMK includes calcium/calmodulin depedent protein kinases, expressed	Note=Calcium-dependent protein kinase
Ca8	5838418	5841436	Ca_01967	nucleobase-ascorbate transporter, putative, expressed	Note=PREDICTED: putative nucleobase-ascorbate transporter 10-like
Ca8	5850644	5851120	Ca_01966	heat shock protein DnaJ, putative, expressed	Note=PREDICTED: chaperone protein dnaJ 11, chloroplastic-like
Ca8	5870378	5872411	Ca_01965	armadillo/beta-catenin repeat family protein, putative, expressed	Note=ARO1-like protein 1
Ca8	5881331	5883563	Ca_01964	ferredoxin--NADP reductase, chloroplast precursor, putative, expressed	Note=Ferredoxin--NADP reductase, chloroplastic
Ca8	5888310	5889934	Ca_01963	thaumatin-like protein 1 precursor, putative, expressed	Note=PREDICTED: thaumatin-like protein 1-like
Ca8	5895771	5896950	Ca_01962	thaumatin, putative, expressed	Note=PREDICTED: thaumatin-like protein 1-like
Ca8	5910233	5913011	Ca_01961	nodulin, putative, expressed	Note=PREDICTED: probable transporter MCH1-like
Ca8	5914498	5915959	Ca_01960	rhodanese-like domain containing protein, putative, expressed	Note=PREDICTED: thiosulfate sulfurtransferase 18-like isoform X1
Ca8	5920010	5924641	Ca_01959	MLO domain containing protein, putative, expressed	Note=MLO-like protein
Ca8	5926126	5931562	Ca_01958	26S proteasome non-ATPase regulatory subunit 4, putative, expressed	Note=Uncharacterized protein
Ca8	5934669	5940398	Ca_01957	senescence-associated protein, putative, expressed	Note=PREDICTED: uncharacterized protein LOC101506701
Ca8	5946839	5954063	Ca_01956	histidine kinase, putative, expressed	Note=PREDICTED: histidine kinase 1-like isoform X1
Ca8	5954679	5956286	Ca_01955	OsAPx4 - Peroxisomal Ascorbate Peroxidase encoding gene 5,8,9, expressed	Note=PREDICTED: L-ascorbate peroxidase 3, peroxisomal-like
Ca8	5958941	5962705	Ca_01954	DUF630/DUF632 domains containing protein, putative, expressed	Note=Putative uncharacterized protein
Ca8	5963703	5965493	Ca_01953	0	Note=PREDICTED: uncharacterized protein LOC101508187
Ca8	5970057	5973320	Ca_01952	3-dehydroquinate synthase, putative, expressed	Note=3-dehydroquinate synthase
Ca8	5973845	5980558	Ca_01951	beta-galactosidase precursor, putative, expressed	Note=Beta-galactosidase
Ca8	5983348	5985325	Ca_01950	ras-related protein, putative, expressed	Note=Uncharacterized protein
Ca8	5986932	5996180	Ca_01949	vacuolar protein sorting-associated protein 35, putative, expressed	Note=Vacuolar protein sorting-associated protein 35
Ca8	6005430	6008296	Ca_01948	GDSL-like lipase/acylhydrolase, putative, expressed	Note=PREDICTED: GDSL esterase/lipase EXL3-like
Ca8	6019790	6023841	Ca_01947	PLAC8 family protein, expressed	Note=Putative uncharacterized protein
Ca8	6025463	6030548	Ca_01946	pyridoxal-dependent decarboxylase protein, putative, expressed	Note=Diaminopimelate decarboxylase
Ca8	6032732	6034218	Ca_01945	SKP1-like protein 1B, putative, expressed	Note=Uncharacterized protein
Ca8	6038534	6039728	Ca_01944	SKP1-like protein 1B, putative, expressed	Note=PREDICTED: SKP1-like protein 1A-like
Ca8	6041064	6042377	Ca_01943	expressed protein	Note=PREDICTED: pentatricopeptide repeat-containing protein At3g51320-like
Ca8	6044916	6046646	Ca_01942	60S ribosomal protein L15, putative, expressed	Note=Ribosomal protein L15
Ca8	6050831	6051235	Ca_01941	0	Note=PREDICTED: E3 ubiquitin-protein ligase ZNRF3-like
Ca8	6067888	6069060	Ca_01940	0	Note=PREDICTED: uncharacterized protein LOC101504571
Ca8	6079674	6081837	Ca_01939	0	Note=PREDICTED: F-box protein At3g07870-like
Ca8	6083232	6086628	Ca_01938	0	Note=PREDICTED: uncharacterized protein LOC101503488
Ca8	6103626	6108736	Ca_01937	la domain containing protein, putative, expressed	Note=PREDICTED: la-related protein-like
Ca8	6112407	6114378	Ca_01936	AGAP001222-PA, putative, expressed	Note=PREDICTED: methyltransferase-like protein 23-like
Ca8	6115120	6116380	Ca_01935	peroxidase precursor, putative, expressed	Note=Peroxidase
Ca8	6119424	6123792	Ca_01934	eukaryotic aspartyl protease domain containing protein, expressed	Note=PREDICTED: aspartic proteinase-like protein 1-like
Ca8	6134644	6136241	Ca_01933	zinc finger, C3HC4 type, domain containing protein, expressed	Note=RING-H2 finger protein ATL4M
Ca8	6143500	6150179	Ca_01932	aconitate hydratase protein, putative, expressed	Note=Uncharacterized protein
Ca8	6152108	6155946	Ca_01931	oxidoreductase, putative, expressed	Note=Prolyl 4-hydroxylase alpha-2 subunit
Ca8	6159054	6160927	Ca_01930	expressed protein	Note=Uncharacterized protein
Ca8	6163799	6164176	Ca_01929	protein-methionine-S-oxide reductase, putative, expressed	Note=PREDICTED: uncharacterized protein At4g08330, chloroplastic-like
Ca8	6178851	6186259	Ca_01928	DNA-directed RNA polymerase III subunit RPC1, putative, expressed	Note=DNA-directed RNA polymerase
Ca8	6189664	6193259	Ca_01927	tetratricopeptide-like helical, putative, expressed	Note=Pentatricopeptide repeat-containing protein
Ca8	6199385	6206851	Ca_01926	phospholipase D, putative, expressed	Note=Phospholipase D delta isoform
Ca8	6213150	6215147	Ca_01925	RNA recognition motif containing protein, expressed	Note=PREDICTED: serine/arginine-rich splicing factor 4-like isoform X1
Ca8	6216549	6220137	Ca_01924	ankyrin repeat domain containing protein, expressed	Note=PREDICTED: ankyrin repeat domain-containing protein, chloroplastic-like
Ca8	6221825	6225051	Ca_01923	wound responsive protein, putative, expressed	Note=PREDICTED: bifunctional nuclease 2-like isoform X1
Ca8	6257788	6266777	Ca_23577	protein kinase family protein, putative, expressed	Note=Dual specificity protein kinase pyk2
Ca8	6273860	6276049	Ca_23578	rhodanese-like domain containing protein, putative, expressed	Note=PREDICTED: rhodanese-like domain-containing protein 15, chloroplastic-like isoform X3
Ca8	6276679	6279338	Ca_23579	electron carrier/ protein disulfide oxidoreductase, putative, expressed	Note=PREDICTED: uncharacterized protein LOC101514859 isoform X1
Ca8	6309108	6310025	Ca_23580	rho-GTPase-activating protein-related, putative, expressed	Note=Ganglioside-induced differentiation-associated protein
Ca8	6321253	6327233	Ca_23581	DHHC zinc finger domain containing protein, expressed	Note=PREDICTED: probable S-acyltransferase At3g51390-like
Ca8	6331556	6336127	Ca_23582	transmembrane amino acid transporter protein, putative, expressed	Note=PREDICTED: lysine histidine transporter-like 8-like
Ca8	6346774	6346938	Ca_23583	0	Note=No Hits
Ca8	6350350	6350553	Ca_23584	lactate/malate dehydrogenase, putative, expressed	Note=L-lactate dehydrogenase
Ca8	6360519	6363526	Ca_23585	transmembrane amino acid transporter protein, putative, expressed	Note=Lysine histidine transporter-like protein
Ca8	6377717	6380457	Ca_23586	exosome complex exonuclease RRP40, putative, expressed	Note=Exonuclease-related family protein
Ca8	6390796	6396547	Ca_23587	expressed protein	Note=PREDICTED: putative DNA (cytosine-5)-methyltransferase CMT1-like
Ca8	6407871	6413746	Ca_23588	AMP-binding enzyme, putative, expressed	Note=PREDICTED: probable acyl-activating enzyme 1, peroxisomal-like
Ca8	6414492	6417656	Ca_23589	dehydrogenase, putative, expressed	Note=Uncharacterized protein
Ca8	6425008	6430294	Ca_23590	serine acetyltransferase protein, putative, expressed	Note=PREDICTED: serine acetyltransferase 4-like
Ca8	6433342	6443735	Ca_23591	ATGRIP/GRIP, putative, expressed	Note=PREDICTED: protein GRIP-like isoform X2
Ca8	6446252	6447529	Ca_23592	aminotransferase, putative, expressed	Note=PREDICTED: phosphoserine aminotransferase, chloroplastic-like
Ca8	6462623	6464754	Ca_23593	non-symbiotic hemoglobin 2, putative, expressed	Note=PREDICTED: leghemoglobin-like
Ca8	6490774	6492115	Ca_10739	cyclin, putative, expressed	Note=PREDICTED: G2/mitotic-specific cyclin-1-like, partial
Ca8	6499405	6506225	Ca_10738	tRNA nucleotidyltransferase/polyA polymerase family protein, putative, expressed	Note=PREDICTED: uncharacterized protein LOC101494125 isoform X1
Ca8	6508569	6513471	Ca_10737	ubiquitin family protein, putative, expressed	Note=Ubiquilin
Ca8	6524870	6525608	Ca_10736	ribosomal protein, putative, expressed	Note=60S ribosomal protein L10, putative
Ca8	6542917	6544251	Ca_10735	0	Note=PREDICTED: uncharacterized protein LOC101493386
Ca8	6548459	6549107	Ca_10734	0	Note=PREDICTED: zinc finger protein ZAT2-like
Ca8	6551102	6559716	Ca_10733	SacI homology domain containing protein, expressed	Note=Uncharacterized protein
Ca8	6564627	6566773	Ca_10732	serine/threonine-protein kinase Cx32, chloroplast precursor, putative, expressed	Note=PREDICTED: probable serine/threonine-protein kinase Cx32, chloroplastic-like
Ca8	6577719	6582172	Ca_10731	lipoxygenase, putative, expressed	Note=PREDICTED: seed linoleate 9S-lipoxygenase-like
Ca8	6585008	6587809	Ca_10730	RWP-RK domain-containing protein, putative, expressed	Note=PREDICTED: protein RKD5-like
Ca8	6590993	6593056	Ca_10729	vegetative storage protein, putative, expressed	Note=PREDICTED: pentatricopeptide repeat-containing protein At3g02330-like
Ca8	6596548	6600943	Ca_10728	rab GDP dissociation inhibitor alpha, putative, expressed	Note=PREDICTED: rab proteins geranylgeranyltransferase component A 2-like
Ca8	6605725	6607787	Ca_10727	expressed protein	Note=PREDICTED: uncharacterized protein LOC101497483
Ca8	6612019	6613085	Ca_10726	HMG1/2, putative, expressed	Note=PREDICTED: HMG1/2-like protein-like
Ca8	6617206	6618279	Ca_10725	HMG1/2, putative, expressed	Note=PREDICTED: HMG1/2-like protein-like
Ca8	6622676	6624666	Ca_10724	NotAvailable	Note=Nucleoside-triphosphatase, putative
Ca8	6641371	6641706	Ca_10723	0	Note=PREDICTED: serine/threonine-protein phosphatase 7 long form homolog
Ca8	6652340	6655894	Ca_10722	expressed protein	Note=PREDICTED: uncharacterized protein LOC101499015
Ca8	6658408	6659519	Ca_10721	phosphatidylinositolglycan-related, putative, expressed	Note=PREDICTED: uncharacterized protein LOC101499333 isoform X1
Ca8	6660885	6663916	Ca_10720	DNA-directed RNA polymerases I, II, and III subunit RPABC1, putative, expressed	Note=PREDICTED: DNA-directed RNA polymerases I, II, and III subunit RPABC1-like
Ca8	6665660	6675268	Ca_10719	expressed protein	Note=PREDICTED: DNA mismatch repair protein MLH3-like isoform X1
Ca8	6676106	6679008	Ca_10718	serine/threonine-protein kinase SRPK1, putative, expressed	Note=Serine/threonine protein kinase SRPK1
Ca8	6681997	6683274	Ca_10717	transmembrane amino acid transporter protein, putative, expressed	Note=PREDICTED: proton-coupled amino acid transporter 4-like
Ca8	6686952	6688823	Ca_10716	Rf1, mitochondrial precursor, putative, expressed	Note=PREDICTED: pentatricopeptide repeat-containing protein At2g17525, mitochondrial-like
Ca8	6689989	6692292	Ca_10715	protein phosphatase 2C, putative, expressed	Note=Putative uncharacterized protein
Ca8	6696354	6700979	Ca_10714	glutamate receptor, putative, expressed	Note=PREDICTED: glutamate receptor 3.6-like isoform X1
Ca8	6701829	6709034	Ca_10713	ribonuclease 2-5A family protein, expressed	Note=PREDICTED: serine/threonine-protein kinase ppk4-like
Ca8	6712303	6714858	Ca_10712	auxin efflux carrier component, putative, expressed	Note=PREDICTED: uncharacterized transporter YBR287W-like
Ca8	6719728	6722671	Ca_10711	0	Note=PREDICTED: thylakoid membrane protein ssl2009-like
Ca8	6723235	6727916	Ca_10710	MLO domain containing protein, putative, expressed	Note=PREDICTED: MLO-like protein 10-like, partial
Ca8	6737683	6738336	Ca_10709	RING-H2 finger protein, putative, expressed	Note=PREDICTED: RING-H2 finger protein ATL8-like
Ca8	6746603	6750258	Ca_10708	transporter family protein, putative, expressed	Note=PREDICTED: monosaccharide-sensing protein 2-like
Ca8	6754652	6758585	Ca_10707	phosphate carrier protein, mitochondrial precursor, putative, expressed	Note=PREDICTED: mitochondrial phosphate carrier protein 1, mitochondrial-like
Ca8	6768693	6770824	Ca_10706	leucine rich repeat containing protein, expressed	Note=PREDICTED: leucine-rich repeat protein SHOC-2-like isoform X1
Ca8	6776568	6783990	Ca_10705	0	Note=PREDICTED: MORC family CW-type zinc finger protein 3-like
Ca8	6799619	6799998	Ca_10704	0	Note=Uncharacterized protein
Ca8	6809584	6861794	Ca_10703	0	Note=Serine protease htrA-like protein
Ca8	12774598	12774912	Ca_18054	0	Note=No Hits
Ca8	12776361	12780117	Ca_18055	NotAvailable	Note=PREDICTED: probable metal-nicotianamine transporter YSL5-like
Ca8	12781395	12782091	Ca_18056	NotAvailable	Note=PREDICTED: probable metal-nicotianamine transporter YSL5-like
Ca8	12836978	12837424	Ca_20088	0	Note=Putative gag/pol polyprotein
Ca8	12856181	12860453	Ca_20089	0	Note=PREDICTED: uncharacterized protein LOC101489376
Ca8	12863277	12867914	Ca_20090	NotAvailable	Note=PREDICTED: mediator-associated protein 1-like
Ca8	12921786	12923705	Ca_20091	0	Note=PREDICTED: uncharacterized protein LOC101490359 isoform X1
Ca8	12927832	12930721	Ca_20092	expressed protein	Note=PREDICTED: uncharacterized protein LOC101490882
Ca8	12937393	12940518	Ca_20093	Citrate transporter protein, putative, expressed	Note=PREDICTED: putative transporter arsB-like isoform X1
Ca8	12942604	12942996	Ca_20094	0	Note=PREDICTED: uncharacterized protein LOC101498907
Ca8	12991697	12992085	Ca_20095	RCN1 Centroradialis-like1 homogous to TFL1 gene: contains Pfam profile PF01161: Phosphatidylethanolamine-binding protein, expressed	Note=PREDICTED: CEN-like protein 4-like
Ca8	12994592	12995914	Ca_20096	RCN1 Centroradialis-like1 homogous to TFL1 gene: contains Pfam profile PF01161: Phosphatidylethanolamine-binding protein, expressed	Note=PREDICTED: CEN-like protein 4-like
Ca8	13032794	13034854	Ca_20097	0	Note=PREDICTED: APO protein 3, mitochondrial-like isoform X2
Ca8	13051466	13052977	Ca_20098	60S ribosomal protein L7, putative, expressed	Note=PREDICTED: 60S ribosomal protein L7-1-like
Ca8	13057352	13058095	Ca_20099	expressed protein	Note=PREDICTED: uncharacterized protein LOC101509678
Ca8	13061189	13062013	Ca_20100	0	Note=PREDICTED: 60S ribosomal protein L7-1-like
Ca8	13072230	13072541	Ca_20101	0	Note=PREDICTED: serine/threonine-protein phosphatase 4 regulatory subunit 2-like
Ca8	13118338	13118586	Ca_20102	0	Note=No Hits
Ca8	13133629	13137506	Ca_20103	expressed protein	Note=PREDICTED: uncharacterized protein LOC101494240
Ca8	13167832	13168206	Ca_20104	0	Note=PREDICTED: uncharacterized protein LOC101497178, partial
Ca8	13185647	13186826	Ca_20105	0	Note=TNP2
Ca8	13203351	13204610	Ca_20106	APO, putative, expressed	Note=PREDICTED: APO protein 3, mitochondrial-like isoform X2
Ca8	13221186	13225877	Ca_20107	transferase family protein, putative, expressed	Note=PREDICTED: BAHD acyltransferase DCR-like
Ca8	13248191	13249078	Ca_20108	C2 domain containing protein, putative, expressed	Note=PREDICTED: probable peroxisomal membrane protein PEX13-like
Ca8	13286190	13286809	Ca_20109	plasma membrane ATPase, putative, expressed	Note=Plasma membrane H+-ATPase
Ca8	13326807	13327067	Ca_20110	0	Note=PREDICTED: uncharacterized protein LOC101504796
Ca8	13342923	13345646	Ca_20111	anthranilate phosphoribosyltransferase, putative, expressed	Note=PREDICTED: uncharacterized protein LOC101490761
Ca8	13351201	13351482	Ca_20112	0	Note=PREDICTED: uncharacterized protein LOC101509911
Ca8	13361026	13362130	Ca_20113	0	Note=PREDICTED: uncharacterized protein LOC101500000
Ca8	13369288	13369587	Ca_20114	0	Note=No Hits
Ca8	13369829	13370452	Ca_20115	0	Note=PREDICTED: uncharacterized protein LOC101512250, partial
Ca8	13416408	13417616	Ca_20116	0	Note=PREDICTED: uncharacterized protein LOC101512250, partial
Ca8	13448485	13450359	Ca_20117	GRAS family transcription factor domain containing protein, expressed	Note=PREDICTED: scarecrow-like protein 8-like
Ca8	13478364	13502044	Ca_20118	expressed protein	Note=PREDICTED: uncharacterized membrane protein YjcL-like
Ca8	13505962	13506416	Ca_20119	TKL_IRAK_CrRLK1L-1.16 - The CrRLK1L-1 subfamily has homology to the CrRLK1L homolog, expressed	Note=PREDICTED: probable RNA-binding protein 18-like isoform X2
Ca8	13528658	13533369	Ca_24257	0	Note=Putative uncharacterized protein
Ca8	13555796	13556881	Ca_24256	GEM, putative, expressed	Note=PREDICTED: GEM-like protein 4-like
Ca8	13559193	13559807	Ca_24255	0	Note=PREDICTED: miraculin-like
Ca8	13568760	13569350	Ca_24254	0	Note=PREDICTED: miraculin-like
Ca8	13578487	13579047	Ca_24253	Rf1, mitochondrial precursor, putative, expressed	Note=PREDICTED: pentatricopeptide repeat-containing protein At3g22470, mitochondrial-like isoform X1
Ca8	13603227	13603869	Ca_24252	0	Note=Miraculin
Ca8	13606138	13606536	Ca_24251	expressed protein	Note=PREDICTED: 54S ribosomal protein L37, mitochondrial-like isoform X2
Ca8	13609612	13613240	Ca_24250	Os4bglu12 - beta-glucosidase, exo-beta-glucanase, expressed	Note=PREDICTED: beta-glucosidase 12-like
Ca8	13632306	13647918	Ca_24249	Os4bglu12 - beta-glucosidase, exo-beta-glucanase, expressed	Note=PREDICTED: uncharacterized protein LOC101506028
Ca8	13649594	13652899	Ca_24248	0	Note=PREDICTED: probable serine/threonine-protein kinase DDB_G0282963-like
Ca8	13661157	13663071	Ca_24247	0	Note=PREDICTED: CAP-Gly domain-containing linker protein 1-like
Ca8	13668079	13672776	Ca_24246	0	Note=PREDICTED: uncharacterized protein LOC101491124
Ca8	13678176	13680177	Ca_24245	0	Note=PREDICTED: TMV resistance protein N-like
Ca8	13686657	13688246	Ca_24244	0	Note=PREDICTED: TMV resistance protein N-like
Ca8	13722512	13723522	Ca_27674	0	Note=PREDICTED: uncharacterized protein LOC101502939
Ca8	13764985	13766683	Ca_27675	0	Note=PREDICTED: serine/threonine-protein phosphatase 7 long form homolog
