# Supplementary material for: Freezing stress response of wild and cultivated chickpeas
Source: Front Plant Sci. 2024 Feb 5;14:1310459. doi: 10.3389/fpls.2023.1310459 (PMC10876003; doi:10.3389/fpls.2023.1310459)
Supplement: Supplementary file 11 [file Table_6.xlsx]

## Sheet: Supp Table 6
	Supplementary Table 6. List of potential candidate genes within QTLs which were significantly (FDR<0.05) expressed in RNA sequencing study and are also related to cold stress mechanism.
Chickpea Gene ID	Chromosome	Start	Stop	SNP Pos	REF	ALT	Arabidopsis Gene ID	Description from gff3 file	Description from TAIR		CAvsC_Consul_logFC	CAvsC_Kesen_logFC	3hrvsCA_Consul_logFC	3hrvsCA_Kesen_logFC	6hrvsCA_Consul_logFC	6hrvsCA_Kesen_logFC	12hrvsCA_Consul_logFC	12hrvsCA_Kesen_logFC	24hrvsCA_Consul_logFC	24hrvsCA_Kesen_logFC	RevsC_Consul_logFC	RevsC_Kesen_logFC
Ca_08376	Ca4	8793876	8794466	8793937	G	C	AT4G17690	peroxidase family protein, expressed	Peroxidase superfamily protein	Note=PREDICTED: peroxidase 65-like	-1.48161	-3.61349
				8794004	A	G
Ca_08434	Ca4	9449939	9451841	9449963	G	A	AT3G25790	MYB family transcription factor, putative, expressed	myb-like transcription factor family protein	Note=Uncharacterized protein						1.35684		1.11135
				9450157	A	G
				9450450	A	AT
				9450451	G	A
				9451066	A	G
				9451152	ACC	AC
				9451153	C	T
				9451154	C	T,A
				9451246	A	C
				9451259	A	G
				9451591	TACAAAAAA	TA
				9451593	CAAAAAAAAAAAAAAAAA	CAAAAAAAAAA,CAAAAAAAAA
				9451653	GAAAAAAA	GAAAAAAAA
				9451767	A	G
Ca_08454	Ca4	9757195	9761008	9757464	T	C	AT1G31050	ethylene-responsive protein related, putative, expressed	basic helix-loop-helix (bHLH) DNA-binding superfamily protein	Note=PREDICTED: transcription factor bHLH133-like isoform X1												1.02275
				9757500	A	T
				9757537	C	T
				9757621	A	T
				9757632	AAAAAAAGAAAA	AAAAA
				9757633	AAAAAAGAAAA	AAAAA
				9757634	AAAAAGAAAA	AAAAA
				9757741	CAAAAAAAA	CAAAAAAAAA
				9757750	G	A
				9757773	T	C
				9757811	AATATATATAT	AATATATAT
				9757901	G	C
				9757992	T	G
				9757992	T	TG
				9758039	C	G
				9758218	ATATT	AT
				9758254	T	G
				9758980	T	C
				9759064	T	G
				9759243	TT	TTTTATCAAAATTATTTCTATCT
				9759358	A	T
				9759359	A	T
				9759392	T	G
				9759735	C	T
				9759745	TTT	TTTTATTTTTTATTCTT
				9759878	T	A
				9759913	TGGG	TG
				9759950	TTATATATATATATATATATATATATATATATATATATATATATATATATATATATATATATA	TTATATATATATATATATATATATATA
				9760180	TTAATTATG	T
				9760190	G	T
				9760255	CTTTTTTTTTT	CTTTTTTTTTTTTTTTTT,CTTTTTTTTTTTTTTTTTT
				9760567	T	TAAAAAA
				9760568	T	A
				9760607	G	A
				9760626	T	C
				9760655	G	A
				9760663	T	C
				9760823	C	T
Ca_04365	Ca4	11325148	11326559	11325221	G	A	AT1G71695	peroxidase precursor, putative, expressed	Peroxidase superfamily protein	Note=PREDICTED: peroxidase 12-like											4.45055
				11325382	C	A
				11325751	G	A
				11325759	C	G
				11325922	C	G
				11325936	A	G
Ca_04370	Ca4	11362329	11363902	11362386	A	C	AT5G64750	AP2 domain containing protein, expressed	ABA REPRESSOR1 (ABR1)	Note=PREDICTED: ethylene-responsive transcription factor ERF110-like	3.89969	1.55303									2.59472
				11362735	G	A
				11362762	T	G
				11362763	T	A
				11362788	C	A
				11362790	G	C
				11362804	C	T
				11363322	T	A
				11363325	A	C
				11363457	T	G
				11363484	T	A
Ca_04423	Ca4	11996221	11996803	11996257	C	G	AT5G52830	WRKY39, expressed	WRKY DNA-binding protein 27 (WRKY27)	Note=PREDICTED: probable WRKY transcription factor 27-like	-3.32604	-2.0753
				11996339	C	A
				11996357	A	G
				11996497	T	G
				11996541	ATGT	A
				11996579	G	A
Ca_04477	Ca4	12533823	12535480	12533925	A	T	AT3G61250	MYB family transcription factor, putative, expressed	myb domain protein 17	Note=PREDICTED: myb-related protein Myb4-like	1.13709	2.08338									1.30795
				12534054	C	A
				12534405	T	C
				12534523	GTGTTGATGTT	GTGTT
				12534531	G	T
				12534577	T	C
				12534601	T	C
				12534630	CAGGAGGA	CAGGA
				12534667	C	A
				12534678	ATTGAAATTTTGAAAT	ATTGAAAT
				12534847	C	T
				12534883	T	A
				12534991	A	G
				12535021	G	A
				12535178	T	C
				12535193	GAAAAAAAA	GAAAAAAA
				12535274	G	C
				12535281	T	A
Ca_04503	Ca4	12841434	12842075	12841805	T	C	AT5G52020	AP2 domain containing protein, expressed	Integrase-type DNA-binding superfamily protein	Note=PREDICTED: ethylene-responsive transcription factor ERF026-like	-1.34667	-1.70358	2.00244	2.61815	2.03127	2.55295	2.23475	2.21317	2.06057	2.26297	-1.26959
				12841839	AAAGAA	AAAGAAGAA
				12841842	GAAAAA	GAA
				12841853	C	G
				12842037	T	G
Ca_04504	Ca4	12854020	12854622	12854059	GCTTCTTCTTCTTCTTCTTC	GCTTCTTCTTCTTCTTC	AT4G25470	dehydration-responsive element-binding protein, putative, expressed	C-repeat/DRE binding factor 2 (CBF2)	Note=PREDICTED: dehydration-responsive element-binding protein 1A-like			3.8334	6.21035	3.77381	5.80746	3.73495	6.10422	4.12698	5.2987	1.79624
				12854076	TTCG	T
				12854223	A	G
				12854409	T	C
Ca_04521	Ca4	13002242	13004076	13002346	A	G	AT5G51810	gibberellin 20 oxidase 1, putative, expressed	gibberellin 20 oxidase 2 (GA20OX2)	Note=Uncharacterized protein												1.28498
				13002736	A	G
				13002784	ATTTTTT	ATTTTTTT
				13003068	TACTACA	TACTACATATATTCAGACTACA
				13003114	C	T
				13003144	CAA	CAAA
				13003559	TTTATTATTATTA	TTTATTATTATTATTA
Ca_04526	Ca4	13041669	13042328	13041914	G	A	AT5G51780	helix-loop-helix DNA-binding domain containing protein, expressed	basic helix-loop-helix (bHLH) DNA-binding superfamily protein	Note=PREDICTED: transcription factor bHLH126-like isoform X1	-1.58469	-3.00744
				13041932	T	C
				13042159	TATA	TATAATA
				13042249	A	T
Ca_04619	Ca4	13958509	13959591	13959038	T	C	AT1G47480	gibberellin receptor GID1L2, putative, expressed	alpha/beta-Hydrolases superfamily protein	Note=PREDICTED: probable carboxylesterase 4-like	-1.02094
				13959082	C	T
				13959192	T	C
Ca_05625	Ca4	14785579	14786267	14785738	C	G	AT2G14900	GASR3 - Gibberellin-regulated GASA/GAST/Snakin family protein precursor, expressed	Gibberellin-regulated family protein	Note=PREDICTED: snakin-1-like		1.83086
				14785785	T	A
				14785825	A	G
				14785862	GAAAAAAAA	GAAAAAA
				14785913	C	A
				14785935	G	C
				14786018	G	T
Ca_05615	Ca4	14854579	14856806	14854822	A	G	AT3G19500	bHelix-loop-helix transcription factor, putative, expressed	basic helix-loop-helix (bHLH) DNA-binding superfamily protein	Note=PREDICTED: transcription factor bHLH113-like isoform X1	-2.15098	-3.24486
				14854903	A	G
				14854974	TTCTCTCTCTCTCTCTCTCTCTCTCT	TTCTCTCTCTCTCTCTCTCTCTCTCTCTCTCT
				14854998	CT	CTCTCTAT
				14855155	A	T
				14855177	ATGTGTGTGTGTGTGTGT	ATGTGTGTGTGTGTGT
				14855197	G	C
				14855197	GTCTCTCTCTCTCTC	GTCTCTCTCTCTCTCTC
				14855272	GTA	GTATA
				14855287	C	T
				14855419	T	C
				14855477	TTTGAAAATTGAAAATTGAAAATTGAAAATTGAAAATTGAAA	TTTGAAAATTGAAAATTGAAAATTGAAA,TTTGAAAATTGAAAATTGAAAATTGAAAATTGAAAATTGAAAATTGAAA
				14855502	AAAATTGAAA	AAAATTGAAATTGAAA
				14855824	T	A
				14856005	C	G
				14856051	CTTTTTTTTTTT	CTATTTTTTTTTTTT
				14856062	T	A
				14856085	T	A
				14856116	C	G
				14856322	C	T
				14856391	AAAA	AAAATATACATGATTTCATTATTTTAAA
Ca_05503	Ca4	16062535	16063854	16062736	C	A	AT1G68320	MYB family transcription factor, putative, expressed	myb domain protein 62 (MYB62)	Note=PREDICTED: transcription factor MYB21-like											4.67012
				16062811	G	A
				16062841	A	T
				16062891	C	T
				16062933	T	C
				16063249	G	A
				16063311	A	ACATGCTTAAGAAATTC
				16063418	G	C
				16063569	A	T
Ca_05473	Ca4	16524055	16525107	16524388	A	G	AT5G16080	gibberellin receptor GID1L2, putative, expressed	carboxyesterase 17	Note=PREDICTED: probable carboxylesterase 17-like											2.8002
				16524409	C	T
				16524877	A	T
				16525014	CGTAAGA	CAGA
				16525015	G	A
				16525017	A	C
				16525019	G	T
				16525074	T	G
Ca_05454	Ca4	16725595	16727048	16725702	T	C	AT5G04760	MYB_Al protein, putative, expressed	Duplicated homeodomain-like superfamily protein	Note=PREDICTED: transcription factor DIVARICATA-like	1.37232	2.26583		1.28383		1.33087		1.3664		1.13987	1.98468	2.23579
				16725909	C	T
				16726002	ATTTTTT	ATTTTTTT
				16726036	G	T
				16726076	C	A
				16726154	T	A
				16726231	G	C
				16726329	A	T
				16726509	C	T
				16726550	A	T
				16726605	C	G
				16726796	T	A
				16726859	A	G
				16726925	G	A
Ca_05422	Ca4	17010363	17014260	17010411	C	G	AT1G14600	MYB family transcription factor, putative, expressed	Homeodomain-like superfamily protein	Note=PREDICTED: putative Myb family transcription factor At1g14600-like		-1.10687
				17010519	C	T
				17010680	CATAAGAAATGGTTACATGTCAAAAATA	CATAAGAAATGGTTACATGTCAAAAATAATAAGAAATGGTTACATGTCAAAAATA
				17010753	T	C
				17011126	A	G
				17011574	CTTTTTTTT	CTTTTTTTTTTTT
				17011586	T	A
				17011630	C	T
				17012112	T	G
				17012145	A	C
				17012249	G	A
				17012353	A	C
				17012499	C	A
				17012546	TTAAGCTAAGCTAAGCTA	TTAAGCTAAGCTAAGCTAAGCTA
				17012552	TAAGC	TAAGCCAAGC
				17012674	T	C
				17012760	C	G
				17012789	A	T
				17013176	A	C
				17013332	C	A
				17013520	T	G
				17013668	C	A
				17013903	AAATAATAATAATAATAATAAATAATAATAATAATAA	AAATAATAATAATAA
				17014064	C	G
Ca_05361	Ca4	17667387	17668735	17667636	G	A	AT5G23370	GEM, putative, expressed	GRAM domain-containing protein / ABA-responsive protein-related	Note=PREDICTED: putative GEM-like protein 8-like	-3.33135	-2.91696
				17667689	CCTCTAC	CC
				17667692	CTACGGTACGGT	CTACGGT
				17667783	G	A
				17667811	A	G
				17667832	G	A
				17668000	T	G
				17668192	C	A
				17668221	T	C
				17668278	G	C
				17668349	A	T
				17668402	T	G
				17668527	A	T
				17668551	T	G
Ca_17121	Ca4	19831461	19835255	19831512	G	A	AT2G37130	peroxidase precursor, putative, expressed	Peroxidase superfamily protein	Note=Peroxidase											2.73155	1.64519
				19831827	A	G
				19831879	A	T
				19831885	G	C
				19831943	AGG	AG
				19832956	A	G
				19833002	T	TG
				19833005	G	A
				19833099	A	C
				19833315	A	T
				19833471	GAAAAAAAAA	GAAAAAAAA
				19833553	A	C
				19833852	C	T
				19834069	T	C
				19834121	GTTAGGAATTC	G
				19834122	TTAGGAATTCATA	TTA
				19834213	C	T
				19834235	G	A
				19834325	CCA	CCACCTTTGGGCTTTTTTTAGAGGTCTCA
				19834423	T	C
				19834467	A	G
				19834501	G	A
				19834501	GAAAAAAAAAA	GAAAAAAAAAAAAAAAA
				19834541	T	G
				19834581	T	C
				19834762	T	G
				19835190	C	A
				19835194	A	T
				19835194	AT	ATT
Ca_17147	Ca4	20372082	20376265	20372175	G	A	AT2G37025	MYB family transcription factor, putative, expressed	TRF-like 8	Note=PREDICTED: uncharacterized protein LOC101508866 isoform X1	1.03804	1.02494
				20372570	G	A
				20373229	T	G
				20373329	A	G
				20373496	G	A
				20373597	AGGGGGG	AGGG
				20373886	C	A
				20374030	C	T
				20374230	G	T
				20374326	ATTTTT	ATTTTTT
				20374451	T	C
				20374502	G	A
				20374565	A	C
				20374599	C	T
				20374638	G	A
				20375089	C	T
				20375246	C	T
				20375348	G	A
				20375665	A	C
				20375667	T	A
				20375998	C	T
				20376142	C	T
				20376195	CATAATAA	CATAA
Ca_23170	Ca4	28202445	28202936				AT2G31230	AP2 domain containing protein, expressed	ethylene-responsive element binding factor 15 (ERF15)	Note=PREDICTED: ethylene-responsive transcription factor 1B-like	3.14448									3.26637	4.89772
Ca_14176	Ca4	29905166	29908254	29905295	G	C	AT5G06720	peroxidase precursor, putative, expressed	peroxidase 2 (PA2)	Note=Uncharacterized protein	4.27975	5.84883									6.23881
				29905303	C	T
				29905420	G	C
				29905555	T	G
				29905657	T	C
				29905960	A	G
				29905996	A	T
				29906211	T	A
				29906310	G	T
				29906338	CATAT	CATATCGATATATAT
				29906369	T	A
				29906449	G	A
				29906485	G	A
				29906545	T	G
				29906716	A	T
				29906826	T	C
				29907080	C	A
				29907093	CAAAAAAAAAAA	CAAAAAAAAA
				29907156	T	A
				29907257	A	G
				29907277	CAAAAAAAA	CAAAAAAA
				29907492	A	C
				29907563	A	T
				29907653	C	T
				29907704	CAAAAAAAA	CAAAAAAAAA
				29907773	C	T
Ca_14177	Ca4	29922074	29923865	29922125	G	A	AT5G06720	peroxidase precursor, putative, expressed	peroxidase 2 (PA2)	Note=PREDICTED: peroxidase 53-like	5.7467	5.40804									8.63881	6.15858
				29922161	C	T
				29922275	G	A
				29922278	T	A
				29922406	A	G
				29922407	T	A
				29922623	T	A
				29922711	C	T
				29922757	T	C
				29923355	A	G
				29923380	A	G
				29923612	G	T
				29923620	T	C
				29923638	G	A
				29923738	T	G
				29923845	T	G
Ca_14198	Ca4	30460006	30461375	30460188	G	T	AT5G06800	Myb-like DNA-binding domain containing protein, putative, expressed	myb-like HTH transcriptional regulator family protein	Note=PREDICTED: protein PHR1-LIKE 1-like												2.01362
				30460191	T	C
				30460228	GTACTGATACTGATACT	GTACTGATACTGATACTGATACTGATACT
				30460315	T	C
				30460320	A	G
				30460374	A	G
				30460579	C	G
				30460629	A	T
				30460966	C	T
				30461004	T	A
				30461120	ATTTTT	ATTTTTT
				30461131	G	T
				30461287	A	T
				30461316	A	T
Ca_14212	Ca4	30849240	30854791	30850281	T	C	AT5G06839	transcription factor, putative, expressed	bZIP transcription factor family protein	Note=PREDICTED: transcription factor HBP-1b(c1)-like	1.8269
				30850441	CTTTTTTT	CTTTTTTTT
				30852224	G	T
				30852776	G	A
Ca_14221	Ca4	31103920	31105976	31104082	C	G	AT3G12160	ras-related protein, putative, expressed	RAB GTPase homolog A4D (RABA4D)	Note=Uncharacterized protein		1.91395									1.55998	1.67797
				31104561	C	G
				31104667	T	A
				31104753	T	A
				31104781	TG	T
				31104881	G	A
				31104899	G	A
				31104989	G	A
				31105019	A	AG
				31105097	C	A
				31105180	C	T
				31105219	C	T
				31105259	GA	GAAAGCAATTAACAA
				31105429	G	A
				31105743	G	A
				31105875	T	C
Ca_14223	Ca4	31138669	31141462	31138715	C	T	AT2G42280	helix-loop-helix DNA-binding domain containing protein, expressed	basic helix-loop-helix (bHLH) DNA-binding superfamily protein	Note=PREDICTED: transcription factor bHLH130-like												1.03984
				31138748	GTTAATT	GTT
				31139254	C	T
				31139298	T	C
				31139426	C	T
				31139441	G	A
				31139902	T	A
				31139942	G	A
				31139951	T	C
				31139953	C	A
				31141174	G	A
Ca_15473	Ca4	32302314	32303563	32302511	A	G	AT5G51100	superoxide dismutase, chloroplast, putative, expressed	Fe superoxide dismutase 2	Note=PREDICTED: superoxide dismutase [Fe], chloroplastic-like		2.61157										2.87142
				32302620	G	A
				32302634	C	G
				32302748	A	G
				32302791	G	A
				32303236	A	T
				32303247	C	T
				32303382	T	A
				32303394	T	C
Ca_15483	Ca4	32563367	32564671	32564032	T	C	AT4G14580	CAMK_KIN1/SNF1/Nim1_like.17 - CAMK includes calcium/calmodulin depedent protein kinases, expressed	CBL-interacting protein kinase 4	Note=PREDICTED: CBL-interacting serine/threonine-protein kinase 7-like	2.88784	2.79103										1.29281
Ca_14829	Ca4	36485778	36487696	36486241	C	T	AT3G19010	gibberellin 20 oxidase 2, putative, expressed	2-oxoglutarate (2OG) and Fe(II)-dependent oxygenase superfamily protein	Note=PREDICTED: flavonol synthase/flavanone 3-hydroxylase-like	1.01667	1.27237
				36486344	A	T
				36486375	T	G
				36486733	C	T
				36487210	T	C
				36487219	A	T
Ca_14800	Ca4	36890979	36892618	36890990	ATTTT	ATTTTT	AT1G14600	MYB family transcription factor, putative, expressed	Homeodomain-like superfamily protein	Note=PREDICTED: uncharacterized protein LOC101495986	-2.89021
				36891037	T	C
				36891043	C	A
				36891062	TGAA	TGAAGAA
				36891412	G	C
				36891479	ATTATTC	A
				36891533	G	A
				36891916	G	T
				36891976	GAAAAAAAAA	GAAAAAAAA
				36891986	T	C
				36892066	TAAGG	TAAGGAAGG
				36892077	C	T
				36892317	T	A
				36892332	CAAAA	CAAA
				36892422	T	C
				36892429	T	C
Ca_11893	Ca8	421521	424899	421682	CTTTT	CTT	AT4G21200	gibberellin 2-beta-dioxygenase 7, putative, expressed	gibberellin 2-oxidase 8 (GA2OX8)	Note=PREDICTED: gibberellin 2-beta-dioxygenase 8-like		-1.82558		1.80388
				421687	A	G
				421737	A	T
				421810	C	T
				421881	G	T
				421935	G	C
				421955	CTTTTTTTTTTTTT	CTTTTTTTTT
				421959	T	C
				422053	C	A
				422142	A	C
				422186	T	G
				422202	A	G
				422475	T	A
				422476	A	T
				422497	A	C
				422502	G	C
				422778	A	T
				422794	A	G
				422850	T	G
				423014	T	C
				423173	T	G
				423295	T	A
				423430	G	C
				423449	CT	CTCTAT
				423470	C	T
				424383	GTTTTTGTTTTT	GTTTTTGTTTTTTTTGTTTTT
				424454	G	T
				424567	G	T
				424658	T	C
				424660	T	C
				424741	T	C
Ca_11832	Ca8	866123	867269	866347	T	C	AT5G16770	MYB family transcription factor, putative, expressed	myb domain protein 9 (MYB9)	Note=PREDICTED: transcription factor MYB39-like	-1.47779
				866491	GAGTATTA	GATTA
				866493	G	A
				866496	T	A
				866552	A	G
				866564	G	A
				866741	A	C
				866809	A	T
				866978	A	G
				866992	AA	AATTA
Ca_15064	Ca8	1155264	1155851	1155325	CTATTATTATTATTATTATTATTATTATTATTAT	CTATTATTATTATTATTAT	AT1G71450	AP2 domain containing protein, expressed	Integrase-type DNA-binding superfamily protein	Note=PREDICTED: ethylene-responsive transcription factor ERF022-like				8.16885		8.39972		8.75042	5.52285	7.19606
				1155597	C	T
				1155636	T	C
Ca_15055	Ca8	1235430	1235960	1235832	CATAAT	CATAATAAT	AT1G71520	AP2 domain containing protein, expressed	Integrase-type DNA-binding superfamily protein	Note=PREDICTED: ethylene-responsive transcription factor ERF019-like		1.55192
				1235860	G	T
				1235896	T	G
				1235952	C	T
Ca_15032	Ca8	1415759	1417069				AT5G59220	protein phosphatase 2C, putative, expressed	highly ABA-induced PP2C gene 1 (HAI1)	Note=PREDICTED: probable protein phosphatase 2C 8-like				1.07365		1.20558		1.34918		1.00035
Ca_15031	Ca8	1432939	1434098	1432974	A	C	AT1G64380	AP2 domain containing protein, expressed	Integrase-type DNA-binding superfamily protein	Note=PREDICTED: ethylene-responsive transcription factor ERF061-like	2.88103	4.83225	1.46952	1.38007	1.33095	1.42827	1.56716	1.36326	1.69836	1.29545	3.10536	3.7206
				1433247	G	A
				1433598	G	A
				1433875	T	A
				1433948	G	A
				1434012	G	A
				1434086	T	C
Ca_15029	Ca8	1442281	1442677	1442317	A	C	AT5G53200	MYB family transcription factor, putative, expressed	Homeodomain-like superfamily protein	Note=PREDICTED: transcription factor TRY-like		-1.64719									2.8175
				1442325	T	C
				1442404	G	C
				1442416	TTA	TTATATAATTACTATATTATA
				1442490	TAAAAAAA	TAAAAAA
Ca_15022	Ca8	1495258	1496205	1495312	A	G	AT4G23750	AP2 domain containing protein, expressed	cytokinin response factor 2 (CRF2)	Note=PREDICTED: ethylene-responsive transcription factor CRF2-like	-1.2363	-2.25661	1.22546	1.54278	1.33993	1.90909	1.47723	2.05486	1.40776	1.81172
Ca_02417	Ca8	1865713	1868278	1865823	C	T	AT5G02320	MYB family transcription factor, putative, expressed	myb domain protein 3r-5 (MYB3R-5)	Note=PREDICTED: transcription factor MYB76-like isoform X1	1.07212	-1.44842
Ca_02407	Ca8	1958013	1958696	1958113	G	A	AT5G51990	dehydration-responsive element-binding protein, putative, expressed	C-repeat-binding factor 4 (CBF4)	Note=PREDICTED: dehydration-responsive element-binding protein 1E-like	5.4826		1.6682	6.80402	1.64874	6.53608	1.50487	6.7504	1.94161	6.50368
				1958150	G	T
				1958370	C	A
				1958530	T	A
Ca_02365	Ca8	2258198	2262203	2258430	TTG	T	AT1G62700	NAC domain containing protein, putative, expressed	Arabidopsis NAC domain containing protein 26 (ANAC026)	Note=PREDICTED: NAC domain-containing protein 7-like				-1.19265		-1.37339		-1.22888		-1.16819
				2258907	C	T
				2258962	G	A
				2259053	T	C
				2259329	C	T
				2259379	TAATATTGAATATATATTGTAAATGAAAATGGGGAGAGAATATTGAATATATATT	TAATATTGAATATATATT
				2259839	T	C
				2260075	A	T,C
				2260093	A	G
				2260253	T	C
				2260344	G	A
				2260393	A	G
				2260430	G	A
				2260790	T	A
				2260924	T	A
				2260925	AGTTT	A
				2260996	G	T
				2261003	A	G
				2261066	C	T
				2261113	TAAATTTCAAAA	TAAATTTCAAAATTTTAAAATTTCAAAA
				2261230	T	C
				2261297	A	G
				2261529	G	A
				2261596	G	T
				2261726	A	G
				2261917	T	C
				2262137	G	T
Ca_02332	Ca8	2523857	2524252				AT2G44940	AP2 domain containing protein, expressed	Integrase-type DNA-binding superfamily protein	Note=PREDICTED: ethylene-responsive transcription factor ERF034-like		-1.54999
Ca_02305	Ca8	2716676	2718711	2716710	T	C	AT4G17615	calcineurin B, putative, expressed	calcineurin B-like protein 1 (CBL1)	Note=PREDICTED: calcineurin B-like protein 1-like isoform X1						1.80512		1.87051		1.95025		1.81936
				2717092	C	G
				2717098	G	A
				2717294	G	A
				2717304	A	T
				2717364	A	G
				2717479	CA	CAAA
				2717524	G	A
				2717608	G	A
				2717617	C	T
				2717724	T	A
				2717871	T	C
				2717897	TAA	TA
				2717924	A	G
				2718118	ATTTTTTT	ATTTTTTTTTTT
				2718126	A	T
				2718141	T	A
				2718355	T	C
				2718498	G	A
Ca_02274	Ca8	3061357	3063268	3061805	G	A	AT4G17980	no apical meristem protein, putative, expressed	NAC domain containing protein 71	Note=PREDICTED: NAC domain-containing protein 89-like isoform X2											1.36978
				3061841	G	A
				3061876	T	G
				3061900	A	T
				3062135	G	T
Ca_02264	Ca8	3154061	3156263	3154081	G	T	AT2G22750	helix-loop-helix DNA-binding domain containing protein, expressed	basic helix-loop-helix (bHLH) DNA-binding superfamily protein	Note=PREDICTED: transcription factor bHLH18-like				-1.17211		-1.29262				-1.20804
				3154301	GCAACAACAACAACAAC	GCAACAACAAC
				3154387	C	G
				3154728	G	T
				3154735	A	G
				3154761	A	G
				3155199	T	C
				3155211	C	T
				3155301	A	G
				3155795	T	C
				3155806	C	G
				3156117	A	G
				3156134	TAAAAAA	TAAAA
Ca_02262	Ca8	3173503	3174182	3173591	A	T	AT4G37850	helix-loop-helix DNA-binding domain containing protein, expressed	basic helix-loop-helix (bHLH) DNA-binding superfamily protein	Note=PREDICTED: transcription factor bHLH25-like			3.4191	3.62949		3.4072	3.94535	3.92053	3.97336	3.46921
				3173612	A	C
				3173796	T	C
				3173832	G	C
				3173929	C	T
				3174033	A	C
				3174095	CATCCTAAT	CATCCTAATCCTAAT
				3174098	CCTAA	CCTAAAACTAA
				3174152	T	C
Ca_02249	Ca8	3296582	3297915				AT3G49690	MYB family transcription factor, putative, expressed	myb domain protein 84 (MYB84)	Note=PREDICTED: transcription factor RAX3-like											2.11122	2.1149
Ca_02207	Ca8	3697520	3700012	3697556	T	C	AT3G49960	peroxidase precursor, putative, expressed	Peroxidase superfamily protein	Note=PREDICTED: peroxidase 51-like	-1.00534	-1.94518
				3698027	AT	ATAAATTTATGCACTTACGGCT
				3698071	A	G
				3698259	A	T
				3698268	C	G
				3698433	G	T
				3698446	T	G
				3698530	C	G
				3698681	T	C
				3698699	T	C
				3698714	C	G
				3698984	C	T
				3699010	G	A
				3699042	TAACATAGGGGAACATAG	TAACATAG
				3699256	T	G
				3699334	TAAACAAAC	TAAAC
				3699545	A	G
				3699695	CTTTTTT	CTTTTTTT
				3699738	T	C
Ca_02182	Ca8	3911699	3912670	3911876	G	C	AT2G23290	MYB family transcription factor, putative, expressed	myb domain protein 70 (MYB70)	Note=PREDICTED: transcription factor MYB44-like				1.42766		1.41391		1.41673		1.18491
				3911930	A	C
Ca_02154	Ca8	4136511	4137032	4136625	A	C	AT5G67060	bHelix-loop-helix transcription factor, putative, expressed	basic helix-loop-helix (bHLH) DNA-binding superfamily protein	Note=PREDICTED: transcription factor HEC2-like	-2.04427					-2.59125		-2.22696		-2.16527
				4136714	G	T
				4136782	C	T
				4136805	G	A
Ca_02128	Ca8	4366659	4370553	4366830	TAAAAGAAAAGAAAAGAAAAG	TAAAAGAAAAGAAAAG	AT3G50530	CAMK_CAMK_like.36 - CAMK includes calcium/calmodulin depedent protein kinases, expressed	CDPK-related kinase	Note=PREDICTED: CDPK-related kinase 5-like	-1.26545	-1.60436
				4367054	A	T
				4367060	A	T
				4367461	T	C
				4367469	A	T
				4368032	T	C
				4368163	T	C
				4368213	T	C
				4368403	G	A
				4368697	G	A
				4368909	T	A
				4369022	TAAAAAAAAAA	TAAAAAAAAAAAAAAA,TAAAAAAAAAAAAAAAA
				4369025	AAAAA	AAAAATAAAA
				4369032	A	AAAAAC
				4369040	T	A
				4369228	T	A
				4369253	C	T
				4369492	T	C
				4369506	G	T
				4369775	G	A
				4369827	TAA	T
				4369913	A	C
				4370509	G	A
Ca_02122	Ca8	4441372	4443506	4441657	ATTT	ATTTT	AT1G68670	MYB family transcription factor, putative, expressed	myb-like transcription factor family protein	Note=PREDICTED: uncharacterized protein LOC101504567 isoform X1	1.59068
				4441677	T	C
				4441876	C	T
				4441889	G	A
				4442313	C	T
				4442665	C	T
				4442665	CACCACCACT	CACCACCACTACCACCACT,CACCACCACCACTACCACCACT
				4442668	CACCAC	CACCACCACTAGGACCAC
				4442671	CACT	CACTACCACTACT
				4442750	C	T
				4443041	A	G
				4443106	TAAAAAAAAAA	TAAAAAAAAAAAAA
				4443230	A	G
				4443257	CAAGAAGAAAAAAT	C
				4443258	AAGAAGAAAAAATGAGAAGAAAAA	AAGAAGAAAAA
Ca_02042	Ca8	5112199	5112465	5112406	C	T	AT4G36570	MYB family transcription factor, putative, expressed	RAD-like 3	Note=MYB transcription factor MYB164	2.80272
				5112459	A	G
Ca_02008	Ca8	5389061	5390823	5389404	G	T	AT5G66390	peroxidase precursor, putative, expressed	Peroxidase superfamily protein	Note=Uncharacterized protein	1.25445
				5389566	TGG	TG
				5390169	T	C
				5390232	T	C
Ca_01968	Ca8	5831906	5837089	5832004	T	C	AT2G17890	CAMK_CAMK_like.32 - CAMK includes calcium/calmodulin depedent protein kinases, expressed	calcium-dependent protein kinase 16 (CPK16)	Note=Calcium-dependent protein kinase						1.058
				5832761	C	G
				5833798	T	A
				5834579	C	A
				5834714	GAA	GAAA
				5834719	C	T
				5834869	C	T
				5835012	TAAAAAAAA	TAAAAAAAAAA
				5835290	C	T
				5835667	T	C
				5835791	T	G
				5836077	T	C
				5836457	ACTC	ACTCCTC
				5836814	T	A
Ca_01935	Ca8	6115120	6116380	6115542	TAA	TAAA	AT5G42180	peroxidase precursor, putative, expressed	Peroxidase superfamily protein	Note=Peroxidase	-1.8531	-1.58343
